# Supplementary material for: Myc controls a distinct transcriptional program in fetal thymic epithelial cells that determines thymus growth
Source: Nat Commun. 2019 Dec 2;10:5498. doi: 10.1038/s41467-019-13465-y (PMC6889275; doi:10.1038/s41467-019-13465-y)
Supplement: Supplementary file 5 — Supplementary Data 1 [file 41467_2019_13465_MOESM5_ESM.xlsx]

## Sheet: cTEC_Top_2000_genes
genes	cTEC.4W	cTEC.9M	cTEC.E15.5	cTEC.E17.5	cTEC.NB	TEC.E13.5	AveExpr	F	P.Value	adj.P.Val
Atp5b	10.8271	10.5677	12.1141	11.3877	11.0315	12.5245	11.2833	36336.1	1.53239e-36	2.81899e-32
H2-K1	11.4342	11.5063	7.89078	8.8513	9.96754	6.01458	9.67541	27826.1	1.79651e-35	1.65243e-31
Atp5a1	10.5823	10.3038	11.7541	11.2989	11.0894	11.8614	11.0235	24255.5	6.37719e-35	3.75425e-31
Akr1a1	9.87424	9.90553	9.82184	10.2327	10.1593	9.32392	9.88795	23614.9	8.1632e-35	3.75425e-31
Fabp5	11.3348	10.3082	11.8617	12.2054	12.3119	9.94398	11.2393	21878.2	1.65154e-34	6.07635e-31
Prdx1	10.2492	10.1137	11.194	10.9143	10.5753	11.419	10.6457	21257.5	2.15368e-34	6.60318e-31
Itm2c	10.5296	10.5064	10.1907	10.5361	10.5598	9.75912	10.3766	18505.7	7.73677e-34	2.03322e-30
H3f3b	11.0555	11.3352	11.5385	11.3575	11.552	12.0852	11.4351	17711.1	1.15975e-33	2.66685e-30
Ube2d3	10.1678	10.0002	10.7357	10.4489	10.3952	11.0683	10.4022	17085.2	1.61624e-33	3.30359e-30
Mrfap1	9.45917	9.11565	9.91677	9.67652	9.53007	10.1928	9.58412	16323.2	2.46195e-33	4.23741e-30
Eif5a	10.151	9.63971	10.9752	10.6224	10.5333	11.5411	10.4577	16272.4	2.53379e-33	4.23741e-30
Cnbp	10.327	10.2128	10.9253	10.8168	10.987	11.372	10.6815	15778.1	3.36769e-33	5.16235e-30
Hmgn1	9.22311	8.8507	10.0248	9.70571	9.69216	10.5364	9.55691	15283.3	4.51838e-33	5.16235e-30
Ubb	10.4431	10.1597	10.612	10.473	10.5388	10.0556	10.3672	15236.9	4.6468e-33	5.16235e-30
Tmem176b	10.8474	10.7532	9.47677	10.456	10.8427	8.71399	10.2948	15226.6	4.67608e-33	5.16235e-30
Cdk4	8.74169	8.31238	10.3983	10.2118	9.78	11.059	9.53193	15105.3	5.03393e-33	5.16235e-30
Cdc42	10.2677	10.0192	10.8479	10.6995	10.6352	10.7305	10.4662	15103	5.04108e-33	5.16235e-30
Anxa2	10.4136	10.039	9.11557	9.67566	10.0976	9.09226	9.82825	15099.7	5.05122e-33	5.16235e-30
Slc25a4	9.75607	9.47063	10.2026	10.1405	10.0662	10.1212	9.90002	14567.5	7.03297e-33	6.62683e-30
Laptm4a	10.3891	10.7561	10.3968	10.825	10.8284	9.44109	10.4645	14529.5	7.20465e-33	6.62683e-30
Spint2	10.2097	10.1634	8.66435	9.30198	9.6134	8.64501	9.57135	14322.6	8.22364e-33	7.20391e-30
Psma7	9.4165	8.86803	9.44637	9.83181	10.1137	9.26647	9.4284	14119.7	9.38025e-33	7.5353e-30
Prkar1a	9.89134	9.5676	9.99581	10.0546	9.67389	9.85116	9.81976	14098.2	9.51314e-33	7.5353e-30
Uqcrc1	9.29863	8.8261	9.79386	9.68573	9.58878	9.7798	9.41823	14048	9.83079e-33	7.5353e-30
Snx3	8.74716	8.55983	10.3741	9.91017	9.1501	10.2145	9.34086	13432.5	1.48619e-32	1.0936e-29
H2-Eb1	10.7641	10.4864	9.11348	10.0388	11.1352	6.6015	9.85908	12752.7	2.39952e-32	1.69775e-29
Calr	9.5733	9.32631	9.47521	9.26124	9.5894	9.43017	9.44161	12588.8	2.70359e-32	1.82517e-29
Hnrnpk	10.3741	10.2013	11.5499	11.088	10.832	12.0044	10.8796	12551.7	2.77804e-32	1.82517e-29
Psmb10	9.82411	8.61169	10.4888	10.4205	10.4322	8.13995	9.57577	12479.9	2.92905e-32	1.85803e-29
Pebp1	8.44121	8.3079	9.29067	9.0336	8.84342	8.90657	8.72681	12015.3	4.15618e-32	2.54857e-29
Map1lc3b	9.58433	9.37676	8.97077	9.32	9.72342	8.05932	9.22795	11925.3	4.45464e-32	2.64347e-29
Lamp2	10.6594	10.5896	11.3284	11.8337	11.6702	10.1357	10.9613	11410.3	6.69318e-32	3.84774e-29
Ndfip1	8.61704	8.96106	8.1738	8.55834	8.72898	8.17709	8.58095	11235.1	7.71998e-32	4.23865e-29
Arf4	10.0362	9.72081	9.93245	10.2429	10.002	9.78631	9.94373	11217.3	7.83399e-32	4.23865e-29
Ppia	10.5414	10.2111	12.0661	11.3441	11.1504	12.3316	11.1131	11106.7	8.58376e-32	4.51163e-29
Ywhae	8.59198	8.45823	9.42376	9.21859	8.99484	9.61218	8.95402	11009.9	9.30559e-32	4.75516e-29
Swi5	8.29264	7.94738	8.86518	8.72497	8.83353	8.77717	8.49184	10975.5	9.5775e-32	4.76183e-29
Actg1	11.1173	11.2632	10.9214	10.8853	11.2354	11.1093	11.1097	10756.5	1.15346e-31	5.50966e-29
Eif4a1	8.9753	8.98098	10.0516	9.58695	9.60991	10.6505	9.52574	10741.8	1.16806e-31	5.50966e-29
Tuba1b	9.64854	9.13968	10.2355	9.67175	9.38449	11.4203	9.82165	10693.9	1.21724e-31	5.5981e-29
Ywhaz	10.1248	10.0764	10.3213	9.99347	10.2146	10.5672	10.1945	10154.1	1.96274e-31	8.80647e-29
Prdx6	9.09958	9.65992	9.34071	8.98783	8.93134	10.0524	9.35243	9953.81	2.35854e-31	1.03304e-28
Psmb1	9.49697	8.88204	9.69816	9.82878	10.0305	9.20189	9.46588	9891.88	2.49828e-31	1.0688e-28
Gnb1	8.54292	8.37983	8.92207	8.9171	8.55313	8.80299	8.64678	9712.84	2.95665e-31	1.23615e-28
Arf1	9.8344	9.60104	9.86289	10.1382	9.77571	9.9685	9.83919	9683.17	3.04128e-31	1.24328e-28
Selenof	9.5837	9.84361	9.70837	9.99746	10.1648	9.43494	9.77684	9632.86	3.19095e-31	1.2761e-28
Tmbim6	8.6944	8.66751	8.30708	8.3629	8.29827	7.75167	8.4062	9467.79	3.7424e-31	1.46479e-28
Ifitm3	11.0721	11.0663	10.3046	10.9755	11.275	9.34773	10.7481	9231	4.72713e-31	1.78489e-28
Rplp0	10.1389	9.8902	11.0707	10.6397	10.5237	11.1204	10.4658	9210.52	4.82497e-31	1.78489e-28
Nqo1	8.99648	7.84337	9.89247	11.0716	10.8025	5.99627	8.97967	9205.09	4.85129e-31	1.78489e-28
Krt18	11.6343	11.9076	12.4826	12.5411	12.6442	10.7838	11.957	9075.64	5.52815e-31	1.97418e-28
Psmb6	9.2416	8.6924	9.89456	9.7435	9.81591	9.79248	9.43244	9060.24	5.61542e-31	1.97418e-28
Cstb	10.9407	10.6953	11.2702	11.9632	12.0201	8.38592	10.8738	9047.68	5.68773e-31	1.97418e-28
Mdh2	8.96664	8.4907	9.22681	8.9763	8.77347	9.48275	8.94281	8771.55	7.56973e-31	2.51827e-28
Psmc4	7.96868	7.27533	8.21907	8.43023	8.87945	8.02772	8.04011	8746.5	7.77207e-31	2.51827e-28
Pfn1	9.83622	8.90283	9.60783	9.40875	9.57555	9.71611	9.48489	8741.17	7.81584e-31	2.51827e-28
Atp6v1g1	9.13178	9.36672	9.31274	9.64707	9.19877	8.72245	9.23681	8731.84	7.89327e-31	2.51827e-28
Ppp1ca	9.23108	8.67542	10.4043	9.81174	9.65466	10.342	9.55732	8726.28	7.93975e-31	2.51827e-28
Psmd7	8.54211	7.79682	8.65095	8.91336	8.95991	8.66679	8.51166	8672.09	8.40923e-31	2.55077e-28
Rnf187	8.65958	8.36527	8.81776	8.74349	8.6326	9.14634	8.68913	8671.75	8.41228e-31	2.55077e-28
Plgrkt	7.98271	7.24297	10.3498	10.459	9.53961	8.96915	8.82347	8666.63	8.45818e-31	2.55077e-28
Hmgb1	9.41785	8.84779	10.3426	9.62467	9.40175	10.9076	9.64549	8576.53	9.31397e-31	2.76355e-28
Pomp	8.59351	8.29506	8.21678	8.38546	8.29949	8.31761	8.36882	8512.16	9.9841e-31	2.91536e-28
Fth1	11.4311	11.339	11.2002	11.3409	11.4635	10.6815	11.2657	8450.86	1.06723e-30	3.04168e-28
H2-Aa	11.8704	11.8986	10.7073	11.573	12.0099	7.61479	11.118	8444.43	1.07474e-30	3.04168e-28
Slc25a3	8.97063	8.73808	9.33904	8.96733	9.21128	9.40885	9.05954	8404.97	1.12218e-30	3.12783e-28
Wls	9.31851	9.42153	9.02099	9.44502	9.56776	8.73533	9.27318	8388.01	1.14328e-30	3.13908e-28
Psma3	9.56645	9.11195	10.3422	10.3158	10.3917	10.1393	9.86489	8321.95	1.22976e-30	3.32687e-28
Eif4h	8.8247	8.81455	9.22279	9.03618	8.74837	9.52798	8.99364	8266.98	1.30727e-30	3.4461e-28
Sdhd	8.71132	8.20318	9.40862	9.16843	8.80153	9.71723	8.90512	8249.9	1.33245e-30	3.4461e-28
Marcksl1	8.80889	8.83145	9.04977	9.05639	8.83785	9.51536	8.97865	8249.25	1.33341e-30	3.4461e-28
Rab1a	8.90582	8.7314	9.06738	9.13741	9.15836	8.97895	8.96518	8239.01	1.34877e-30	3.4461e-28
Mdh1	9.47865	9.3539	9.71472	9.52856	9.36799	9.9136	9.5356	8182.02	1.43793e-30	3.57722e-28
Eif1	9.58117	9.67418	9.12689	8.77365	8.92423	9.41096	9.31865	8181.38	1.43898e-30	3.57722e-28
Tmed10	8.69711	8.86923	8.18481	8.18372	8.15035	8.1871	8.45262	8090.46	1.59518e-30	3.91265e-28
Ran	8.99792	8.34854	10.5913	9.79299	9.55212	11.4284	9.58545	8019.09	1.73099e-30	4.18991e-28
Psma2	9.21335	8.80372	9.70748	9.5247	9.62765	9.42276	9.31701	7912.64	1.95803e-30	4.67791e-28
Gabarap	8.95825	9.08789	8.67525	8.96344	8.95919	7.89423	8.80471	7891.16	2.00773e-30	4.73515e-28
Atp5f1	8.73915	8.58127	9.61842	9.16789	9.03269	9.91208	9.08442	7862.13	2.07713e-30	4.83682e-28
S100a11	9.89979	9.29885	9.2878	9.26279	9.55104	8.57991	9.36244	7804	2.22427e-30	5.11472e-28
Esd	8.49651	7.75456	8.51433	8.77758	8.65259	8.49673	8.39133	7751.72	2.36651e-30	5.2524e-28
Ppp2ca	9.14304	8.96314	9.38869	9.27706	9.2005	9.48235	9.20979	7750.93	2.36873e-30	5.2524e-28
Psma5	8.74413	8.00848	9.47539	9.54986	9.62749	9.1207	8.96109	7750.55	2.3698e-30	5.2524e-28
Cct5	8.75096	8.11964	9.58753	9.34296	9.35789	9.5647	8.99365	7715.12	2.47208e-30	5.41385e-28
Calm2	10.5971	10.353	10.0832	10.0321	10.1033	10.3302	10.2948	7670.74	2.60715e-30	5.63131e-28
Ywhaq	8.58974	8.99865	9.22017	9.0325	8.86181	9.56183	8.99985	7662.67	2.6326e-30	5.63131e-28
Rpl18a	10.019	9.67275	10.3577	10.627	10.4866	10.2427	10.1661	7631.74	2.73262e-30	5.77807e-28
Arl6ip1	9.2744	9.13289	9.20394	9.16764	9.24744	9.96394	9.31066	7590.68	2.87203e-30	6.00384e-28
Zfp706	9.14806	9.17182	9.65096	9.38853	9.59748	9.72575	9.39745	7562.06	2.97382e-30	6.11673e-28
Prdx2	9.28836	9.13736	10.6226	10.27	10.0271	10.2365	9.80348	7556.92	2.99253e-30	6.11673e-28
Dstn	10.2777	10.1347	9.40751	9.82174	10.3171	9.70957	9.99555	7438.14	3.46328e-30	7.00115e-28
Sf3b6	8.62992	7.88568	8.99611	9.04166	8.86065	8.61224	8.59888	7392.84	3.66399e-30	7.32638e-28
S100a16	9.16604	9.00456	7.87155	8.46474	9.26015	6.29011	8.47763	7305.43	4.08871e-30	8.06021e-28
Tsc22d1	10.5381	10.1877	10.4099	11.0707	11.1409	8.51211	10.3185	7299.66	4.11861e-30	8.06021e-28
Stt3a	8.63834	9.17636	9.62344	9.36762	9.05229	9.8067	9.21283	7237.11	4.45877e-30	8.63406e-28
Tmed2	8.68882	8.8068	8.38976	8.20815	8.36755	8.84624	8.58836	7134.11	5.08891e-30	9.75162e-28
Calm1	10.3552	9.44049	10.0379	9.9648	10.1338	9.75026	9.9385	7102.51	5.30155e-30	1.00544e-27
Psmb2	9.28519	8.64603	9.4279	9.46357	9.73365	9.41336	9.26649	7075.2	5.49328e-30	1.02483e-27
Phb2	7.80467	7.16154	8.52191	8.08302	8.05396	8.55926	7.93215	7072.14	5.51523e-30	1.02483e-27
Cbr2	10.9892	10.38	6.84242	8.70173	9.81069	5.98014	9.13071	7055.04	5.63972e-30	1.03748e-27
Aldoa	9.86186	9.63003	9.74371	10.0711	9.53089	10.5613	9.87205	7031.99	5.81256e-30	1.05033e-27
Dazap2	9.67687	9.58155	9.20195	9.1727	9.30785	8.80828	9.35449	7030.52	5.82375e-30	1.05033e-27
Rab2a	8.78884	9.14715	8.79306	9.12144	8.98401	8.82609	8.94682	7007.97	5.99888e-30	1.07141e-27
Cops6	8.31209	8.00775	9.41512	9.26188	8.84507	9.22624	8.72286	6994.79	6.10388e-30	1.0738e-27
Eef1a1	10.9344	10.7489	11.8401	11.6007	11.4438	11.904	11.3075	6991.68	6.129e-30	1.0738e-27
Pdlim1	9.04623	8.54549	9.98665	9.99722	9.66055	9.85353	9.3845	6983.55	6.1951e-30	1.07514e-27
Cnn3	9.75401	9.8132	10.9333	11.1552	10.5837	10.0726	10.275	6967.76	6.32573e-30	1.08755e-27
Ndufv2	8.22828	7.83369	9.16644	8.88712	8.53736	9.17065	8.53095	6943.38	6.53359e-30	1.11289e-27
Morf4l1	8.0335	8.08374	8.63922	8.60577	8.56828	8.5236	8.34514	6924.48	6.69983e-30	1.13073e-27
Bnip3l	9.46052	9.11727	10.5806	10.6459	10.5516	9.27597	9.82136	6902.99	6.89472e-30	1.15008e-27
Tcp1	8.26816	7.65018	9.14835	8.82302	8.74668	9.66586	8.57949	6892.88	6.98847e-30	1.15008e-27
Ptp4a2	8.41169	8.47133	8.37448	8.37136	8.34351	8.19464	8.37608	6887.92	7.03505e-30	1.15008e-27
Txn1	9.46197	8.8816	9.60921	9.75499	9.90954	9.13212	9.40892	6884.8	7.06453e-30	1.15008e-27
Vdac3	8.58227	8.23113	9.31575	8.88055	8.9277	9.88386	8.86956	6876.78	7.14081e-30	1.1523e-27
Cox8a	9.05478	8.79731	9.55773	9.03528	8.81279	9.77261	9.12849	6813.6	7.77516e-30	1.24376e-27
Anxa5	10.3313	10.1228	9.969	10.4327	10.6755	8.38508	10.0298	6800.51	7.91427e-30	1.25509e-27
Atxn10	8.62385	8.18513	9.37109	9.40439	9.3295	9.18841	8.90399	6693.39	9.16211e-30	1.44057e-27
Tspan3	9.29731	9.26245	9.71098	9.84326	9.5404	9.60477	9.49717	6649.09	9.74073e-30	1.51856e-27
Pdia3	10.1348	9.67548	9.8833	9.65139	9.93778	10.025	9.88561	6603.98	1.03717e-29	1.60335e-27
Vdac1	7.84702	7.64349	8.66655	8.41292	8.09393	8.71275	8.14087	6593.72	1.05215e-29	1.61294e-27
Perp	10.1546	10.7952	9.53547	10.3634	9.9258	10.056	10.2043	6547.69	1.12236e-29	1.70636e-27
Rpl3	9.64484	9.28985	10.1273	10.0013	10.0309	10.0636	9.78628	6538.58	1.13686e-29	1.71424e-27
Etfa	9.06725	8.65288	9.95616	9.7541	9.32549	9.24508	9.24872	6518.37	1.16978e-29	1.74953e-27
Actr3	9.05669	8.17381	8.8579	8.89486	8.75294	8.9846	8.75914	6502.55	1.19629e-29	1.77475e-27
Ndufa11	9.4497	8.80704	10.0064	10.3928	10.2401	8.84909	9.53736	6494.25	1.21046e-29	1.78141e-27
Rpl13	9.69987	9.51206	9.97791	9.92937	9.95054	10.0094	9.80429	6453.23	1.2833e-29	1.86138e-27
Cct4	8.21441	7.99835	9.19758	9.0429	8.9838	9.28097	8.66299	6452.28	1.28504e-29	1.86138e-27
Arpc2	8.82183	8.26004	8.57257	9.03206	8.73057	8.45225	8.62646	6445.38	1.29777e-29	1.86506e-27
Tmem176a	10.2363	10.2624	8.23163	9.1668	9.66602	7.29806	9.34232	6437.04	1.31336e-29	1.86506e-27
Rbbp7	9.17416	8.62499	10.0075	10.2286	9.62453	9.67785	9.43941	6434.36	1.31841e-29	1.86506e-27
Cd164	9.41224	9.88193	9.39277	9.53622	8.95704	9.266	9.45304	6427.07	1.33228e-29	1.86506e-27
Ddx5	8.84286	9.0752	8.5739	8.78016	8.55188	9.00673	8.83355	6423.94	1.33827e-29	1.86506e-27
Pnrc1	9.04473	9.31992	7.15129	7.50462	8.33039	6.79862	8.23183	6382.96	1.41961e-29	1.96355e-27
Ldha	10.1438	9.22585	11.5108	11.2867	9.88823	12.9532	10.6299	6349.77	1.48952e-29	2.04487e-27
Ndufb5	7.11541	6.88893	7.79228	7.62447	7.40748	7.83078	7.36392	6317.38	1.56145e-29	2.12773e-27
Cct3	8.50831	8.26081	9.63341	9.41851	9.34388	9.76637	9.01672	6305.08	1.58976e-29	2.15039e-27
Oaz1	9.47166	9.3011	9.68202	9.33045	9.27266	9.91264	9.47843	6284.35	1.63877e-29	2.2005e-27
Rpl15	8.38101	8.05827	9.34979	9.23772	8.92369	9.60678	8.79977	6257.02	1.70597e-29	2.27414e-27
Ndufa9	8.32012	7.80861	9.00792	8.46427	8.40465	8.6748	8.37891	6224.52	1.7899e-29	2.36431e-27
Psmb3	8.79457	8.32238	8.93831	9.15568	9.33575	8.93421	8.85065	6219.62	1.80294e-29	2.36431e-27
Rps2	9.48593	9.17508	10.5543	10.1118	10.059	10.7871	9.90339	6216.17	1.81217e-29	2.36431e-27
Hes6	8.84132	6.66441	10.5863	10.6959	9.67792	9.18894	9.0003	6209.69	1.82971e-29	2.37037e-27
Ddost	8.93629	8.99639	9.25279	8.74013	8.84401	9.39315	9.0167	6130.89	2.05835e-29	2.64793e-27
Samm50	7.14575	7.07467	7.78454	7.53505	7.50016	7.90589	7.42201	6111.57	2.11913e-29	2.70719e-27
Cct6a	8.63059	8.11103	9.81859	9.49304	9.39609	10.1668	9.10482	6072.43	2.24848e-29	2.85262e-27
Serp1	9.58281	9.3697	9.76162	9.52959	9.46163	9.61341	9.54307	6044.35	2.34664e-29	2.95677e-27
Serinc3	9.59801	9.72569	7.97646	8.87479	8.70763	7.30932	8.87525	6032.57	2.38923e-29	2.98996e-27
Btf3	8.47049	8.05299	9.02261	8.81188	8.88143	9.01567	8.62969	5938.95	2.75988e-29	3.43046e-27
Bsg	9.5387	9.4986	8.71187	9.08291	8.90607	9.17006	9.21735	5934.52	2.77897e-29	3.431e-27
Sdhb	7.97219	7.89789	8.93853	8.79368	8.57338	8.79397	8.39458	5910.8	2.8835e-29	3.53632e-27
Hnrnpc	9.16389	9.12331	9.99533	9.76563	9.13206	10.3266	9.5076	5897.34	2.94475e-29	3.58752e-27
Hsbp1	8.43514	8.27573	8.60085	8.6922	8.70777	8.16434	8.45742	5866.35	3.09133e-29	3.74133e-27
Psmb5	8.25955	7.39492	9.05917	8.86133	8.69146	8.72164	8.37835	5853.59	3.15405e-29	3.79228e-27
Psma6	9.36381	8.62855	9.44597	9.60449	9.79521	9.42767	9.31061	5810.48	3.37648e-29	4.03336e-27
Arf6	8.47581	8.88324	8.38911	8.65391	8.47616	8.01372	8.51987	5802.78	3.41801e-29	4.05662e-27
Dynlrb1	8.05765	7.75723	8.21336	8.17472	7.81794	7.90862	7.9759	5777.01	3.56122e-29	4.1995e-27
Atp5g3	9.05613	8.65597	10.2883	9.908	9.6841	10.5555	9.54305	5755.26	3.68725e-29	4.32042e-27
Tmem59	9.69719	9.90221	8.76758	9.18849	9.05317	8.78218	9.33782	5741.43	3.76996e-29	4.38882e-27
Sumo1	8.00455	7.77804	8.38167	8.06106	8.21701	8.70753	8.13816	5737.58	3.79334e-29	4.38882e-27
Arl1	8.20798	8.31881	7.94646	8.11844	8.10415	8.0255	8.14809	5731.17	3.83268e-29	4.40662e-27
Rpl10	9.4004	9.35801	10.3698	10.052	9.97599	10.1719	9.79783	5725.34	3.8688e-29	4.42052e-27
Atp5j	8.84779	8.35708	9.26231	8.89833	8.70604	9.33041	8.84849	5719.92	3.9027e-29	4.43174e-27
Atp5h	8.6421	8.46476	9.15807	8.92541	8.71328	9.17771	8.79526	5709.29	3.97023e-29	4.48076e-27
B2m	12.0047	12.177	8.32317	9.77022	10.3141	6.56587	10.2639	5688.77	4.10423e-29	4.60374e-27
Gpx4	9.07009	9.20524	9.04112	9.11173	9.1004	8.63444	9.04909	5658.72	4.30963e-29	4.76746e-27
Ugdh	7.50715	7.2885	8.93407	8.6907	8.39174	8.00083	8.00208	5655.39	4.33312e-29	4.76746e-27
Chchd2	9.3143	8.78773	9.57767	9.38669	9.07885	9.69475	9.26344	5654.58	4.33881e-29	4.76746e-27
Hadh	8.16634	8.11703	8.6714	8.74772	8.61201	8.36845	8.3915	5652.46	4.35384e-29	4.76746e-27
Ptges3	7.54635	7.62582	8.31141	7.88954	7.7092	8.77549	7.90818	5620.45	4.58791e-29	4.99403e-27
Mtch1	8.54068	8.23186	8.77447	8.72935	8.7432	9.13163	8.63304	5611.34	4.65707e-29	5.03949e-27
Ctsb	9.09651	9.51203	7.56167	8.032	8.09821	7.78919	8.52076	5597.9	4.76115e-29	5.122e-27
Atp5c1	9.2054	8.81868	10.1322	9.81004	9.63116	10.325	9.5404	5546.49	5.18387e-29	5.54434e-27
Gdi2	8.66599	8.19576	8.55761	8.88436	8.90401	8.62237	8.60208	5530.38	5.32479e-29	5.63848e-27
1110004F10Rik	7.89817	8.15466	8.49695	8.53825	8.71862	8.61057	8.33525	5529.44	5.33319e-29	5.63848e-27
Ptma	9.64755	9.26221	9.83179	9.52319	9.77764	10.2692	9.66847	5510.04	5.5088e-29	5.76304e-27
Atp5g1	8.09511	7.61137	8.73895	8.1127	8.23411	8.8158	8.19448	5509.51	5.51367e-29	5.76304e-27
Vdac2	8.1706	8.40362	8.35461	8.34448	8.2388	8.83849	8.37435	5495.65	5.64326e-29	5.86517e-27
Epcam	9.41977	9.6554	8.49972	8.58138	8.53715	9.08855	9.06634	5413.51	6.48381e-29	6.7009e-27
Capza2	8.51803	8.57811	9.0373	8.90515	8.74618	9.1515	8.77683	5389.97	6.74966e-29	6.93669e-27
Cyc1	8.23897	7.8231	8.97902	8.65938	8.30534	9.28432	8.4589	5350.04	7.22862e-29	7.38764e-27
Lamp1	9.37996	9.47924	7.8051	8.43189	9.00129	7.8517	8.79496	5305.69	7.80519e-29	7.93283e-27
Krt8	11.1306	10.7951	12.2746	12.0015	12.2828	10.4557	11.3876	5266.42	8.35863e-29	8.44864e-27
Gpx1	9.13366	9.21469	8.80291	8.70041	8.96929	8.83713	8.9887	5258.97	8.46833e-29	8.51276e-27
Uqcrb	8.1257	7.96526	8.89606	8.54648	8.3493	8.74091	8.36828	5247.19	8.64524e-29	8.64337e-27
Tuba1c	8.40369	8.77381	8.57589	8.64081	8.80884	8.3692	8.59418	5240.84	8.74233e-29	8.69318e-27
Phgdh	8.46141	7.34046	9.36819	9.58374	9.73957	9.21818	8.76002	5237.47	8.79431e-29	8.69785e-27
Park7	8.38673	8.42147	9.02256	8.67827	8.70592	8.72236	8.61341	5234.01	8.848e-29	8.70416e-27
Mif	7.99942	7.85848	9.23631	9.14502	8.49839	9.68779	8.59193	5216.44	9.12668e-29	8.93055e-27
Nfkbia	10.5673	10.3594	8.20835	8.84435	10.0601	7.95831	9.53657	5206.73	9.28485e-29	9.03725e-27
Skp1a	9.71743	10.3745	9.98694	9.80688	9.90584	10.3843	10.035	5176.37	9.79911e-29	9.4876e-27
Aamp	8.21863	7.97617	9.10205	8.87141	8.80933	8.44625	8.48591	5136.94	1.0515e-28	1.01274e-26
Ap2m1	8.6036	8.29686	9.10056	9.03444	8.90636	8.32185	8.66449	5114.14	1.09551e-28	1.04963e-26
Sfn	8.25253	8.74002	8.43805	8.04673	8.00112	8.08458	8.30526	5092.51	1.13916e-28	1.0858e-26
Npm1	8.38966	8.05813	9.68872	9.31069	9.06703	10.5433	9.00636	5082.39	1.16026e-28	1.09949e-26
Naca	8.65422	8.42447	9.09446	9.12409	8.98797	9.37471	8.87116	5079.92	1.16547e-28	1.09949e-26
Rab6a	7.44908	7.82732	7.10632	7.2282	6.9821	7.6829	7.42596	5076.25	1.17325e-28	1.10117e-26
Slc25a5	10.1933	9.9567	10.485	9.96019	10.0793	11.1799	10.2723	5070.8	1.18494e-28	1.10651e-26
Sdcbp	9.44435	9.74425	9.28925	9.39678	9.3884	8.99325	9.41801	5056.51	1.21617e-28	1.12993e-26
Atp5o	8.34382	7.68217	9.3929	8.88752	8.48089	9.60695	8.60332	5050.5	1.22957e-28	1.13665e-26
Hn1	8.75245	8.05121	8.68604	8.45468	8.46095	9.1061	8.5542	5037.85	1.25834e-28	1.15742e-26
mt-Nd1	11.5888	10.4591	11.307	10.8801	10.3382	12.5169	11.1563	5001.4	1.34546e-28	1.23139e-26
Hnrnpf	8.06961	7.72239	8.78267	8.35993	8.25729	9.15325	8.30453	4980.68	1.39796e-28	1.27311e-26
Ndufs2	8.22723	8.0645	8.729	8.67009	8.19873	8.52601	8.35836	4971.09	1.42301e-28	1.28747e-26
Glod4	7.57833	7.66597	8.87472	8.54607	7.70119	8.55608	8.05845	4966.16	1.43609e-28	1.28747e-26
Cox6b1	8.53731	8.26947	9.12152	8.58812	8.53522	9.04003	8.63285	4964.33	1.44097e-28	1.28747e-26
Psmb9	9.50209	9.10539	8.79974	9.11921	9.14532	6.04019	8.74618	4963.34	1.44363e-28	1.28747e-26
Hmgn2	8.7362	7.62293	10.6096	9.6792	9.10344	10.8553	9.20912	4961.45	1.44872e-28	1.28747e-26
Rbbp4	8.55709	8.63859	9.36516	9.26404	9.04213	9.67546	9.00214	4957.33	1.45984e-28	1.29112e-26
Ndufb9	8.62997	8.3791	9.04632	8.76655	8.47312	8.87044	8.6629	4951.66	1.47533e-28	1.29857e-26
Capzb	8.59636	8.27035	8.89089	8.83609	9.00371	8.24598	8.60021	4935.73	1.51983e-28	1.33137e-26
Rps3a1	9.43792	9.32346	9.98338	9.96857	9.88774	10.3862	9.74905	4899.52	1.62657e-28	1.41812e-26
Rnh1	8.85004	8.70731	8.34117	8.24883	8.46586	7.8025	8.47182	4890.11	1.65566e-28	1.43667e-26
Psmd8	7.86457	7.25341	7.93659	7.88741	8.24613	7.81182	7.78329	4857.44	1.7612e-28	1.52108e-26
Isoc1	8.69388	8.76505	8.78069	8.89637	8.83448	8.66624	8.7668	4850.33	1.78514e-28	1.52705e-26
Cox4i1	9.18861	8.91442	9.45447	9.17516	9.19203	9.60427	9.22104	4847.57	1.79454e-28	1.52705e-26
Hspd1	7.71439	7.15203	8.30127	8.00606	8.01691	9.20967	7.94975	4847.01	1.79644e-28	1.52705e-26
Csnk1a1	9.02019	8.83126	9.42029	9.50905	9.34156	9.45037	9.20287	4845.59	1.80132e-28	1.52705e-26
Rps6	8.47133	8.22955	8.87526	8.69464	8.66633	8.9805	8.59704	4814.96	1.90975e-28	1.61155e-26
Ywhah	8.28845	7.30544	8.19191	8.14085	8.784	8.20198	8.08693	4809.99	1.92804e-28	1.61891e-26
H2-Ab1	12.5142	12.6003	12.1567	12.5703	13.1532	9.86563	12.2229	4807.82	1.93608e-28	1.61891e-26
Psmb4	9.47577	8.83579	9.66191	10.0777	10.071	8.9034	9.4434	4786.84	2.01571e-28	1.67787e-26
Rap1b	8.82018	8.88344	8.55349	8.78792	8.83381	8.62127	8.77175	4733.73	2.23408e-28	1.85127e-26
Pttg1ip	9.43874	9.519	7.67953	8.40657	8.62004	7.35405	8.68045	4728.21	2.25824e-28	1.86289e-26
Ranbp1	7.27978	6.81671	8.31051	7.65123	7.82986	9.08976	7.68777	4692.94	2.41965e-28	1.98713e-26
Tmsb4x	11.4362	11.0263	11.3838	11.4825	11.6074	10.9456	11.3019	4685.6	2.45482e-28	2.00706e-26
Hexb	8.99569	9.58692	7.95449	8.89886	8.73464	7.07424	8.67734	4679.31	2.4854e-28	2.01371e-26
Gstp1	7.57961	8.21023	7.70355	7.56679	7.21832	7.25462	7.64405	4677.99	2.49189e-28	2.01371e-26
Cox6a1	8.7839	8.26002	8.67354	8.3533	8.2861	8.68702	8.51197	4677.19	2.49579e-28	2.01371e-26
Ndufb8	7.76857	7.3924	8.50131	8.02016	7.91829	8.37599	7.92307	4669.72	2.53284e-28	2.03468e-26
Tubb4b	9.06096	8.93059	9.36578	9.02918	8.87292	9.92329	9.16364	4646.66	2.65113e-28	2.12044e-26
Rpl7a	7.33959	7.22296	8.08836	7.97939	7.76896	8.05552	7.65901	4639.66	2.68821e-28	2.12744e-26
Cox6c	8.66383	8.42974	9.01069	8.63342	8.50136	8.89652	8.66573	4639.58	2.68866e-28	2.12744e-26
Ctsl	12.5726	11.9227	13.0209	13.2245	13.6154	11.2368	12.5378	4636.89	2.70306e-28	2.12744e-26
Pgk1	7.66913	6.86705	8.75049	8.69648	7.75444	9.95925	8.09984	4636.32	2.70613e-28	2.12744e-26
Rps4x	8.86871	8.37588	9.19576	9.10026	8.94714	9.50232	8.93145	4621.05	2.78972e-28	2.18382e-26
Pcbp1	8.44153	8.19714	8.52317	8.69837	8.64908	8.77584	8.50645	4607.72	2.865e-28	2.23324e-26
Nxf1	7.47405	7.61014	8.42552	8.31552	8.04922	8.1614	7.92273	4592.18	2.95561e-28	2.29415e-26
Spcs2	8.58059	9.10401	9.19664	9.12497	8.56575	9.19088	8.94338	4580.28	3.02718e-28	2.33983e-26
Rbm39	8.25364	7.97059	7.74243	7.70194	7.41533	8.21409	7.92759	4572.63	3.07416e-28	2.35697e-26
Ppp1cb	8.61434	8.99312	9.07631	9.09568	8.91323	9.2631	8.96055	4571.71	3.07989e-28	2.35697e-26
Tm9sf3	8.6514	8.93511	8.65664	8.56691	8.70644	9.06723	8.7714	4570.44	3.08779e-28	2.35697e-26
Smu1	8.23445	7.88293	8.76909	8.32781	8.2478	8.30062	8.25152	4565.3	3.11997e-28	2.37169e-26
Ube2z	7.43407	6.97982	7.55932	7.8002	7.55017	7.2106	7.38224	4561.19	3.14603e-28	2.38166e-26
Cnot8	7.34132	6.93148	7.38511	7.79122	7.38124	7.10025	7.28859	4526.47	3.37561e-28	2.54499e-26
P4hb	9.44282	9.33386	9.88552	9.76095	9.77084	9.96048	9.63549	4522.82	3.40083e-28	2.55328e-26
Serbp1	8.04876	7.3612	8.05075	7.96825	7.85146	8.73055	7.94714	4520.87	3.41437e-28	2.55328e-26
Rab14	8.33843	8.46624	8.17711	8.41106	8.00123	8.4181	8.32177	4517.48	3.43807e-28	2.5606e-26
Mrpl51	7.44827	7.4561	7.96776	7.71645	7.96248	7.9322	7.6959	4511.29	3.48177e-28	2.58269e-26
Ly6e	11.1135	11.6389	8.8392	9.26219	9.42932	8.10029	10.0226	4506.41	3.51667e-28	2.59035e-26
Tm9sf2	9.01516	9.31239	8.7365	8.71911	8.56272	8.95016	8.93511	4503.84	3.5352e-28	2.59035e-26
Tprgl	8.11601	8.52141	7.55149	7.41885	7.87376	7.02838	7.85652	4502.15	3.54752e-28	2.59035e-26
Sod2	7.67936	7.42279	7.95085	7.75922	7.19435	7.31734	7.55589	4501.84	3.54971e-28	2.59035e-26
Pdia6	8.22344	8.26819	8.71553	8.38696	8.25775	9.20364	8.46351	4500.09	3.56251e-28	2.59035e-26
Eef1g	8.52508	8.12845	9.32979	9.11418	8.94472	9.51238	8.81673	4496.16	3.59126e-28	2.60098e-26
Adh5	7.74292	7.94823	8.35687	8.28449	8.26792	8.43341	8.11301	4481.1	3.70412e-28	2.67219e-26
Rheb	8.04571	8.1674	7.47112	7.74209	8.005	7.83646	7.92007	4465.95	3.82157e-28	2.74615e-26
H3f3a	8.95091	8.48317	9.89882	9.33811	9.22236	9.54268	9.14646	4454.82	3.9105e-28	2.79913e-26
Txnl1	7.46665	7.76414	8.27139	8.39688	8.44428	8.44183	8.03831	4424.87	4.1614e-28	2.95677e-26
Rps4l	7.36307	7.03533	7.57977	7.53477	7.3555	7.10539	7.30801	4424.7	4.16288e-28	2.95677e-26
Ifi35	7.87714	7.67606	6.67072	7.31126	7.96802	5.04824	7.21541	4410.5	4.28806e-28	3.03396e-26
Fkbp1a	9.37481	8.75121	9.84924	10.072	9.9944	9.19408	9.45488	4404.62	4.34109e-28	3.05972e-26
Cope	8.26724	8.16842	8.44821	8.58197	8.52395	7.81564	8.28526	4397.51	4.40626e-28	3.0938e-26
Myl12a	8.94851	9.1092	7.73243	7.71281	8.64046	7.69561	8.43899	4395.52	4.42468e-28	3.09492e-26
Sar1a	8.78604	8.77692	8.91293	9.06633	9.10901	8.79403	8.88748	4373.12	4.63808e-28	3.2319e-26
Eif6	8.1685	7.81141	8.26105	8.07406	8.49748	8.2419	8.14501	4368.51	4.68338e-28	3.25115e-26
Atp5d	8.44967	8.2658	8.34692	8.20295	8.37635	8.43746	8.35055	4325.74	5.12802e-28	3.54643e-26
Adprh	6.81317	7.4812	8.25669	8.23457	7.86256	7.90208	7.649	4297.38	5.44858e-28	3.75401e-26
Eif3l	8.14219	7.4887	8.63889	8.56448	8.4109	8.57647	8.21405	4263.34	5.86304e-28	4.0245e-26
Cct8	8.78144	7.79409	9.54892	9.38294	8.98663	9.59918	8.88291	4249.62	6.03982e-28	4.13043e-26
Lgals3bp	9.29612	9.20031	5.63495	7.60328	8.12831	3.91182	7.64873	4241.27	6.1503e-28	4.19041e-26
mt-Co1	12.3287	11.7547	12.7401	12.239	11.5684	13.3566	12.2785	4217.87	6.47218e-28	4.39344e-26
Morf4l2	8.87037	8.45515	9.05107	8.91736	9.0454	9.10149	8.86022	4202.91	6.68759e-28	4.52298e-26
Clic1	8.49246	7.98774	7.67361	7.91507	7.94019	7.48667	7.97615	4187.87	6.91231e-28	4.65783e-26
Psmd4	8.4176	7.67676	8.08329	8.24777	8.7475	7.73499	8.13217	4170.54	7.18168e-28	4.82169e-26
H2-D1	11.8873	12.0782	8.03145	9.14009	10.4583	5.70129	9.99546	4159.44	7.36031e-28	4.92364e-26
Snrpb	8.6974	8.23517	8.97478	8.86591	8.81256	9.16568	8.73633	4155.88	7.41865e-28	4.94469e-26
H2-T23	9.96236	10.1497	6.21283	7.90666	9.0289	3.65183	8.22463	4142.71	7.63882e-28	5.07306e-26
Paip2	8.74167	8.58436	8.84492	8.81233	8.6554	8.41577	8.67831	4129.02	7.87563e-28	5.20638e-26
Rbx1	8.41684	8.15383	8.89124	8.59853	8.83398	8.95604	8.57953	4127.03	7.91054e-28	5.20638e-26
Minos1	7.74594	7.21536	8.7607	8.5581	8.22836	8.46386	8.04001	4126.25	7.92448e-28	5.20638e-26
Cd82	8.84066	9.2219	7.29531	8.43249	8.88261	5.47515	8.20661	4104.38	8.32231e-28	5.4329e-26
Derl1	8.50536	8.58212	8.17581	8.69934	8.5422	8.1367	8.45878	4104.06	8.32831e-28	5.4329e-26
Eif3i	7.9941	7.21318	8.70415	8.48493	8.41135	8.47944	8.10397	4083.29	8.72694e-28	5.67282e-26
Rbm8a	6.9823	6.55731	7.08251	6.88093	6.67754	7.36003	6.89676	4063.37	9.12939e-28	5.91353e-26
Arl6ip5	7.96098	8.66535	7.68166	7.98578	7.86237	7.3603	7.9914	4057.67	9.24832e-28	5.96955e-26
Gm10123	7.22013	6.81172	8.34471	8.13043	7.75605	8.34539	7.63301	4044.52	9.52926e-28	6.1255e-26
Fam195b	7.83556	7.56506	8.18785	8.15441	8.43796	7.79514	7.94456	4043.26	9.55653e-28	6.1255e-26
Ldhb	9.42496	9.10426	8.61771	9.11679	9.07286	7.15238	8.84318	4035.82	9.72028e-28	6.20883e-26
Mtch2	7.93934	7.3331	8.73966	8.56407	8.35669	8.7979	8.17233	4033.83	9.76458e-28	6.21554e-26
Ifi27	9.01418	9.74073	5.7989	7.6383	7.37742	2.35223	7.42343	4026.44	9.9311e-28	6.29974e-26
Mapk1	8.83419	8.35769	9.12027	9.14173	8.86243	8.86474	8.81599	4022.13	1.00296e-27	6.34038e-26
Sae1	7.49485	7.08805	8.55735	8.16092	8.23123	8.93773	7.93228	3983.16	1.09713e-27	6.91194e-26
Gsr	7.66521	7.35044	7.7596	7.90166	7.97105	7.63626	7.67832	3981.34	1.10175e-27	6.91734e-26
Oat	9.20327	9.90725	8.46058	8.37917	8.62616	8.02019	8.90622	3974	1.12065e-27	7.01206e-26
Ccni	8.41876	8.50596	8.28386	8.3321	7.97637	8.08027	8.29985	3969.1	1.13349e-27	7.06836e-26
Cct7	9.34702	8.96929	9.63576	9.47608	9.32209	9.65011	9.35618	3950.67	1.18316e-27	7.3532e-26
Dtymk	6.83507	6.71808	7.84856	7.35647	7.6295	7.95126	7.27796	3941.59	1.20851e-27	7.48545e-26
Surf4	8.83672	8.89083	8.81432	8.90174	9.1683	8.92249	8.91311	3929.57	1.24302e-27	7.67333e-26
Srsf3	8.97804	8.66347	10.466	9.65154	9.65119	11.2357	9.60508	3922.43	1.26404e-27	7.77702e-26
Rpl7	9.27773	9.05244	10.0127	9.95629	9.88028	10.2269	9.63227	3919.79	1.27191e-27	7.79937e-26
Nhp2l1	7.98225	8.04932	8.31052	7.94727	8.0902	8.80556	8.16809	3912.85	1.29286e-27	7.90148e-26
Arpc4	7.40554	7.23807	7.33456	7.20362	7.44788	7.44913	7.3411	3897.29	1.34121e-27	8.16987e-26
Ube2m	7.01532	6.6037	7.51804	7.38214	7.19476	7.55651	7.14084	3889.3	1.36682e-27	8.29838e-26
Rps3	9.50597	9.09434	9.96443	9.6204	9.5622	10.2425	9.60205	3881.19	1.39339e-27	8.43184e-26
Rpl5	8.56066	7.91723	8.93017	8.83157	8.90029	9.1913	8.63701	3866.03	1.44456e-27	8.71285e-26
Jun	9.95782	11.2153	4.20303	5.87577	9.32523	6.02334	8.27234	3843.53	1.52441e-27	9.16442e-26
Tmed9	7.83036	7.56504	7.60278	7.43756	7.29389	7.51969	7.57028	3824.78	1.59469e-27	9.52796e-26
Psmc5	8.41397	8.01996	8.41425	8.3509	8.48628	8.12421	8.28836	3824.64	1.59524e-27	9.52796e-26
Cox7a2	7.73771	7.67812	8.57273	8.21895	7.86642	8.69459	8.0534	3821.99	1.60547e-27	9.55801e-26
Uqcrq	7.70469	6.94098	7.98099	7.80905	7.81715	8.02271	7.64346	3819.6	1.61474e-27	9.58218e-26
Uqcrfs1	7.89899	7.33195	8.63009	8.26096	7.92081	8.83208	8.05374	3816.72	1.62603e-27	9.61812e-26
Gnb2	7.57043	7.27153	7.43811	7.16543	7.20194	7.11919	7.31711	3808.73	1.65773e-27	9.77423e-26
Rab18	8.31917	8.55356	8.38265	8.59299	8.39629	8.47572	8.45275	3796.14	1.7091e-27	1.00313e-25
Ccl25	11.4931	10.4388	11.4754	11.588	12.0466	9.98534	11.1319	3794.39	1.71639e-27	1.00313e-25
1810058I24Rik	7.56116	6.56953	7.82287	8.46825	7.96952	6.61022	7.42281	3794.08	1.71768e-27	1.00313e-25
Slc35b2	8.12814	8.09972	7.99462	8.36846	8.23004	7.94147	8.12718	3792.24	1.72539e-27	1.00444e-25
Rnf4	8.23159	7.62654	8.70725	8.44035	8.5421	8.91229	8.32599	3788.73	1.74018e-27	1.00985e-25
Sdhc	8.04991	7.75627	8.3455	8.20922	7.92684	8.22657	8.05494	3778.11	1.78579e-27	1.03306e-25
Txn2	7.99749	7.93291	8.17654	8.07822	8.02202	8.39374	8.07482	3769.09	1.82556e-27	1.05276e-25
2019-03-02	7.63995	7.96915	7.35173	7.86687	7.50555	7.32653	7.64567	3764.79	1.84488e-27	1.06058e-25
Hsd17b10	7.1742	7.07354	7.72514	7.7798	7.72668	7.51633	7.42972	3750.24	1.91191e-27	1.09569e-25
Rpl4	8.80491	8.56623	9.04078	9.00241	9.20454	9.1394	8.90652	3728.26	2.01835e-27	1.15309e-25
Rpl8	8.79655	8.52079	9.29538	9.16407	8.96373	9.28389	8.94244	3726.01	2.02959e-27	1.15447e-25
Napa	7.88715	8.07162	7.84273	7.75841	8.06691	6.84431	7.78866	3725.27	2.03331e-27	1.15447e-25
Rnf114	8.41679	8.29695	8.29825	8.29425	8.06572	8.04749	8.25921	3716.07	2.08022e-27	1.17747e-25
Ndufv1	8.05355	8.06447	8.17734	8.1346	8.02346	8.25109	8.10831	3704.36	2.14158e-27	1.20848e-25
Sub1	8.52037	8.05434	9.32927	9.30954	8.84257	9.41074	8.80108	3700.69	2.16125e-27	1.21585e-25
Pafah1b2	8.06865	8.32747	9.3969	9.12685	8.96636	9.85241	8.8201	3698.55	2.1728e-27	1.21862e-25
Tram1	8.25476	8.87106	8.84717	9.01813	8.66317	8.76934	8.70615	3683.75	2.25458e-27	1.26065e-25
Strap	7.17467	7.39063	8.36605	8.03347	8.12833	8.29656	7.78544	3678.7	2.2833e-27	1.27166e-25
Arpp19	7.44236	7.52628	8.3846	8.15216	7.81683	8.64937	7.90073	3677.86	2.2881e-27	1.27166e-25
Tceb2	8.00775	7.76235	8.55865	8.37067	8.30491	8.4331	8.17583	3673.86	2.31118e-27	1.27791e-25
Eif4a3	7.68446	7.33258	8.05448	7.88349	7.64748	8.42437	7.78041	3673.5	2.31324e-27	1.27791e-25
Hint1	8.15028	7.51935	8.14401	8.18004	8.72408	7.96169	8.06419	3669.56	2.33628e-27	1.28677e-25
Degs1	7.81508	8.64755	7.4469	7.43842	7.90698	7.51084	7.87471	3655.53	2.42022e-27	1.32903e-25
Sumo2	7.38626	7.28668	8.26768	8.0289	7.99008	8.43342	7.79819	3647.11	2.47219e-27	1.35352e-25
Rpl14	8.53304	8.43738	8.76542	8.61526	8.47388	8.95179	8.60286	3631.38	2.57267e-27	1.40436e-25
Dnaja1	8.33062	8.01494	8.21417	8.04695	8.098	8.73951	8.23103	3622.92	2.62858e-27	1.4256e-25
Alyref	7.49295	6.91485	8.05478	7.5832	7.50109	8.3843	7.57481	3622.78	2.62955e-27	1.4256e-25
Cetn3	7.84819	7.55879	8.52823	8.45507	8.39803	8.28815	8.09505	3621.99	2.63484e-27	1.4256e-25
Trafd1	7.34036	7.50386	6.97739	7.53893	7.84141	5.59179	7.18637	3618.89	2.65567e-27	1.43266e-25
Tgtp2	7.72339	9.3858	5.66143	6.5808	7.55692	3.73908	7.09401	3617.45	2.66548e-27	1.43375e-25
Ist1	7.76433	7.95431	7.59614	7.46242	7.89929	7.58771	7.73854	3610.86	2.71064e-27	1.45379e-25
Ube2i	7.74251	7.45088	8.3196	7.92672	7.93581	8.49518	7.9112	3609.4	2.72072e-27	1.45495e-25
Elavl1	8.25806	7.76937	8.68501	8.51562	8.35429	9.01398	8.35395	3599.56	2.79006e-27	1.48771e-25
Uqcr10	7.75724	7.16982	8.06064	7.65778	7.64912	7.99626	7.67126	3583.93	2.90428e-27	1.54414e-25
Xbp1	9.02891	9.06051	9.62516	9.39234	8.88287	8.71041	9.10594	3581.82	2.92004e-27	1.54804e-25
Anp32b	7.56588	6.39976	7.4773	7.07025	7.03774	8.43683	7.26982	3579.82	2.93514e-27	1.54842e-25
Ndufa13	8.00264	7.50222	7.77772	7.79923	7.50556	7.61966	7.71243	3579.49	2.93759e-27	1.54842e-25
Echs1	7.34829	7.39689	8.17484	8.31617	8.14958	7.65004	7.75341	3577.45	2.95311e-27	1.55216e-25
Iigp1	9.10678	9.40179	7.15152	7.94977	8.52703	5.91105	8.23747	3576.34	2.96156e-27	1.55216e-25
H2afz	9.00959	7.99038	10.7807	9.66524	9.2515	11.7356	9.51618	3568.28	3.02382e-27	1.58029e-25
Ppp4c	7.66616	7.4758	8.40812	7.94579	7.42763	8.78649	7.88555	3564.57	3.05294e-27	1.59099e-25
Tpd52	8.29425	8.95493	7.83821	7.92012	8.19416	8.10384	8.2906	3561.7	3.07568e-27	1.59831e-25
Hadhb	8.64022	8.84969	8.68787	8.80466	8.98525	8.13318	8.69799	3560.38	3.08619e-27	1.59925e-25
Hspa8	10.4047	10.2435	10.9859	10.4156	10.6709	11.6936	10.66	3554.67	3.13219e-27	1.61621e-25
Slc25a11	7.45065	7.76687	8.1743	7.90052	8.07755	8.11475	7.86012	3554.14	3.13648e-27	1.61621e-25
Tap1	8.74408	8.83284	7.17293	7.90879	8.74403	5.64105	8.01257	3547.35	3.19229e-27	1.64037e-25
Mtpn	8.80516	8.60142	9.19143	9.46847	9.10224	9.03167	8.97411	3546	3.20345e-27	1.64152e-25
Sec22b	7.97056	7.81051	8.06449	8.07816	7.88842	7.76577	7.92474	3539.97	3.25411e-27	1.66285e-25
Nutf2	6.08212	5.5183	7.37691	6.89915	6.38676	7.68493	6.50482	3538.23	3.26892e-27	1.66579e-25
Eef1d	7.69498	7.58399	8.2559	8.05069	8.05233	8.33964	7.93336	3530.5	3.33544e-27	1.69499e-25
Acat1	7.55581	7.30949	8.38413	8.43985	7.74042	7.72366	7.77871	3525.4	3.38023e-27	1.71302e-25
Laptm4b	8.41407	8.8484	8.59978	8.52997	7.43695	8.75008	8.46882	3518.75	3.43957e-27	1.73626e-25
Drg1	8.24704	7.98287	8.87235	8.39702	8.3794	8.96147	8.40842	3518.15	3.44496e-27	1.73626e-25
Apobec3	8.0096	7.81759	7.84225	7.75517	7.68559	7.08752	7.73625	3512.59	3.49556e-27	1.75695e-25
Erh	7.10999	6.41553	8.53602	8.12474	7.80344	8.68018	7.59678	3501.8	3.59612e-27	1.80257e-25
Tra2b	7.55472	7.6662	8.59559	8.18985	8.38329	9.36735	8.16956	3489.2	3.71754e-27	1.85837e-25
Srsf5	7.28456	7.23822	7.00232	6.72332	6.80157	7.49898	7.12441	3481.83	3.7907e-27	1.8898e-25
Gapdh	9.90941	9.34214	10.4343	10.1294	9.84899	11.3577	10.0661	3478.82	3.82107e-27	1.8998e-25
Tmem167	7.07428	6.72227	7.8297	7.64917	7.77532	8.34527	7.44721	3476.59	3.84372e-27	1.90591e-25
S100a10	9.0912	8.99758	8.26472	8.62526	9.08749	7.53586	8.68352	3468.74	3.92461e-27	1.94079e-25
Glrx5	6.68113	6.44116	7.59332	7.45367	7.03542	7.55755	7.02625	3453.43	4.08787e-27	2.0161e-25
Dad1	7.77297	7.71345	7.0735	7.11685	7.33942	7.45814	7.47312	3452.41	4.09905e-27	2.01621e-25
Psma1	9.12643	8.47269	9.59227	9.57139	9.50304	9.71223	9.23614	3451.14	4.113e-27	2.01768e-25
Vapa	8.29541	8.37578	8.81099	8.50706	8.14031	8.54445	8.42943	3421.85	4.44906e-27	2.17638e-25
Hnrnpl	7.41756	7.02462	8.07461	7.88889	7.8732	8.17188	7.6494	3420.93	4.46018e-27	2.17638e-25
Krt17	10.0508	9.22008	9.0248	10.3579	11.0509	7.69687	9.58249	3418.44	4.49013e-27	2.1852e-25
Txnip	9.45922	10.147	6.33731	6.2314	7.68125	5.91482	8.02821	3415.29	4.52852e-27	2.195e-25
Rps9	8.94029	8.6853	9.79392	9.51604	9.19638	9.92943	9.251	3414.83	4.53414e-27	2.195e-25
Ndufs8	7.74861	7.53855	7.80382	7.79264	7.45111	7.37379	7.62359	3406.39	4.63873e-27	2.23754e-25
Ndufb10	7.88158	7.46213	7.9059	7.66034	7.63769	7.787	7.71478	3405.78	4.64635e-27	2.23754e-25
Mcl1	8.67651	9.11005	7.44618	7.65373	8.34903	7.62799	8.27898	3402.63	4.68612e-27	2.25081e-25
Fam213b	9.40125	8.27493	8.59935	9.42127	10.0138	6.66942	8.75242	3401.45	4.70118e-27	2.25216e-25
Mrpl42	7.13039	7.12122	7.97436	7.38193	6.92908	7.98265	7.36857	3384.98	4.91629e-27	2.34909e-25
Map2k3	7.29284	6.80496	7.70076	7.466	7.13161	6.77731	7.16959	3383.56	4.93531e-27	2.35207e-25
Psmd6	7.83958	7.45392	8.41358	8.31534	8.66873	8.37774	8.08302	3373.13	5.0777e-27	2.41368e-25
Eif2s1	7.733	7.20184	8.46232	8.49437	8.06488	8.97553	8.03235	3364.27	5.2023e-27	2.46653e-25
Psmc1	7.55785	7.26108	7.96468	8.09446	8.38455	7.94568	7.78297	3358.69	5.28253e-27	2.49814e-25
Rnf11	8.03045	8.66577	7.99979	8.53949	8.43421	7.63682	8.24221	3354.05	5.3502e-27	2.52365e-25
Shfm1	7.85663	7.20468	8.38788	8.14063	7.957	8.31488	7.89963	3348.34	5.43492e-27	2.55705e-25
2019-09-02	7.93883	7.22667	8.42114	8.69169	8.48479	8.18592	8.05455	3343.65	5.5056e-27	2.5837e-25
Dars	7.47963	7.55995	8.58803	8.54972	8.17092	8.63038	8.0487	3326.41	5.7742e-27	2.70285e-25
Uqcrc2	8.0604	7.92048	8.96093	8.82458	8.69024	8.58098	8.41468	3322.6	5.83553e-27	2.72463e-25
Snx17	7.46057	7.65259	8.01045	7.78896	7.99855	7.59576	7.7156	3317.43	5.91996e-27	2.75705e-25
Psmc3	8.13669	7.78737	8.58899	8.56219	8.97241	8.01132	8.27557	3314.42	5.96967e-27	2.77318e-25
Ppp2r1a	8.47049	8.55519	8.77835	8.29327	8.44222	8.7562	8.53963	3310.42	6.03653e-27	2.79718e-25
Rps29	7.86025	7.63237	8.46463	8.25979	8.0757	8.54721	8.06985	3307.66	6.08295e-27	2.81161e-25
Rps18	8.9369	8.88796	10.2705	9.96821	9.56038	10.3649	9.53207	3303.11	6.16074e-27	2.84043e-25
Saraf	8.81268	8.97302	7.00826	7.24619	7.83741	7.33143	8.05536	3295.31	6.29647e-27	2.89575e-25
Arf5	8.16379	7.75655	8.96023	8.75548	8.26707	8.56894	8.33098	3289.89	6.39266e-27	2.93265e-25
Hnrnpa2b1	9.24734	8.64933	9.46496	9.22292	9.03569	10.3384	9.25641	3281.05	6.55321e-27	2.99883e-25
Set	7.48947	7.15134	8.55605	8.01497	8.0392	9.0139	7.91187	3278.56	6.59912e-27	3.01234e-25
Crip2	8.69598	8.41911	7.56114	7.87062	8.71451	6.76608	8.10347	3265.89	6.83882e-27	3.11403e-25
Tsen34	7.64962	7.80251	8.48962	8.12002	7.70289	8.23223	7.95002	3252.84	7.09598e-27	3.22315e-25
Rps14	9.61248	9.32827	10.7482	10.5095	10.2095	11.024	10.1032	3236.96	7.4233e-27	3.36352e-25
Chmp1a	7.73849	8.13762	7.83762	7.68949	7.99874	7.46693	7.83364	3233.02	7.50709e-27	3.39313e-25
mt-Cytb	11.8569	10.9543	10.9706	10.9309	10.5317	11.2679	11.1408	3226.67	7.64438e-27	3.44671e-25
Ywhab	8.23836	7.90764	8.15699	8.00572	8.33321	8.14759	8.11952	3221.32	7.76222e-27	3.49129e-25
Fkbp8	7.88251	7.73869	7.81393	7.83745	7.95088	7.40925	7.78032	3217.93	7.83777e-27	3.51667e-25
Psmd13	7.79542	7.33611	7.77135	7.62348	7.79535	7.78938	7.66579	3211.7	7.97918e-27	3.57141e-25
Rpn1	8.17182	8.09345	8.3577	8.50494	8.62147	8.76695	8.36523	3209.6	8.0273e-27	3.58423e-25
Psmc2	8.21128	7.99208	8.38518	8.80394	8.78078	8.07958	8.32602	3207.68	8.07169e-27	3.59532e-25
Gnai2	8.66877	8.17663	7.87939	8.02281	7.84155	7.60091	8.09963	3199.54	8.26284e-27	3.6686e-25
Prelid1	7.78445	6.95789	8.18551	8.08861	7.57917	8.34842	7.74215	3198.99	8.27608e-27	3.6686e-25
Rack1	9.05518	8.39097	10.0496	9.5587	9.38759	10.3733	9.33756	3192.6	8.42985e-27	3.72778e-25
Idh1	7.28772	7.35551	8.02597	8.10821	7.85767	7.81206	7.66732	3189.12	8.51513e-27	3.75646e-25
Ralb	7.40344	6.96461	7.54368	7.82811	8.24192	6.90311	7.42859	3186.51	8.57966e-27	3.77587e-25
Rab8a	8.04992	7.37029	7.94784	7.99125	7.71089	7.90705	7.81072	3185.09	8.61479e-27	3.78228e-25
Zfand6	7.88849	7.817	7.534	8.08637	7.61661	7.22709	7.72524	3182.95	8.66843e-27	3.79677e-25
Med28	7.32355	7.65407	7.27358	7.24472	7.10502	7.4302	7.36726	3169.22	9.02071e-27	3.94168e-25
Mat2a	8.21933	8.17271	8.04666	7.34587	7.89929	8.49235	8.05932	3162.37	9.20253e-27	4.01161e-25
Uqcr11	8.17281	7.82221	8.32102	8.01689	7.82087	8.32341	8.06736	3158.25	9.31357e-27	4.04549e-25
Rpl19	8.52077	8.18396	8.72244	8.58229	8.9043	8.5551	8.53711	3157.86	9.32425e-27	4.04549e-25
2410015M20Rik	6.61988	6.93831	7.21489	7.20977	6.73508	7.06255	6.93219	3147.88	9.60015e-27	4.15539e-25
Taldo1	8.34917	8.80952	8.34124	8.21071	8.08081	7.94648	8.34056	3141.89	9.77027e-27	4.21911e-25
Sec61b	7.49631	7.37958	8.79061	8.28779	8.01291	8.07167	7.90594	3140.96	9.79699e-27	4.22073e-25
Tpm3	8.17094	7.9848	7.96309	8.18044	8.28981	8.35204	8.14165	3134.2	9.99349e-27	4.29533e-25
Ddx39b	7.47011	7.2074	8.49538	8.28039	7.92063	8.81101	7.90443	3128.89	1.01509e-26	4.35282e-25
Ostc	7.72404	7.12713	8.40738	8.50158	8.53172	8.82815	8.04855	3121.85	1.03636e-26	4.43371e-25
Atpif1	8.22175	7.61966	8.52646	8.2159	8.48925	7.90343	8.11997	3120.28	1.04118e-26	4.444e-25
Rtcb	7.61178	7.49964	7.66213	7.47875	7.65643	7.77712	7.60163	3107.74	1.08056e-26	4.58368e-25
Ly6a	10.5134	11.473	-0.647239	3.52498	4.43936	-0.559021	5.92296	3107.7	1.08068e-26	4.58368e-25
Hprt	8.18163	7.85593	8.69808	8.61029	8.45612	8.98814	8.38832	3107.48	1.08139e-26	4.58368e-25
Rpl27	7.67894	7.30885	8.71411	8.60862	8.63733	9.14752	8.19545	3106.38	1.08491e-26	4.58805e-25
Csrp1	9.72508	9.73221	5.13332	7.17924	9.55146	4.6895	8.04143	3101.99	1.09914e-26	4.63755e-25
Fopnl	6.66756	6.66508	7.57652	7.19084	7.1186	7.37208	7.02242	3100.82	1.10299e-26	4.64317e-25
Fkbp4	8.35158	8.2593	9.06112	8.71055	8.45234	9.25183	8.61037	3097.78	1.11299e-26	4.67455e-25
Anapc11	6.56373	6.8547	7.79426	7.33827	7.07032	7.54279	7.10727	3094.05	1.12542e-26	4.71599e-25
Myl6	9.7146	9.36066	8.82823	8.73791	9.34434	8.20035	9.12504	3091.36	1.13449e-26	4.74318e-25
Ier2	9.61218	10.3759	6.1879	6.47797	9.30752	6.84458	8.46507	3090.06	1.13888e-26	4.75078e-25
Vps4b	7.06842	6.85356	6.95394	7.07593	7.159	7.03312	7.01272	3085.8	1.15344e-26	4.7928e-25
Gng5	8.3133	8.50415	8.43281	8.1091	8.13305	9.13351	8.43467	3085.59	1.15417e-26	4.7928e-25
Prdx5	8.08122	7.96772	7.51156	7.46726	7.4681	7.09387	7.67908	3082.67	1.1643e-26	4.82397e-25
Ndufab1	7.15862	6.94122	8.13088	7.71486	7.45786	8.1913	7.50048	3074.84	1.1919e-26	4.92724e-25
Rac1	9.21589	9.06675	8.98616	9.09443	9.11736	9.05104	9.09802	3065.95	1.22414e-26	5.04809e-25
Zfp207	7.6345	7.35173	8.7544	8.2762	8.57162	8.76997	8.09502	3065.27	1.22662e-26	5.04809e-25
Sgta	6.98648	7.26269	7.31667	7.38105	7.79832	7.08415	7.27188	3060.82	1.24317e-26	5.10475e-25
Pitpna	7.54029	6.8366	7.89235	7.57235	7.36526	7.47855	7.40046	3056.02	1.26127e-26	5.14751e-25
9530068E07Rik	8.88089	8.87769	8.46318	8.69625	8.85108	8.52898	8.74851	3055.93	1.2616e-26	5.14751e-25
Apoa1bp	7.97131	7.83171	8.68381	9.06492	8.51166	8.15197	8.28856	3055.84	1.26197e-26	5.14751e-25
G3bp1	8.614	8.29325	9.12946	8.99481	8.53425	9.65681	8.79646	3042.19	1.31513e-26	5.35244e-25
Bckdk	7.34373	7.60012	8.32728	7.94561	7.34305	8.15836	7.73058	3041.39	1.31831e-26	5.35355e-25
Sec13	7.79538	7.41435	8.05725	8.05378	8.09099	8.02639	7.85243	3030.92	1.36086e-26	5.51417e-25
Dusp1	10.1978	10.4914	2.55785	4.38717	8.59525	4.65673	7.45425	3020.06	1.40662e-26	5.68705e-25
Gcat	7.60654	7.29054	9.75525	9.32757	8.48783	9.40552	8.42586	3011.82	1.44248e-26	5.80896e-25
Smim14	8.55435	8.91403	7.21518	7.69817	7.90124	6.40779	7.95707	3011.69	1.44308e-26	5.80896e-25
Rps25	8.4184	8.21364	9.23038	8.78025	8.83234	9.30693	8.7118	3004.4	1.47565e-26	5.91571e-25
Naa20	7.49464	7.25673	8.09841	8.05071	7.81306	8.17609	7.73813	3002.95	1.48224e-26	5.91571e-25
Sdc4	8.71293	9.76504	6.44006	7.79012	8.32298	6.07518	8.10197	3002.8	1.48292e-26	5.91571e-25
Ndufs3	7.08898	7.00821	7.67865	7.46315	7.47142	7.55341	7.31791	3002.53	1.48417e-26	5.91571e-25
Bcap31	8.1103	8.76882	8.31459	8.41218	8.21889	8.25481	8.36346	3002.19	1.48568e-26	5.91571e-25
Brk1	7.93087	7.95861	7.8832	7.76275	7.79305	7.63761	7.85123	2992.98	1.52839e-26	6.07261e-25
Ptov1	8.13858	7.6692	8.38893	8.58119	8.43507	8.39156	8.20024	2988.9	1.54771e-26	6.13615e-25
Ppp1cc	7.04371	6.77052	7.93969	7.62626	7.10054	7.95231	7.31833	2985.89	1.56211e-26	6.17992e-25
Tpm4	8.4737	8.38651	7.90223	8.22317	8.80352	8.20536	8.34724	2970.08	1.64043e-26	6.47584e-25
Junb	10.1448	10.9838	6.33716	6.8706	10.1655	5.77186	8.76923	2962.73	1.67837e-26	6.6114e-25
Enpp5	8.7724	9.43201	8.38982	8.9997	8.72231	8.08224	8.79893	2960.26	1.6913e-26	6.6481e-25
Prmt1	6.58491	6.48305	8.59364	7.89702	7.81899	8.74187	7.47644	2957.61	1.70532e-26	6.68893e-25
Ak2	7.01408	6.01927	7.98179	7.62741	7.65979	7.95146	7.22174	2955.32	1.71752e-26	6.72244e-25
Canx	8.99222	8.67057	9.17034	9.11722	9.13279	9.59822	9.0628	2942.48	1.78784e-26	6.98281e-25
Rab11b	8.06952	7.93876	7.5424	7.30296	7.65051	7.24528	7.69334	2933.07	1.8414e-26	7.17451e-25
Dynll1	8.60538	8.29481	9.0879	8.42534	8.1431	9.56744	8.64841	2932.49	1.84472e-26	7.17451e-25
Rer1	8.27669	8.45881	8.1187	8.29468	8.27376	8.15071	8.28586	2927.19	1.87578e-26	7.2612e-25
Ndufa12	7.35385	7.1912	7.97308	7.5092	7.36924	7.76599	7.48313	2926.61	1.87918e-26	7.2612e-25
Psma4	8.11699	7.67568	8.63959	8.93299	9.04774	8.44252	8.3721	2926.16	1.88187e-26	7.2612e-25
Rab1b	8.0059	8.03484	7.83921	7.52604	8.0406	7.522	7.86237	2925.5	1.88579e-26	7.2612e-25
Pgrmc1	8.98171	9.43124	8.3085	9.09713	9.43102	8.55793	9.01096	2925.34	1.88674e-26	7.2612e-25
Wbp5	8.57439	8.46119	8.72515	8.80643	8.6019	8.98437	8.66093	2916.8	1.93822e-26	7.43276e-25
Il7	7.91214	8.36823	9.65912	9.6065	9.23529	9.61835	8.89556	2916.61	1.9394e-26	7.43276e-25
Idh3g	7.26647	7.40032	7.76318	7.55065	7.42956	7.39762	7.44464	2914.57	1.95195e-26	7.46529e-25
Atp6v0e	8.95022	9.13457	7.34961	7.8453	8.28366	7.06317	8.2777	2913.01	1.96159e-26	7.4866e-25
Ndufa4	8.61074	8.40324	8.89224	8.36113	8.49896	9.28226	8.64566	2901.64	2.0336e-26	7.74537e-25
Spop	7.96736	7.9271	7.55439	7.48695	7.47139	7.38514	7.6904	2899.88	2.04498e-26	7.77261e-25
Ndufc1	7.12485	6.66441	7.97232	7.75571	7.30711	7.82483	7.34486	2896.34	2.06809e-26	7.84424e-25
Rpn2	8.44861	8.44995	8.01368	7.67213	8.16006	8.21204	8.20983	2882.38	2.16231e-26	8.18473e-25
Reep5	8.08351	8.38965	7.14117	7.51622	7.6676	6.61814	7.69246	2881.66	2.16724e-26	8.18656e-25
Marcks	7.90051	7.62821	7.91296	8.32292	8.07184	8.27589	7.97093	2875.48	2.21056e-26	8.33308e-25
1600014C10Rik	8.18282	7.33829	8.91642	9.34734	8.79331	8.37801	8.36038	2872.06	2.23494e-26	8.40778e-25
Hspa5	9.57586	9.42482	9.74975	9.49776	9.85814	10.0328	9.64946	2869.69	2.252e-26	8.45463e-25
Nop10	7.20984	7.42939	8.07042	7.916	7.61975	8.12124	7.65491	2867.22	2.26996e-26	8.50472e-25
Nrbp1	7.29528	6.86822	7.689	7.95238	7.88016	7.09305	7.39653	2861.14	2.31481e-26	8.65512e-25
Rtn3	8.11895	8.34518	7.76498	7.89234	7.68926	8.31953	8.05618	2859.11	2.32996e-26	8.69411e-25
Ythdf1	7.26699	6.71338	6.16769	7.35254	7.06644	7.09744	6.95337	2854.45	2.36528e-26	8.80804e-25
Wdr18	6.63464	6.22897	7.75578	6.99528	7.16797	8.0543	7.01016	2852.58	2.37956e-26	8.84332e-25
Arl8b	8.30995	8.36122	8.07992	8.3887	8.6169	8.25108	8.3322	2848.69	2.40965e-26	8.93236e-25
Sqstm1	9.55899	9.47547	7.59506	8.59925	9.39088	6.90498	8.75261	2848.23	2.41323e-26	8.93236e-25
Psme2	8.65105	8.21171	8.80503	8.62283	8.2914	8.03147	8.43822	2834.55	2.5227e-26	9.31881e-25
Sppl2a	8.93079	8.70651	8.48174	9.30294	9.24345	7.99291	8.78537	2830.28	2.558e-26	9.43025e-25
Rps11	8.66417	8.10122	9.75394	9.23956	9.16218	9.99334	9.01542	2821.14	2.63543e-26	9.69629e-25
mt-Nd2	9.85782	8.75246	8.35653	8.34468	7.79313	9.25292	8.83247	2820.09	2.64451e-26	9.71026e-25
Atxn7l3b	7.71131	7.73917	8.47063	8.34086	8.15372	8.28488	8.04725	2816.58	2.675e-26	9.80264e-25
Rpl34	7.71783	7.18396	8.48604	8.22315	8.08018	8.65335	7.95004	2813.94	2.69817e-26	9.86788e-25
Npc2	9.42742	9.11526	7.55402	7.88284	8.78908	7.43283	8.53192	2805.7	2.77207e-26	1.01181e-24
Cks1b	6.51569	5.50182	8.34843	7.5522	7.03858	9.1442	7.10953	2802.95	2.79724e-26	1.01811e-24
Rpl18	7.94391	7.77384	8.63141	8.34712	8.21825	8.81639	8.21242	2802.53	2.80111e-26	1.01811e-24
Sh3bgrl3	7.85152	7.06409	6.83354	6.82162	6.91817	6.55736	7.08793	2802.01	2.80595e-26	1.01811e-24
Tomm20	7.44337	7.04364	7.66836	7.58299	7.70025	8.21915	7.54627	2798.79	2.83583e-26	1.02693e-24
Pnrc2	7.89242	7.97651	8.6348	8.99229	8.62291	7.85488	8.26161	2795.36	2.86808e-26	1.03584e-24
Scp2	7.65674	7.77462	7.63686	7.65343	7.60346	7.08945	7.59845	2794.97	2.87171e-26	1.03584e-24
Pkdcc	4.6323	2.65457	8.54028	8.19209	7.23124	8.1602	6.03774	2792.94	2.89102e-26	1.04076e-24
Ndufa2	7.75849	7.34141	8.15087	7.97649	7.90923	8.00174	7.80233	2781	3.00743e-26	1.07772e-24
Kras	7.02328	7.01191	6.58518	7.17957	7.22649	7.29819	7.05009	2780.87	3.00875e-26	1.07772e-24
Sap18	7.81325	7.64168	7.80376	7.45134	7.04825	7.62045	7.596	2780.62	3.01126e-26	1.07772e-24
Srsf6	7.66381	6.67371	8.59947	8.03448	8.15056	8.86248	7.84973	2780.02	3.01724e-26	1.07777e-24
Cs	8.00527	7.9206	8.8591	8.37615	8.19651	9.13488	8.32955	2778.81	3.02933e-26	1.07831e-24
Me2	7.60505	7.13936	8.30982	8.30105	8.29601	7.53827	7.77572	2778.7	3.03047e-26	1.07831e-24
Cox5b	7.61045	7.16033	8.48718	7.93605	7.75269	8.37226	7.79899	2771.29	3.10596e-26	1.10304e-24
Smarcb1	7.24711	6.6058	7.81403	7.69183	7.7018	7.27648	7.30655	2768.98	3.12992e-26	1.1094e-24
Spg21	8.4501	8.70975	8.37492	8.57818	8.50697	7.96841	8.45746	2768.13	3.13875e-26	1.11039e-24
Ssr1	7.74121	7.77791	8.06433	8.2526	8.01541	8.52502	8.00715	2767.42	3.14616e-26	1.11088e-24
Suclg2	6.45157	7.25202	7.39423	7.62116	7.5342	7.18741	7.16998	2766.21	3.1589e-26	1.11324e-24
Pgam1	6.89563	6.3062	7.91903	7.97656	6.98038	8.62059	7.29678	2764.25	3.17959e-26	1.11839e-24
Csde1	8.56878	8.40674	9.19762	8.97157	9.27708	9.28528	8.86419	2755.79	3.27067e-26	1.14823e-24
Sdf4	8.22477	8.54878	7.50846	7.59899	7.93208	7.5383	7.98295	2753.79	3.29256e-26	1.15371e-24
Bzw1	8.81162	8.4314	9.6019	9.47757	9.5471	10.1391	9.20641	2752.28	3.30926e-26	1.15736e-24
Tpi1	7.91524	7.6165	8.9919	9.01888	7.56236	9.804	8.35533	2751.49	3.31802e-26	1.15822e-24
Ctbp1	7.70168	7.83949	7.70867	7.76458	7.70603	7.833	7.76009	2747.3	3.36497e-26	1.17239e-24
2019-03-05	6.59984	6.67852	7.1567	7.27194	7.24363	7.03609	6.93408	2746.69	3.37187e-26	1.17257e-24
Klf6	9.40838	10.9407	5.27997	6.41201	9.15454	5.5762	8.22321	2744.49	3.39684e-26	1.17902e-24
Srp14	8.27266	8.15885	7.95836	7.96392	7.96748	7.49178	8.01633	2742.91	3.41492e-26	1.18306e-24
Hsp90aa1	9.22885	8.47215	8.38386	7.94429	8.04055	9.41326	8.63191	2740.53	3.44234e-26	1.19033e-24
Nedd8	7.09827	7.27509	7.51563	7.22204	7.36698	7.51133	7.30629	2732.62	3.5353e-26	1.22018e-24
Anapc5	7.91645	7.34731	8.4093	8.18375	8.15431	8.61052	8.01694	2731.53	3.54825e-26	1.22235e-24
Cdc123	7.09842	6.99358	7.46036	7.30957	7.03662	7.72861	7.23168	2726.86	3.60468e-26	1.23947e-24
Tmed7	8.37372	8.33597	8.17952	8.92551	8.59843	8.58955	8.4747	2718.36	3.70985e-26	1.27325e-24
Snap47	7.13794	7.7128	8.07392	8.13671	7.59575	7.58876	7.65519	2716.23	3.73669e-26	1.27851e-24
Uba1	7.98465	8.02308	8.49611	8.58447	8.62781	8.6596	8.32389	2716.05	3.73908e-26	1.27851e-24
Anxa7	7.83413	8.12859	8.08473	8.23786	8.16424	7.4283	7.9821	2715.02	3.75216e-26	1.28061e-24
Smim7	7.8021	7.96328	7.91104	7.63645	8.17731	8.23444	7.94113	2703.54	3.90144e-26	1.32909e-24
Glrx3	7.80034	7.30475	8.66133	8.64221	8.14639	8.65977	8.08444	2702.09	3.92078e-26	1.33321e-24
Rps26	7.37558	7.20148	8.21746	7.95962	7.76063	8.37348	7.71865	2700.23	3.94572e-26	1.33922e-24
Eid1	7.77408	7.94254	8.06695	8.27024	8.24956	8.05217	8.02309	2699.51	3.95556e-26	1.34008e-24
Lancl1	8.56105	8.19518	9.53464	10.2102	9.38327	8.17665	8.90045	2686.81	4.13109e-26	1.39228e-24
Rn18s-rs5	12.41	11.8838	12.7907	12.5772	13.0073	12.8622	12.5054	2686.8	4.13129e-26	1.39228e-24
Cops7a	7.39641	7.59332	8.13131	7.83627	7.73374	7.78313	7.70284	2686.73	4.13234e-26	1.39228e-24
Anxa1	10.1285	10.9857	4.72192	5.17085	7.11951	5.51101	7.87461	2684.65	4.16189e-26	1.39968e-24
Krt7	8.99492	8.21178	5.2545	7.28417	9.65942	2.06172	7.21585	2682.05	4.19917e-26	1.40963e-24
Wdr1	8.94085	8.73228	8.1719	8.24319	8.67543	7.95134	8.52061	2678.84	4.24579e-26	1.42269e-24
Commd3	7.21731	7.25208	7.67657	7.7154	7.62552	7.5113	7.45296	2678.16	4.25577e-26	1.42344e-24
Ilf2	6.95707	6.83573	7.66687	7.11946	6.99221	8.03117	7.1997	2675.94	4.28839e-26	1.43046e-24
Ptp4a1	7.76223	9.52882	7.79025	7.84263	8.098	7.88477	8.24305	2675.67	4.2923e-26	1.43046e-24
Ghitm	9.1991	9.11828	8.44393	8.5673	8.41325	8.5748	8.80094	2672.99	4.33219e-26	1.44114e-24
Tor1aip2	8.37265	8.55101	8.09121	8.46502	8.69407	8.04207	8.3873	2671.1	4.36055e-26	1.44795e-24
Rpsa	9.47106	8.91662	10.1778	9.69201	9.62904	10.2047	9.59543	2665.99	4.43811e-26	1.4702e-24
Rexo2	7.23712	7.53069	7.19233	7.42274	7.56963	7.35351	7.38505	2665.62	4.44382e-26	1.4702e-24
Cst3	9.91083	9.97843	8.26551	8.64976	8.92968	7.9852	9.13458	2665.12	4.45151e-26	1.4702e-24
Tmem9	7.17544	7.34438	7.84018	7.95429	7.75148	7.96	7.59723	2663.65	4.47423e-26	1.47505e-24
Eno1	9.68252	9.59108	10.603	10.6132	9.85991	11.4842	10.1809	2662.03	4.49935e-26	1.48068e-24
Eef1b2	7.75333	7.32479	8.49836	8.38166	8.27292	8.53032	8.02412	2660.86	4.51759e-26	1.48403e-24
Rabac1	8.38607	8.97021	6.78255	7.37001	7.9204	6.42093	7.83155	2652.79	4.64574e-26	1.5234e-24
Map2k1	7.84204	7.87972	7.30196	7.79619	7.57465	6.99042	7.62162	2649.98	4.69135e-26	1.53562e-24
Rps27l	8.06622	7.6383	8.99382	8.68827	8.46152	9.12631	8.38159	2647.97	4.72427e-26	1.54365e-24
Brix1	5.97644	6.19302	7.1824	7.14393	6.78486	7.7155	6.69804	2646.42	4.74983e-26	1.5475e-24
Ubxn1	6.9246	6.89295	6.92806	7.16126	6.93508	6.79017	6.93445	2646.24	4.75288e-26	1.5475e-24
Mrpl38	6.64654	6.47536	7.14126	6.8684	6.49949	6.79991	6.70813	2637.93	4.8925e-26	1.59015e-24
Sdha	8.49091	8.61562	8.52886	8.26126	7.60527	8.52458	8.37515	2635.4	4.93595e-26	1.60144e-24
Wdr61	7.37205	7.20497	7.83501	7.67725	7.28245	7.79501	7.48687	2634.26	4.95577e-26	1.60504e-24
Rps17	8.06895	7.75149	9.15639	8.81312	8.77938	9.27402	8.5093	2630.47	5.02188e-26	1.62359e-24
Glo1	7.29502	7.70034	7.83273	7.65007	7.3394	7.76418	7.57997	2626.72	5.08835e-26	1.6422e-24
Ube2n	7.67129	7.60612	8.13003	7.71831	7.7457	8.20374	7.81218	2622.15	5.17062e-26	1.66583e-24
Tfdp1	6.99599	5.58809	8.15815	7.74133	7.8951	8.17997	7.22117	2615.46	5.29375e-26	1.70131e-24
Bcas2	7.39838	7.11586	7.79109	7.63638	7.07191	7.82755	7.43751	2615.17	5.29926e-26	1.70131e-24
Tuba1a	9.58105	9.5255	8.55765	8.50986	9.43942	9.43669	9.25	2614.3	5.31545e-26	1.70354e-24
Rps13	7.91714	7.57895	9.01059	8.68033	8.33301	9.42481	8.35913	2612.16	5.35567e-26	1.71344e-24
Eef2	9.49986	8.95611	9.20077	9.22183	9.43304	9.09754	9.229	2610.16	5.39367e-26	1.72084e-24
Ndufa1	7.76297	7.37235	8.22158	7.89015	7.51282	8.01208	7.75844	2609.96	5.3975e-26	1.72084e-24
Rps19	9.27322	9.1629	9.85853	9.81766	9.56891	9.99743	9.54493	2608.09	5.43329e-26	1.72925e-24
Ssr3	7.85191	8.1673	8.66104	8.64586	8.56725	8.71462	8.35654	2605.54	5.48245e-26	1.74189e-24
H2-DMb1	8.12073	8.36555	6.14431	6.96735	7.81113	2.65354	6.96143	2603.59	5.52033e-26	1.7509e-24
Crk	7.83847	8.06276	8.61141	8.35256	8.26481	8.75005	8.25143	2601.76	5.55612e-26	1.75921e-24
Ociad1	8.0719	7.99233	7.72628	8.00497	8.39787	7.87104	8.01391	2599.74	5.59615e-26	1.76863e-24
Hibadh	8.16024	8.09386	7.83319	7.63121	7.04494	7.45766	7.78319	2599.29	5.60509e-26	1.76863e-24
Rps5	8.53216	8.55406	9.31239	9.01572	8.88113	9.58613	8.90392	2595.14	5.68807e-26	1.79174e-24
Sypl	8.21776	8.83418	8.23117	8.74838	8.36395	7.87017	8.40545	2594.66	5.69785e-26	1.79175e-24
Ndfip2	7.03553	7.51317	6.63839	7.05487	7.00091	7.0199	7.08474	2589.18	5.80988e-26	1.82386e-24
Tecr	7.71112	8.30303	7.51638	7.07592	6.71445	8.2705	7.67238	2587.07	5.85378e-26	1.83452e-24
Hnrnpab	8.32021	7.62657	8.54492	8.1925	8.30714	8.95443	8.25812	2581.41	5.97301e-26	1.8687e-24
1810037I17Rik	7.59643	7.29238	7.90162	7.8977	7.49924	7.80244	7.62732	2579.81	6.00732e-26	1.87624e-24
Akirin2	6.92133	6.73764	7.37202	7.30525	6.60592	7.69633	7.06014	2578.35	6.03874e-26	1.88286e-24
Rpl32	8.8061	8.6035	9.81726	9.64782	9.55003	9.9416	9.27147	2577.11	6.0655e-26	1.888e-24
Calm3	7.78215	7.59701	8.31296	8.23852	7.87403	8.00628	7.9147	2569.04	6.24334e-26	1.94008e-24
Eif3m	7.92219	7.52916	8.81119	8.53039	8.16903	8.81258	8.1957	2556.16	6.53918e-26	2.02858e-24
Rpl30	7.53046	7.29933	8.08076	7.69695	7.86973	8.44463	7.74765	2554.62	6.57563e-26	2.03645e-24
Atp5j2	7.6456	7.34836	8.01379	7.60015	7.46592	8.03744	7.65236	2550.95	6.66325e-26	2.06012e-24
Selenoh	5.53494	5.05254	7.67529	7.02992	6.23731	7.95049	6.34762	2545.14	6.80488e-26	2.10038e-24
Gpi1	7.42373	7.24917	7.63026	8.1819	7.84255	8.2518	7.68596	2539.7	6.94033e-26	2.1386e-24
Yipf5	7.57747	7.14909	7.49099	8.06403	8.13967	7.31254	7.57623	2536.83	7.01289e-26	2.15734e-24
Taf10	6.85502	7.04347	7.38479	6.88971	6.76915	7.39364	7.03925	2535.61	7.04417e-26	2.16335e-24
Sumo3	8.10191	8.11501	8.87984	8.56337	8.61339	8.80952	8.44163	2529.52	7.20182e-26	2.20808e-24
Mrps24	6.48632	6.31333	7.87539	7.68297	7.05603	7.31692	6.99509	2527.55	7.25373e-26	2.22029e-24
Bex3	7.20245	7.09234	8.25131	8.0784	7.63045	8.33451	7.65701	2524.33	7.33952e-26	2.24282e-24
Ppdpf	6.9359	6.76784	7.13789	7.01881	6.84909	6.92935	6.9249	2520.85	7.43319e-26	2.26632e-24
Sri	8.13858	7.93275	8.09659	8.03852	8.19903	7.64614	8.01562	2520.57	7.44105e-26	2.26632e-24
Ost4	6.94156	6.67065	7.22542	6.80866	6.91883	6.70441	6.86647	2520.01	7.45622e-26	2.26718e-24
Eif4e	7.66071	7.54367	8.64588	8.12956	8.01462	8.86561	8.04738	2518.77	7.49016e-26	2.27375e-24
Lrpap1	7.31114	7.3418	6.79052	7.95206	7.61612	6.12057	7.21252	2509.75	7.74172e-26	2.34624e-24
Cox7b	7.64295	7.16395	8.60871	8.25698	7.9779	8.47987	7.91151	2507.15	7.81601e-26	2.36486e-24
Cyb5r3	8.12866	8.7684	7.62069	7.8902	7.88256	7.44129	8.04528	2493.07	8.23216e-26	2.48668e-24
Sec61g	7.16457	6.57167	7.94646	7.55832	7.36228	7.81066	7.30748	2492.33	8.25494e-26	2.48669e-24
Papss1	7.55981	8.2251	8.18441	8.03792	7.3742	7.80938	7.86877	2492.19	8.25922e-26	2.48669e-24
Ubl3	8.25229	8.46527	7.57974	8.17282	7.89749	6.87508	7.96277	2487.62	8.39986e-26	2.52175e-24
Atp5g2	6.03793	6.00932	7.12026	6.74846	6.22717	7.05544	6.44115	2487.23	8.41209e-26	2.52175e-24
Diablo	7.05241	7.05926	7.76943	7.6174	7.1888	7.67933	7.33559	2487.04	8.41787e-26	2.52175e-24
Eif3e	7.62721	7.26209	8.65468	8.7684	8.71611	8.68661	8.13418	2486.64	8.43052e-26	2.52175e-24
Poldip2	6.78399	7.10707	7.76208	7.67506	7.72027	7.51125	7.33977	2484.59	8.49489e-26	2.53688e-24
Dpy30	6.9541	6.97533	7.89902	7.58149	7.26718	8.10037	7.37334	2482.77	8.55235e-26	2.5499e-24
Polr2e	6.72485	7.06353	7.37528	6.89922	6.91907	7.33465	7.02481	2481.33	8.59825e-26	2.55944e-24
G3bp2	7.90656	7.85166	7.88566	7.8426	8.27151	7.88492	7.92909	2478.47	8.68995e-26	2.58256e-24
Poldip3	7.77211	8.13301	8.1057	8.50124	8.12811	8.04964	8.08473	2475.75	8.77848e-26	2.60466e-24
Hdac2	7.60177	7.55094	8.56827	8.40445	7.94588	8.97811	8.06587	2473.78	8.84296e-26	2.61957e-24
Mgat2	7.25247	7.30651	7.39148	7.5327	7.25246	7.61285	7.37193	2466.5	9.08636e-26	2.68575e-24
Slc3a2	8.10548	8.93431	7.28992	7.75743	7.99918	7.01914	7.97443	2466.23	9.09557e-26	2.68575e-24
Get4	7.38031	7.10868	7.49309	7.13162	7.76529	7.52885	7.37258	2464.05	9.16991e-26	2.70336e-24
Rab10	8.1803	8.27332	7.72132	7.95392	8.12776	8.10895	8.08632	2461.13	9.27048e-26	2.72864e-24
Rps28	7.4411	7.30481	8.3661	8.15643	8.06878	8.41214	7.85449	2460.6	9.28915e-26	2.72976e-24
Gipc1	6.50801	6.90095	7.4222	6.50797	6.66653	7.79414	6.92139	2455.22	9.47822e-26	2.78088e-24
Lman2	8.43339	8.6479	8.10732	8.06492	8.1666	8.37402	8.34328	2441.55	9.97862e-26	2.92304e-24
Trappc3	6.99552	7.3258	7.08099	7.15835	7.39299	6.79979	7.13438	2440.69	1.00109e-25	2.92782e-24
Psap	10.0161	9.7867	9.01449	9.58073	10.1039	7.93107	9.493	2437.9	1.01169e-25	2.95412e-24
Bag1	7.18317	7.06489	7.5198	7.3656	7.10031	7.30157	7.23056	2437.08	1.01482e-25	2.95656e-24
Mmadhc	7.39119	7.25113	7.84063	7.89152	7.64219	7.66978	7.56373	2436.85	1.01573e-25	2.95656e-24
Mrps7	6.90344	6.62306	7.07502	7.37199	7.64473	6.92079	7.03017	2433.67	1.02803e-25	2.98597e-24
Uqcrh	7.94773	7.40848	8.53205	8.32859	7.96946	8.70687	8.06642	2433.39	1.02909e-25	2.98597e-24
Actr10	7.36154	7.64774	7.81623	8.04218	7.81276	7.67834	7.6879	2431.92	1.03485e-25	2.99798e-24
Vma21	6.57896	6.73441	6.44858	6.71531	6.33984	6.46757	6.56749	2427.39	1.05279e-25	3.04513e-24
Anapc4	6.42781	6.82186	7.58685	7.15518	6.96206	7.50568	6.99666	2421.36	1.07719e-25	3.11083e-24
Timm13	7.15466	6.55068	7.21085	6.98539	7.28167	7.22483	7.03109	2418.4	1.08936e-25	3.14106e-24
Clta	7.43936	7.11304	7.72069	7.77061	7.68844	7.06901	7.43298	2414.99	1.10365e-25	3.17726e-24
Odc1	8.81654	8.63596	8.24313	8.26797	8.46134	8.89599	8.58376	2412.82	1.11284e-25	3.19871e-24
Gtf2h5	6.87781	6.44365	7.57305	7.40453	7.28986	7.20678	7.04897	2410.83	1.1213e-25	3.21801e-24
Aldh3a2	8.08248	8.2622	7.6153	7.93501	8.188	6.50493	7.83839	2403.52	1.15313e-25	3.30421e-24
Eif4e2	6.62788	6.04469	7.44877	7.624	7.61762	7.48447	6.99744	2399.27	1.17207e-25	3.35325e-24
Chmp2a	8.02094	7.82113	7.44692	7.69201	7.80953	6.46409	7.61251	2397.31	1.18092e-25	3.37332e-24
Clns1a	7.36029	7.36036	8.70156	8.60436	8.33295	8.63887	8.02161	2396.89	1.18286e-25	3.37362e-24
Api5	7.83165	7.51541	8.35151	8.54215	7.94156	8.52932	8.03364	2394.8	1.19237e-25	3.39548e-24
Egln2	7.34338	7.4882	6.8235	6.85294	6.60555	6.71819	7.05449	2390.62	1.21173e-25	3.44529e-24
Rps16	7.89799	7.67634	8.9958	8.68271	8.62208	9.26811	8.39271	2387.86	1.2247e-25	3.47678e-24
Sfr1	6.89939	6.9231	7.15779	6.90702	6.50861	7.65825	6.99359	2384.74	1.23951e-25	3.50826e-24
Txndc15	7.5024	7.97992	8.11697	8.51963	8.04345	7.59081	7.92107	2384.72	1.2396e-25	3.50826e-24
Cd63	9.15079	9.70732	8.01132	8.73879	9.29825	8.26916	8.96783	2379.16	1.26657e-25	3.57806e-24
Ugp2	6.72068	7.13857	6.95111	6.84945	6.93799	6.82912	6.90769	2378.84	1.26815e-25	3.57806e-24
Mrps14	7.2644	7.00032	8.03307	7.73926	7.3792	7.89486	7.47755	2372.97	1.29734e-25	3.65253e-24
Rps27	8.03236	8.3006	8.68133	8.63106	8.51148	8.65473	8.41612	2372.73	1.29852e-25	3.65253e-24
Grina	7.33776	7.63557	5.02458	5.86343	6.57898	4.3408	6.37645	2369.14	1.31677e-25	3.69821e-24
F11r	8.6227	9.2358	6.4701	6.19375	6.90107	6.78048	7.65407	2362.66	1.3504e-25	3.78689e-24
C1qbp	7.002	6.55906	7.69739	7.41534	6.90501	8.49524	7.24708	2359.94	1.36485e-25	3.82158e-24
Cdv3	6.92914	5.81137	6.59074	6.49358	6.83482	7.38389	6.61917	2359.23	1.36861e-25	3.82628e-24
Rpl37a	8.43137	8.21579	8.78632	8.66948	8.60964	8.74334	8.53178	2358	1.37521e-25	3.83891e-24
mt-Nd4	9.85839	8.83875	7.88321	7.86762	7.4364	8.568	8.57796	2357.58	1.37745e-25	3.83932e-24
Rpl9	8.89862	8.83864	9.50812	9.41375	9.38683	9.67991	9.21432	2356.11	1.38541e-25	3.85568e-24
Psmd5	7.58193	7.26985	8.06935	7.8258	7.73424	8.23112	7.72293	2354.16	1.39602e-25	3.87436e-24
Galk1	6.09033	5.50633	8.62698	8.27746	7.34753	8.62643	7.12059	2354.1	1.39634e-25	3.87436e-24
Mat2b	8.32446	8.11745	7.6255	7.62807	7.80779	7.22162	7.86968	2347.37	1.43366e-25	3.97192e-24
Coro1b	7.4102	7.19598	7.33403	7.60025	7.21352	6.8627	7.27937	2343.03	1.45829e-25	4.03408e-24
Selenow	7.4872	7.7906	7.56442	7.83307	8.11391	7.14041	7.6517	2338.7	1.48335e-25	4.09725e-24
Rpl26	8.22011	7.89709	8.7587	8.52757	8.50399	8.9022	8.39504	2338.12	1.48675e-25	4.10048e-24
Maea	7.70743	7.40487	6.99495	7.31593	6.93726	6.9746	7.28184	2333.43	1.51449e-25	4.17075e-24
Srsf9	6.81327	6.48372	7.65254	7.38158	7.06689	7.99117	7.12907	2332.31	1.52125e-25	4.1831e-24
Suclg1	8.26338	7.48836	8.26691	8.0324	8.55254	8.1604	8.08551	2331.06	1.52874e-25	4.19741e-24
Rps10	7.48052	6.98082	8.23137	8.12531	7.9731	8.29893	7.73798	2328.89	1.54195e-25	4.22737e-24
2010107E04Rik	7.86305	7.25337	8.1658	7.7726	7.49604	8.13645	7.74315	2324.27	1.57042e-25	4.29902e-24
Cd9	9.64856	10.0775	7.33453	7.44551	8.37397	7.45357	8.65826	2321.34	1.58876e-25	4.34276e-24
Irgm1	9.11438	10.504	6.26897	7.14202	9.01893	4.95324	8.1852	2316.46	1.61988e-25	4.42126e-24
Mapre1	8.08241	7.80257	8.23611	7.84457	8.38674	8.21676	8.06281	2315.31	1.6273e-25	4.43493e-24
Atp6v0d1	7.10819	7.12662	6.95554	7.09966	7.00869	6.63123	7.01476	2313.75	1.63742e-25	4.4559e-24
Asah1	7.91627	8.36743	7.36531	7.3647	7.73127	7.70397	7.81275	2312.3	1.6469e-25	4.47419e-24
Golga7	7.1774	7.38782	7.58939	7.34377	7.19853	7.86308	7.40303	2311.98	1.649e-25	4.47419e-24
Ndufc2	7.73943	7.21638	7.99745	7.98519	7.94431	8.11838	7.77027	2311.06	1.65508e-25	4.48408e-24
Tomm22	7.27741	6.9027	7.70351	7.29005	7.1439	7.89485	7.31932	2309.26	1.66697e-25	4.50965e-24
Tspan31	7.26381	7.70513	7.74865	7.76705	7.4693	7.8933	7.61191	2306.24	1.68719e-25	4.55764e-24
Gorasp2	7.97706	7.94313	8.18579	7.81515	8.14828	8.28599	8.04054	2302.94	1.70956e-25	4.6113e-24
Emc6	6.6897	6.46779	7.39891	7.46391	6.96723	7.37218	6.97588	2299.83	1.73099e-25	4.66227e-24
Psmd14	8.27744	7.85583	8.48201	8.36956	8.61436	8.49245	8.30246	2297.4	1.74792e-25	4.70098e-24
Oaz2	6.98057	7.81938	7.73283	7.56223	7.28765	7.79042	7.50377	2290.89	1.79427e-25	4.81345e-24
Dmrt2	6.94352	7.32957	8.29941	8.30968	7.58752	8.48509	7.70463	2290.79	1.79497e-25	4.81345e-24
Tbc1d10a	7.1648	7.62187	7.41842	7.83469	7.13401	6.77727	7.33673	2288.5	1.81159e-25	4.85095e-24
Mff	7.2921	7.56321	7.63211	7.77586	7.42172	7.4228	7.50185	2287.01	1.8225e-25	4.87307e-24
Mrpl36	6.57132	6.04788	6.89485	6.98588	6.77607	6.76534	6.60886	2281.61	1.86258e-25	4.97302e-24
Ociad2	8.99105	8.50237	6.91306	8.44631	8.91554	4.95653	7.96457	2281	1.86717e-25	4.97805e-24
Myl12b	8.11548	8.15579	6.95017	6.97459	7.04784	6.29311	7.41763	2276.9	1.89838e-25	5.05393e-24
Cdc16	7.02308	7.17127	8.2413	8.15093	7.62941	8.47891	7.65951	2272.75	1.93058e-25	5.12944e-24
Itm2b	11.5233	12.9859	11.2025	11.5645	11.4344	10.8618	11.7104	2272.52	1.93232e-25	5.12944e-24
Rpl29	6.81468	6.00059	7.54073	7.39254	7.50094	7.69923	7.02244	2271.57	1.93981e-25	5.14191e-24
Vcp	9.04574	8.52896	9.44951	9.21282	9.88313	9.24651	9.1437	2271.1	1.94354e-25	5.14436e-24
Errfi1	9.11974	10.0666	6.08526	6.5994	7.50733	6.77976	8.03628	2262.9	2.00935e-25	5.31093e-24
Psat1	9.3454	9.64295	9.33437	9.68419	9.70567	9.20949	9.49049	2254.81	2.07679e-25	5.4813e-24
Rps8	8.18728	7.49121	8.76102	8.43856	8.48991	8.93642	8.28727	2253.65	2.08663e-25	5.49938e-24
Ndufb11	7.43012	7.60157	8.13877	7.90237	7.60222	8.05569	7.73907	2250.87	2.11047e-25	5.55426e-24
Rab21	6.81646	6.59696	6.59223	6.93224	6.83155	6.23471	6.6777	2248.56	2.13055e-25	5.59909e-24
Parl	6.6819	6.51242	7.17561	6.99492	6.90631	7.29257	6.86716	2247.06	2.14368e-25	5.62557e-24
Lgals9	9.68853	8.99268	4.20351	7.29128	8.88845	-0.554351	6.94619	2245.59	2.15664e-25	5.65151e-24
Magoh	6.48286	5.95627	7.90754	7.45803	7.32996	7.88609	7.00014	2244.89	2.16284e-25	5.6597e-24
Nmi	7.24602	7.00519	5.67987	6.47984	6.85263	4.34006	6.42583	2240.63	2.20096e-25	5.74584e-24
Rab11a	8.09544	8.36927	8.00117	7.8835	7.79379	7.92741	8.05375	2240.52	2.20201e-25	5.74584e-24
Eif1a	7.4085	7.88658	7.93713	7.9585	7.80564	8.36617	7.84873	2238.15	2.22362e-25	5.794e-24
Capza1	7.84372	7.332	8.57954	8.15138	7.84421	8.21969	7.92338	2237.23	2.23199e-25	5.8076e-24
Tomm7	6.86067	6.53197	7.75246	7.4921	7.33544	7.50093	7.14797	2235.97	2.24365e-25	5.82969e-24
Pin1	6.46551	6.48105	7.0429	6.81555	6.66944	7.26361	6.73532	2234.87	2.25381e-25	5.84782e-24
Xpo1	5.86186	5.78734	7.35816	7.43282	7.07196	8.17302	6.74412	2233.67	2.26503e-25	5.86865e-24
Stx7	8.05602	8.68154	6.70426	7.09184	7.33712	6.61952	7.58965	2232.47	2.27626e-25	5.88945e-24
Sars	6.82896	7.07009	7.26428	6.96065	6.89338	7.03927	6.99865	2230.11	2.29853e-25	5.93872e-24
Mrpl3	7.63839	7.16301	7.17124	7.57561	7.79038	7.21646	7.42386	2227.59	2.32256e-25	5.99239e-24
Nudt16l1	7.05298	6.59641	7.71718	7.62305	7.23448	7.01447	7.13917	2226.98	2.32842e-25	5.99911e-24
Edf1	7.89034	7.62112	6.91242	6.89525	7.1699	6.40216	7.25994	2225.93	2.33859e-25	6.01688e-24
Vps35	8.54138	8.56956	9.08202	9.24465	8.97663	8.68742	8.79878	2221.28	2.38408e-25	6.12535e-24
Shisa5	8.46809	9.1499	6.11674	7.27358	7.55613	6.0618	7.68474	2220.66	2.39015e-25	6.13217e-24
2700060E02Rik	8.20956	7.81787	8.30226	8.5366	8.58585	8.26247	8.23579	2220.34	2.3934e-25	6.13217e-24
Ap1m2	6.91087	7.21572	7.68616	7.8144	7.27689	7.84331	7.38884	2212.6	2.47158e-25	6.3204e-24
C1d	6.77611	6.6132	7.69754	7.7166	7.29223	7.61063	7.17767	2212.39	2.47374e-25	6.3204e-24
Pdhb	7.58554	6.93884	7.90909	7.74773	7.48207	8.12875	7.56863	2208.28	2.51652e-25	6.42079e-24
Chtop	7.0048	7.4415	8.01824	7.8794	7.69315	8.23351	7.62462	2204.4	2.55763e-25	6.51663e-24
Copz1	7.61083	8.16232	8.45685	8.37472	7.76891	8.19367	8.05607	2198.32	2.62355e-25	6.67536e-24
Srpk2	5.8791	6.11778	7.70394	8.3966	8.14573	6.84338	6.96609	2192.13	2.69256e-25	6.84148e-24
Pla2g16	8.20567	8.0962	6.26822	6.87716	7.68407	5.80634	7.33578	2190.42	2.71201e-25	6.88139e-24
Atp6ap1	8.81649	9.20613	8.03761	8.26548	8.22837	7.65294	8.48302	2184.81	2.77676e-25	7.036e-24
St13	6.98853	6.65941	7.04784	7.35808	6.91319	7.27284	6.99994	2183.87	2.78775e-25	7.05412e-24
Ube2d2a	6.86828	7.04686	7.23302	7.11679	6.92157	7.22371	7.05234	2182.95	2.7987e-25	7.07209e-24
Gpbp1	6.97794	6.93659	7.34272	7.55591	7.49953	7.51178	7.24322	2182.5	2.8039e-25	7.07553e-24
Rpl11	7.89159	7.33188	8.35134	8.22433	8.20682	8.34553	7.97759	2182.17	2.80787e-25	7.07583e-24
Rps7	8.22487	7.92051	9.15676	9.13528	8.92851	9.3806	8.66109	2180.03	2.83341e-25	7.13043e-24
Maf1	8.00985	7.65589	7.70188	7.77205	7.76718	7.64419	7.7724	2178.46	2.85218e-25	7.16787e-24
Rplp2	7.86655	7.49836	8.6628	8.38178	8.19558	8.75296	8.12952	2175.43	2.88904e-25	7.25057e-24
Slc25a39	7.62268	7.23281	7.61441	7.85838	7.3547	8.04254	7.58293	2174.99	2.89439e-25	7.25411e-24
Cops4	7.40324	7.53125	8.21722	8.11949	7.58031	8.22858	7.77861	2174.19	2.90426e-25	7.26895e-24
Gga2	7.47267	7.365	7.87532	8.03612	8.0142	7.15762	7.61135	2172.66	2.9231e-25	7.30616e-24
Emc10	7.14863	7.50652	6.92475	6.79032	6.90944	6.95094	7.09242	2167.23	2.99125e-25	7.46635e-24
Rpl6	7.99844	7.46349	8.44142	8.33391	8.35313	8.51034	8.10096	2166.66	2.99859e-25	7.4669e-24
Rpl36a	6.6443	6.59769	7.74894	7.41889	7.24872	7.75087	7.12544	2166.58	2.99958e-25	7.4669e-24
mt-Rnr2	13.4701	12.1658	13.2652	13.311	12.4687	13.4887	12.9896	2165.47	3.01378e-25	7.4921e-24
Ei24	7.49252	7.53998	7.30133	7.34989	6.81963	7.69869	7.39686	2165.13	3.01813e-25	7.49279e-24
Hspe1	7.13471	6.62526	8.31641	7.88675	7.65355	8.75949	7.5781	2159.02	3.09769e-25	7.67994e-24
Fam49b	7.90834	7.24487	8.72802	9.33059	8.95721	8.10592	8.23091	2158.03	3.11087e-25	7.70223e-24
Ifngr2	7.6369	7.01252	6.86568	7.55993	7.7073	6.28575	7.20537	2154.89	3.15288e-25	7.79575e-24
Smdt1	7.74138	7.50615	7.55743	7.45744	7.55352	7.2488	7.53488	2153.22	3.17548e-25	7.83776e-24
Cdc42se1	7.70665	7.92829	7.40813	7.63356	7.66922	7.3077	7.64645	2153	3.17839e-25	7.83776e-24
Rab7	8.27765	8.36035	7.40445	7.6262	7.87438	6.88507	7.84314	2152.38	3.18688e-25	7.84818e-24
Hdac1	7.28433	6.6398	7.82854	7.91456	7.41737	7.87007	7.39594	2142.77	3.32095e-25	8.16741e-24
Rps23	8.61224	8.48472	9.2575	8.96363	8.95334	9.80768	8.9307	2140.63	3.35168e-25	8.23197e-24
Rraga	7.04916	7.58634	7.67875	7.63678	7.81919	7.64742	7.52128	2138.27	3.38584e-25	8.30478e-24
Adrm1	6.89273	6.35143	6.83422	6.84487	7.07921	6.68862	6.75296	2135.95	3.41986e-25	8.37705e-24
Rbms1	7.82687	6.64877	7.21026	7.4566	7.47933	7.11193	7.27971	2133.33	3.45875e-25	8.45413e-24
Banf1	7.45209	6.93051	8.26161	7.8321	7.52801	8.49794	7.65234	2133.21	3.46051e-25	8.45413e-24
Cycs	7.03015	6.34642	7.64068	6.94651	6.92592	8.49662	7.13781	2129.45	3.51729e-25	8.58145e-24
Ythdf2	6.90662	6.63275	7.81975	7.58725	7.47302	7.75633	7.25619	2128.28	3.53508e-25	8.61343e-24
Prnp	8.95035	8.9877	7.35688	8.0341	8.57441	6.52389	8.23169	2121.26	3.64435e-25	8.86791e-24
Paics	7.56277	7.31735	8.13554	7.49347	7.10772	8.56477	7.65258	2120.88	3.65027e-25	8.87059e-24
Sin3b	7.63436	7.14012	7.87946	7.77723	8.04048	7.56417	7.6234	2119.52	3.67197e-25	8.91156e-24
Mrpl17	7.25037	7.07417	7.98984	7.79602	7.88862	8.01469	7.58123	2117.98	3.69662e-25	8.95333e-24
Ube2l3	7.06627	6.45568	7.22667	7.10331	7.41244	7.18272	7.0145	2117.84	3.69892e-25	8.95333e-24
Btg1	8.86875	9.80995	6.6167	6.93145	7.8802	6.30117	8.02424	2115.26	3.74057e-25	9.04224e-24
Usmg5	7.2634	6.63111	7.92612	7.56038	7.40912	8.21982	7.40387	2113.05	3.77677e-25	9.11777e-24
Pde4b	8.65089	9.37746	5.83937	6.61477	7.82719	5.12692	7.56151	2109.05	3.84329e-25	9.26622e-24
Slc27a1	7.78542	9.23354	6.12316	6.72556	6.67579	5.53057	7.28019	2108.18	3.85791e-25	9.28927e-24
Rps27a	8.45993	8.26822	9.65078	9.21492	9.092	9.96971	8.97716	2105.46	3.90418e-25	9.38839e-24
Ergic3	7.84645	8.1434	7.01956	7.7305	7.59621	7.27434	7.67201	2101.68	3.9693e-25	9.53253e-24
Dbi	7.44727	8.38575	8.83846	8.64063	7.7813	8.37213	8.18848	2084.89	4.27349e-25	1.02497e-23
Acaa2	7.75098	7.31819	8.02648	7.75728	8.16769	7.19297	7.67334	2077.33	4.41897e-25	1.05848e-23
Pgls	7.15276	6.51842	7.62842	7.39237	7.26874	7.48078	7.16606	2075.76	4.44981e-25	1.06448e-23
Gtf2a2	6.76144	6.62205	7.8808	7.48745	7.16846	8.04262	7.21508	2073.57	4.49329e-25	1.07349e-23
Rpl21	7.98956	7.65437	8.07306	7.92049	7.77008	8.45989	7.95009	2072.8	4.50867e-25	1.07577e-23
Sra1	7.35697	7.01623	7.61087	7.41152	7.03282	7.37242	7.27982	2069.06	4.58424e-25	1.09238e-23
Atp6v1b2	7.39818	7.89694	7.82462	7.83128	8.18553	7.40091	7.73921	2067.88	4.60841e-25	1.09672e-23
Rpl23	8.0362	7.67516	8.68957	8.57873	8.38534	8.98471	8.29755	2059.15	4.79156e-25	1.13883e-23
Usp22	6.78089	7.73658	8.30676	8.59279	8.03753	8.25401	7.82276	2051.32	4.96275e-25	1.178e-23
Arhgdia	8.35998	7.90099	7.81772	7.40522	8.15605	7.73087	7.93556	2049.66	4.99988e-25	1.18528e-23
Rpl7l1	7.11157	6.84507	7.71218	7.89188	7.98576	7.88368	7.46042	2049.18	5.01061e-25	1.1863e-23
Bcl10	7.38363	7.15949	7.65614	8.23927	7.92226	7.04838	7.51939	2048.63	5.02296e-25	1.18769e-23
Yif1a	6.96957	7.33481	7.00102	6.94538	6.98937	7.14113	7.08209	2045.77	5.08806e-25	1.20154e-23
Cnpy2	7.76346	8.04924	7.60208	7.68968	7.91711	7.86393	7.83271	2039.95	5.22331e-25	1.2319e-23
Atox1	7.36185	7.31723	7.45891	7.11708	7.05103	7.35864	7.29149	2038.34	5.2615e-25	1.23932e-23
Trim28	7.29308	6.65954	8.37833	7.6945	7.99636	8.24919	7.57651	2037.59	5.27922e-25	1.2415e-23
Copa	8.37695	8.31455	8.93515	8.89074	8.99906	8.61773	8.62215	2037.29	5.2864e-25	1.2415e-23
Cyb5a	8.41558	8.89761	7.99336	7.79615	7.62715	7.81533	8.19565	2037.1	5.29101e-25	1.2415e-23
Iah1	6.5251	6.65834	7.25921	7.46591	7.11206	6.32889	6.83795	2035.63	5.32637e-25	1.2482e-23
2019-09-07	7.7522	7.56496	7.88682	7.98108	7.8959	7.91511	7.80069	2034.81	5.3461e-25	1.25123e-23
Pts	6.668	7.00114	7.13466	7.07289	7.04121	6.68405	6.91688	2033.66	5.37415e-25	1.2562e-23
Rps15a	7.28557	6.94919	8.78657	8.60067	8.26802	8.85936	7.9454	2031.97	5.41538e-25	1.26423e-23
Gmpr	8.36679	7.41452	8.69706	9.11732	8.46069	7.33999	8.17269	2030.33	5.45583e-25	1.27141e-23
Slc29a1	8.64477	8.04525	8.74407	9.15929	9.48542	8.51022	8.68814	2030.16	5.45994e-25	1.27141e-23
Polr2g	6.74874	6.66206	7.21522	6.98153	6.8806	7.18723	6.90262	2023.84	5.61909e-25	1.30681e-23
Tcf25	7.55437	7.73576	7.27448	7.31013	7.8911	7.21231	7.52145	2023.04	5.63943e-25	1.30862e-23
Snrpd1	6.31282	6.22316	7.44492	7.0712	6.96922	8.02621	6.87656	2022.98	5.64108e-25	1.30862e-23
Prdx3	7.6383	7.17356	8.0172	8.08635	7.83443	7.89514	7.70823	2020.24	5.71186e-25	1.32337e-23
Timm23	6.96576	6.53628	7.75998	7.18359	7.29999	8.07889	7.20791	2013.03	5.90319e-25	1.36598e-23
Ndufb7	7.00959	6.60452	7.3341	6.79271	6.70587	7.31338	6.93532	2004.55	6.13724e-25	1.41835e-23
Fam134a	7.77316	7.75698	7.23919	7.05177	7.32113	6.99734	7.42975	1996.6	6.36582e-25	1.46785e-23
Smarcd2	8.21088	7.90273	8.72809	8.54279	7.8841	8.0694	8.19354	1996.55	6.3674e-25	1.46785e-23
Tmem14c	7.07453	6.40228	7.72719	7.37928	7.24105	8.04422	7.20862	1995.59	6.39571e-25	1.47253e-23
Sptssa	7.4739	8.26387	7.48099	7.67359	7.29615	7.6823	7.68859	1995.19	6.40737e-25	1.47325e-23
Grpel1	7.34635	7.03522	7.78521	7.80221	8.02652	8.04408	7.5904	1994.94	6.41483e-25	1.47325e-23
Ap1s1	6.50926	6.1367	7.11617	6.88547	6.60163	6.91573	6.62608	1994.58	6.42543e-25	1.47384e-23
1700020I14Rik	6.46969	6.07365	6.90612	7.34531	6.72769	7.38949	6.7209	1994.25	6.43539e-25	1.47429e-23
Clptm1	7.8372	8.10767	7.29625	7.49636	7.5194	7.62207	7.70567	1993.3	6.46355e-25	1.4789e-23
Ube2g1	6.94969	7.51361	7.7847	7.71092	7.06444	8.01795	7.45833	1991.01	6.53226e-25	1.49276e-23
Fbl	6.11839	5.28809	7.03914	6.66704	6.56028	7.15606	6.33143	1990.41	6.55059e-25	1.49509e-23
Tspyl1	7.41236	7.87672	7.37655	7.36768	6.87681	6.6313	7.32837	1989.31	6.58406e-25	1.50087e-23
Nsfl1c	7.07812	6.88819	7.74219	7.9238	7.75853	7.3746	7.37563	1984.22	6.74123e-25	1.5348e-23
Tbata	10.8319	9.95291	9.03031	10.784	11.0148	5.07382	9.61278	1975.08	7.03389e-25	1.59945e-23
Idh2	6.66836	6.55663	8.10605	7.61403	7.97705	8.3141	7.37211	1967.46	7.28893e-25	1.65355e-23
Eif3g	7.56843	6.82204	7.63932	7.55881	7.41159	7.58728	7.39186	1967.43	7.28981e-25	1.65355e-23
Sdf2	6.58223	7.33076	6.6247	7.05128	6.62946	6.07033	6.76072	1966.54	7.32047e-25	1.65686e-23
Abhd17a	7.27331	6.86817	7.06024	6.95262	6.64016	6.85065	6.9658	1966.48	7.32237e-25	1.65686e-23
Srp9	6.86751	6.92418	7.40838	7.08437	7.3183	7.4413	7.12495	1965.86	7.34372e-25	1.65964e-23
H1f0	8.67827	8.41133	9.17639	9.29585	8.94138	9.39389	8.90173	1963.24	7.43436e-25	1.67607e-23
Nrep	5.56459	4.57234	8.14709	7.53614	6.13624	8.63597	6.46133	1963.24	7.4346e-25	1.67607e-23
Ndufs7	7.77903	7.75093	7.64795	7.62318	7.5483	7.76726	7.70387	1962.28	7.46789e-25	1.68151e-23
Ssr2	7.64157	7.41238	7.87034	7.53154	7.77107	8.24007	7.70417	1959.44	7.56829e-25	1.70203e-23
S100a1	9.12232	9.5378	5.51097	6.24738	7.13778	4.73464	7.46171	1956.38	7.67787e-25	1.72457e-23
Tceal8	6.39196	7.10845	7.14271	7.13111	6.99664	7.3948	6.97841	1949.91	7.91593e-25	1.77409e-23
Map1lc3a	7.33237	8.07137	5.85237	6.17903	6.34437	5.6934	6.78426	1949.86	7.91765e-25	1.77409e-23
Ppp1r2	7.97417	8.15336	7.95592	8.0243	7.70474	7.76191	7.95856	1948.66	7.96266e-25	1.78099e-23
Cse1l	6.26055	6.75014	8.50641	8.08152	7.62189	8.72047	7.4481	1948.52	7.96778e-25	1.78099e-23
Copb1	7.62324	7.77547	7.94158	8.23465	8.08352	7.82316	7.87458	1948.21	7.9797e-25	1.78149e-23
Tubb2b	5.79817	6.83612	6.61399	7.22352	6.88479	7.12112	6.66942	1946.79	8.03338e-25	1.7913e-23
Sgpl1	10.6421	10.0039	11.028	11.723	11.4802	10.1044	10.7428	1946.38	8.04896e-25	1.7926e-23
Pafah1b3	5.67484	6.14916	7.60707	7.3708	6.52201	7.6453	6.66616	1945.34	8.08859e-25	1.79925e-23
Spint1	7.88881	8.53673	6.88423	7.12994	7.22308	6.5655	7.52046	1945.08	8.09878e-25	1.79934e-23
Irf8	8.37318	7.66645	7.75584	8.44898	8.36779	6.27536	7.84912	1944.81	8.10914e-25	1.79946e-23
Pink1	7.56911	7.66521	6.28907	6.40947	7.29315	6.00101	7.00658	1940.77	8.26594e-25	1.83205e-23
Tmem50a	7.67925	8.36251	6.98448	7.1093	7.48039	6.95011	7.5355	1935.74	8.46568e-25	1.87406e-23
Selenok	8.00568	7.94168	7.49495	7.54363	7.54884	7.21475	7.69075	1932.64	8.59152e-25	1.89963e-23
Pttg1	6.26232	6.77361	6.4105	6.26615	5.91952	6.26215	6.35466	1931.81	8.62575e-25	1.90491e-23
Ndufa7	7.72275	7.58305	8.22968	8.11544	7.65904	7.77538	7.81658	1927.82	8.79152e-25	1.9382e-23
Nampt	7.78341	8.24763	7.1431	7.08965	7.23072	6.99463	7.52872	1927.68	8.79753e-25	1.9382e-23
Agpat5	4.56644	6.50095	7.37636	7.04372	6.62451	7.47908	6.40298	1927.35	8.81119e-25	1.93888e-23
Tma7	7.03612	6.68435	7.85655	7.4935	7.18843	7.88857	7.27199	1926.82	8.83371e-25	1.94152e-23
Pltp	10.6199	9.47663	10.2782	10.8702	11.1199	9.13876	10.2118	1926.02	8.86741e-25	1.9466e-23
Cacybp	7.52057	7.21182	7.96399	7.80236	7.62058	8.30693	7.67301	1924.79	8.91982e-25	1.95398e-23
Tonsl	7.72072	7.29007	7.3489	7.36731	6.85197	7.20304	7.33997	1924.49	8.93265e-25	1.95398e-23
Maged1	8.76239	8.56886	9.62479	9.49103	9.463	9.47713	9.12154	1924.48	8.93293e-25	1.95398e-23
Rpl36	7.64716	7.42881	8.20139	8.16056	8.18398	8.14402	7.88621	1919.22	9.16093e-25	2.00148e-23
Ddb1	8.59686	8.31222	9.21588	9.29514	9.03554	9.22003	8.85346	1917.33	9.24468e-25	2.01738e-23
Cd24a	8.40865	9.8042	6.58405	5.14515	4.54477	8.82742	7.56627	1915.18	9.34064e-25	2.0359e-23
Pmpcb	6.14899	6.62859	7.11144	7.41416	7.0865	6.98215	6.80651	1914.48	9.372e-25	2.04032e-23
Rpl41	8.26837	8.15158	8.75249	8.48791	8.33845	8.72008	8.41144	1912.62	9.45601e-25	2.05618e-23
Hpgd	9.3825	8.48171	9.57591	10.2139	9.61186	8.37959	9.21384	1908.41	9.6503e-25	2.09595e-23
Tkt	7.11375	6.78704	7.23237	6.87366	6.64841	7.61054	7.02618	1906.89	9.72119e-25	2.10571e-23
Ensa	7.04138	7.37376	6.46104	6.01426	6.81336	6.25857	6.76138	1906.78	9.7264e-25	2.10571e-23
Shisa2	9.89949	10.2041	10.1248	10.4876	9.42807	10.8895	10.1525	1906.64	9.73296e-25	2.10571e-23
Mtx2	6.57684	6.5766	7.75762	7.57635	7.06467	8.09013	7.14941	1906.47	9.74101e-25	2.10571e-23
Atp6v1h	8.12527	8.18887	7.21649	7.88923	7.86068	7.03669	7.80006	1906.19	9.75412e-25	2.10607e-23
Ndufa8	7.2803	7.14222	7.56965	7.41946	7.31592	7.49075	7.34319	1900.22	1.004e-24	2.16373e-23
Mrpl28	6.78119	6.77173	7.56421	7.20129	6.89082	7.56469	7.06805	1900.11	1.00454e-24	2.16373e-23
Ryk	7.13602	6.49709	6.77866	6.91306	7.06568	6.65465	6.83638	1899.88	1.00565e-24	2.16373e-23
Higd2a	7.0929	7.01062	6.97881	6.96944	6.63339	6.77827	6.93908	1899.32	1.00838e-24	2.16708e-23
Ppp2cb	6.67455	7.03447	6.91895	6.87962	6.51326	7.15446	6.86514	1897.99	1.01491e-24	2.17857e-23
Tpt1	9.32977	9.45938	9.03949	8.98073	9.01452	9.18843	9.21414	1897.62	1.01671e-24	2.17987e-23
Hnrnpa1	7.86976	7.11478	9.14208	8.6733	8.60427	9.80764	8.34434	1897.06	1.01952e-24	2.18337e-23
Ctsd	8.10879	8.52032	6.31879	6.94091	7.6565	6.18955	7.47572	1891.07	1.04963e-24	2.24522e-23
Ctnnb1	8.85131	8.48539	9.38702	9.58654	9.46456	9.41138	9.10209	1888.72	1.06171e-24	2.26844e-23
Cd81	8.01861	9.41889	7.99446	7.68482	8.27651	8.01077	8.3221	1888.38	1.06347e-24	2.26955e-23
mt-Nd5	9.47109	8.45467	7.79255	8.05036	7.91377	8.78341	8.50941	1881.92	1.09756e-24	2.3396e-23
Ppp6c	7.57228	7.8609	8.37149	8.09704	8.0992	8.04961	7.95876	1881.57	1.09944e-24	2.34089e-23
Golph3	7.86281	8.11713	7.42814	7.49044	7.4804	7.61116	7.72597	1879.86	1.10868e-24	2.35783e-23
Psmd3	7.85848	7.26737	7.72201	7.78903	8.44141	7.61152	7.74012	1873.37	1.14455e-24	2.43131e-23
Cd74	12.7292	12.8353	10.7666	11.3447	12.0912	7.61722	11.5006	1869.63	1.16584e-24	2.47368e-23
Tbrg1	7.60078	7.26066	7.03459	7.2281	7.43508	7.1073	7.30588	1868.37	1.17308e-24	2.48616e-23
Eif3b	7.74716	7.10636	8.17508	8.67201	8.53772	8.15513	7.95023	1867.49	1.17816e-24	2.49406e-23
Azin1	8.03231	7.9375	8.36216	8.07048	7.94766	8.74487	8.14956	1865.64	1.18899e-24	2.5141e-23
H2-DMa	9.04299	9.10875	7.42971	8.18752	9.09343	5.47556	8.2401	1857.17	1.23985e-24	2.61863e-23
Fos	10.9024	13.3303	4.23723	4.40911	10.0639	5.47754	8.79138	1855.34	1.25114e-24	2.63944e-23
Rala	6.91907	6.35676	6.57982	6.64957	6.51983	6.89413	6.6531	1850.6	1.28099e-24	2.69933e-23
Nme1	6.7619	6.1045	7.6404	6.77939	7.28428	7.96236	6.97214	1850.37	1.28247e-24	2.69935e-23
Psmd2	8.53774	8.05805	9.06717	9.30482	9.17046	8.9356	8.7449	1846.74	1.30586e-24	2.74545e-23
Ifi47	7.58864	9.41978	2.85702	4.46419	6.10791	1.24746	5.86771	1846.27	1.3089e-24	2.7487e-23
Psmd11	7.55473	7.02921	7.92768	7.9411	7.97326	7.56816	7.59789	1845.93	1.31111e-24	2.7502e-23
Rbm3	7.33162	6.71657	7.86439	7.08871	8.40403	8.12153	7.48861	1844.73	1.31899e-24	2.76357e-23
Arhgdib	8.77886	7.9176	7.40991	7.80416	8.16818	6.39642	7.85512	1841.73	1.33894e-24	2.79957e-23
Chmp5	7.39146	7.55545	7.14662	7.48222	7.33995	6.63842	7.3018	1841.69	1.33922e-24	2.79957e-23
Vbp1	7.407	6.76657	7.65265	7.67442	7.5575	7.77684	7.40393	1841.05	1.34348e-24	2.80307e-23
Sec11a	7.29107	7.20856	7.6011	7.6258	7.54975	7.89861	7.4791	1840.98	1.34394e-24	2.80307e-23
Gltscr2	7.02822	6.5859	6.53015	6.83067	6.52318	5.71558	6.58396	1837.7	1.36624e-24	2.84506e-23
Ucp2	9.07895	8.20637	5.72937	6.05955	6.79592	5.75396	7.24755	1837.56	1.36716e-24	2.84506e-23
Gm16286	7.54457	7.26073	7.54941	7.43112	7.51335	7.8199	7.50285	1837.29	1.369e-24	2.84566e-23
Psmc6	7.46216	7.02091	8.02824	8.15076	8.04552	8.08606	7.69906	1836.94	1.37145e-24	2.84754e-23
BC064078	7.37776	7.33396	7.57419	7.34443	7.51067	6.63229	7.30671	1836.43	1.37495e-24	2.85159e-23
Coa3	6.74602	6.78396	7.33373	7.05772	6.73748	7.20263	6.94061	1833.4	1.39599e-24	2.89196e-23
Ndufa5	7.15174	6.79996	7.63373	7.16972	7.12354	7.71444	7.21425	1832.77	1.40045e-24	2.89794e-23
Rps15	7.67132	7.23303	8.13468	7.90551	7.97782	8.31673	7.79894	1832.14	1.40483e-24	2.90374e-23
Rpl36al	7.21192	6.78731	7.90385	7.38306	7.47286	8.03672	7.38333	1830.04	1.41978e-24	2.93134e-23
Pard6g	8.55372	8.37922	8.84359	9.62122	8.83497	8.33382	8.70841	1827.94	1.43489e-24	2.95921e-23
Il10rb	6.92985	7.07898	6.8695	7.20559	7.04802	6.17586	6.90862	1826.67	1.4441e-24	2.97489e-23
Elp2	7.27794	6.83458	7.94468	8.25561	6.6263	8.01684	7.41689	1825.5	1.45261e-24	2.98906e-23
Immp1l	6.89461	7.03642	7.65588	7.53267	7.21867	7.50404	7.24843	1824.97	1.45648e-24	2.99368e-23
Hif1a	8.55244	8.51648	8.7526	8.78418	8.90864	8.88795	8.69638	1821.13	1.48506e-24	3.04893e-23
Comt	6.97259	6.61576	6.7756	7.27322	7.23014	6.1018	6.82224	1820.91	1.48668e-24	3.04893e-23
Arl2bp	6.61184	6.33802	7.08384	6.98475	6.76027	7.07021	6.75232	1816.17	1.52283e-24	3.11561e-23
Ndufb6	6.91338	6.3212	7.32712	6.89938	6.57095	7.44257	6.86347	1815.94	1.52456e-24	3.11561e-23
Zfp36	9.22591	10.8379	4.84902	5.39487	8.8225	4.18484	7.72005	1815.82	1.52553e-24	3.11561e-23
Ypel5	7.50474	7.70526	7.06849	7.40477	7.13882	6.85564	7.34129	1815.76	1.52597e-24	3.11561e-23
Clic4	8.61607	8.09302	7.54326	6.82162	7.36234	7.60969	7.80212	1814.52	1.53557e-24	3.13175e-23
Stat1	7.36966	8.06029	5.34515	6.84734	6.52668	5.52559	6.81156	1814.21	1.53798e-24	3.1332e-23
Nucks1	7.62726	7.01881	7.91147	7.36305	7.22959	8.30984	7.53376	1812.31	1.55289e-24	3.16006e-23
Rplp1	8.02349	8.10381	8.59837	8.24786	8.14691	8.65016	8.25522	1811.51	1.55926e-24	3.16951e-23
Romo1	7.00579	6.57232	7.41398	7.29967	6.96882	7.25102	7.03483	1810.15	1.57008e-24	3.18799e-23
Pex19	6.96113	7.15966	7.12455	7.16361	7.36988	7.31586	7.16008	1809.31	1.57676e-24	3.19803e-23
Ykt6	7.55771	6.96512	7.51212	7.87825	7.60789	6.63112	7.34308	1807.98	1.5875e-24	3.21627e-23
Dsc2	8.01882	7.53558	9.44875	9.74015	8.83666	9.08212	8.59417	1805.03	1.61159e-24	3.26146e-23
Rchy1	7.77161	8.04016	8.52513	8.58574	8.30682	7.79644	8.12524	1803.54	1.62383e-24	3.28263e-23
Atp6v1f	7.97937	7.93275	7.83274	8.02846	7.87912	7.61146	7.89573	1802.95	1.62879e-24	3.28906e-23
Tceb1	6.76586	7.05304	7.25706	6.9581	6.92531	7.81562	7.08998	1802.59	1.63175e-24	3.29141e-23
Rpl17	7.56693	7.13745	8.0952	8.03651	8.099	8.15854	7.76047	1801.36	1.64206e-24	3.30859e-23
Psmb7	6.94156	6.34327	7.58199	7.09693	7.44034	7.48979	7.06029	1800.54	1.64896e-24	3.31885e-23
Pdcd6	7.39541	7.668	7.69586	7.51289	7.67943	7.31387	7.5464	1799.13	1.66088e-24	3.33918e-23
Ndufb3	6.61142	6.822	7.12552	6.83291	6.75622	7.13552	6.85164	1797.55	1.67438e-24	3.36264e-23
Btg2	10.1423	12.2002	5.547	6.26697	9.51457	5.58628	8.73823	1797.27	1.67676e-24	3.36377e-23
Stmn1	7.64739	5.05126	8.78092	8.31267	7.75472	9.19538	7.5299	1796.02	1.68759e-24	3.38095e-23
Mrpl14	6.84001	6.35204	7.19673	7.04185	6.91619	6.59634	6.78601	1795.85	1.689e-24	3.38095e-23
Dnajb1	8.82991	10.4926	6.58504	6.43849	8.53717	7.4048	8.33774	1795.61	1.6911e-24	3.38146e-23
Usp18	8.47242	8.97323	4.31215	6.69683	7.57439	1.28674	6.67388	1794.42	1.70149e-24	3.39855e-23
Rpl35a	7.43989	7.28118	8.35856	8.09445	7.97326	8.67927	7.86402	1793.76	1.70726e-24	3.40325e-23
Tob1	6.72854	7.63738	6.00772	6.25828	7.08621	5.69668	6.68168	1793.7	1.70777e-24	3.40325e-23
Sqle	7.50896	7.23823	8.12474	8.40064	7.99329	8.28087	7.82112	1793.51	1.7094e-24	3.40325e-23
Irf1	9.69011	10.3801	7.50304	8.18306	10.3538	6.34887	8.96706	1792.81	1.71554e-24	3.4118e-23
Rps20	8.25699	8.10276	8.84525	8.73642	8.71427	8.94779	8.52614	1792.04	1.72235e-24	3.42163e-23
Ube2b	8.13896	8.23539	7.45654	7.57162	7.45636	7.54274	7.82009	1789.98	1.74073e-24	3.45442e-23
Rcc2	7.68033	7.35082	8.18735	8.42283	7.65401	8.6758	7.90532	1789.24	1.74737e-24	3.46386e-23
Hbp1	8.1038	7.88053	8.08656	8.26868	7.9537	7.68896	7.99757	1787.05	1.76718e-24	3.49936e-23
Timm17a	6.62598	7.07759	7.28223	7.10625	6.91196	7.47358	7.04098	1786.34	1.77366e-24	3.50842e-23
Cript	6.88236	7.2292	7.74284	7.51094	7.43897	7.66233	7.34934	1783.45	1.80031e-24	3.55731e-23
Lsm4	5.87786	5.72681	6.76496	6.53285	6.31268	7.02126	6.27117	1781.87	1.81506e-24	3.58259e-23
Nap1l4	7.2137	7.34523	7.64025	7.46446	7.3808	7.7484	7.43026	1780.69	1.82613e-24	3.59774e-23
Idh3a	7.09994	6.80192	7.14458	6.97648	7.24605	7.78232	7.13478	1780.64	1.82664e-24	3.59774e-23
Tagln2	8.56084	8.8232	6.50476	5.8345	7.10722	6.73751	7.52432	1780.32	1.82965e-24	3.59981e-23
Creb3	7.02611	6.65936	5.67121	6.13781	6.73219	5.46823	6.38593	1777.71	1.85456e-24	3.64492e-23
Mrpl54	6.13571	6.19485	6.88656	6.721	6.31732	6.87374	6.46088	1773.36	1.89679e-24	3.72394e-23
Ube2q2	7.17084	7.31697	7.09035	6.70779	6.64556	7.26112	7.07031	1771.14	1.91885e-24	3.76324e-23
Mzt1	6.15286	6.6269	7.37406	7.01731	6.22358	7.31011	6.71023	1769.89	1.93134e-24	3.78371e-23
Mfge8	8.96581	8.45641	8.21773	8.16493	8.56524	6.54628	8.25526	1767.76	1.95287e-24	3.82181e-23
Dnpep	7.46756	6.57998	7.88882	7.79791	7.70048	7.54607	7.41451	1767.45	1.95601e-24	3.82388e-23
Slc38a2	7.99019	8.4831	7.28872	7.73297	7.88019	7.65704	7.91042	1766.62	1.9645e-24	3.83325e-23
Drap1	6.52982	6.5345	6.77841	6.64949	6.54094	6.36581	6.56289	1766.57	1.96497e-24	3.83325e-23
Spag7	6.5109	6.22541	6.6494	6.52172	6.81159	6.89604	6.56179	1765.68	1.97411e-24	3.847e-23
Timm8b	6.35736	6.28734	7.3599	7.05158	6.57509	7.25885	6.72944	1764.41	1.98732e-24	3.86866e-23
Casp6	5.95064	5.72817	7.44237	7.30937	6.48607	7.11833	6.52329	1760.81	2.02496e-24	3.93775e-23
Abi2	6.69457	5.91204	7.80696	7.40555	7.22756	7.52828	6.95117	1757.84	2.05669e-24	3.99524e-23
Tapbp	9.64625	9.17165	8.5865	8.95716	9.31348	7.26663	8.92292	1753.27	2.10663e-24	4.08619e-23
Tbca	6.81078	6.83435	7.6587	7.38855	7.1765	7.59029	7.16944	1753.15	2.10795e-24	4.08619e-23
Btbd1	6.94715	6.72114	7.27054	7.33127	7.04603	7.0464	7.0205	1751.78	2.12317e-24	4.11135e-23
Aes	7.68285	7.39541	7.13189	7.11343	7.22109	6.3746	7.21987	1749.62	2.14737e-24	4.15384e-23
Becn1	6.50169	6.72893	6.47485	6.6919	6.42359	6.639	6.58512	1747.99	2.16597e-24	4.18542e-23
Atf3	8.39593	11.0987	-0.542365	-0.550833	8.18104	-0.460033	5.32732	1746.88	2.17863e-24	4.20546e-23
Vps29	7.34904	7.59625	7.61636	7.53588	7.70877	7.54703	7.54385	1744.38	2.20755e-24	4.25681e-23
Ergic1	7.56967	7.48979	7.34422	7.81925	7.02681	7.87207	7.52203	1741.39	2.24268e-24	4.32004e-23
Nxn	8.15943	6.48218	7.44224	7.82917	7.50205	6.59684	7.33678	1739.07	2.2704e-24	4.36885e-23
Dhx15	6.5546	6.71788	7.12289	7.57496	6.97925	8.00819	7.06794	1738.34	2.27917e-24	4.38115e-23
Fh1	6.63604	6.51878	7.72266	7.3473	6.64339	7.71687	7.00883	1737.51	2.2892e-24	4.39584e-23
Mrpl20	6.24074	5.98001	7.0903	6.83028	7.002	7.25916	6.62145	1736.58	2.30054e-24	4.41302e-23
Cmtm6	8.97541	9.09066	8.24472	8.85116	8.7015	7.93444	8.70647	1735.5	2.3138e-24	4.43368e-23
Hdac3	7.07651	8.03251	8.28949	7.96256	7.67851	8.11262	7.80677	1735.31	2.31614e-24	4.43368e-23
Zfyve21	7.34732	7.56161	8.63928	8.63884	7.90118	7.79293	7.88992	1734.01	2.3321e-24	4.45959e-23
Crip3	9.06148	8.0764	8.1866	8.56309	9.42575	7.06433	8.42783	1729.76	2.38546e-24	4.5569e-23
Atp5e	7.68325	7.13272	8.0774	7.75889	7.43098	8.05651	7.64157	1725.97	2.43407e-24	4.64493e-23
Metap2	7.35526	7.06083	7.46916	7.4076	7.31036	7.76737	7.35822	1724.1	2.45854e-24	4.68677e-23
Isca1	7.02942	7.02512	6.8076	7.01056	6.90169	6.78469	6.94512	1719.39	2.52122e-24	4.80128e-23
Anp32e	8.06743	7.16217	8.04126	7.5127	7.57049	8.65404	7.79681	1717.67	2.54459e-24	4.84077e-23
Pfn2	8.21493	8.7009	7.75068	7.99503	8.09285	7.56097	8.1244	1716.14	2.56542e-24	4.87537e-23
Cox7c	6.96204	6.67404	7.78322	7.5973	7.22933	7.94897	7.26943	1715.91	2.56869e-24	4.87653e-23
Bccip	6.55589	6.21104	7.16014	6.90791	6.47966	7.40731	6.71642	1714.91	2.58246e-24	4.89762e-23
Trmt112	6.37513	6.36473	6.85494	6.59435	6.39118	6.68635	6.51639	1711.29	2.63325e-24	4.9888e-23
Tex261	7.182	7.66181	6.59626	6.6352	6.68609	6.77254	7.014	1709.69	2.65592e-24	5.02657e-23
Ash2l	6.46147	6.08114	8.1276	7.94431	7.44325	7.70532	7.11223	1707.62	2.68577e-24	5.07784e-23
Gps1	7.5045	7.5533	7.76516	7.58955	7.55823	8.07576	7.65103	1704.92	2.72519e-24	5.14709e-23
Mrpl18	6.76648	6.08133	7.2937	6.85702	6.59565	7.8325	6.82035	1702.54	2.76043e-24	5.2083e-23
Stoml2	6.34663	6.26408	7.38079	7.31551	6.82263	7.66911	6.84826	1698.59	2.82007e-24	5.31537e-23
Vmp1	7.4311	7.65983	7.68051	7.30937	7.05686	7.73241	7.49289	1695.88	2.86195e-24	5.38878e-23
Rcn2	7.90557	8.07613	7.93707	8.28586	7.99673	7.97891	8.02675	1689.34	2.9656e-24	5.57823e-23
Tmbim4	7.42194	8.07011	7.24868	7.41501	7.02084	6.99519	7.43563	1688.31	2.98224e-24	5.60382e-23
Acaa1a	7.49179	7.31146	7.46085	7.46941	7.16907	6.54499	7.26792	1685.25	3.0325e-24	5.69244e-23
Zfr	7.17341	7.17361	8.13526	8.70854	7.48737	6.7043	7.49189	1683.53	3.06106e-24	5.7402e-23
Cops5	6.83685	6.07679	7.87992	7.54646	7.91684	7.68022	7.16628	1682.44	3.07939e-24	5.76869e-23
Eif4a2	7.87189	8.03842	7.31843	7.33992	7.00276	6.38679	7.44183	1681.5	3.09533e-24	5.79265e-23
Hmgb3	6.1207	4.95026	7.48755	6.92045	6.77919	8.06084	6.50614	1679.19	3.1347e-24	5.85805e-23
Ndufa6	7.05387	7.21734	7.28979	7.24342	6.91287	7.19391	7.15295	1679.08	3.13665e-24	5.85805e-23
Atp6v1a	8.08006	8.17226	7.36427	7.35058	7.45651	7.05363	7.68148	1678.36	3.14901e-24	5.87518e-23
Chmp2b	7.58615	7.60904	7.56909	7.49807	7.59431	7.20913	7.52679	1678.07	3.15403e-24	5.87858e-23
Stub1	6.25286	6.41835	6.85273	6.65598	6.49303	6.94989	6.55656	1677.23	3.16866e-24	5.89986e-23
Cdk2ap1	6.386	6.23962	6.73868	6.50705	5.93737	7.17104	6.46618	1675.22	3.20369e-24	5.9568e-23
Rpl37	7.68484	7.72756	8.19916	8.06209	7.93395	8.32462	7.93921	1675.11	3.20572e-24	5.9568e-23
Ube2e3	7.09138	7.08913	7.43164	7.15112	7.21425	7.79025	7.25668	1674.86	3.2101e-24	5.95892e-23
Tbcb	6.89042	6.65111	7.2799	7.00321	7.40653	7.19344	7.01909	1673.03	3.24253e-24	6.01305e-23
Manf	6.82667	6.59697	6.76172	6.51113	6.61247	7.18617	6.74556	1672.68	3.24876e-24	6.01855e-23
Stard7	7.87693	7.74497	8.10492	8.10171	7.92224	8.5652	8.01061	1666.29	3.3653e-24	6.22817e-23
Serpinh1	8.34386	8.30104	9.11226	9.21595	8.68164	9.0743	8.69976	1665.11	3.38744e-24	6.26285e-23
Btf3l4	5.99182	6.11525	6.93863	6.85487	6.28623	7.27974	6.4851	1664.46	3.39951e-24	6.27885e-23
Dnajb6	6.81429	7.27777	7.27426	7.03911	7.06395	7.27651	7.11436	1663.55	3.4168e-24	6.30446e-23
Naa50	6.95716	6.8427	7.88106	7.41461	7.35972	8.44264	7.3769	1660.17	3.48123e-24	6.4169e-23
Gm7964	5.6566	5.68562	6.48976	6.41476	5.9023	6.58763	6.04324	1658.55	3.51275e-24	6.46852e-23
Crabp2	3.54297	4.4614	8.99194	8.42209	7.03336	9.03546	6.39319	1654.64	3.58998e-24	6.60413e-23
Cox14	7.37301	7.14635	7.55202	7.55433	7.2698	7.05757	7.31872	1653.83	3.606e-24	6.62697e-23
M6pr	8.00769	8.04784	7.32622	7.60745	8.00003	7.35434	7.78237	1652.56	3.63167e-24	6.66748e-23
Polr3k	6.69533	6.44798	7.30979	6.78017	6.43873	7.50035	6.81384	1652.04	3.64231e-24	6.68035e-23
Dcun1d1	6.98312	6.74047	7.37524	7.38308	7.00659	7.34059	7.08855	1651.83	3.64654e-24	6.68146e-23
Blmh	6.46887	6.80998	7.81511	7.54278	6.77952	7.61939	7.07478	1648.17	3.72176e-24	6.81248e-23
Ifit3	8.13038	9.32669	2.09266	5.33843	6.75177	-0.62923	5.81355	1646.23	3.76232e-24	6.87828e-23
Nudt4	7.93549	7.33953	7.53007	7.18789	7.07421	7.66464	7.49038	1646.09	3.76518e-24	6.87828e-23
Prss16	12.5405	11.9255	12.9242	13.3566	12.4161	11.035	12.3489	1638.32	3.9328e-24	7.17736e-23
Adipor1	7.99477	8.39499	7.59243	7.30516	7.68225	7.94671	7.88609	1637.32	3.95497e-24	7.21066e-23
Gnai3	8.28139	8.14383	8.70418	8.0024	8.37434	8.9679	8.3785	1636.86	3.96528e-24	7.2223e-23
Mkln1	6.31358	7.20093	7.54051	7.5786	6.48654	7.30683	7.01252	1635.04	4.00614e-24	7.28951e-23
Cdc42se2	8.54053	7.59674	9.28019	9.5783	9.22137	8.38178	8.64391	1634.61	4.01571e-24	7.2997e-23
Ech1	7.91256	8.31999	7.28246	7.43709	7.95907	6.31103	7.64338	1623.08	4.28613e-24	7.7773e-23
Spcs1	7.83001	7.80959	7.76678	7.91556	7.7804	7.77662	7.816	1623.05	4.2869e-24	7.7773e-23
Timm50	6.22452	6.19775	7.049	6.65555	6.97827	7.40597	6.65432	1622	4.31249e-24	7.81602e-23
Twsg1	9.44713	9.15905	8.88449	9.30273	9.20203	8.92026	9.17675	1621.39	4.32751e-24	7.83552e-23
U2af1	6.24249	5.84538	7.20129	6.67031	6.81725	7.41418	6.58162	1620.89	4.33971e-24	7.84988e-23
Anapc2	7.37205	7.58344	7.98017	7.37374	7.78857	7.60469	7.58859	1618.57	4.39729e-24	7.94621e-23
Aplp2	9.53106	9.4169	9.41199	9.63829	9.88753	8.76475	9.4434	1617.84	4.41573e-24	7.97171e-23
Txndc9	6.58434	7.18285	7.3514	7.19194	6.76856	7.37377	7.04326	1614.71	4.49514e-24	8.10712e-23
Zfand5	7.85065	8.76968	6.68287	7.33998	7.36984	7.17672	7.6726	1608.93	4.64589e-24	8.37079e-23
Nsmce4a	7.18841	7.3522	7.84771	7.49255	7.20825	8.18072	7.49582	1608.47	4.65811e-24	8.3846e-23
Krt5	9.28098	9.94083	7.25838	7.34121	8.13454	9.47534	8.76088	1607.38	4.6874e-24	8.42908e-23
Kpna2	6.75196	5.25133	8.69195	7.85815	6.97198	9.4864	7.23259	1606.31	4.71615e-24	8.47249e-23
Mrpl39	6.37715	5.53636	6.95122	6.69552	5.8153	6.62428	6.26614	1605.93	4.72662e-24	8.48301e-23
Fyttd1	6.56339	6.82917	7.60393	7.47674	7.04645	7.74946	7.12035	1604.21	4.77339e-24	8.55861e-23
Copz2	8.13382	8.03064	7.33925	8.14518	7.82207	6.36193	7.72382	1603.64	4.789e-24	8.57537e-23
Nudt14	6.13035	6.56027	7.36587	7.166	6.70214	7.02817	6.74146	1603.53	4.79206e-24	8.57537e-23
Rnaseh2a	6.69968	5.99207	7.81326	7.82565	6.94943	7.50467	6.99436	1601.38	4.85147e-24	8.67324e-23
Ddx1	6.72048	6.73916	7.92978	7.50927	7.09552	8.09641	7.23432	1598.33	4.93735e-24	8.8115e-23
Lamtor5	7.21363	7.35822	7.31489	7.37471	7.434	7.25968	7.32031	1598.3	4.93839e-24	8.8115e-23
Amfr	7.75818	8.31347	7.17603	7.68617	8.13871	7.2949	7.78207	1598.07	4.94473e-24	8.81329e-23
Eif1b	6.23219	6.69493	6.62066	6.53405	6.70983	6.78922	6.57442	1597.93	4.94897e-24	8.81329e-23
Acadl	8.02581	7.92719	6.57269	6.73845	7.77961	6.14122	7.33657	1589.09	5.20805e-24	9.26569e-23
Mrpl15	6.10909	6.31063	7.55551	7.19883	6.71022	7.50997	6.77725	1586.87	5.27543e-24	9.37651e-23
Dcaf8	7.52077	7.68103	7.16456	7.60993	7.3743	6.98539	7.42636	1586.12	5.29869e-24	9.40875e-23
Tgoln1	8.01205	8.47982	6.44069	7.0296	7.04053	6.31385	7.40225	1585.27	5.32473e-24	9.44587e-23
Ndufa3	7.13641	6.87702	7.37358	7.03298	6.76294	7.04674	7.03469	1584.37	5.35271e-24	9.48636e-23
Fam107b	7.78143	7.7152	8.48645	9.03367	8.51359	7.98768	8.15967	1582.31	5.41704e-24	9.59113e-23
Tmem159	6.60968	7.41907	6.30503	6.48448	5.90071	5.37812	6.47213	1581.7	5.43655e-24	9.61641e-23
Tomm5	6.20871	5.92763	7.05261	6.35793	6.59574	7.05587	6.45193	1581.05	5.45697e-24	9.64327e-23
Gm12715	6.03964	6.6686	5.55705	5.57569	5.86307	5.43915	5.94914	1578.54	5.53749e-24	9.77617e-23
Mpc1	6.79679	6.56389	6.67698	6.72579	6.98121	5.9209	6.62612	1578.2	5.54845e-24	9.78613e-23
Actr2	7.11439	6.45175	6.01297	6.32803	6.60406	6.84857	6.59823	1577.35	5.57588e-24	9.82307e-23
Eif5	8.0173	8.09608	8.08052	7.6646	7.32376	8.72034	8.00042	1577.22	5.58008e-24	9.82307e-23
Otub1	5.99085	6.2442	7.14642	7.04985	6.79612	6.94179	6.58906	1576.45	5.60542e-24	9.85825e-23
Nras	6.9218	6.40795	7.44867	7.17045	7.04445	7.82463	7.05345	1573.75	5.69451e-24	1.00054e-22
Anxa6	7.72965	7.5426	7.61126	6.30094	7.73923	6.50347	7.30731	1571.23	5.77916e-24	1.01444e-22
Rfk	7.23411	7.74362	6.98894	6.92198	6.80281	6.74975	7.14841	1570.56	5.802e-24	1.01748e-22
Rpl31	7.52444	6.99185	8.03618	7.75391	7.88442	8.26341	7.65731	1570.02	5.82039e-24	1.01973e-22
Adi1	7.53398	7.45764	7.88182	8.23373	7.83907	7.73938	7.72961	1569.13	5.85073e-24	1.02407e-22
Eif3f	7.29984	6.90504	7.3143	7.28884	7.10483	7.26917	7.1837	1568.36	5.87706e-24	1.0277e-22
Fam162a	6.50044	6.07774	8.02389	8.58558	7.04956	8.78652	7.28549	1565.28	5.98466e-24	1.04553e-22
Mien1	6.43083	6.3631	6.05874	6.2327	6.00376	5.03282	6.08983	1564.83	6.00022e-24	1.04725e-22
Hsp90b1	8.32255	7.79773	7.36495	7.39377	8.32702	8.53667	7.97047	1563.94	6.03204e-24	1.05181e-22
Cib1	7.45748	7.64069	7.45806	8.01167	7.98268	6.76227	7.55403	1563.34	6.05333e-24	1.05452e-22
Slbp	6.75938	6.22475	7.65853	7.22648	7.28694	8.43621	7.1287	1561.51	6.11886e-24	1.06493e-22
Ssr4	7.01937	6.93377	7.07479	7.03235	7.22088	7.04662	7.04214	1559.67	6.18551e-24	1.07551e-22
Tmem165	6.73075	7.15239	7.24611	7.16521	7.54519	7.42866	7.16302	1559.37	6.19664e-24	1.07617e-22
Slc1a3	6.66395	7.41054	8.46148	8.67548	8.2965	8.12198	7.77251	1559.21	6.20254e-24	1.07617e-22
Hspb8	7.42173	9.03038	7.03696	7.05942	7.77705	7.16268	7.69923	1559.09	6.20686e-24	1.07617e-22
Gabarapl2	6.44167	6.84171	6.05199	6.06271	6.31172	5.90631	6.33972	1558.09	6.24378e-24	1.08155e-22
Ubl5	7.04531	6.95007	6.95346	6.64137	6.72414	6.81675	6.8844	1555.69	6.33297e-24	1.09597e-22
Ybx1	7.67606	6.90476	8.05906	7.75353	7.60544	8.34756	7.64369	1550.99	6.51155e-24	1.12581e-22
Fnta	7.37738	7.63123	8.0983	7.81056	7.73729	7.8575	7.71396	1550.28	6.53927e-24	1.12955e-22
Tsnax	7.59613	7.47688	7.47126	7.59741	7.68115	7.36656	7.53036	1546.88	6.67276e-24	1.15152e-22
Fam136a	6.11435	5.84593	7.5205	7.50668	6.90791	8.02315	6.80609	1543.77	6.79757e-24	1.17196e-22
Hey1	7.38197	8.46888	8.7756	8.69717	7.55692	8.99422	8.24448	1541.89	6.8741e-24	1.18404e-22
Fam32a	7.97764	7.55765	7.09166	7.28474	7.23744	7.06946	7.44726	1538.57	7.01198e-24	1.20666e-22
Bub3	7.65674	7.45065	8.41639	8.33521	7.81743	8.69423	7.97279	1537.35	7.06341e-24	1.21438e-22
Tmx1	6.83196	7.52032	7.59523	7.71567	7.22479	7.90628	7.41693	1534.01	7.20594e-24	1.23773e-22
Lamtor2	6.40999	6.47274	6.18322	6.01058	5.62875	6.1755	6.20333	1533.02	7.24905e-24	1.24397e-22
Rpl39	7.32841	6.99044	8.5245	8.32315	8.24659	8.58343	7.85038	1531.78	7.30336e-24	1.25212e-22
Znrf2	7.9866	7.65141	7.94077	8.37998	7.75357	7.03619	7.80163	1530.2	7.3727e-24	1.26283e-22
Agpat3	7.83558	8.14846	7.74643	7.98995	8.00375	6.96155	7.81988	1529.73	7.39362e-24	1.26524e-22
Phf5a	6.16618	5.48056	7.0567	6.38966	6.36188	7.25087	6.34131	1528.64	7.44258e-24	1.27243e-22
Snx6	7.08035	6.93798	7.70684	7.92962	7.90454	7.8018	7.45937	1528.01	7.47051e-24	1.27602e-22
Ctps	6.69097	5.7538	7.33668	6.99797	7.24758	7.02298	6.72743	1527.52	7.49295e-24	1.27867e-22
Eif3k	7.06483	7.18243	7.66859	7.38768	7.22955	7.62837	7.32068	1524.4	7.63495e-24	1.30169e-22
Srsf7	7.40609	7.47932	9.18644	8.48784	8.34037	10.3753	8.34691	1524.18	7.64505e-24	1.30221e-22
Trappc1	6.02618	5.61824	6.87889	6.43742	6.73264	6.86522	6.3193	1523.24	7.68888e-24	1.30846e-22
Lsr	6.03565	6.37406	5.6768	5.75079	5.29537	6.66566	6.00929	1523.08	7.69616e-24	1.30849e-22
Dynlt3	8.06605	8.12697	8.12451	8.20071	7.91916	7.2074	7.97104	1522.51	7.72261e-24	1.31177e-22
Mrpl37	6.38492	6.09494	7.38538	6.8656	6.50811	7.16819	6.64727	1520.26	7.82862e-24	1.32855e-22
Selenos	7.15107	7.46268	6.90596	7.16656	7.02065	6.38122	7.07039	1519.17	7.88067e-24	1.33616e-22
Guk1	6.8814	6.52872	5.92879	6.37113	6.66351	6.4411	6.51249	1518.35	7.91956e-24	1.34151e-22
Msc	5.90865	5.00725	6.88123	7.17195	7.44909	4.48381	6.02476	1517.87	7.94277e-24	1.34421e-22
Csnk2b	6.55198	5.63477	6.72052	6.66481	6.45113	6.57035	6.37432	1515.68	8.049e-24	1.36093e-22
Rpl28	7.09637	6.89943	7.75599	7.55198	7.32247	7.91326	7.34908	1514.9	8.08729e-24	1.36615e-22
Cyhr1	7.17835	7.63687	6.42495	6.65394	7.14789	6.10609	6.95882	1513.07	8.17792e-24	1.38019e-22
Srsf10	6.14464	6.35492	8.06242	7.44544	7.01968	8.60339	7.09126	1510.18	8.32273e-24	1.40335e-22
Snrpa	6.35927	5.95157	6.88945	6.28478	6.27396	6.95079	6.40011	1506.66	8.50368e-24	1.43254e-22
Cox7a2l	7.20576	7.38593	7.4843	7.30876	7.07865	7.18338	7.27936	1506.41	8.51682e-24	1.43344e-22
Txnl4a	6.31938	6.18613	7.00003	6.80381	6.52804	6.86589	6.55371	1504.77	8.60252e-24	1.44616e-22
Atp6ap2	7.82172	7.66789	7.04378	7.54713	7.36879	6.89916	7.45839	1504.66	8.60807e-24	1.44616e-22
Mrpl4	6.71769	6.90448	6.75596	6.591	6.37113	6.52385	6.67644	1503.17	8.6872e-24	1.45812e-22
Pik3ip1	6.7323	7.77397	5.48368	5.92317	6.18689	4.68754	6.33639	1501.66	8.76763e-24	1.47028e-22
Akr7a5	6.68517	6.45568	8.31384	8.17289	7.70568	7.46448	7.30293	1500.49	8.83072e-24	1.47951e-22
Mrpl23	6.10564	6.13825	7.10082	6.74448	6.41793	7.05194	6.5121	1500.19	8.84735e-24	1.48094e-22
Bod1	6.81781	7.07283	6.87091	6.70968	6.58115	7.01964	6.86488	1498.05	8.96429e-24	1.49915e-22
Psmg1	5.7063	4.92139	7.02203	6.87589	6.41277	7.01951	6.1451	1496.14	9.06986e-24	1.51543e-22
Rragc	7.37864	7.48067	7.3966	7.63982	7.55789	7.06151	7.4209	1495.6	9.10032e-24	1.51914e-22
Rpl38	7.03372	6.64436	7.57925	7.35863	7.34887	7.86711	7.22306	1494.88	9.14091e-24	1.52454e-22
BC031181	7.49999	7.66845	6.92388	7.22066	7.17898	6.74612	7.28012	1494.57	9.15803e-24	1.52601e-22
Got2	7.36439	7.18455	7.64889	7.12105	7.23096	7.77161	7.36491	1493.57	9.21458e-24	1.53404e-22
Erlin2	7.17644	7.99126	7.07728	7.88458	7.25937	7.63611	7.51345	1491.57	9.32916e-24	1.55171e-22
Cetn2	6.78462	7.29847	7.49432	7.5675	7.20589	7.09105	7.20225	1490.65	9.38249e-24	1.55917e-22
Timp2	7.75919	8.70681	6.87412	6.09207	6.48344	7.1058	7.36441	1489.42	9.4535e-24	1.56955e-22
Chrac1	6.52975	6.11024	6.47105	6.50195	6.5527	6.40974	6.41136	1488.42	9.51222e-24	1.57753e-22
Dcun1d5	6.73264	6.58674	7.8205	7.63622	7.73577	7.54169	7.22287	1488.31	9.51872e-24	1.57753e-22
Ndufs1	6.55879	6.81441	7.31601	7.2168	6.17442	7.60293	6.90557	1485.62	9.6788e-24	1.60205e-22
Slc46a2	9.71109	8.75629	9.90083	10.2815	10.2791	8.68831	9.53789	1485.53	9.68409e-24	1.60205e-22
Oxr1	7.03981	7.29977	6.28638	6.47547	6.95615	6.45487	6.82852	1480.51	9.99029e-24	1.65123e-22
Dhrs7	6.70311	7.3857	6.31992	6.64532	6.68247	4.95194	6.55802	1480.29	1.00041e-23	1.65202e-22
Cox5a	7.16043	6.49345	7.48741	7.16512	7.33192	7.73858	7.15663	1478.65	1.01067e-23	1.66747e-22
Ilkap	6.26076	6.06995	6.79989	6.58596	6.39689	6.50267	6.38645	1477.7	1.01669e-23	1.67541e-22
Mpc2	7.16472	7.07263	7.14283	6.59304	6.94137	6.54733	6.95133	1477.6	1.01731e-23	1.67541e-22
Oasl2	8.56455	8.61083	6.93899	8.02716	8.7226	6.24638	7.98112	1474.15	1.0394e-23	1.71027e-22
Polr2d	6.36284	5.68121	7.27832	6.89498	6.57885	7.40622	6.58201	1469.52	1.06999e-23	1.75903e-22
Bud31	6.14346	5.82407	6.50037	6.07752	6.52636	6.466	6.20759	1468.35	1.07784e-23	1.77035e-22
Snapin	7.18191	7.83278	6.63465	6.67238	6.90663	6.61805	7.07393	1467.46	1.08387e-23	1.77867e-22
Impdh2	6.58688	6.27304	7.53704	7.08139	6.7973	7.95658	6.93111	1465.89	1.09461e-23	1.79469e-22
Cops3	6.46259	6.49619	7.87881	7.7925	7.12877	7.96356	7.1413	1465.52	1.09712e-23	1.7972e-22
Oma1	7.46771	6.35478	8.71985	9.03666	8.04792	6.70249	7.57768	1464.26	1.10583e-23	1.80917e-22
Gas5	7.6834	7.76797	7.70173	8.07845	7.98007	7.34426	7.75619	1464.18	1.10639e-23	1.80917e-22
Pdcd5	7.20582	6.77637	7.43477	7.21234	6.88635	7.72016	7.17134	1463.29	1.11261e-23	1.81761e-22
Fau	7.58533	7.18261	7.91604	7.83947	7.63217	7.96824	7.63584	1463.16	1.11353e-23	1.81761e-22
Rpl27a	6.95912	7.22929	7.68854	7.56952	7.24754	7.72084	7.34857	1462.55	1.11781e-23	1.82217e-22
Commd7	6.39875	6.27546	6.27761	6.39284	6.58528	5.94916	6.32012	1462.48	1.1183e-23	1.82217e-22
Pdia4	7.94394	7.7857	8.10484	8.20887	7.80624	8.06178	7.95846	1461.77	1.12335e-23	1.82878e-22
Fundc1	6.7324	7.88359	7.92757	7.67929	7.24052	7.37445	7.44589	1461.5	1.12523e-23	1.83021e-22
Pfdn1	6.07454	5.84039	6.49779	6.22945	6.46729	6.93222	6.27225	1461.33	1.12647e-23	1.83061e-22
Yipf4	6.97202	7.31658	6.72206	7.02999	6.81642	6.53525	6.94788	1460.99	1.12884e-23	1.83177e-22
Atp6v1d	7.43606	7.5972	6.68345	7.29164	7.05102	6.26168	7.14284	1460.94	1.12917e-23	1.83177e-22
Snrpe	6.5655	5.92462	8.08819	7.47927	7.22804	8.52698	7.11458	1460.08	1.13534e-23	1.84016e-22
Rap1a	6.89077	7.02243	7.05239	6.60795	6.75912	6.91856	6.89143	1458.52	1.14656e-23	1.85669e-22
Alad	7.06371	7.0763	7.65856	7.3923	7.28546	7.2104	7.24716	1458.17	1.14909e-23	1.85917e-22
Sbds	6.4302	6.93439	5.86439	5.65087	5.87884	5.55035	6.16835	1456.91	1.15832e-23	1.87244e-22
Dnajc8	7.16351	6.8853	6.96061	6.83318	6.76865	7.32536	6.99939	1456.69	1.15991e-23	1.87337e-22
Pdcd10	6.53287	6.95488	6.84665	7.11218	7.15736	6.83363	6.8772	1455.05	1.17198e-23	1.89121e-22
Ccnd3	7.59914	7.31456	7.53198	7.15234	7.21941	8.36005	7.5159	1453.85	1.18087e-23	1.90389e-22
Impa1	6.94391	6.57231	7.21319	7.19475	7.22073	7.05939	6.98551	1450.23	1.20835e-23	1.94647e-22
Vta1	5.95508	6.39416	6.56625	6.76189	6.25495	6.55657	6.37043	1449.1	1.21699e-23	1.95868e-22
Ndufb4	6.05006	6.35738	6.67983	6.37288	6.20508	6.50904	6.3365	1448.92	1.21842e-23	1.95926e-22
Sdr39u1	6.42769	6.65916	6.745	5.89936	6.13211	6.38006	6.40577	1448.25	1.2236e-23	1.96588e-22
Stard5	8.52929	8.80509	9.58724	9.69684	8.53147	8.9179	8.95076	1448.09	1.22482e-23	1.96613e-22
Phb	6.74734	6.71653	7.5655	7.43649	7.36334	7.89584	7.18371	1447.7	1.22792e-23	1.96938e-22
Cyr61	9.27099	10.8699	2.50803	4.2053	8.65382	4.53918	7.28346	1447.46	1.22977e-23	1.97063e-22
Cct2	7.42376	7.12868	7.84253	7.88381	7.64065	8.37532	7.63757	1446.97	1.23363e-23	1.97509e-22
Zwint	7.64582	7.60694	7.87796	8.0929	8.37024	8.07988	7.88829	1446.71	1.23564e-23	1.97659e-22
Ssbp1	6.23365	6.05027	7.32813	7.19278	6.87889	7.47593	6.73123	1445.69	1.24369e-23	1.98774e-22
Pitpnb	7.7996	7.22192	8.10297	8.10893	8.13519	7.52426	7.76093	1445.29	1.24684e-23	1.99014e-22
Mettl9	6.75431	6.52238	6.65332	6.63834	6.13732	7.6034	6.70205	1445.23	1.24735e-23	1.99014e-22
Got1	6.93508	5.7414	7.25121	7.61598	7.28147	6.8268	6.83121	1443.79	1.25887e-23	2.00678e-22
Babam1	6.69244	6.36982	6.78067	6.66657	6.64335	6.63013	6.61676	1443.39	1.26209e-23	2.01016e-22
Tubb5	8.12912	6.82951	9.22493	8.63459	8.197	9.93823	8.31183	1442.68	1.26776e-23	2.01745e-22
H2afv	7.50725	7.01413	8.80361	8.37022	7.73961	8.76987	7.89882	1442.47	1.26951e-23	2.01849e-22
Chmp3	7.3276	7.94745	6.32372	6.76139	7.33911	6.32435	7.1199	1439.95	1.29003e-23	2.04934e-22
Chchd1	5.92417	5.86229	6.7182	6.45292	6.08238	6.68895	6.21769	1439.2	1.29623e-23	2.05741e-22
Sec61a1	8.13436	8.22658	8.17095	8.06997	7.89799	8.24856	8.13368	1438.95	1.29837e-23	2.05904e-22
Denr	6.46886	6.58765	6.67367	6.87791	6.45098	7.30892	6.69168	1438.74	1.30011e-23	2.06001e-22
Eef1akmt1	5.90556	5.45651	7.18422	6.88882	6.71397	6.70717	6.33123	1437.76	1.30828e-23	2.0706e-22
Nsmce1	6.71279	6.94052	7.35679	7.16833	7.38586	7.46028	7.1075	1437.67	1.30904e-23	2.0706e-22
Nudt19	6.97572	7.01834	7.11408	6.85547	7.13549	6.89299	6.99934	1435.77	1.32501e-23	2.09406e-22
Cpsf3	6.81511	6.50048	7.60358	7.43846	6.80554	7.21602	6.98577	1435.57	1.32676e-23	2.09409e-22
Pef1	7.08638	6.97888	7.09793	6.87716	6.70808	6.84945	6.95597	1435.38	1.32833e-23	2.09409e-22
Gars	6.78493	6.6319	7.61385	7.00402	7.18316	7.64784	7.06557	1435.37	1.32845e-23	2.09409e-22
Mob4	6.85433	6.8004	7.49885	7.59178	7.1192	7.64269	7.17332	1435.18	1.3301e-23	2.0949e-22
Gas6	10.2151	9.60774	9.2034	9.83805	9.96107	7.34149	9.45532	1432.94	1.3493e-23	2.12021e-22
Trp53	6.56795	5.72317	6.98862	7.41674	6.94663	7.25816	6.694	1432.93	1.34943e-23	2.12021e-22
Hsp90ab1	9.97754	9.18723	9.68386	9.75457	9.51781	10.2851	9.70067	1432.91	1.34962e-23	2.12021e-22
H2afy	7.45124	6.7041	7.37731	6.94519	7.1384	7.84312	7.21239	1431.4	1.36275e-23	2.13901e-22
Stard3nl	6.82765	7.08029	7.25014	7.20198	7.00707	7.44751	7.10583	1430.72	1.3687e-23	2.14651e-22
Dynll2	6.61329	6.32471	6.8453	6.74812	6.69656	6.89775	6.64987	1430.35	1.37201e-23	2.14987e-22
Ppt1	7.61253	7.89075	7.22433	8.14701	7.78454	6.81779	7.60968	1430.04	1.37473e-23	2.1523e-22
Ppm1a	6.30692	6.05551	6.58572	6.41564	6.2384	6.45971	6.31568	1427.76	1.39502e-23	2.18222e-22
Eif3h	7.34181	7.32507	7.8385	7.73307	7.78133	7.60025	7.55601	1427.38	1.39847e-23	2.18575e-22
Cnot6	6.98316	6.35932	7.76501	7.14455	7.40786	8.08804	7.1782	1426.23	1.40892e-23	2.20022e-22
Carhsp1	7.93917	7.93182	7.99841	8.14889	8.18375	7.15674	7.89594	1425.6	1.41461e-23	2.20723e-22
Cd274	7.79636	8.45645	7.44221	8.49942	9.32558	7.29138	8.13319	1425.18	1.4185e-23	2.21084e-22
Copb2	8.1938	7.77876	8.54754	8.51832	8.07478	8.04923	8.15632	1425.09	1.41933e-23	2.21084e-22
Hikeshi	5.76115	6.00946	6.92133	6.68788	5.70438	6.85095	6.24584	1424.74	1.42251e-23	2.21391e-22
Mbnl1	7.51912	7.48726	6.55492	5.98227	6.56422	6.64669	6.92338	1424.4	1.42563e-23	2.21663e-22
Dnajc19	6.09686	6.16046	6.70956	6.16201	6.15596	6.70829	6.29861	1424.29	1.42666e-23	2.21663e-22
Snrpg	6.54373	6.15437	7.50441	7.06888	6.73436	7.78857	6.85764	1423.83	1.43092e-23	2.22137e-22
Tubb2a	7.53767	8.25654	6.74742	6.85696	7.40546	6.19182	7.3018	1422.74	1.44101e-23	2.23515e-22
Eny2	6.1879	6.00216	6.67338	6.35299	6.42508	6.80904	6.35478	1422.2	1.44604e-23	2.24106e-22
Tap2	8.22957	8.29493	4.94454	5.85551	6.82225	1.40047	6.35085	1421.14	1.45601e-23	2.25461e-22
Il11ra1	7.84228	8.10319	5.47353	5.99383	6.64693	5.41291	6.83655	1420.57	1.46144e-23	2.26111e-22
Tmem30a	7.81879	8.21064	6.66951	7.4072	7.9027	6.75757	7.56439	1419.89	1.46788e-23	2.26917e-22
Ppp2r5c	6.94234	6.78314	7.14478	7.22051	7.01166	7.47404	7.05523	1419.47	1.47188e-23	2.27345e-22
Arpc1a	7.73747	7.20263	7.58468	7.59443	7.54997	7.50104	7.52274	1414.04	1.52473e-23	2.3531e-22
Capg	7.94701	8.16124	6.07794	5.66636	5.80256	6.31248	6.91625	1412.8	1.5371e-23	2.37019e-22
Timm17b	6.26889	5.88763	7.40573	7.17648	6.55466	7.0005	6.60038	1411.41	1.551e-23	2.38962e-22
Hnrnph1	7.01373	6.91294	7.84836	6.93587	7.03995	8.22114	7.26577	1411.2	1.55319e-23	2.391e-22
Gabarapl1	7.16089	7.4272	5.48994	6.32052	6.51701	4.58742	6.44247	1410.11	1.56425e-23	2.40602e-22
Atp6v1e1	7.46722	7.63766	7.03607	7.41945	7.13424	6.57079	7.27721	1408.57	1.58003e-23	2.42825e-22
Ndufs5	6.75598	6.46794	6.90175	6.51544	6.36826	6.65379	6.61315	1407.86	1.58739e-23	2.43754e-22
Sfxn1	7.25269	7.57153	7.68992	7.99164	6.95689	7.07352	7.42113	1405.28	1.61442e-23	2.47621e-22
Slirp	5.82459	5.86204	6.8799	6.60379	6.56355	6.80343	6.31914	1405.2	1.61527e-23	2.47621e-22
Ppa1	7.42736	7.37815	8.38516	8.14223	7.86377	8.53947	7.85438	1402.77	1.64121e-23	2.51387e-22
Faf2	7.20456	6.88898	7.44692	7.61772	6.93304	6.98966	7.15169	1401.61	1.65371e-23	2.5301e-22
Mrpl57	6.75383	6.37287	7.16537	7.01841	6.77636	7.06375	6.8089	1401.54	1.65455e-23	2.5301e-22
Limk2	6.09595	7.42518	6.23806	6.60044	6.24861	5.92904	6.48635	1401.15	1.65877e-23	2.53445e-22
Ubl4a	6.92187	6.47679	6.92215	6.76402	6.98445	6.79108	6.79089	1399.4	1.67796e-23	2.56164e-22
Serpinb6a	7.78394	7.81631	7.10031	7.01315	7.69628	6.23823	7.37092	1398.72	1.68543e-23	2.57092e-22
Emc8	6.25753	6.2372	7.02328	6.77381	6.5819	6.98496	6.57557	1397.76	1.69617e-23	2.58514e-22
Rbm7	6.94824	7.13227	7.22198	7.40666	7.35016	7.46314	7.21916	1396.05	1.71536e-23	2.61224e-22
Nedd4	9.0266	8.64679	9.63888	9.84886	9.56729	9.73762	9.30138	1395.23	1.72466e-23	2.62423e-22
Stt3b	7.33457	8.39808	8.01118	8.07646	6.68027	7.80755	7.73883	1394.37	1.73451e-23	2.63702e-22
Nr4a1	8.46463	9.58871	2.52112	0.37985	6.92027	2.22569	5.73931	1393.97	1.7391e-23	2.64075e-22
Ccdc53	6.4555	7.12425	7.11415	7.12369	6.82554	6.15509	6.80053	1393.9	1.73983e-23	2.64075e-22
Ptbp3	7.12015	6.64384	7.3955	7.29368	7.22279	7.41378	7.13023	1393.17	1.7483e-23	2.65142e-22
Fmo1	7.77729	6.88222	5.37873	6.81835	7.68625	0.892035	6.16468	1392.9	1.75132e-23	2.65381e-22
Enpp4	7.4449	7.33355	7.8444	8.55669	7.85298	8.22524	7.7852	1391.74	1.76481e-23	2.67206e-22
Sucla2	7.02569	7.07996	7.49436	7.36523	6.53389	7.45777	7.13881	1390.86	1.7752e-23	2.68558e-22
Hmgb2	8.1993	6.35751	9.01157	8.11043	7.87291	9.78117	8.05511	1390.62	1.77792e-23	2.68749e-22
Papola	7.4521	7.11477	8.32758	7.95488	7.63472	8.43338	7.72534	1390.05	1.78469e-23	2.6955e-22
1110008F13Rik	6.50526	6.24313	6.63185	6.24296	6.69332	7.15353	6.54422	1389.01	1.79707e-23	2.70987e-22
Trim35	7.50209	7.96015	8.82143	8.78462	8.82887	8.21629	8.23772	1389	1.79715e-23	2.70987e-22
Hdgf	7.97558	7.05611	8.31508	7.91799	8.04204	8.37624	7.86896	1387.11	1.81981e-23	2.74178e-22
Fbxo3	6.71093	7.1703	7.428	7.34998	7.18454	7.3728	7.15683	1386.54	1.82675e-23	2.74834e-22
Rras	7.32198	7.60681	6.2693	6.74153	6.57152	5.53069	6.81585	1386.5	1.82714e-23	2.74834e-22
Ddx17	6.40255	6.39556	6.98564	6.6549	6.65224	6.87003	6.61559	1385.25	1.84238e-23	2.76899e-22
Mapkapk3	6.75202	7.31424	7.53784	7.90036	7.49915	6.31012	7.18555	1384.11	1.85647e-23	2.7879e-22
Tmem11	5.80869	6.14293	6.67738	6.82132	6.33846	6.88216	6.36482	1383.56	1.86327e-23	2.79581e-22
Commd6	6.06687	6.17888	6.43783	6.50489	6.20438	6.10093	6.22773	1383.34	1.86601e-23	2.79764e-22
Nhp2	6.60434	6.09015	7.351	6.60927	6.74136	7.8148	6.77598	1381.33	1.89113e-23	2.833e-22
Tsc22d3	9.27494	8.74197	6.75226	7.89665	8.35612	6.78921	8.16135	1380.09	1.90683e-23	2.85419e-22
Tsn	6.93727	6.88166	7.2919	7.34771	7.26782	7.8066	7.19373	1378.87	1.92238e-23	2.87513e-22
4933434E20Rik	6.62977	6.84972	6.5423	6.20669	6.63637	6.67655	6.61889	1378.46	1.9277e-23	2.88074e-22
Zmat2	6.72896	6.78096	6.64899	6.39416	6.01686	6.72484	6.58827	1376.68	1.95066e-23	2.91268e-22
Phlda3	7.97656	8.04746	6.83854	7.21156	7.4589	6.42536	7.45506	1375.72	1.9632e-23	2.92903e-22
Polr2c	6.56953	6.44282	7.51968	7.22982	6.69175	7.46265	6.90559	1375.48	1.96641e-23	2.93145e-22
Akirin1	7.51279	7.14193	7.46408	7.34654	7.47688	7.6536	7.41487	1375.03	1.97227e-23	2.9378e-22
Syngr2	8.31142	7.69018	6.06064	6.86354	7.54699	6.05397	7.25377	1374.78	1.97565e-23	2.94046e-22
Ube2k	6.37786	5.6619	6.52105	6.55471	6.38	6.86345	6.32809	1374.38	1.98097e-23	2.94599e-22
Pole4	6.0533	6.31207	7.33427	6.59071	6.66608	7.32136	6.6213	1373.65	1.99069e-23	2.95805e-22
Tcea1	6.75378	6.56803	7.34846	7.14591	6.81766	7.21382	6.92042	1370.88	2.02791e-23	3.01094e-22
Gde1	7.0322	7.43198	6.2966	6.87537	6.91788	6.49644	6.91283	1368.96	2.05428e-23	3.04763e-22
Gm10076	6.60495	6.5757	7.38078	7.37311	7.03575	7.32565	6.96912	1366.97	2.08203e-23	3.0863e-22
Pcbp2	6.51304	6.11158	6.96074	6.71521	6.78225	6.87724	6.59926	1364.2	2.12118e-23	3.1418e-22
Polr2m	7.15653	7.35767	7.67505	7.50977	7.4857	8.09394	7.49041	1362.81	2.1412e-23	3.16891e-22
Cxcl12	11.1325	10.8566	10.7075	11.241	11.1259	8.72472	10.7001	1359.95	2.18298e-23	3.22519e-22
Pfdn5	7.37037	7.4084	7.25464	7.37592	7.28559	6.81096	7.27753	1359.92	2.18342e-23	3.22519e-22
Nudt3	7.24367	7.29591	7.41916	7.35169	6.95073	6.89573	7.21115	1359.85	2.18449e-23	3.22519e-22
Ilvbl	6.64235	6.97406	6.33897	6.74874	6.91045	5.14185	6.52435	1359.25	2.19332e-23	3.23563e-22
Rps21	5.95394	6.35517	6.88617	6.55281	6.52321	6.9255	6.46459	1358.72	2.20116e-23	3.24459e-22
Tgtp1	7.41469	8.34293	5.06637	6.3423	7.92368	2.2845	6.52737	1357.85	2.2142e-23	3.2612e-22
Gmcl1	6.53594	6.18198	6.59711	6.71674	4.99198	7.03853	6.34453	1355.71	2.24668e-23	3.30639e-22
Tmem65	6.61127	7.2827	7.46662	7.35617	7.10333	7.19825	7.13075	1355.26	2.25344e-23	3.31369e-22
Coa5	7.89572	7.57647	7.51969	7.75843	7.56994	7.81867	7.69943	1354.48	2.26551e-23	3.32878e-22
Prpsap1	6.42726	6.71589	7.18788	7.11205	6.71914	7.05859	6.81847	1354.34	2.26764e-23	3.32925e-22
Bphl	6.38898	6.91071	7.69305	7.58363	6.39764	7.12033	6.95322	1352.59	2.29477e-23	3.3664e-22
Unc50	6.54185	7.29446	7.33594	6.95298	6.59518	7.2744	6.98688	1350.21	2.33225e-23	3.41612e-22
Sec22a	6.01288	6.29382	7.20692	7.14916	6.47116	6.86224	6.56847	1350.2	2.33238e-23	3.41612e-22
Cryl1	7.05811	7.88848	7.51999	7.24807	7.26082	7.071	7.36733	1349.71	2.34026e-23	3.42493e-22
Cept1	6.44351	7.10976	7.43952	7.69662	7.38063	6.66594	7.06138	1346.5	2.39206e-23	3.49796e-22
Leprot	6.83389	7.73365	6.54915	6.80232	7.00866	6.8066	7.01542	1346.09	2.39873e-23	3.50492e-22
Fbxo6	7.72778	7.60579	5.9186	6.8087	7.31015	5.09547	6.91608	1345.9	2.40177e-23	3.50659e-22
Srsf2	7.44437	7.03548	8.34358	7.73121	7.88269	9.0402	7.79312	1344.65	2.42241e-23	3.53391e-22
Nudcd3	6.72172	7.02898	5.77462	6.50634	7.27747	6.41883	6.66771	1344.5	2.42489e-23	3.53472e-22
Glmp	7.49348	7.93088	6.13129	6.82231	5.9695	6.03994	6.90988	1341.99	2.46702e-23	3.5933e-22
Zfp266	6.07686	6.25174	7.41965	7.60744	6.67602	7.63858	6.80515	1341.53	2.47478e-23	3.60174e-22
Tex264	7.04998	6.93647	6.87015	7.01578	7.01043	6.24047	6.87598	1339.96	2.50167e-23	3.63801e-22
Ndufv3	6.85184	6.80949	6.88471	6.9746	6.52429	6.87679	6.82449	1339.7	2.50612e-23	3.64133e-22
Setd3	7.08787	7.18477	6.68874	6.58563	6.05614	6.71193	6.79416	1339.57	2.50833e-23	3.64133e-22
Rnf7	6.68539	7.39165	7.67465	7.54762	7.19289	7.98885	7.35026	1339.48	2.5099e-23	3.64133e-22
Vamp8	7.35298	7.56316	6.32095	6.57233	7.03834	5.46197	6.85454	1336.33	2.56481e-23	3.71711e-22
Txnrd1	6.74461	7.13404	7.38572	7.10748	7.60423	8.06268	7.26335	1336.25	2.56617e-23	3.71711e-22
Adprhl2	7.08263	7.03752	7.45023	7.70805	7.43472	7.54016	7.32083	1335.55	2.57858e-23	3.73215e-22
Mcfd2	6.84697	6.80912	7.30025	7.32213	7.50394	7.18664	7.10015	1335.37	2.5818e-23	3.73386e-22
Mrpl13	6.42448	6.04138	7.35668	6.85276	6.82325	7.40973	6.71197	1335.24	2.58412e-23	3.73429e-22
Wdr45b	6.93086	7.31235	7.39275	7.37962	7.39498	7.63788	7.30129	1334.45	2.5982e-23	3.75169e-22
Mrps16	6.20178	6.111	7.0434	6.64413	6.09102	6.73484	6.41583	1333.12	2.62228e-23	3.78348e-22
Csnk1d	6.96317	7.29666	7.45935	7.20734	7.52205	7.68946	7.31663	1332.58	2.63208e-23	3.79465e-22
Tbl1x	6.45962	6.53552	7.45627	7.56261	7.54716	7.19843	7.00842	1330.9	2.66275e-23	3.83586e-22
Ogt	7.11762	7.20478	7.61403	7.73368	6.78407	7.689	7.32764	1330.51	2.67003e-23	3.84333e-22
Mapkapk2	8.08795	7.63136	7.28308	7.35021	7.73793	7.14782	7.5933	1327.61	2.72409e-23	3.91809e-22
Itgb1	7.93612	7.85434	7.0281	7.9131	8.2657	7.50612	7.77357	1326.26	2.74973e-23	3.95188e-22
Smad4	7.30015	7.67691	8.0988	8.19711	8.12426	8.01642	7.82494	1325.8	2.75846e-23	3.96133e-22
Dnajc15	6.25889	6.04805	7.30557	7.04084	6.41321	7.35789	6.63791	1323.77	2.7977e-23	4.01454e-22
Nt5dc2	4.90719	4.07041	9.21122	8.61656	7.46929	8.85915	6.69734	1321.3	2.84612e-23	4.08084e-22
Rnf167	7.16325	7.69123	6.67983	6.38337	6.50004	6.68712	6.95513	1320.75	2.857e-23	4.08734e-22
Bnip3	6.46252	6.41767	7.26202	7.79439	7.16595	7.85343	7.02874	1320.74	2.85727e-23	4.08734e-22
Add1	7.65751	7.87611	8.20889	7.98382	7.97961	8.03501	7.91908	1320.74	2.85731e-23	4.08734e-22
Slc44a1	7.43377	8.97944	7.30419	7.12461	6.97633	7.3671	7.65536	1319.11	2.88986e-23	4.13068e-22
Kdelr1	6.59891	6.52156	6.5439	6.76087	6.48511	6.33777	6.54841	1318.96	2.89297e-23	4.13192e-22
Ppp2r2a	7.02705	6.92319	7.36427	6.89766	6.90867	7.15583	7.03108	1317.37	2.92526e-23	4.1748e-22
Ddr1	7.94325	8.28659	7.24625	7.65476	7.48687	7.06987	7.70432	1316.88	2.9353e-23	4.18588e-22
Cisd2	6.36241	6.85599	6.05213	5.84681	6.21093	6.58774	6.37327	1313.61	3.00326e-23	4.27947e-22
Mrps17	6.43074	6.60922	7.19306	7.18849	6.95004	7.33783	6.87461	1313.1	3.01397e-23	4.29102e-22
Tmem33	6.86735	7.14783	6.72694	6.93005	7.09541	7.34293	7.02072	1313	3.01603e-23	4.29102e-22
Tiparp	7.08912	8.18442	4.88377	5.21481	6.38387	4.61444	6.34924	1312.19	3.03311e-23	4.31198e-22
Ap2s1	7.3874	6.93661	7.00865	7.00795	7.00461	6.87658	7.06387	1311.62	3.04542e-23	4.32614e-22
2210016F16Rik	6.85613	7.00321	6.82013	6.89519	6.68247	6.69232	6.84302	1310.59	3.06741e-23	4.35402e-22
Kars	6.8908	6.54218	7.268	7.04805	6.86011	7.11617	6.91076	1308.75	3.10742e-23	4.4074e-22
Spin1	7.83612	8.08536	8.3656	8.28509	8.34624	8.1551	8.14312	1307.06	3.14452e-23	4.45659e-22
Qars	6.40677	5.80627	6.74157	6.16487	6.29914	6.50985	6.28151	1303.29	3.2292e-23	4.57309e-22
Tax1bp1	7.25159	7.25617	6.36725	6.8129	6.84095	6.43802	6.90584	1302.79	3.24061e-23	4.5857e-22
Icam1	8.89611	8.6219	7.43153	8.35666	9.17937	6.71179	8.29571	1302.23	3.25354e-23	4.60048e-22
1810022K09Rik	6.30309	6.21681	6.80151	6.4563	6.42039	7.04105	6.49129	1301.18	3.27763e-23	4.63097e-22
Tspan14	7.71664	7.88887	7.73492	8.05675	7.56633	7.68935	7.7793	1298.26	3.34615e-23	4.72416e-22
Usp14	7.44202	7.12447	7.60289	7.75466	7.87842	7.94594	7.56282	1295.14	3.42111e-23	4.82628e-22
Sgpp1	8.72401	9.19564	7.48795	8.56372	8.27628	6.246	8.24701	1293.76	3.45489e-23	4.8702e-22
Polr1d	6.09547	6.24429	6.69023	6.4626	5.99463	6.98867	6.37105	1293.17	3.46935e-23	4.88684e-22
Snrpd3	7.18496	6.63418	7.65384	7.29155	7.04484	7.90896	7.22121	1292.76	3.47933e-23	4.89633e-22
Rps24	7.7961	7.08049	8.33315	8.26073	8.07338	8.54399	7.91319	1292.68	3.48141e-23	4.89633e-22
Cds1	7.6377	8.26069	8.24698	8.87829	8.12208	8.02107	8.15082	1289.24	3.56774e-23	5.01392e-22
Dcxr	8.45555	8.24743	7.19271	8.06865	8.27277	5.21027	7.72018	1288.69	3.58174e-23	5.02974e-22
1700025G04Rik	6.63316	6.75394	6.70221	7.68751	7.94176	5.79833	6.87716	1287.27	3.61831e-23	5.07722e-22
Mrpl27	6.80107	6.62863	6.81582	6.46405	6.24825	6.45794	6.59981	1287.03	3.62469e-23	5.08231e-22
Polr1c	5.39232	5.53066	7.16807	6.83543	6.11459	7.0745	6.1935	1286.85	3.62931e-23	5.0849e-22
Ifitm2	6.89096	7.02977	6.82411	6.74882	7.02671	6.27045	6.82845	1285.28	3.67014e-23	5.1382e-22
Rad23b	6.21983	5.7681	6.43985	6.44605	6.41567	6.71625	6.27098	1282.64	3.74027e-23	5.23239e-22
Gsn	9.09268	11.7808	4.98506	5.37102	5.4907	5.92189	7.70485	1282.26	3.75062e-23	5.24288e-22
Snrnp40	6.31214	5.52034	7.46599	6.87296	6.58875	7.95362	6.63337	1281.56	3.76954e-23	5.26534e-22
Cpne3	7.5447	7.50081	6.80708	7.18543	6.9664	7.02145	7.23024	1280.64	3.79452e-23	5.29621e-22
Hspa9	7.9402	8.01582	8.41599	8.19543	7.62693	8.90343	8.14988	1280.15	3.80772e-23	5.31061e-22
Kcnn3	7.07748	5.98081	8.26736	8.07248	7.14454	7.44283	7.19011	1278.86	3.84331e-23	5.35618e-22
Cers2	6.91803	8.08658	6.70976	7.02893	6.87037	7.05002	7.18463	1277.77	3.87359e-23	5.39429e-22
Clu	8.42715	8.98294	6.01057	6.46163	6.19401	7.08872	7.47182	1277.18	3.88992e-23	5.41293e-22
Bhlhb9	6.92107	6.55655	8.41458	8.26194	6.848	8.04471	7.36769	1276.9	3.89792e-23	5.41996e-22
Puf60	7.7597	7.86875	8.02068	8.31096	8.06175	8.02955	7.9691	1275.85	3.92758e-23	5.45709e-22
Fcf1	6.43424	6.08864	6.74312	6.3217	6.75265	6.70528	6.46635	1275.51	3.93723e-23	5.4646e-22
Eif1ax	6.65002	6.79264	7.45398	7.55457	6.89338	8.087	7.14621	1275.45	3.93894e-23	5.4646e-22
Cd47	8.75779	8.84526	6.00014	6.5691	7.00739	5.42497	7.4144	1274.78	3.95793e-23	5.48682e-22
Tvp23b	7.08025	6.77875	7.1014	7.21726	6.92229	7.02322	7.00715	1274.52	3.96528e-23	5.49287e-22
Lrrc58	7.29721	7.27524	7.07423	7.56923	7.32228	7.35047	7.30801	1274.33	3.97078e-23	5.49328e-22
Tmem120a	6.02001	6.00962	6.7116	6.80203	6.67317	6.83452	6.41778	1274.3	3.97155e-23	5.49328e-22
Alkbh7	5.32887	5.73361	5.95318	5.8988	5.54832	5.85775	5.68692	1272.96	4.01044e-23	5.54291e-22
Arf3	7.95043	7.74342	7.61359	7.88306	7.6643	7.93902	7.80334	1272.74	4.01669e-23	5.54737e-22
Relb	7.4493	6.5806	6.77399	7.05124	7.20149	4.71694	6.69773	1270.94	4.06941e-23	5.61596e-22
Zdhhc20	6.39573	6.61108	6.4154	6.98581	6.87241	6.5961	6.61925	1268.23	4.15e-23	5.7229e-22
Ogdh	7.45406	7.99929	7.47578	6.82612	7.81815	6.94166	7.47435	1267.83	4.1622e-23	5.73542e-22
Micu2	6.53686	6.78334	7.17436	7.2284	7.03955	6.97564	6.90353	1266.62	4.19882e-23	5.78155e-22
Fkbp3	6.45606	5.92457	7.40696	6.57937	6.3696	7.95289	6.67767	1266.02	4.21728e-23	5.80263e-22
Tmem183a	6.65881	6.77003	7.33967	6.96029	6.48486	7.56049	6.91886	1265.48	4.2337e-23	5.82087e-22
Tmem222	6.80711	6.91449	7.03218	6.71419	7.0906	6.3792	6.83155	1265.08	4.24615e-23	5.83363e-22
Spcs3	7.13967	7.05493	7.74683	7.68994	7.32479	8.36946	7.47358	1264.31	4.27001e-23	5.86203e-22
Akt1s1	6.00226	5.96018	5.87833	5.94234	5.87385	5.69046	5.90867	1263.72	4.28821e-23	5.88262e-22
Six1	6.72594	7.49322	6.16308	6.46107	6.6912	7.19853	6.84504	1262.97	4.31186e-23	5.91066e-22
Plekha2	6.87397	6.30066	7.71033	7.87168	7.56229	7.28977	7.1434	1262.45	4.32826e-23	5.92872e-22
Fis1	7.84563	7.79603	7.79157	7.57868	7.76836	7.34857	7.7153	1262.26	4.33413e-23	5.93234e-22
Gnl1	6.86697	6.57009	6.91474	6.75492	7.13467	6.5676	6.78747	1260.92	4.3767e-23	5.98616e-22
Kcmf1	6.68315	7.00854	7.06132	7.05455	6.8294	6.99814	6.92246	1260.39	4.39374e-23	6.005e-22
Pdha1	6.47492	6.87973	7.29146	6.28979	6.38048	7.39317	6.76794	1259.51	4.4221e-23	6.03926e-22
Aurkaip1	6.73836	6.50741	6.98767	6.84105	6.71821	7.01879	6.7718	1256.05	4.53526e-23	6.18922e-22
Irs2	7.90039	7.81781	6.69117	6.81842	6.96257	6.46668	7.24681	1253.07	4.63543e-23	6.31931e-22
Snx5	6.72441	7.09957	7.20971	7.30033	6.7536	7.90799	7.12225	1252.97	4.63888e-23	6.31931e-22
Ewsr1	7.85463	7.3752	8.26279	7.66916	7.41073	8.64414	7.82482	1252.91	4.64089e-23	6.31931e-22
Rpl23a	6.15276	6.0153	6.7751	6.50748	6.56947	6.3802	6.34313	1252.76	4.64616e-23	6.3218e-22
Rpl22	7.03544	6.71525	7.20209	7.02327	6.52176	7.47385	6.97477	1252.48	4.65555e-23	6.32887e-22
Ppp3r1	7.49487	6.6576	7.24193	7.56396	7.36499	7.09434	7.21205	1252.4	4.65824e-23	6.32887e-22
Lamtor1	6.91933	6.68964	7.16862	7.09899	6.98742	7.30784	6.99014	1249.13	4.77189e-23	6.4785e-22
Eif2s2	6.43181	6.6827	7.06085	7.24114	6.58857	7.85336	6.90548	1248.72	4.78606e-23	6.49295e-22
Ing1	6.9079	6.36135	6.61835	7.40013	7.0317	6.02427	6.71045	1248.59	4.79089e-23	6.49472e-22
Gdi1	7.72875	8.16432	7.05114	7.23305	6.91784	7.25271	7.48865	1247.6	4.82571e-23	6.5371e-22
Itfg1	7.46926	8.03531	7.38391	7.34504	7.61974	7.09033	7.53949	1246.74	4.85656e-23	6.57405e-22
Prpf38a	6.04915	6.23585	6.92473	6.75569	7.05411	7.20115	6.60417	1245.66	4.8955e-23	6.62188e-22
Hgsnat	8.89153	8.71721	9.37365	10.1885	9.5873	6.91467	8.91966	1245.07	4.9168e-23	6.64581e-22
Cd320	5.98492	5.72839	7.25456	7.10198	6.60787	7.0559	6.48537	1244.12	4.9514e-23	6.68766e-22
Dpp3	7.04218	6.69245	8.05598	7.63707	7.58305	7.62933	7.33217	1243.94	4.9579e-23	6.69153e-22
Anxa4	8.5049	8.30327	6.52173	7.11933	7.71987	5.61226	7.5004	1242.27	5.01979e-23	6.77009e-22
Kpna4	6.73587	5.94985	5.99108	5.89068	5.89362	6.71256	6.22276	1242.04	5.02837e-23	6.7767e-22
Rcan1	7.81165	8.60933	7.01206	7.37369	8.85978	7.28962	7.89375	1240.66	5.08e-23	6.84126e-22
Snrpd2	6.44656	6.21897	7.28596	6.92904	6.62722	7.24003	6.71182	1239.87	5.10964e-23	6.87615e-22
Ube2r2	6.83434	6.5093	7.22365	6.70892	6.81306	7.074	6.82317	1239.15	5.13722e-23	6.90821e-22
Cmpk1	7.21684	6.26033	7.56281	7.68076	7.17631	7.30056	7.11943	1237.09	5.21642e-23	7.00959e-22
Dda1	6.41505	6.64012	6.2811	6.01367	6.16735	6.20962	6.33212	1236.65	5.23337e-23	7.02724e-22
Gm23935	10.8092	9.69677	9.92891	10.0633	10.5981	9.68909	10.155	1234.57	5.31499e-23	7.13162e-22
Clptm1l	7.79931	8.40336	7.17991	7.46489	7.41304	7.54453	7.71897	1233.05	5.37586e-23	7.20804e-22
Rpl35	7.39025	7.12346	8.09528	7.77747	7.91348	7.97221	7.63082	1229.32	5.52756e-23	7.40139e-22
Srm	6.33655	4.74234	6.78382	6.33003	6.59758	7.28179	6.2042	1229.31	5.52811e-23	7.40139e-22
Scd2	8.80154	8.53693	9.62748	9.60478	8.26095	10.621	9.13543	1229.09	5.53737e-23	7.4084e-22
Tmpo	7.19302	6.47166	8.24996	7.51629	7.43944	8.93495	7.48821	1225.42	5.69165e-23	7.60928e-22
Dcaf12	6.81694	7.16878	7.60002	7.34163	6.68094	7.15906	7.10617	1224.74	5.72071e-23	7.64257e-22
Nudt21	6.39575	6.05274	7.66085	7.35139	7.12963	7.90703	6.93027	1222.08	5.83624e-23	7.79125e-22
Tsg101	7.16265	7.26924	7.14912	7.00342	6.6482	7.60363	7.15412	1221.63	5.85623e-23	7.81227e-22
Rab5a	6.97687	7.18028	6.43311	6.65272	6.86396	7.1877	6.92049	1221.29	5.87097e-23	7.82626e-22
Tst	6.84154	6.34824	7.76273	7.96436	6.58118	6.08715	6.87422	1221.08	5.88064e-23	7.83348e-22
Wbp1	6.2518	6.32339	7.24162	6.99724	5.89105	7.17443	6.58668	1219.99	5.92916e-23	7.89239e-22
Tmem147	6.90083	6.69998	6.74424	6.45904	6.56468	7.21075	6.77268	1218.11	6.01377e-23	7.99922e-22
Atpaf2	6.55989	5.81034	7.51436	7.29943	5.90214	6.60548	6.54169	1217.91	6.02256e-23	8.00513e-22
Tmem70	6.24999	6.89442	6.73125	6.94595	6.53099	7.23271	6.73193	1217.25	6.05276e-23	8.03947e-22
Anapc13	6.09829	6.13746	6.2084	5.76123	5.57729	5.71451	5.95551	1216.57	6.08409e-23	8.07525e-22
Sarnp	6.55521	6.30032	7.20061	6.78126	6.57618	7.46158	6.74586	1216.36	6.09391e-23	8.08245e-22
Bmpr1a	7.17961	7.71855	7.51183	7.58742	7.97408	7.85522	7.60076	1211.05	6.34404e-23	8.40814e-22
Capns1	6.87645	6.76054	6.01737	6.29149	6.67666	5.40484	6.42518	1210.4	6.37521e-23	8.44337e-22
Mreg	9.09933	8.2391	9.80893	10.0121	9.70178	9.29402	9.23587	1208.22	6.48195e-23	8.57856e-22
D8Ertd738e	7.09907	6.67057	6.66439	6.46039	6.56999	6.50116	6.70471	1207.87	6.49915e-23	8.59514e-22
Pgpep1	6.66418	7.31207	6.36261	7.14542	6.56598	6.4255	6.79287	1207.11	6.53712e-23	8.63915e-22
Dennd2d	6.45821	6.97396	7.20156	7.48837	7.80698	4.87419	6.78278	1206.07	6.58884e-23	8.70105e-22
Ptbp1	7.01488	6.92163	7.93218	7.59242	6.88437	8.20405	7.33891	1205.98	6.59343e-23	8.70105e-22
Ube2j2	6.15504	6.14224	6.58515	6.25228	6.56093	6.61489	6.34143	1205.74	6.60539e-23	8.7106e-22
Mkrn1	7.42436	7.63203	7.32025	7.32052	7.20335	6.06875	7.22551	1205.35	6.62507e-23	8.73029e-22
Gemin7	6.89717	6.93934	6.67135	6.29477	6.4336	6.65498	6.70193	1204.28	6.67941e-23	8.79559e-22
Wdr83os	5.87281	6.03592	6.02864	5.89179	5.44354	5.82582	5.87095	1203.64	6.71249e-23	8.83283e-22
Impad1	6.82411	7.2772	6.79051	7.49104	7.10256	7.38527	7.12823	1202.8	6.75572e-23	8.88336e-22
Cdc37	7.28381	7.02536	7.15147	7.09422	7.63004	7.02502	7.18948	1202.23	6.78538e-23	8.91599e-22
Bcat2	6.0054	6.26499	6.00921	6.74565	6.05121	5.21593	6.06676	1201.03	6.84766e-23	8.99141e-22
Arcn1	8.04868	8.37666	8.75696	8.93244	8.40564	8.58699	8.46007	1200.77	6.86159e-23	9.00326e-22
Ctf1	6.9001	7.11076	6.84963	7.38003	7.01752	5.75908	6.86407	1200.58	6.87137e-23	9.00967e-22
H2-Q7	8.87425	8.99566	3.22535	4.86873	5.82054	1.39116	6.15035	1200.21	6.89105e-23	9.02905e-22
Atg3	6.65362	7.00428	6.38416	6.67912	6.1221	6.34608	6.5913	1198.76	6.96781e-23	9.12312e-22
Vcam1	9.42129	8.81809	8.60654	9.76643	10.2006	6.16602	8.88034	1195.97	7.11913e-23	9.31435e-22
Dctn2	6.73142	6.86453	6.83043	6.83563	7.58628	6.39374	6.85954	1195.88	7.12398e-23	9.31435e-22
Ndufs4	7.51288	7.17151	7.83362	7.78179	7.78164	7.59021	7.56902	1194.63	7.19257e-23	9.39733e-22
Arpc5l	6.89359	7.00129	7.08305	7.01757	6.94362	7.12074	7.00278	1194.34	7.20894e-23	9.41203e-22
Ivd	6.74165	8.01523	6.87876	6.9632	7.19554	6.61926	7.12141	1193.77	7.2406e-23	9.44668e-22
Ubxn6	6.03983	6.29284	5.78784	6.09607	5.60421	5.28581	5.91152	1192.26	7.32525e-23	9.55034e-22
Rpl12	6.84657	6.16782	7.49687	7.14016	6.93635	7.56696	6.93426	1191.89	7.34645e-23	9.5712e-22
Prr13	7.44728	7.09251	6.26474	6.1359	6.50706	5.26875	6.6022	1190.77	7.41008e-23	9.64727e-22
Hax1	6.6787	6.32727	7.20063	7.13361	6.66171	7.2488	6.81095	1190.17	7.44437e-23	9.68505e-22
Lin7c	7.72163	7.29463	7.79559	7.8878	7.67209	7.95393	7.68483	1188.64	7.53319e-23	9.78962e-22
Mapk3	6.60007	6.82124	5.49225	5.74338	5.71716	4.92478	6.03303	1188.6	7.53539e-23	9.78962e-22
Srp19	6.9191	6.262	7.07382	6.75698	6.39602	7.05905	6.71818	1188.38	7.54828e-23	9.79944e-22
Cggbp1	7.16597	7.56443	7.86476	7.9533	7.80922	8.01478	7.66412	1185.8	7.7009e-23	9.99053e-22
Rps12	7.05247	6.91831	7.67797	7.59289	7.4028	7.79335	7.33196	1184.68	7.76803e-23	1.00705e-21
Mydgf	6.68275	6.22191	6.39935	6.08841	6.6221	6.45989	6.42313	1184.24	7.79423e-23	1.00974e-21
U2af1l4	5.48431	5.96195	5.91846	5.76693	5.17752	5.76976	5.68845	1184.09	7.80381e-23	1.01027e-21
Uchl3	5.92682	5.23047	7.27073	6.77197	5.98284	7.65425	6.31511	1183.97	7.81059e-23	1.01043e-21
Cdk1	4.99414	1.27968	7.89343	7.26255	6.46478	8.74567	5.56841	1183.2	7.85797e-23	1.01585e-21
Thyn1	5.94652	5.73053	7.3824	7.02935	6.53546	7.44174	6.52364	1182.6	7.89442e-23	1.01943e-21
2310036O22Rik	6.58198	6.27978	6.63096	6.53447	6.61638	6.7502	6.5437	1182.54	7.89792e-23	1.01943e-21
Pgd	6.41011	6.27228	7.05957	6.95667	6.63094	6.66434	6.60752	1182.47	7.9023e-23	1.01943e-21
Klhdc2	6.63749	6.82176	7.48164	7.37341	7.09982	7.85386	7.12683	1182.25	7.91621e-23	1.02051e-21
Pdcl3	6.67114	6.49521	6.44993	6.34545	6.28656	6.58919	6.49566	1181.97	7.93328e-23	1.02199e-21
Rnf128	7.57406	7.53994	6.27695	7.48968	6.85841	5.89291	7.05009	1181.58	7.95751e-23	1.0244e-21
Ppib	6.87889	6.76152	7.11862	6.92313	7.20071	7.08498	6.96397	1180.73	8.00992e-23	1.03042e-21
Ppp1r11	6.35325	6.0534	6.14965	5.81814	5.97559	5.79912	6.06003	1180.62	8.01728e-23	1.03065e-21
Galnt1	6.96693	6.69579	7.21447	6.92546	7.04432	7.27004	6.9829	1179.83	8.06664e-23	1.03627e-21
Ncstn	7.7906	7.89047	7.35582	7.47443	7.16421	7.08049	7.53295	1179.45	8.09021e-23	1.03857e-21
Pgp	5.58222	6.23211	6.61396	6.50314	5.93437	6.63797	6.18746	1177.9	8.18917e-23	1.05054e-21
Ccng1	7.72011	7.62784	7.57149	7.94035	7.89831	6.9965	7.63228	1177.54	8.21192e-23	1.05273e-21
Riok3	7.05032	7.06062	7.14848	7.35388	7.68708	6.56261	7.12781	1176.87	8.25499e-23	1.05725e-21
Gmps	7.20686	7.43541	8.23034	7.82355	7.50742	8.48393	7.69873	1176.81	8.25867e-23	1.05725e-21
Nucb1	7.50668	7.44309	6.84992	6.85727	6.86104	6.42263	7.07599	1176.53	8.27726e-23	1.05889e-21
Mdk	6.20601	6.46777	8.00035	7.84428	7.98487	8.25632	7.25022	1175.58	8.33847e-23	1.06598e-21
Tnks2	7.76655	7.58604	8.24052	8.12105	7.60503	8.70522	7.94857	1174.92	8.38204e-23	1.07081e-21
AI413582	7.19304	6.361	6.83687	7.45402	7.57582	5.17807	6.7745	1173.43	8.48056e-23	1.08264e-21
Vti1b	7.45141	7.44698	6.60991	6.83297	6.83146	6.62095	7.05594	1172.71	8.52811e-23	1.08796e-21
Hagh	7.99346	7.66393	4.96065	5.60426	6.48632	5.37689	6.61656	1172.25	8.55939e-23	1.09119e-21
Mtfr1l	7.06389	7.03991	7.28329	7.30964	7.0792	7.29759	7.15621	1172.15	8.56614e-23	1.09129e-21
Myeov2	6.8606	6.65068	7.24325	6.95208	6.82533	7.05064	6.90254	1171.39	8.61749e-23	1.09707e-21
Mob1a	7.66179	7.63292	8.19317	8.33116	7.69298	8.14582	7.89295	1168.77	8.79658e-23	1.1191e-21
Hsdl2	6.66745	7.36399	6.91083	7.29945	6.59728	6.31453	6.88927	1168.48	8.81685e-23	1.1209e-21
Map2k2	6.99494	6.51623	6.72379	7.04584	6.53598	6.58728	6.73887	1166.77	8.93633e-23	1.13531e-21
Trappc4	7.30105	7.28555	6.74334	6.64379	6.64819	6.77226	6.97461	1165.74	9.00917e-23	1.14377e-21
Mrps28	6.22748	5.95883	6.64015	6.40405	6.46978	6.53054	6.32392	1165.4	9.03331e-23	1.14605e-21
Irf9	7.87533	8.8775	5.61917	7.40178	8.14729	4.86926	7.35113	1165.21	9.04706e-23	1.14668e-21
Bckdhb	5.9504	5.26274	6.93494	7.45318	6.40357	6.08564	6.21941	1165.15	9.05075e-23	1.14668e-21
Cd83	10.1438	8.75624	9.08357	10.2493	10.7412	7.965	9.48249	1163.32	9.18302e-23	1.16264e-21
Chchd6	6.59699	6.0149	7.35612	7.41533	6.83261	6.5238	6.70826	1159.62	9.45589e-23	1.19636e-21
Sys1	6.5908	6.58251	6.41769	6.26768	6.41978	6.48279	6.48595	1156.47	9.69566e-23	1.22585e-21
Lrrc59	7.28405	6.7171	7.39654	7.51252	7.48498	7.76711	7.29523	1156.26	9.71146e-23	1.22701e-21
Stx6	7.22517	7.38474	6.84093	7.16492	7.5543	7.25894	7.24964	1155.65	9.75853e-23	1.23211e-21
Krtcap2	6.63669	6.79406	6.46393	6.37971	6.53924	7.02574	6.65491	1155.21	9.79303e-23	1.23561e-21
Eif4g2	9.09021	8.80423	10.5157	9.84065	9.58099	10.9144	9.63255	1154.67	9.8356e-23	1.24014e-21
Tmem263	5.28012	5.33993	6.88343	7.11028	6.96199	7.10994	6.24111	1154.16	9.87498e-23	1.24425e-21
Tmem261	5.23765	5.72194	6.73498	6.61581	5.89371	6.43844	5.99585	1152.27	1.0025e-22	1.26224e-21
Ndufs6	7.28747	6.92885	7.4331	7.04814	6.74396	7.72146	7.18207	1152.19	1.00315e-22	1.26224e-21
Ube2l6	8.46245	8.21773	7.28239	7.91448	8.60267	4.74476	7.68497	1149.7	1.02331e-22	1.28673e-21
Tubb6	8.23301	7.31526	7.98805	8.08865	9.1609	7.4476	7.98747	1149.49	1.02506e-22	1.28805e-21
Reep3	6.21593	6.71278	5.29455	5.44184	4.71936	5.59704	5.81051	1148.24	1.03532e-22	1.30005e-21
Ppa2	6.67462	7.26922	7.8073	7.39456	6.63683	7.44548	7.16302	1147.75	1.03947e-22	1.30429e-21
Tmem258	6.22718	6.35773	6.93364	6.71107	6.46983	7.2053	6.58918	1147.67	1.04011e-22	1.30429e-21
Ntan1	6.8064	7.09868	6.81313	6.66654	6.60471	6.43239	6.77818	1145.05	1.06223e-22	1.33108e-21
Gm26917	9.69895	8.04265	7.86065	8.12672	7.28054	8.11197	8.31446	1144.96	1.06293e-22	1.33108e-21
Ap1m1	7.36665	6.6325	8.0642	7.79648	7.05963	7.77324	7.37377	1144.24	1.06913e-22	1.33794e-21
Mif4gd	6.60727	6.30822	5.86747	6.19745	6.51573	4.85271	6.12795	1142.6	1.08336e-22	1.35483e-21
Aasdhppt	5.97579	6.13665	7.32049	7.04891	6.6888	7.13108	6.59718	1142	1.08857e-22	1.36042e-21
Gm28437	8.43178	7.81355	8.44209	8.43643	7.78838	8.12052	8.16804	1141.9	1.08948e-22	1.36063e-21
Mrpl10	6.48485	6.26823	6.80336	6.54632	6.24548	6.71598	6.49057	1141.76	1.09069e-22	1.36122e-21
Pim3	7.47685	8.5779	5.92599	5.93049	7.68835	5.71838	7.08966	1140.89	1.09832e-22	1.36981e-21
Atp1a1	8.00661	8.38377	6.74522	6.74261	6.88996	6.00339	7.31776	1140.72	1.09985e-22	1.37079e-21
Cbx6	7.32075	6.72774	7.16854	7.53089	7.40774	6.60512	7.1074	1139.16	1.11375e-22	1.38717e-21
Bok	7.79357	6.95268	7.79986	7.89447	7.78355	7.41579	7.566	1139.06	1.1147e-22	1.38742e-21
Rnf139	7.17356	7.86871	7.51488	7.58596	7.09077	7.39885	7.45999	1137.82	1.12586e-22	1.40036e-21
Hmga1	5.86853	5.23576	6.54537	6.35843	6.39529	7.01894	6.11491	1136.4	1.13889e-22	1.4156e-21
Pqbp1	6.05881	5.92352	6.86308	6.34402	5.66587	6.38993	6.16829	1135.55	1.14675e-22	1.42441e-21
Emb	7.10991	7.89665	4.80327	4.24831	4.89699	6.81046	6.24207	1134.47	1.15688e-22	1.43603e-21
Mad2l1	6.06618	5.59604	7.39727	7.08313	6.129	7.98447	6.55175	1134.29	1.15853e-22	1.4371e-21
Gna13	7.36379	7.35754	6.76988	6.8054	7.19867	6.47487	7.06117	1133.67	1.16437e-22	1.44338e-21
Mesdc2	6.30645	6.79157	6.13851	6.31437	6.76861	6.5466	6.49006	1133.55	1.16549e-22	1.4438e-21
Faf1	6.30076	6.67757	7.00878	6.07217	6.72256	6.28845	6.51068	1131.13	1.18869e-22	1.47154e-21
Cog8	6.35934	6.09757	6.5263	6.79197	6.33009	5.7033	6.2903	1130.95	1.19038e-22	1.47265e-21
Isl1	7.67128	9.21684	6.82136	6.44154	6.22975	7.02969	7.45395	1129.78	1.20179e-22	1.48576e-21
Tox4	6.62868	6.7492	7.21307	6.94696	6.22801	7.03629	6.77632	1129.29	1.20656e-22	1.48934e-21
Bex2	4.14432	1.97885	7.27218	6.69252	6.80993	7.24411	5.21229	1129.27	1.20677e-22	1.48934e-21
Pcna	6.82301	6.35184	7.62051	6.90947	7.3037	8.35529	7.11462	1129.24	1.20711e-22	1.48934e-21
Abhd16a	7.86371	8.13057	6.90477	6.99672	6.98571	6.13726	7.31951	1128.06	1.21872e-22	1.50266e-21
Vwa5a	8.25573	8.1585	8.63834	9.10739	9.01873	7.34256	8.37777	1125.04	1.24915e-22	1.53914e-21
G6pc3	6.1597	6.43803	5.57153	5.85203	5.6095	5.53745	5.94307	1123.63	1.26368e-22	1.556e-21
Klhl9	7.12454	7.60879	7.74717	7.63722	7.00479	7.99962	7.50054	1123.22	1.26789e-22	1.56013e-21
Pithd1	9.64172	8.54391	9.63651	9.32597	9.64639	8.74155	9.22535	1122.31	1.27742e-22	1.57082e-21
Mfsd14b	6.39897	7.72921	7.44279	7.43521	7.13202	7.57035	7.24258	1121.66	1.28423e-22	1.57814e-21
Snf8	6.39657	6.16326	6.52436	6.56248	5.87455	6.12776	6.28108	1121.27	1.2883e-22	1.58209e-21
Atraid	7.80235	8.02359	7.36204	7.75477	7.7487	6.95124	7.66248	1120.95	1.29172e-22	1.58522e-21
Akt1	7.84587	7.60456	7.81473	7.88161	7.69088	7.69298	7.74495	1120.67	1.29463e-22	1.58774e-21
Cirbp	7.08997	7.85482	6.05908	6.45984	7.73963	6.34572	7.02286	1120.5	1.29648e-22	1.58895e-21
Usp5	7.28392	6.96265	7.55681	7.69922	7.53618	6.79256	7.27141	1119.88	1.30307e-22	1.59595e-21
Tmem55b	6.06589	7.03416	6.14931	6.1438	6.00913	5.57038	6.23356	1119.76	1.30433e-22	1.59601e-21
Tmbim1	7.21992	9.11147	5.64	6.25104	6.24482	5.77528	6.96882	1119.72	1.30485e-22	1.59601e-21
Emg1	6.87022	6.73682	7.64895	7.35478	6.90276	7.85861	7.15305	1118.47	1.31831e-22	1.61035e-21
Zfp330	6.51814	6.09051	6.14035	6.64682	6.32802	6.30788	6.33596	1118.47	1.31832e-22	1.61035e-21
Fto	6.83643	7.5274	7.13254	7.00758	6.32603	7.04961	7.01575	1118.29	1.32028e-22	1.61167e-21
Nfe2l2	7.54156	7.51138	5.98959	6.36898	6.23729	5.05449	6.64663	1117.87	1.3248e-22	1.61612e-21
Trp53inp1	7.99552	7.86866	6.74888	7.15083	6.52182	5.56575	7.15152	1117.41	1.32977e-22	1.62111e-21
Prpf19	7.30684	8.34055	8.15938	8.02174	8.02205	7.86405	7.92871	1117.22	1.33193e-22	1.62266e-21
Pdrg1	6.74811	6.94703	5.80707	6.28704	7.01112	5.61105	6.48269	1116.31	1.34196e-22	1.6338e-21
Smad1	7.66808	7.72425	6.72688	7.43417	7.5546	5.91572	7.26185	1115.49	1.35106e-22	1.64379e-21
Rbmxl1	5.83817	5.86067	6.7096	6.35291	6.50224	7.48042	6.34912	1112.34	1.38662e-22	1.68594e-21
Mrps12	6.18834	6.25577	6.35847	6.33669	5.75771	6.25597	6.20023	1111.9	1.39171e-22	1.6909e-21
Trp63	8.28347	7.79112	8.94857	9.50532	8.95187	8.31716	8.52455	1111.82	1.39254e-22	1.6909e-21
Traf7	6.36288	5.73667	6.01568	5.93361	6.31156	6.27221	6.09177	1111.63	1.39475e-22	1.69247e-21
Sar1b	7.24921	7.46731	6.95247	7.13755	6.95588	7.33431	7.2192	1111.1	1.40088e-22	1.69879e-21
Mrpl21	5.55871	5.42477	6.303	5.92164	5.93072	6.28437	5.82938	1110.33	1.40988e-22	1.70857e-21
H2-Q6	8.88242	8.82702	0.207004	4.89679	5.91197	-0.568984	5.44362	1109.1	1.42427e-22	1.72488e-21
Serf2	7.21101	6.82943	6.95104	6.73677	6.90005	6.36755	6.86745	1108.32	1.43362e-22	1.73505e-21
Aldh2	7.49464	8.78729	6.84329	7.33813	6.56421	6.41159	7.40082	1108.15	1.43555e-22	1.73625e-21
Timm22	6.64101	6.42781	7.15099	6.89569	6.85457	7.14381	6.79965	1107.36	1.44504e-22	1.74657e-21
Ppid	5.79451	5.65989	6.89615	6.73493	6.33318	7.33336	6.32587	1106.13	1.45989e-22	1.76337e-21
Fam91a1	7.47941	7.45215	9.09653	9.63926	8.54148	8.11624	8.21688	1105.05	1.47307e-22	1.77812e-21
B230219D22Rik	6.67692	7.11496	7.97051	8.02168	7.72245	7.56346	7.39737	1104.58	1.47877e-22	1.78383e-21
Mrpl58	6.00068	6.21689	6.81628	6.60593	6.40649	6.55852	6.37585	1104.42	1.48083e-22	1.78515e-21
Pcyox1	7.67499	7.8383	6.94893	7.84052	7.50336	7.32866	7.56475	1104.33	1.48186e-22	1.78522e-21
Cltc	7.83352	8.32773	8.44194	8.71028	8.47991	8.75662	8.35549	1102.69	1.50234e-22	1.80871e-21
Acp1	6.12761	6.78701	6.88576	6.50381	6.01555	7.18174	6.56181	1101.73	1.51433e-22	1.82195e-21
Slc25a51	6.47959	6.33786	6.87051	6.64198	7.02421	6.65434	6.62374	1101.34	1.51927e-22	1.8267e-21
Tax1bp3	6.58077	6.76745	5.79319	6.17455	6.11347	5.83912	6.29592	1101.2	1.52106e-22	1.82766e-21
Chchd7	6.03781	6.41729	6.5271	6.53199	6.51552	6.2873	6.35846	1100.56	1.5292e-22	1.83624e-21
Nars	7.18364	7.22765	7.03362	7.50261	6.64532	7.42942	7.17418	1097.13	1.57373e-22	1.88754e-21
Pigq	5.99141	6.78346	6.41147	6.67576	5.89377	6.88284	6.43044	1097.11	1.57397e-22	1.88754e-21
Dscr3	7.23613	7.14172	7.28765	7.68461	6.94518	6.71213	7.17146	1094.74	1.60566e-22	1.92428e-21
Aldh7a1	6.63451	6.74008	7.09104	7.1604	6.06956	6.86565	6.74837	1094.02	1.61545e-22	1.93476e-21
Kpna3	6.99559	5.89705	7.37868	7.37082	7.81574	7.08761	6.97394	1093.51	1.6223e-22	1.94169e-21
Plpp3	8.03036	8.82633	5.58962	6.35212	6.11705	5.01915	6.97966	1092.04	1.64259e-22	1.9647e-21
Dusp14	6.73578	5.48036	7.52382	6.92219	6.8476	7.44051	6.69525	1091.82	1.64551e-22	1.96691e-21
Spryd7	7.69954	7.72428	7.27391	7.6882	7.64427	6.89725	7.52825	1090.3	1.66683e-22	1.99111e-21
Pigp	6.87284	7.37452	6.88041	6.99273	6.75367	6.95391	7.00254	1090.06	1.67017e-22	1.9938e-21
Rnf115	7.12359	6.94628	6.76417	7.44803	7.30559	6.8101	7.06004	1089.87	1.67283e-22	1.99568e-21
Eif2b2	6.25179	6.94891	6.86969	6.85269	6.19595	6.39932	6.595	1089.79	1.67394e-22	1.99571e-21
Dut	6.04088	5.24377	7.04427	6.27464	6.01221	7.90084	6.28231	1087.6	1.70528e-22	2.03176e-21
Dph3	6.01886	6.47535	6.53644	6.30579	6.51158	6.6314	6.38626	1087.28	1.7098e-22	2.03582e-21
Cdipt	7.30996	7.48133	6.35326	6.24345	6.26609	6.79637	6.86402	1086.8	1.71677e-22	2.0428e-21
Ahnak	7.36087	7.22081	5.83497	5.21884	7.16729	4.94948	6.47481	1086.14	1.72643e-22	2.05297e-21
Plscr3	6.53844	6.89902	5.94962	6.20019	5.68171	6.06441	6.31272	1085.04	1.74264e-22	2.0709e-21
Mta2	7.9043	7.73475	8.41932	8.19988	8.10045	8.17606	8.04036	1084.54	1.74993e-22	2.07823e-21
Pold2	5.68978	5.28767	7.17356	6.84867	6.35932	6.98316	6.22832	1083.47	1.76587e-22	2.0958e-21
Eif3d	6.40277	5.89577	6.598	6.36862	6.29415	6.08571	6.25235	1083.31	1.76835e-22	2.09739e-21
Malat1	11.4404	10.0284	8.02143	8.85344	8.6301	8.71402	9.55043	1080.56	1.81017e-22	2.14471e-21
Erp29	6.98743	6.82175	7.32955	7.49456	7.15571	7.27684	7.13286	1080.51	1.81087e-22	2.14471e-21
Tmem123	8.53624	7.86819	8.32893	8.87118	8.84554	8.15625	8.39338	1080.46	1.81174e-22	2.14471e-21
Casp3	5.86268	5.17724	6.90308	6.62167	6.23659	6.833	6.13956	1077.48	1.85822e-22	2.19831e-21
Mgat1	6.16258	6.84743	5.24682	5.73431	5.41943	5.33656	5.92096	1076.8	1.86904e-22	2.20969e-21
Ier3ip1	5.17007	6.03775	6.16298	5.76033	5.58141	6.37462	5.80531	1074.38	1.9082e-22	2.25454e-21
Ephx1	7.05452	9.19894	3.5695	1.87302	4.75581	1.94822	5.34676	1073.76	1.91837e-22	2.26511e-21
Frg1	6.66038	6.64116	6.91034	6.75145	6.20144	6.7512	6.65568	1071.4	1.9576e-22	2.30994e-21
Tm2d2	6.97485	7.40389	7.02063	7.10859	7.00237	6.98503	7.10333	1071.25	1.95997e-22	2.31126e-21
Ruvbl1	5.97443	5.90123	7.00968	6.79758	6.45245	7.14932	6.43891	1069.98	1.98156e-22	2.33522e-21
Ube3a	6.92094	7.13421	7.20444	7.03336	5.96849	7.05955	6.91669	1069.41	1.99131e-22	2.34521e-21
Snrpa1	5.74202	4.75291	6.67957	6.05841	5.9535	6.88103	5.8755	1068.86	2.00077e-22	2.35484e-21
Lrrc42	7.73122	6.59397	7.25903	7.29569	7.42474	6.97758	7.20797	1068.58	2.00556e-22	2.35897e-21
Mrps35	6.137	5.90788	6.641	6.69955	6.50263	6.66034	6.35439	1067.92	2.01696e-22	2.37087e-21
Sdc1	7.56195	8.31606	6.90321	7.3173	7.07845	7.31364	7.51409	1067.37	2.02653e-22	2.38059e-21
Cltb	6.94628	7.63695	5.5305	5.27855	6.2303	5.66754	6.41313	1067.06	2.03194e-22	2.38543e-21
Snn	6.75463	6.34304	7.36078	7.2142	6.92137	6.65234	6.8187	1065.04	2.06771e-22	2.42587e-21
Nup85	7.05586	6.79129	7.29567	7.16253	7.13844	7.57938	7.12715	1063.87	2.08862e-22	2.44875e-21
Ppie	5.768	5.58975	6.27508	6.22251	5.93517	6.50783	5.98612	1063.8	2.08988e-22	2.44875e-21
Higd1a	6.53814	6.63042	6.75614	6.82372	5.9558	7.88969	6.73706	1062.39	2.11556e-22	2.47726e-21
Tmco1	6.96029	7.36844	6.80235	6.73496	6.54591	6.90365	6.93873	1061.81	2.12619e-22	2.48812e-21
Mrpl11	5.24331	5.32896	6.40913	6.03309	6.05413	6.25497	5.78012	1060.05	2.1589e-22	2.5248e-21
Pdk3	7.09685	6.16927	7.15851	7.12557	6.83895	7.13505	6.86455	1057.9	2.19962e-22	2.57079e-21
Cxxc5	7.45461	6.49284	7.74122	7.51862	7.21229	7.83137	7.30594	1057.6	2.20542e-22	2.57594e-21
Syngr1	7.32439	7.20177	7.25527	7.80508	8.58091	6.13237	7.36166	1057.37	2.20969e-22	2.57928e-21
Hcfc1r1	6.90729	6.53329	5.53225	5.58749	6.00912	5.13876	6.09086	1056.36	2.2293e-22	2.60052e-21
Aaed1	5.75267	6.24634	5.87544	5.91374	5.59072	5.2349	5.8094	1054.65	2.26274e-22	2.63785e-21
Hpf1	6.53199	5.90649	7.37117	6.81443	6.40242	7.63554	6.68069	1054.13	2.27295e-22	2.64807e-21
Pgrmc2	5.80951	6.04488	6.18362	6.0118	5.86276	5.96225	5.96914	1053.37	2.28821e-22	2.66417e-21
Ebpl	6.49389	5.59745	6.30821	6.86347	6.32373	6.13201	6.24645	1052.72	2.30104e-22	2.67742e-21
Slc25a13	6.62224	6.86462	7.55335	7.98146	7.96501	7.27958	7.26335	1052.09	2.31381e-22	2.68945e-21
Wars	6.37543	5.96854	7.0231	6.68322	6.22873	6.39979	6.39253	1052.07	2.31431e-22	2.68945e-21
Fbxw2	6.71265	7.3761	7.3638	6.61985	7.17844	7.37627	7.09336	1050.41	2.34802e-22	2.7269e-21
Emd	6.08655	6.41233	7.22688	7.03402	6.22365	6.79416	6.56359	1050.13	2.35384e-22	2.73194e-21
2610001J05Rik	6.7259	7.10277	7.71872	7.16278	7.05961	6.96077	7.08497	1050.04	2.35575e-22	2.73243e-21
Mrpl52	5.9381	5.83547	6.11154	6.09583	6.0143	6.05059	5.98859	1049.77	2.36121e-22	2.73703e-21
Tmsb10	6.83842	5.50004	6.66849	6.41616	7.04942	6.48081	6.43355	1049.28	2.3714e-22	2.74712e-21
Tbc1d17	6.05727	6.59438	5.79374	6.08944	5.31142	5.75495	6.00141	1048.7	2.3836e-22	2.75951e-21
Agps	6.38218	6.43911	7.06617	6.71345	6.91136	7.80838	6.80265	1048.31	2.39168e-22	2.76712e-21
Tmem43	7.68976	7.93017	5.86971	5.57823	6.44322	5.99717	6.80968	1047.11	2.41692e-22	2.79457e-21
Bola1	5.26572	5.41039	5.46869	5.35452	5.52683	5.51275	5.40917	1046.48	2.43048e-22	2.80849e-21
Pex2	6.76737	7.21062	7.54572	7.33827	7.08236	7.10285	7.14192	1046.14	2.43758e-22	2.81434e-21
Raly	6.17226	5.64522	6.01205	5.56673	5.92316	6.02136	5.8957	1046.1	2.43861e-22	2.81434e-21
Psenen	6.62421	6.65214	6.27633	6.10846	6.48184	6.25947	6.44803	1045.83	2.44433e-22	2.81844e-21
Nek7	7.05127	7.49373	7.3805	7.3418	7.03072	7.25665	7.25993	1045.79	2.44523e-22	2.81844e-21
Coq2	5.91511	7.05241	6.46156	6.35798	5.95534	6.47713	6.38999	1045.44	2.45276e-22	2.82536e-21
Pepd	8.82728	8.32128	7.98188	8.57653	8.60486	7.03977	8.28905	1044.66	2.46968e-22	2.84307e-21
Tspan5	5.39914	6.25728	7.41711	7.51185	7.25871	7.09563	6.63993	1043.92	2.48578e-22	2.85884e-21
Atp5l	6.16179	5.80231	6.38284	6.03614	6.08892	6.2578	6.09946	1043.89	2.48648e-22	2.85884e-21
Farsb	6.65602	6.79407	7.18436	7.04186	6.4617	7.44125	6.88986	1043.15	2.50264e-22	2.87561e-21
Smpdl3a	7.82214	8.05218	4.45359	5.3721	6.42421	4.60729	6.45293	1040.7	2.55735e-22	2.93665e-21
Uba3	6.10437	6.24589	6.42475	6.81384	5.60709	6.84815	6.31502	1039.23	2.59079e-22	2.97143e-21
Cops8	6.90581	6.72516	7.17922	6.81383	6.36005	7.50538	6.90064	1039.23	2.59088e-22	2.97143e-21
Rbck1	7.13445	7.05767	7.05884	7.24718	7.5509	6.4763	7.08539	1038.66	2.60383e-22	2.98442e-21
N4bp2l2	6.44114	6.35405	6.77413	6.85856	5.92642	6.83035	6.51338	1038.09	2.61704e-22	2.9977e-21
Naxd	6.47361	7.0929	6.2888	6.56022	6.7049	5.79325	6.54073	1037.44	2.63222e-22	3.01321e-21
Plp2	6.57442	6.43889	6.33813	5.97826	6.42737	6.79472	6.43923	1036.74	2.64858e-22	3.03005e-21
Itpa	5.92054	5.82315	6.66146	6.40994	6.5027	6.74358	6.26164	1035.52	2.67737e-22	3.06109e-21
Cish	7.41427	7.84628	5.71166	5.85567	6.83424	4.59158	6.60038	1034.75	2.69587e-22	3.07965e-21
Rcbtb2	7.37382	7.01728	8.4162	8.05227	7.93414	8.14429	7.71013	1034.7	2.69695e-22	3.07965e-21
Rfc3	5.65852	5.27322	6.23546	5.68303	5.50255	6.39573	5.7338	1034.51	2.70164e-22	3.08309e-21
Fundc2	6.03266	6.03555	6.73456	6.56861	6.116	6.57724	6.29095	1034.41	2.70395e-22	3.08381e-21
Socs3	8.96003	9.82782	5.36341	5.11806	9.04976	3.85225	7.45329	1033.84	2.71759e-22	3.09744e-21
Ufm1	6.38933	5.78569	6.78676	6.41063	6.29275	6.65233	6.3368	1033.71	2.72088e-22	3.09787e-21
Acadvl	6.75114	6.66916	5.85951	6.31388	6.72464	5.03869	6.31386	1033.69	2.72133e-22	3.09787e-21
Chchd3	6.84329	6.48028	6.46743	6.16618	6.3576	6.65685	6.52714	1031.65	2.77111e-22	3.15259e-21
Pak2	6.67724	6.7683	5.73692	6.3852	5.98719	6.65145	6.43405	1030.21	2.80714e-22	3.1916e-21
Exosc4	6.42441	5.96314	6.97882	6.93324	6.9195	7.14323	6.63497	1028.78	2.84321e-22	3.23062e-21
Nkiras2	5.54299	5.56075	6.02717	6.33059	5.79457	6.20879	5.84445	1028.38	2.8533e-22	3.24003e-21
Rsl24d1	6.28488	5.97061	6.91131	6.63599	6.57853	7.2225	6.51569	1028.31	2.85502e-22	3.24003e-21
Tusc3	6.59605	6.63524	6.44059	6.53714	6.4903	6.32404	6.52282	1027.74	2.86956e-22	3.25453e-21
Igtp	7.49353	8.30011	5.3461	6.00723	7.28132	3.48589	6.60535	1027.28	2.8814e-22	3.26594e-21
Ube2j1	6.86582	7.17711	6.2119	6.23663	6.91961	5.11297	6.53404	1026.2	2.90957e-22	3.29584e-21
Mrpl43	5.76317	6.02016	6.70674	6.78525	6.02934	6.29633	6.20284	1025.82	2.91941e-22	3.30461e-21
Suds3	6.5268	6.30145	6.56838	6.25133	5.85252	6.34079	6.32908	1025.7	2.92248e-22	3.30461e-21
Tmx2	7.23632	7.26825	7.28499	7.2477	6.94831	7.68093	7.27256	1025.69	2.9227e-22	3.30461e-21
Cwc15	6.79732	6.39658	6.67278	6.63234	6.37056	6.50005	6.57203	1024.89	2.94397e-22	3.32661e-21
Nfyc	5.72784	6.36104	6.14777	6.3323	6.07779	6.31219	6.13957	1024.02	2.96687e-22	3.35043e-21
mt-Co3	7.77785	7.2822	7.86462	7.6682	7.06885	7.53797	7.53685	1022.28	3.01372e-22	3.40125e-21
Dpysl2	6.49955	5.96891	6.32954	5.85163	5.54463	5.88986	6.0524	1020.27	3.06858e-22	3.46031e-21
Clpp	7.06144	7.11154	7.37161	7.38106	6.9958	7.18894	7.174	1020.23	3.06981e-22	3.46031e-21
Limd2	7.13933	5.96957	7.87698	7.55872	7.18116	7.88817	7.14271	1020.13	3.07243e-22	3.46069e-21
H2afx	5.78074	4.62491	7.83793	7.00597	6.05131	8.57405	6.38934	1020.08	3.07391e-22	3.46069e-21
Pgm2	6.7398	6.89363	7.96702	8.10119	7.34814	8.11505	7.39907	1019.37	3.09383e-22	3.48098e-21
Exosc3	6.07686	5.62004	6.85251	6.27105	5.91394	6.3355	6.12327	1018.5	3.11802e-22	3.50606e-21
Zfp36l1	7.02064	7.49722	5.69402	6.00784	5.66347	6.06747	6.49276	1018.21	3.12633e-22	3.51325e-21
Aldh9a1	6.546	6.3224	7.55148	7.40086	7.38547	6.77198	6.89425	1017.98	3.13278e-22	3.51832e-21
Lars2	12.094	10.8302	10.8373	11.0491	10.9943	10.832	11.1817	1017.85	3.13651e-22	3.51832e-21
Glul	7.52861	7.6068	6.20138	7.23135	6.98925	5.24008	6.93987	1017.84	3.13657e-22	3.51832e-21
Hnrnph2	6.9123	6.7605	6.97326	6.88493	6.67389	7.43484	6.92444	1016.21	3.18322e-22	3.56688e-21
Sil1	6.51335	7.29662	5.68252	6.22957	6.53157	5.01723	6.33739	1016.19	3.18374e-22	3.56688e-21
Cebpg	6.45356	6.55895	6.49291	6.5341	6.59469	6.56767	6.53033	1014.47	3.23382e-22	3.62078e-21
Plekhj1	6.09664	6.35315	5.80788	6.02717	5.57336	5.82332	6.00242	1013.16	3.2724e-22	3.66175e-21
Ntmt1	5.7291	5.78464	6.6594	6.35068	5.75526	6.59565	6.07676	1012.94	3.27913e-22	3.66705e-21
Rnpep	6.8326	6.20656	6.83927	6.76388	6.5566	6.05358	6.5381	1012.52	3.2916e-22	3.67875e-21
Idnk	5.96824	5.42486	6.21286	6.46228	5.96654	5.24577	5.84972	1011.55	3.32077e-22	3.70911e-21
Dbnl	6.75598	6.39153	6.63133	7.15191	6.82106	6.8235	6.73001	1010.48	3.35297e-22	3.7428e-21
Med21	6.85452	6.40955	7.09458	6.93528	6.39119	6.93064	6.75024	1008.87	3.40253e-22	3.79369e-21
Fam103a1	6.40274	6.54058	6.8431	6.50224	6.08438	6.60736	6.49635	1008.87	3.40269e-22	3.79369e-21
Smarce1	5.97894	5.58701	6.29114	6.69563	6.47742	6.54799	6.17272	1007.48	3.44603e-22	3.83968e-21
Mapk14	6.30312	6.78475	6.65679	6.68707	6.86577	7.53529	6.75553	1005.94	3.49486e-22	3.89174e-21
Ppp1r14b	5.97426	5.5428	6.81763	6.2424	5.73865	7.53196	6.21076	1004.35	3.54603e-22	3.94632e-21
Tnfrsf1a	7.35765	7.25134	6.7668	7.01006	7.06736	6.26231	7.01648	1003.72	3.56649e-22	3.96669e-21
Stk25	7.23875	7.34505	7.27065	7.30299	7.54551	7.01963	7.28606	1002.28	3.61384e-22	4.01693e-21
Mrpl55	5.92464	6.11129	6.20234	5.99199	6.15462	6.30528	6.0982	1001.76	3.6313e-22	4.0339e-21
Pkig	6.17292	5.69624	6.30199	5.88144	5.7169	6.08693	5.96731	999.931	3.6927e-22	4.09963e-21
Nmd3	5.88926	6.39521	7.46576	6.94952	7.11753	7.56685	6.7573	999.283	3.71479e-22	4.12167e-21
Commd1	5.95418	6.032	6.88868	6.40944	6.35012	6.18978	6.24968	998.817	3.73074e-22	4.13627e-21
Scfd1	6.59591	6.49847	7.08534	6.95062	6.94745	6.31654	6.70418	998.767	3.73245e-22	4.13627e-21
Tes	7.02315	6.72385	7.68206	7.74899	7.45386	7.55274	7.27484	998.701	3.73474e-22	4.13632e-21
Hn1l	7.13953	6.85003	8.73699	7.87669	7.99568	9.26577	7.79971	998.075	3.75632e-22	4.15771e-21
Rsu1	6.97719	6.97202	6.55271	6.39026	6.81504	6.41018	6.73789	997.233	3.78556e-22	4.18756e-21
Pih1d1	5.64991	5.25064	6.56871	6.39674	6.15627	6.13963	5.92539	994.809	3.87121e-22	4.27974e-21
Tcta	7.12736	6.94717	5.59292	5.71935	7.70792	3.77505	6.30704	993.519	3.91766e-22	4.32848e-21
Trpc4ap	7.81203	7.65108	7.51488	7.29589	7.34821	7.20009	7.52145	993.025	3.93561e-22	4.3457e-21
Litaf	7.40653	8.23518	6.29735	6.38123	7.04892	5.98467	7.06377	992.675	3.94838e-22	4.35719e-21
Nop56	5.73289	5.93064	7.05668	6.4613	6.90829	7.41924	6.44789	992.543	3.95321e-22	4.35991e-21
Ssu72	6.70819	6.40466	6.8695	6.84395	7.07963	6.91316	6.76187	992.244	3.96417e-22	4.36938e-21
Endod1	7.6449	7.5245	6.51937	6.05151	6.40338	6.49093	6.91967	991.697	3.98432e-22	4.38895e-21
Plaa	6.52038	6.49386	6.99247	7.14997	7.18214	7.01475	6.8269	991.463	3.99298e-22	4.39586e-21
Rpl10a	6.82395	6.41471	7.29173	7.39156	7.24019	7.10852	6.97036	991.278	3.99983e-22	4.40077e-21
Anapc16	6.14015	6.37761	6.26995	6.39382	6.33014	6.0928	6.26642	989.855	4.053e-22	4.4566e-21
Tsta3	6.26925	5.90928	6.29926	6.64023	6.64126	6.10388	6.27317	989.115	4.08095e-22	4.48466e-21
Ppp2r1b	6.51651	6.1816	8.59044	7.68834	7.43978	9.00289	7.34938	989.036	4.08395e-22	4.48528e-21
Calu	7.83742	7.72723	7.87777	7.82746	8.22989	8.17977	7.9165	988.6	4.10055e-22	4.50082e-21
Kdm5b	6.10599	6.98378	6.98936	7.25703	5.94179	7.58076	6.75863	987.476	4.14364e-22	4.5454e-21
Abhd12	6.96115	8.06852	6.24648	6.95295	6.89036	6.14661	6.99141	986.231	4.19198e-22	4.59569e-21
Net1	7.68601	7.75456	7.4855	7.22471	7.37881	7.11974	7.49457	985.437	4.22312e-22	4.62708e-21
Atp5k	6.33624	5.74985	6.86485	6.21276	6.06257	7.0379	6.31932	984.251	4.27013e-22	4.67579e-21
Tpd52l2	6.98946	7.28558	7.02539	7.04983	7.2846	7.20498	7.14332	983.189	4.31273e-22	4.71963e-21
Vps26a	6.81554	7.30163	6.77668	6.4244	6.87784	6.8502	6.88157	982.78	4.32924e-22	4.73489e-21
Appbp2	6.98091	6.82945	7.70272	7.41933	7.37293	7.80017	7.27067	982.335	4.34732e-22	4.75183e-21
Pten	7.72762	6.84877	7.43372	7.74994	7.37143	7.20603	7.37044	981.827	4.36802e-22	4.77162e-21
Serpina3i	6.71433	5.61765	6.41802	6.93214	6.66441	4.76547	6.1817	979.996	4.44361e-22	4.85132e-21
4833439L19Rik	7.99959	8.37533	7.62813	7.3863	7.27116	7.5762	7.79526	979.573	4.46128e-22	4.86772e-21
Stxbp2	6.56298	6.63754	6.90259	6.75527	6.52772	6.19625	6.59882	979.236	4.47542e-22	4.88025e-21
Hbs1l	6.12614	5.71963	7.07031	7.36012	6.5544	6.91497	6.49858	978.905	4.48933e-22	4.89078e-21
Srsf11	6.93386	6.73702	7.16753	6.47054	6.84472	7.47457	6.92425	978.88	4.49039e-22	4.89078e-21
Yipf3	6.83392	6.90451	5.96219	6.64623	6.98659	5.90862	6.6007	977.398	4.55335e-22	4.95642e-21
Sf3b1	7.57774	7.44561	7.68436	7.66994	7.05269	8.27262	7.5954	977.327	4.55639e-22	4.95679e-21
Inpp1	6.69107	6.56591	6.20238	6.08581	7.28799	4.88645	6.34805	976.108	4.60898e-22	5.01105e-21
Necap2	6.96112	6.52623	6.74245	6.48333	6.86223	6.07678	6.63447	976.041	4.61188e-22	5.01123e-21
Fkbp9	7.48634	7.95784	8.00527	8.61739	8.59847	7.51968	7.97156	975.796	4.62254e-22	5.01985e-21
Cul1	5.94077	6.61425	6.21033	6.95279	6.72924	7.02218	6.52377	975.663	4.62836e-22	5.02321e-21
Eif2d	6.41396	5.7947	6.67841	6.48283	5.58049	6.29363	6.19341	975.41	4.63939e-22	5.03221e-21
Cfl2	7.21483	7.15331	7.7449	7.91675	7.81924	7.67678	7.51635	975.081	4.65379e-22	5.04265e-21
Serinc1	7.42761	8.04488	7.21002	7.73337	7.4379	7.72232	7.62515	975.065	4.65451e-22	5.04265e-21
RP23-269H21.1	5.32068	5.63677	5.48049	5.33974	5.22871	5.01705	5.36598	974.762	4.66779e-22	5.05408e-21
Gpr108	6.2309	7.26271	5.91042	5.83888	6.14603	5.07964	6.20243	974.061	4.69877e-22	5.08462e-21
Tmem109	6.53717	7.32766	5.86844	5.47093	5.89603	6.16917	6.34152	973.899	4.70599e-22	5.08944e-21
Bad	6.01296	5.87779	6.7213	6.17294	6.1078	5.78717	6.08455	973.769	4.71177e-22	5.09269e-21
Edem2	6.47576	6.11053	6.43997	5.52785	5.66948	5.82297	6.06197	972.708	4.75918e-22	5.14092e-21
Atg4b	6.87186	6.73614	6.63149	7.00395	6.44596	7.19314	6.81263	972.559	4.76588e-22	5.14514e-21
Ufd1l	6.67668	6.71536	6.62216	6.5207	7.21626	6.59186	6.72337	972.143	4.7847e-22	5.16243e-21
Mbnl2	7.57158	7.88732	6.68064	7.33682	6.5707	6.81778	7.25514	970.561	4.85683e-22	5.23718e-21
Fdx1	6.07093	5.90432	5.78976	5.67075	5.98794	5.93613	5.91308	970.346	4.86673e-22	5.24478e-21
Mbd2	6.92026	7.04965	6.27183	6.26503	6.28145	6.16518	6.58427	966.183	5.06293e-22	5.45059e-21
Lsm6	6.67096	5.97397	7.31022	6.86172	6.30468	7.71857	6.72614	966.133	5.06535e-22	5.45059e-21
Cdc42ep4	7.24411	7.81499	6.90375	7.2609	6.93738	6.45481	7.17788	966.107	5.0666e-22	5.45059e-21
Pdzd11	6.28245	6.15126	7.26126	7.01569	6.47258	6.71409	6.56946	965.99	5.07224e-22	5.45348e-21
Nptn	6.40384	7.04014	5.41897	6.28245	6.13547	5.73395	6.27285	965.503	5.09579e-22	5.4756e-21
Lpcat3	7.31969	7.03934	7.2768	7.61774	6.67998	7.07181	7.16493	965.035	5.11854e-22	5.49683e-21
Rnf14	6.54358	7.23555	7.07379	7.25816	6.82568	6.87021	6.95409	964.534	5.14304e-22	5.51991e-21
Cnih4	6.18175	6.45153	6.20438	6.19027	6.134	6.79109	6.32695	963.645	5.18682e-22	5.56366e-21
Dusp6	7.3222	9.43596	6.30764	6.27147	8.00648	7.89271	7.68715	963.014	5.21811e-22	5.59396e-21
Nelfb	7.15537	7.47973	7.65419	7.43585	7.08239	7.68899	7.40129	962.41	5.24829e-22	5.62304e-21
Slc9a3r1	7.02717	8.51162	6.38344	6.5382	6.36471	6.50244	7.04641	962.118	5.26295e-22	5.63546e-21
Rad23a	6.25767	6.38151	6.19223	6.46219	6.15201	5.98267	6.25206	961.42	5.29819e-22	5.66989e-21
Slc25a17	6.66827	7.70637	8.08114	8.23063	7.43291	8.11579	7.61481	961.326	5.30297e-22	5.67171e-21
Spr	6.71203	5.92961	6.23052	6.35418	6.44691	5.61476	6.2352	960.406	5.34982e-22	5.71849e-21
Kbtbd2	6.90262	7.10679	7.47731	7.49652	7.24006	6.83163	7.14466	959.621	5.39019e-22	5.7583e-21
Zranb2	6.43376	6.10319	6.40929	6.2047	6.85324	6.96676	6.45314	958.504	5.44819e-22	5.81688e-21
Syncrip	5.74964	5.94149	7.20884	7.10855	6.78985	7.82383	6.60431	958.096	5.46957e-22	5.83632e-21
Aldh4a1	6.65192	6.47781	6.94284	7.3849	6.72082	6.33709	6.71767	957.828	5.48365e-22	5.84796e-21
Sec23b	6.72232	7.46568	7.04368	6.94056	7.01975	7.47726	7.11032	957.593	5.49603e-22	5.85777e-21
Eif3a	6.66537	6.22388	6.47303	6.25222	6.17513	7.4564	6.52568	955.76	5.59368e-22	5.95839e-21
0610012G03Rik	6.33404	5.65057	6.1675	6.0508	6.09631	6.2157	6.07166	955.467	5.60944e-22	5.9713e-21
Siva1	6.59849	5.54673	8.23801	7.91869	7.17146	8.4895	7.10603	955.414	5.61229e-22	5.9713e-21
Mrpl30	6.38021	6.26414	6.73149	6.60316	6.31615	7.0206	6.51288	955.3	5.61846e-22	5.9744e-21
Emc4	6.52356	6.7223	6.10679	6.13202	6.13315	6.24254	6.37076	955.236	5.62191e-22	5.97462e-21
Dap3	6.71274	6.42422	6.83853	7.01817	6.2804	6.78366	6.66001	954.638	5.65435e-22	6.00562e-21
Gtf2i	7.17094	7.14708	6.87122	7.07733	6.64725	6.96741	7.01016	954.553	5.65897e-22	6.00706e-21
Sf3a3	6.24444	6.02399	6.94083	6.08955	6.66699	6.86746	6.41221	952.74	5.75876e-22	6.10947e-21
Ccnb1	5.9506	0.796185	8.67038	7.88309	6.1144	9.4419	5.90957	952.507	5.77172e-22	6.11968e-21
Klf10	7.28457	7.99219	4.38973	4.53369	7.58199	6.20208	6.56666	950.65	5.87618e-22	6.22686e-21
Pank2	6.14191	6.48756	6.75917	6.65796	6.27116	6.57671	6.45531	950.285	5.89691e-22	6.24523e-21
Gbas	6.08896	6.41225	6.32954	6.60049	6.34115	6.33461	6.33122	950.181	5.90289e-22	6.24714e-21
Arl4a	6.25547	6.78292	7.3505	7.28034	6.95333	7.44942	6.92565	950.135	5.90551e-22	6.24714e-21
Tpm1	7.8959	7.4355	6.36831	6.56766	7.01268	6.45138	7.08648	949.601	5.93606e-22	6.27585e-21
Rrp1	6.70909	6.82783	6.98657	7.23846	7.26655	6.73836	6.92558	949.446	5.94503e-22	6.28172e-21
Hnrnpa3	6.40565	5.48283	6.20303	5.7818	5.51196	7.09792	6.05615	949.036	5.96864e-22	6.30305e-21
Mcmbp	7.23191	6.34232	6.4085	6.32063	7.02172	6.78147	6.70583	948.958	5.97316e-22	6.3042e-21
Emc2	6.3089	6.24338	6.17853	6.37911	6.67673	6.35116	6.3417	948.897	5.9767e-22	6.30432e-21
Tmx3	6.25341	6.4485	6.44662	6.84609	6.33618	6.9714	6.51302	948.49	6.00028e-22	6.32557e-21
Meis2	6.25558	6.93555	6.11737	6.25461	5.47453	7.01311	6.3833	948.413	6.00476e-22	6.32666e-21
Sf3b5	6.62943	6.4021	6.97868	6.344	6.54676	7.04517	6.63522	947.87	6.03647e-22	6.35644e-21
Ubfd1	6.69723	6.15907	8.1224	8.02114	7.69135	8.10586	7.2838	947.768	6.04246e-22	6.3591e-21
Ifi27l2a	10.24	10.8214	3.33949	6.70927	9.12762	0.184159	7.42401	947.471	6.05988e-22	6.37379e-21
Mocs2	6.28818	6.54654	5.12179	5.54512	6.1221	5.60049	5.96814	947.204	6.07557e-22	6.38664e-21
Nsmce2	6.09138	5.69164	6.44994	5.64781	5.29795	6.57182	5.94821	946.936	6.09144e-22	6.39966e-21
Dync1i2	6.59171	6.38589	5.96551	6.05543	6.18328	6.10576	6.26224	946.346	6.12637e-22	6.43269e-21
Nono	7.59411	7.12185	8.14609	8.26123	8.06981	8.67313	7.86009	945.544	6.17432e-22	6.47933e-21
Scarb2	7.0487	7.51835	6.8283	6.85866	7.74914	5.38288	6.96629	945.438	6.18066e-22	6.4823e-21
Pwp1	6.34534	5.91878	6.55635	6.4612	6.0828	7.03737	6.35601	941.29	6.43554e-22	6.74577e-21
Arf2	6.36317	5.89295	5.98718	6.04197	8.26891	5.94317	6.36096	941.212	6.44045e-22	6.74707e-21
Ankrd46	6.77088	7.35272	7.53734	7.47876	7.21716	7.20431	7.2214	939.66	6.53886e-22	6.84627e-21
Commd8	6.4043	6.17268	6.13959	5.74645	6.00087	6.52004	6.18308	938.962	6.58369e-22	6.88928e-21
Cr1l	6.75966	7.39652	6.56422	6.49479	6.48067	6.48123	6.76627	938.765	6.59641e-22	6.89867e-21
Orc3	6.43866	5.93749	7.38192	6.99667	6.81085	6.94424	6.64999	938.479	6.61493e-22	6.91284e-21
Hs2st1	7.19226	7.59162	7.47281	7.95036	7.8445	7.20861	7.51551	938.439	6.61748e-22	6.91284e-21
Ube2h	6.89119	7.36348	6.48988	6.83677	6.68729	6.10619	6.8045	937.826	6.65739e-22	6.95059e-21
Snx4	6.05804	6.23894	7.22257	7.36603	6.96864	6.91852	6.67726	937.163	6.7008e-22	6.99194e-21
Dirc2	6.4136	7.45097	6.43237	6.23601	6.66296	6.18276	6.62942	936.932	6.71597e-22	7.0038e-21
Insig2	7.19001	7.54262	6.15845	6.92222	6.19205	6.27142	6.83356	936.725	6.72962e-22	7.01406e-21
Mpp6	5.09921	4.83333	6.98068	7.1026	6.56539	6.69159	5.98472	936.408	6.75059e-22	7.03193e-21
Gltp	7.5695	6.61565	8.15751	7.31419	7.13973	7.7745	7.36918	936.275	6.75941e-22	7.03713e-21
Bcl7c	6.05602	5.73076	6.57803	6.34228	5.94475	5.83104	6.04954	935.172	6.83302e-22	7.10974e-21
Tbl1xr1	7.0817	6.99469	8.19916	8.19917	7.70386	7.91676	7.56476	934.469	6.88043e-22	7.15502e-21
Rtfdc1	6.4151	6.47916	6.43803	6.67749	6.48855	6.2048	6.4518	933.675	6.93435e-22	7.20702e-21
Sccpdh	5.90224	6.52051	7.03735	7.1389	6.84976	7.29208	6.68799	932.408	7.02148e-22	7.29346e-21
Actr1b	6.54342	6.81763	6.97779	6.93142	6.93864	7.1669	6.85928	932.216	7.03473e-22	7.3031e-21
Rnd3	7.62698	8.42553	5.27766	5.78323	7.11147	5.74687	6.90476	931.991	7.05039e-22	7.31114e-21
Zmpste24	7.61463	8.12827	8.22402	8.50505	7.48804	7.88249	7.9553	931.99	7.05043e-22	7.31114e-21
Rhob	6.50817	7.97562	4.85623	5.5965	6.39955	4.6394	6.22278	931.675	7.07236e-22	7.32976e-21
Wsb2	7.16204	6.88055	7.48855	7.45821	6.92928	7.0557	7.13504	928.736	7.28075e-22	7.54148e-21
Ncor1	7.02098	6.48276	6.38534	5.66337	6.14527	6.57167	6.44648	928.271	7.3143e-22	7.57197e-21
Mvb12a	6.78831	6.77404	6.58947	6.93009	7.07256	6.11411	6.72803	928.004	7.3337e-22	7.58778e-21
Etf1	7.51352	6.62799	7.20192	7.57555	8.00587	7.7573	7.38134	927.753	7.35193e-22	7.60237e-21
Idh3b	7.05466	6.85459	7.07837	7.0477	6.44693	7.06052	6.93041	927.642	7.36003e-22	7.60647e-21
Xrn2	6.14501	6.03549	6.80076	6.34242	7.25726	7.46028	6.56974	925.416	7.52434e-22	7.7715e-21
Pcmt1	6.998	7.26297	7.07875	7.04097	6.75429	7.34947	7.09561	925.365	7.52816e-22	7.7715e-21
Nagk	6.5226	6.57831	5.62514	5.93292	6.12156	5.3023	6.11141	924.976	7.55729e-22	7.7972e-21
Hmgcs1	6.73787	5.75896	7.24791	6.59619	6.7508	7.83447	6.71933	924.1	7.62337e-22	7.86096e-21
Fgfr1op2	6.71479	6.59678	6.27463	6.5385	5.98317	6.6227	6.49281	923.928	7.63647e-22	7.87005e-21
Araf	6.52472	7.24773	6.34031	6.57039	6.16549	6.47014	6.61498	923.789	7.64699e-22	7.87649e-21
Ndufa10	6.7458	6.24793	6.90198	6.17569	6.15419	6.69858	6.49173	921.907	7.79168e-22	8.02063e-21
Cdkn2aipnl	6.60443	6.30251	7.32005	6.74258	6.4513	7.71879	6.78442	921.856	7.79566e-22	8.02063e-21
Mob2	6.37126	6.14076	6.38187	5.9602	6.61241	6.16617	6.27271	920.439	7.9066e-22	8.13023e-21
Ube2e1	5.27696	5.57868	5.35072	5.42138	5.53002	5.7683	5.47678	920.203	7.92525e-22	8.14486e-21
Mrpl41	6.13879	5.44776	6.32351	6.0949	6.20499	6.32165	6.03623	917.634	8.13151e-22	8.35216e-21
Srsf1	4.42284	3.7593	6.17324	5.20288	5.24253	6.42727	5.00529	917.519	8.1409e-22	8.35714e-21
Mrpl2	5.73327	5.87796	6.03709	6.31758	6.16039	6.3913	6.03674	916.307	8.24034e-22	8.45451e-21
Hat1	6.3647	5.9598	7.18129	6.97576	6.33086	7.91564	6.67432	915.32	8.32238e-22	8.53392e-21
Prps1	6.578	6.09028	6.0586	5.76709	6.42446	6.55783	6.26394	914.971	8.35157e-22	8.55904e-21
Nifk	6.58913	5.78761	6.98307	6.99958	6.4	7.27565	6.58864	914.916	8.35618e-22	8.55904e-21
Aimp2	5.27946	5.3725	6.47868	6.05976	5.89552	6.60192	5.83927	913.573	8.46974e-22	8.67053e-21
Stra13	4.91797	5.43068	6.21476	5.94424	5.6177	6.06981	5.60588	913.358	8.48811e-22	8.6845e-21
Psmg4	5.59241	5.6478	6.57145	6.18582	5.96335	6.08725	5.94267	912.346	8.57505e-22	8.76857e-21
Dpf2	6.10258	6.64993	7.47436	7.08035	6.49387	7.5192	6.79578	912.163	8.59087e-22	8.77987e-21
Map2k5	5.65124	5.95197	5.70655	5.48459	4.90849	5.9024	5.63673	912.049	8.60071e-22	8.78504e-21
Poglut1	6.87684	6.98986	7.66324	7.64222	7.8437	7.30465	7.3072	911.545	8.64447e-22	8.82485e-21
Tmem41b	6.27343	6.22487	6.06535	5.99236	6.18788	6.17401	6.17479	911.093	8.68395e-22	8.86023e-21
Tiprl	6.5952	6.78255	6.91869	6.56579	6.42909	6.84914	6.69341	910.56	8.7308e-22	8.9031e-21
Ddx39	7.08118	5.35214	7.66656	6.8364	6.87128	8.30205	6.87856	909.046	8.86536e-22	9.0353e-21
Snap23	6.88603	6.7796	6.97294	7.17894	6.46221	6.85061	6.85466	908.496	8.91476e-22	9.08061e-21
Rtp4	8.21135	9.64169	2.53359	5.49718	6.63331	0.974522	6.18886	908.195	8.94194e-22	9.10326e-21
Fam57a	6.4938	6.43931	7.96909	8.30647	7.29266	8.19894	7.27844	907.814	8.97653e-22	9.13339e-21
Psmd12	7.20808	6.77416	7.29374	7.37592	7.58029	7.34647	7.21349	907.76	8.98146e-22	9.13339e-21
Alcam	7.14454	6.55106	6.5673	7.64805	7.68191	6.01121	6.9174	905.678	9.17299e-22	9.323e-21
Nup37	5.48158	5.34289	6.79109	6.46126	6.04037	7.06422	6.05338	904.642	9.26996e-22	9.41636e-21
Gtf2e2	6.75148	6.16762	7.88173	7.81021	7.07033	7.65569	7.08636	903.91	9.33916e-22	9.48141e-21
Trim29	8.30514	8.36651	8.12319	8.48282	8.43222	7.09211	8.16648	901.141	9.60614e-22	9.74708e-21
Lmna	7.47297	7.87348	4.33871	2.63998	5.80693	3.69292	5.73937	899.097	9.80866e-22	9.94709e-21
Birc2	7.35065	6.70112	7.19056	8.0423	7.45937	6.91681	7.23605	898.682	9.85042e-22	9.98393e-21
Ppih	5.2902	4.0887	6.29295	5.87107	5.49192	6.95848	5.49355	896.618	1.00607e-21	1.01915e-20
Arl3	5.95086	5.64458	6.59287	6.51257	5.68372	6.13269	6.03766	896.399	1.00833e-21	1.02087e-20
Tmed4	6.78702	7.83658	7.04151	7.34043	7.2445	6.81296	7.20099	895.959	1.0129e-21	1.02493e-20
Keap1	5.94553	6.13621	5.55084	6.16314	6.41326	4.63471	5.84902	895.542	1.01724e-21	1.02876e-20
Urod	6.32179	6.1593	6.84514	6.45757	6.09848	6.56232	6.38211	895.449	1.01821e-21	1.02918e-20
BC004004	6.69007	6.7035	5.80672	6.33444	6.15847	5.84756	6.33805	894.165	1.03172e-21	1.04226e-20
Nans	6.4494	5.41289	6.314	6.1514	6.26482	5.81725	6.04098	893.892	1.03462e-21	1.04462e-20
Serpina3g	6.97067	5.41308	7.72508	7.9452	8.97822	5.98333	6.98918	892.64	1.04803e-21	1.05757e-20
Slc35b1	6.3056	6.66073	6.40825	6.23203	6.20006	6.87112	6.45475	892.346	1.05121e-21	1.0602e-20
Ahcyl1	7.02106	7.31151	7.39507	7.76448	7.78897	7.52162	7.40607	891.914	1.0559e-21	1.06434e-20
Cdip1	6.60721	7.14747	7.32783	7.19093	7.14335	7.32871	7.08276	891.114	1.06464e-21	1.07257e-20
Son	7.72986	7.13144	6.95226	6.54441	5.86209	7.25624	7.00911	890.589	1.07042e-21	1.0778e-20
Scamp2	7.11406	7.00109	5.42667	5.70759	6.32294	4.8736	6.25237	889.992	1.07703e-21	1.0833e-20
Lsm8	5.7655	5.27957	6.68171	5.8164	5.88778	7.59203	6.05663	889.989	1.07706e-21	1.0833e-20
Hexa	6.33534	7.52897	5.18848	5.44785	5.85128	4.70592	6.04103	889.568	1.08176e-21	1.08743e-20
Rwdd1	5.80119	5.90417	6.31895	6.13311	5.93636	6.40536	6.04092	888.767	1.09075e-21	1.09543e-20
Gja1	6.04119	6.32589	6.63127	6.84388	6.94442	6.95382	6.54339	888.753	1.0909e-21	1.09543e-20
Lims1	7.2036	7.14868	7.6798	7.52718	7.94375	7.29363	7.41244	888.581	1.09285e-21	1.09679e-20
Uba2	7.29209	7.27565	8.15811	7.73019	7.65119	8.47257	7.67476	888.004	1.09939e-21	1.10274e-20
Ccdc90b	5.67662	6.21954	6.89492	6.70949	6.29431	6.19936	6.26216	887.461	1.10558e-21	1.10835e-20
Drg2	6.32916	6.27517	6.83569	6.34229	6.26981	6.56568	6.40941	886.842	1.1127e-21	1.11488e-20
Irf3	6.27194	5.77664	5.97016	5.93405	5.8941	5.53087	5.9204	886.533	1.11627e-21	1.11785e-20
1700123O20Rik	6.51132	6.54248	6.42385	6.67718	6.22091	6.75777	6.52532	884.682	1.13791e-21	1.1389e-20
Actl6a	5.91484	5.39093	7.20049	6.82906	6.431	7.70158	6.41568	884.406	1.14118e-21	1.14155e-20
Hacd2	6.25088	7.29734	6.21923	6.51553	6.32219	6.43236	6.5534	883.861	1.14766e-21	1.1465e-20
Fuca1	6.76607	7.37941	5.32499	5.56317	6.50192	5.23661	6.29906	883.815	1.14821e-21	1.1465e-20
Aebp2	6.40247	6.11169	6.22617	6.24281	5.72947	6.02779	6.14929	883.797	1.14842e-21	1.1465e-20
Tmem242	5.67397	5.44492	6.21842	6.26019	5.97748	6.27323	5.90012	883.78	1.14862e-21	1.1465e-20
Atp6v0c	5.64563	5.55752	4.6711	4.73427	5.18608	4.15383	5.10176	883.198	1.1556e-21	1.15284e-20
Matr3	7.17539	7.12732	7.64309	7.69704	7.78138	7.843	7.47346	883.092	1.15687e-21	1.15349e-20
Cdk2	4.94706	5.35879	7.48929	6.61793	5.9574	7.79584	6.14636	881.784	1.17274e-21	1.16867e-20
Fam173a	6.18565	6.73567	6.02447	6.11581	5.92025	6.10504	6.23438	881.418	1.17722e-21	1.17193e-20
Cyb5b	7.95446	8.12146	8.10521	8.09003	8.36788	8.12005	8.11291	881.413	1.17729e-21	1.17193e-20
Racgap1	6.25038	3.0679	8.88955	8.51617	7.52462	8.22653	6.63831	881.336	1.17822e-21	1.17223e-20
Prmt7	6.67314	5.94174	7.57238	7.35441	7.51358	7.46038	6.94506	880.817	1.18462e-21	1.17796e-20
Cirh1a	5.92784	6.41705	6.55478	6.76683	6.37638	7.33519	6.48687	880.423	1.1895e-21	1.18217e-20
Cks2	4.41843	2.35128	7.04235	6.49506	5.35553	7.68691	5.16998	879.752	1.19786e-21	1.18984e-20
Dld	6.42589	7.18022	7.60397	7.47316	7.69974	7.82787	7.26347	879.605	1.1997e-21	1.19102e-20
Gas1	8.31403	9.74903	6.49621	6.48961	6.40066	6.76588	7.66591	878.769	1.21023e-21	1.20083e-20
Hspbp1	5.60421	6.26277	6.71051	6.18352	5.96166	6.91039	6.21426	877.101	1.23154e-21	1.22131e-20
Erp44	7.21772	6.49028	6.83658	7.09706	6.83209	6.63393	6.85712	877.05	1.2322e-21	1.22131e-20
Ahsa1	6.8499	6.74323	7.1422	7.03921	6.86604	7.32286	6.95924	876.221	1.24295e-21	1.2313e-20
Tmem5	6.31657	6.24047	6.36834	6.51958	6.58264	6.16592	6.35307	875.976	1.24615e-21	1.23381e-20
Tcf4	6.76249	6.33724	6.31352	6.65049	6.19747	6.58162	6.48966	875.829	1.24807e-21	1.23505e-20
Ggh	7.61795	8.18801	5.7948	6.13424	6.97434	5.84033	6.96487	873.253	1.28231e-21	1.26825e-20
Hacd3	7.13105	7.12561	6.55167	6.80739	7.12601	7.33469	7.03509	872.884	1.2873e-21	1.2725e-20
Actr1a	7.54556	7.61488	7.52228	7.36255	7.54251	7.21434	7.48856	872.43	1.29346e-21	1.2779e-20
Asph	6.4194	7.54665	7.14286	7.71145	7.5821	7.00116	7.18856	871.387	1.30776e-21	1.29133e-20
Tm9sf1	6.91243	7.54408	6.90919	6.72711	7.16044	6.60396	7.02306	868.943	1.34195e-21	1.32438e-20
Cdca4	5.62804	5.17538	7.27059	7.03063	6.22472	7.78949	6.31913	868.691	1.34553e-21	1.3272e-20
Mpzl1	5.79584	7.2325	7.40429	7.54983	7.51752	7.68077	7.07696	867.484	1.36283e-21	1.34355e-20
Nudc	6.565	6.27691	6.87629	6.51322	6.29134	7.16427	6.57958	866.16	1.38208e-21	1.3618e-20
Tardbp	6.54397	5.85528	7.26227	6.89561	7.34668	8.0363	6.85287	866.098	1.38299e-21	1.36197e-20
Rfwd2	6.85515	6.46332	7.42233	6.97716	6.78887	7.07538	6.88104	865.832	1.3869e-21	1.36508e-20
Sc5d	7.82442	8.42353	7.46126	7.66225	7.9398	6.845	7.77054	865.698	1.38887e-21	1.36629e-20
Polr2h	5.81985	5.77399	6.50275	6.35658	6.25179	7.08871	6.20925	864.418	1.40788e-21	1.38425e-20
Lamtor4	5.86011	6.06884	5.85321	6.08854	5.77627	5.20371	5.84176	864.254	1.41033e-21	1.38593e-20
Yif1b	6.54667	6.10939	5.99277	6.25694	6.45355	6.46926	6.31104	863.181	1.42653e-21	1.40102e-20
Mrps18c	5.68931	5.42617	6.49446	5.78885	6.01181	6.32693	5.88901	863.135	1.42722e-21	1.40102e-20
Thoc3	6.2077	5.68106	6.61211	6.45135	5.94087	7.14973	6.27403	862.335	1.43944e-21	1.41226e-20
Snapc2	5.83484	5.65659	6.82324	6.49802	5.72373	6.42004	6.0871	862.087	1.44324e-21	1.41453e-20
Pfkl	6.29035	6.77594	7.56515	8.16352	6.50851	8.48063	7.15911	862.084	1.44329e-21	1.41453e-20
Golt1b	5.74404	6.18863	5.6493	5.78598	5.90286	6.74792	5.99787	861.979	1.44491e-21	1.41536e-20
Lsm7	5.63054	5.28922	6.57449	6.1289	6.02312	6.69046	5.95261	860.991	1.46021e-21	1.42959e-20
Rab28	6.75172	6.97502	6.83669	6.76851	6.30009	6.57819	6.73537	860.865	1.46218e-21	1.43076e-20
Efcab14	6.68851	6.50902	6.48735	6.73686	7.05663	6.07314	6.59012	859.817	1.47863e-21	1.44609e-20
Tyms	5.51708	3.66708	7.40537	6.843	5.9763	8.09206	5.95145	859.351	1.48602e-21	1.45226e-20
Psme3	7.08402	7.17235	7.87643	6.95486	7.09512	8.30019	7.36425	859.302	1.48679e-21	1.45226e-20
Rfc5	5.71413	5.15751	7.17677	6.1914	6.23803	7.57014	6.18098	859.269	1.48731e-21	1.45226e-20
Mrps18a	6.12546	5.87963	6.38453	6.23969	6.10591	6.16998	6.12625	859.045	1.49088e-21	1.45497e-20
Ifi44	7.79534	8.57605	5.84968	7.36489	7.29561	4.1484	7.08692	858.434	1.50066e-21	1.46374e-20
Emc7	6.9068	7.41302	5.85188	6.49039	6.59279	6.35067	6.70796	857.732	1.51198e-21	1.474e-20
Rnft1	6.08808	6.83084	5.89933	6.21881	5.28979	5.36238	6.0428	857.595	1.5142e-21	1.47538e-20
Casp2	6.7945	5.09074	7.03343	6.92472	6.35361	7.14271	6.45331	857.244	1.51991e-21	1.48016e-20
Polr2j	5.82993	5.77319	6.54157	6.04824	5.97026	6.17227	6.01378	857.081	1.52257e-21	1.48196e-20
Mpnd	6.67062	6.36076	7.52282	7.37113	6.70592	7.28548	6.90279	855.171	1.5541e-21	1.51186e-20
Mrpl44	5.66102	5.78841	6.53444	6.22861	6.12082	6.54822	6.07226	853.894	1.57558e-21	1.53195e-20
Nudt18	6.63023	6.29814	5.76037	5.91322	5.99013	5.32706	6.07534	853.406	1.58386e-21	1.53919e-20
Gba	6.51847	6.61972	5.7451	6.59119	6.57557	5.6381	6.33626	852.502	1.59937e-21	1.55327e-20
Smim11	5.72236	5.92595	5.74689	5.54892	5.47867	5.41294	5.67479	852.462	1.60005e-21	1.55327e-20
Fam69a	7.60365	7.31851	6.50149	7.3139	7.45691	5.13382	6.9909	852.154	1.60537e-21	1.55761e-20
Slc2a1	6.59889	7.39792	6.95033	7.58785	5.71184	7.62369	6.98587	852.087	1.60655e-21	1.55793e-20
Smim8	5.36355	5.75874	6.19595	5.67186	5.41169	5.81726	5.6795	851.708	1.61312e-21	1.5627e-20
Rae1	6.71125	6.78658	6.87431	7.03798	7.1294	7.09505	6.90232	851.66	1.61394e-21	1.5627e-20
Mrps21	5.98622	5.91734	6.388	6.28725	5.67151	6.29896	6.07055	851.657	1.614e-21	1.5627e-20
Ccnd2	8.33119	6.78179	7.73638	7.72111	8.28926	8.77881	7.86688	851.487	1.61697e-21	1.56475e-20
Mbd3	6.22481	6.35031	6.87461	6.60005	6.82075	7.09162	6.59513	851.375	1.61892e-21	1.56581e-20
Bnip2	6.42622	6.28454	5.83208	6.43389	6.39855	6.57219	6.33166	851.07	1.62425e-21	1.57014e-20
Uqcc2	6.07613	5.84738	6.82704	6.50549	6.04198	7.09675	6.32264	849.372	1.65433e-21	1.59837e-20
Dnal4	5.97684	5.97704	6.59547	6.14487	6.09777	6.37207	6.15775	849.324	1.65519e-21	1.59837e-20
Mlec	6.61499	6.96668	6.98952	6.3601	7.21571	7.62504	6.92877	848.941	1.66206e-21	1.60372e-20
Coq9	6.06712	5.97896	6.81227	6.53766	6.60642	6.12653	6.29262	848.918	1.66248e-21	1.60372e-20
Gm1821	5.62182	5.63079	5.73807	6.05817	5.62381	5.19164	5.64371	847.822	1.68233e-21	1.62146e-20
Fbxw5	6.15647	6.17747	6.46398	6.37917	6.48272	5.96186	6.25147	847.806	1.68263e-21	1.62146e-20
Decr2	6.36547	6.63579	6.63655	6.18509	6.2145	6.24477	6.40547	847.33	1.69133e-21	1.62899e-20
Cnppd1	6.35682	6.7286	6.11668	6.12271	6.11514	5.69942	6.25561	847.203	1.69366e-21	1.63038e-20
Sugt1	6.16534	6.3445	6.93436	7.04809	6.53038	6.72093	6.56108	846.763	1.70176e-21	1.6368e-20
Ncbp2	6.64689	6.13265	6.4504	6.49277	6.20086	6.93016	6.45828	846.744	1.70211e-21	1.6368e-20
Abracl	5.91366	6.16501	5.92285	5.84098	6.26496	6.0912	6.03851	846.59	1.70495e-21	1.63868e-20
Prdx4	6.13716	6.56461	6.94988	7.02096	6.68958	7.60455	6.74611	846.388	1.70869e-21	1.64141e-20
Sec24c	6.77593	7.06094	7.62612	7.39443	6.30567	7.34638	7.05189	845.587	1.72363e-21	1.6549e-20
Cuedc2	5.91028	5.96083	6.29453	6.11361	6.29294	6.22401	6.09934	845.303	1.72894e-21	1.65913e-20
Gmppa	5.91779	5.97464	6.62632	6.33647	6.69217	5.85729	6.18133	843.908	1.75537e-21	1.68362e-20
Ube2a	6.19544	6.02544	6.84714	6.8099	6.57624	6.68372	6.45303	843.356	1.76595e-21	1.69289e-20
Fermt1	6.83075	5.96585	6.5028	6.54331	5.17514	6.54457	6.28743	843.238	1.76824e-21	1.69419e-20
Ube2q1	5.85546	5.36464	5.75059	5.66535	5.75759	5.98553	5.71005	841.237	1.80724e-21	1.73066e-20
Cdh1	8.05966	8.37329	7.77376	8.1501	8.24538	8.30142	8.15507	840.489	1.82207e-21	1.74396e-20
Epb41l5	5.83272	6.70455	8.06263	7.56139	6.69189	7.95342	6.9722	840.202	1.82779e-21	1.74852e-20
Rab34	7.07033	6.94266	7.37218	7.2712	7.53244	6.89756	7.14716	839.795	1.83595e-21	1.75541e-20
Emc3	6.42878	6.92588	5.92406	6.08969	6.50926	5.97108	6.37762	839.257	1.84679e-21	1.76486e-20
Ginm1	6.25925	7.50216	6.01762	6.14295	6.23582	5.43716	6.37829	838.923	1.85355e-21	1.7704e-20
Pcnp	5.55301	6.00297	5.74271	5.63682	5.87311	5.74439	5.76175	838.861	1.85482e-21	1.7707e-20
Id3	8.19337	9.56387	6.9178	5.68001	7.21857	8.41707	7.88107	838.777	1.85652e-21	1.7714e-20
Cisd1	6.30022	6.49318	6.21199	5.62615	5.00009	6.79003	6.13371	838.583	1.86048e-21	1.77425e-20
Vgll4	6.84953	7.01847	5.71291	5.97956	4.98878	6.7204	6.34608	837.372	1.88534e-21	1.79703e-20
Ppil1	5.15221	5.28697	7.231	6.59865	6.17988	7.66035	6.14984	836.848	1.89621e-21	1.80646e-20
Clk3	6.55341	6.74199	5.75412	6.63406	6.00157	6.13922	6.36832	836.777	1.89768e-21	1.80692e-20
Cnot7	6.04525	6.75413	7.24933	7.23717	6.35564	7.65322	6.79565	836.396	1.90565e-21	1.81347e-20
Tomm40	6.35434	5.95412	6.686	6.43301	5.96051	7.08352	6.37001	836.354	1.90653e-21	1.81347e-20
Mtx1	6.30874	5.74302	6.20235	6.25647	6.59004	5.9164	6.14682	836.035	1.91321e-21	1.81888e-20
Bola3	5.66672	6.02766	6.25499	6.00527	5.24054	6.40536	5.9249	834.698	1.94154e-21	1.84486e-20
Cdc34	6.01645	5.54126	5.79158	5.37752	5.52949	6.91015	5.85187	834.266	1.9508e-21	1.85271e-20
1810026J23Rik	6.97666	6.86972	7.25318	7.10515	7.29504	7.14374	7.07828	832.604	1.98686e-21	1.88598e-20
Polr2f	6.53244	6.94077	6.96958	6.6971	6.54561	6.87664	6.76072	832.315	1.99322e-21	1.89104e-20
Ywhag	6.25515	6.46459	6.61106	6.38172	6.52614	7.1758	6.53071	832.159	1.99666e-21	1.89333e-20
Apoe	9.91532	10.2394	4.65883	4.89836	7.5898	4.41079	7.51842	831.592	2.00918e-21	1.90422e-20
Mrpl45	5.7413	5.54403	6.41587	6.49449	5.86569	6.34453	5.99503	830.895	2.02472e-21	1.91796e-20
Dnajc5	6.23049	6.45653	6.23049	6.17821	6.8765	6.31961	6.37283	830.748	2.02801e-21	1.92009e-20
Ckap4	6.08257	6.26151	5.94654	6.49383	5.32788	6.03539	6.05619	830.338	2.03724e-21	1.92783e-20
Trim27	6.33294	6.0108	7.11491	6.43809	6.68992	7.42995	6.57793	830.018	2.04446e-21	1.93367e-20
Imp4	4.62362	5.5506	6.8661	6.25518	6.83205	7.02057	5.98903	829.641	2.05302e-21	1.94077e-20
Commd2	5.95807	6.143	6.83032	6.48088	6.52031	6.56073	6.34977	829.462	2.05709e-21	1.94362e-20
Ttc9c	5.96603	6.11062	6.45022	6.47295	5.61044	6.39952	6.14888	829.051	2.06648e-21	1.95148e-20
Ifngr1	7.04839	7.54127	5.47078	6.43879	6.55166	5.12318	6.53458	828.741	2.07358e-21	1.95719e-20
Npepl1	5.94417	4.89814	6.4103	6.23977	6.28473	6.17908	5.89053	828.316	2.08338e-21	1.96543e-20
Eri3	6.82994	6.6336	6.90744	7.08986	7.33552	6.43853	6.84642	828.205	2.08594e-21	1.96683e-20
Rcc1	5.17206	3.77606	5.72106	6.27167	6.30212	6.99448	5.4825	827.983	2.09108e-21	1.97067e-20
Alas1	7.02909	8.08807	6.25717	6.12194	6.28005	5.5147	6.73504	827.535	2.10151e-21	1.97948e-20
Fkbp2	5.94488	6.24419	4.81082	4.79962	4.4569	5.40316	5.42534	825.51	2.14932e-21	2.02349e-20
Pam16	4.92686	5.27399	5.69679	5.99905	5.33497	5.09143	5.33851	823.962	2.1867e-21	2.05762e-20
Cldnd1	7.15463	7.91726	7.06376	7.02293	7.14915	7.19872	7.30033	823.882	2.18866e-21	2.05841e-20
Ganab	7.11171	7.47073	7.39979	7.16705	6.69938	7.82586	7.27902	823.817	2.19025e-21	2.05886e-20
Isca2	6.34593	6.35308	6.50756	6.05886	6.07419	6.44211	6.3088	823.299	2.20294e-21	2.06973e-20
Cbx5	6.94853	6.23102	7.40332	6.71532	6.95567	8.52892	7.03363	822.839	2.21427e-21	2.07931e-20
Lap3	6.56405	7.84164	6.56807	6.55409	6.65128	6.50368	6.85694	822.69	2.21795e-21	2.0817e-20
Gm17018	5.77822	5.24355	6.3336	6.37522	6.117	5.95739	5.88807	822.538	2.22172e-21	2.08418e-20
Ift20	5.92454	5.55523	5.86877	5.54729	5.77856	5.27392	5.67107	822.113	2.2323e-21	2.09304e-20
Mrpl48	6.78581	6.88936	6.8669	6.60051	6.70156	6.62797	6.76403	821.217	2.25477e-21	2.11281e-20
Dnajb11	6.56418	6.41147	5.89278	5.93508	6.25465	6.68552	6.3267	821.181	2.25568e-21	2.11281e-20
Tipin	5.17717	4.77733	6.44974	6.11525	5.90348	7.40723	5.79617	819.677	2.29398e-21	2.14759e-20
Pdcl	5.87591	6.96146	6.60706	7.13583	6.60175	6.30261	6.54799	819.598	2.29601e-21	2.14839e-20
Tmem127	7.21523	7.14723	6.7204	6.90867	8.25638	5.54271	7.00035	818.19	2.33256e-21	2.18148e-20
Abce1	5.89352	6.56102	7.85491	7.87491	7.59383	8.32889	7.14385	817.753	2.34404e-21	2.19111e-20
Gtf2b	6.75199	6.28883	6.63218	6.76203	6.89113	6.58398	6.63334	816.97	2.36475e-21	2.20934e-20
Gm14207	5.30371	3.93385	6.82296	7.07102	6.00599	4.78488	5.47007	816.844	2.3681e-21	2.21135e-20
Sec31a	7.22731	7.47776	7.68703	7.77705	7.10894	7.04261	7.37953	815.343	2.40846e-21	2.24789e-20
P4ha1	5.9259	5.66311	6.29863	6.93567	5.95971	6.78603	6.17471	814.66	2.42706e-21	2.26411e-20
Rit1	6.93145	7.35184	6.27407	7.37816	7.15665	5.19267	6.79804	813.879	2.44852e-21	2.28297e-20
Arfgap2	6.36586	5.92635	6.49378	6.22173	6.28527	6.47659	6.27117	813.519	2.45851e-21	2.29112e-20
Hmgcl	6.25575	6.60416	6.33643	6.45595	6.61333	5.86708	6.37095	811.613	2.51205e-21	2.33983e-20
Ybx3	7.31774	7.29697	6.67717	7.02775	7.02848	7.38241	7.15229	809.563	2.57109e-21	2.39361e-20
Lamtor3	5.91778	6.37382	6.23478	6.28179	5.7841	5.99984	6.1121	809.428	2.57501e-21	2.39605e-20
Adss	7.28222	7.43799	7.95479	7.86488	7.77827	7.5306	7.59113	809.008	2.58732e-21	2.40628e-20
Ubap2l	6.48838	6.51998	7.24144	7.90018	6.68502	7.09612	6.90136	808.77	2.59433e-21	2.41159e-20
Tug1	7.11507	7.06542	7.74624	8.2243	7.9738	8.43202	7.63207	808.113	2.61377e-21	2.42843e-20
March7	6.26427	6.47026	6.96102	7.05002	6.83194	7.00756	6.6975	807.75	2.62456e-21	2.43722e-20
Syf2	6.7295	6.79153	5.77483	6.20706	6.09364	5.35052	6.26977	807.607	2.62883e-21	2.43995e-20
Psmb11	10.6406	10.1537	12.2718	11.8507	10.7986	9.92094	10.851	807.508	2.63179e-21	2.44148e-20
Ap3s2	5.61857	5.59266	6.59651	6.27255	5.87395	6.26522	5.95766	806.993	2.64727e-21	2.45459e-20
Pmpca	6.13204	6.44419	7.2186	6.98881	6.48472	7.13108	6.65131	806.618	2.65858e-21	2.46384e-20
Oxct1	7.22654	7.33842	7.71203	7.86955	6.80656	7.61268	7.40047	806.06	2.67555e-21	2.47832e-20
Birc3	7.33614	6.97118	6.02089	6.81319	7.64748	4.91489	6.70967	805.854	2.68184e-21	2.48289e-20
Sf3b3	6.92141	6.83901	7.99477	8.35833	7.66601	8.68596	7.5835	805.424	2.69499e-21	2.49382e-20
Derl2	6.79094	6.81567	7.1164	7.11566	6.72334	7.11066	6.92008	805.208	2.70166e-21	2.49873e-20
Zc3h14	6.31541	6.60771	7.27257	7.36654	6.9584	7.83637	6.95164	805.073	2.70583e-21	2.50133e-20
2510039O18Rik	6.86763	6.56522	5.71801	4.89645	6.12118	5.5548	6.09304	804.955	2.70947e-21	2.50344e-20
Fbxw11	6.41257	7.71001	7.56698	7.9319	6.9927	7.52296	7.3035	804.543	2.72224e-21	2.51398e-20
Mknk2	6.08038	6.21364	5.94906	6.19205	5.83651	5.98677	6.05947	804.26	2.73105e-21	2.52085e-20
Ctnna1	6.6793	6.92661	6.4485	6.15931	5.30312	6.37354	6.39606	804.08	2.73666e-21	2.52475e-20
Sept9	6.09378	6.05027	6.92114	6.15219	6.31227	6.88657	6.34201	803.393	2.75824e-21	2.54339e-20
Slc39a11	6.52854	5.81087	6.02785	6.32715	6.06236	5.55458	6.07738	802.009	2.80227e-21	2.58269e-20
Ncaph2	7.28435	6.83253	7.1891	7.25845	7.08408	7.41153	7.15596	801.931	2.80478e-21	2.58371e-20
Clk1	7.44123	8.2794	5.03805	4.63864	7.5723	5.4525	6.66543	801.454	2.82011e-21	2.59654e-20
Ift27	6.4015	5.80151	6.58386	6.30995	6.12562	6.51979	6.25957	801.271	2.82606e-21	2.60071e-20
[truncated: 1 more rows]

## Sheet: mTEC_Top_2000_genes
genes	mTEC.4W	mTEC.9M	mTEC.E15.5	mTEC.E17.5	mTEC.NB	TEC.E13.5	AveExpr	F	P.Value	adj.P.Val
Atp5b	11.4367	11.2538	11.6381	11.7635	11.5786	12.6091	11.6216	69604.9	4.79001e-49	8.81171e-45
Cnbp	10.4246	10.3339	10.8969	10.5815	10.4848	11.3521	10.5962	50079.6	2.35893e-47	1.92577e-43
B2m	12.7074	13.0533	11.1017	11.4854	12.5249	6.56425	11.7086	48883.3	3.14052e-47	1.92577e-43
Nfkbia	11.3512	11.4086	10.008	10.5313	11.1551	7.96773	10.6909	40820.5	2.65198e-46	1.21965e-42
Actg1	11.0748	11.0944	10.8144	10.9551	11.2354	11.0935	11.0617	39770.9	3.60972e-46	1.25041e-42
Atp5a1	10.8565	10.7468	11.4788	11.1818	11.1126	11.8721	11.1045	39362.9	4.07831e-46	1.25041e-42
Rn18s-rs5	12.5036	12.2336	13.0428	12.8164	12.6481	12.9746	12.6217	38397.9	5.47096e-46	1.43777e-42
S100a16	10.312	10.1631	9.23599	9.81264	10.3531	6.2874	9.6425	37430.4	7.40027e-46	1.70169e-42
H3f3b	11.8745	12.0277	12.0466	12.1033	12.1818	12.0869	12.022	35037	1.61775e-45	3.30669e-42
Spint2	10.7314	10.843	10.0501	10.2647	10.8314	8.65174	10.3966	33937.3	2.35952e-45	4.34058e-42
Ubb	10.1889	10.085	10.2192	10.2068	10.092	10.0435	10.1418	33137.5	3.12914e-45	5.23306e-42
H2-K1	11.9734	12.0537	9.97612	10.5711	11.6577	6.01286	10.8638	32230.4	4.34604e-45	6.66248e-42
Slc25a4	9.38594	9.33897	9.95997	9.61323	9.39064	10.1055	9.55415	31175.9	6.44275e-45	9.11699e-42
Eif5a	10.9902	10.9525	11.3072	11.4417	11.2195	11.5133	11.1688	28483	1.87688e-44	2.46622e-41
Tuba1b	9.35434	9.13218	10.3937	9.91502	9.73871	11.4006	9.79136	27787.7	2.51451e-44	3.08379e-41
Tuba1a	10.8103	10.6305	10.8954	11.2833	11.2665	9.45133	10.7524	26348.9	4.71794e-44	5.16386e-41
Anxa5	10.9007	10.5058	10.5863	10.7943	10.8016	8.39126	10.4725	26323.5	4.77199e-44	5.16386e-41
Cdc42	10.4841	10.5291	10.5312	10.5775	10.5536	10.6869	10.5441	25981.1	5.5719e-44	5.69448e-41
Akr1a1	9.86924	9.90446	9.5931	9.50579	10.02	9.34008	9.76375	24491.8	1.12054e-43	1.08492e-40
Epcam	9.85285	10.0101	8.88871	9.51001	9.74049	9.09845	9.6277	23510.9	1.81762e-43	1.67185e-40
Ppp1ca	9.65755	9.4889	10.187	10.1001	9.83094	10.3223	9.8423	23344.6	1.97699e-43	1.6883e-40
Eif4a1	9.7238	9.5426	10.2588	10.0309	10.0913	10.6257	9.94715	23303.1	2.01906e-43	1.6883e-40
Pfn1	10.1839	9.97217	9.99034	10.1279	10.4246	9.71736	10.0961	22074.6	3.83276e-43	3.06554e-40
Psma7	9.19526	9.11276	9.39602	9.29267	9.23601	9.27831	9.2302	21929.1	4.14482e-43	3.177e-40
Eif1	10.0353	9.92059	9.18123	9.30391	9.74306	9.42148	9.71526	21759.5	4.5438e-43	3.34351e-40
H2-Eb1	11.7949	11.8565	10.9649	11.2829	11.9852	6.60221	11.085	21155	6.34198e-43	4.4872e-40
Itm2b	11.2965	11.4354	11.3535	11.2885	11.4237	10.8404	11.2991	20766.9	7.89549e-43	5.37946e-40
Tmem176b	11.7418	11.5519	10.7487	11.6866	11.8735	8.72299	11.2554	20687	8.26428e-43	5.42963e-40
Prdx1	10.502	10.5273	10.9189	10.8048	10.8557	11.4009	10.7486	20124.4	1.14528e-42	7.23374e-40
H2-T23	9.5641	9.8553	7.96919	8.67413	9.2455	3.62642	8.59827	20074.2	1.17967e-42	7.23374e-40
Rbbp7	9.86908	9.38338	9.62781	9.76183	9.83481	9.68452	9.708	19868.4	1.33266e-42	7.90824e-40
Cdk4	8.55566	8.78487	10.3107	9.47963	9.00439	11.0161	9.26345	19812.9	1.3775e-42	7.9189e-40
Ywhaz	10.4428	10.24	9.83898	10.4061	10.6775	10.5439	10.3797	19623	1.54384e-42	8.60621e-40
Mdh2	9.09904	8.88836	9.00574	9.0917	9.10816	9.49955	9.09286	19387.4	1.78106e-42	9.63659e-40
Arf1	9.98702	9.84048	10.0459	10.2295	10.0931	9.95436	10.0048	18886.7	2.42755e-42	1.2754e-39
Ywhaq	9.02034	9.06871	9.24099	9.11516	8.91173	9.57204	9.11156	18842.4	2.4959e-42	1.2754e-39
Hmgb1	9.23216	9.00007	10.3252	9.91403	9.50597	10.8743	9.62577	17739.3	5.09663e-42	2.51505e-39
H2-Aa	13.1067	13.2334	12.3815	13.073	13.5178	7.61992	12.4756	17710.6	5.19525e-42	2.51505e-39
Ghitm	9.55875	9.54062	9.10385	9.18435	9.31968	8.58358	9.30937	17570.3	5.708e-42	2.69242e-39
Prdx2	9.52313	9.38058	10.2233	9.89643	9.53742	10.2235	9.70355	17455.5	6.16863e-42	2.83695e-39
Ldha	10.358	9.53335	11.4636	12.005	10.6106	13.0415	10.8613	17415.3	6.33907e-42	2.84423e-39
Rps2	9.58192	9.53877	10.7164	10.3724	9.88936	10.7475	9.9795	17324.1	6.74578e-42	2.95465e-39
Rplp0	10.5404	10.4181	11.253	10.8784	10.6477	11.1109	10.7208	17189.5	7.39799e-42	3.16496e-39
Gpx1	10.0586	9.86946	8.92202	8.83397	9.92629	8.84374	9.58815	17033.8	8.23909e-42	3.44469e-39
Tmem176a	10.205	10.3452	8.64969	9.52992	10.4109	7.30216	9.67244	16856.3	9.32618e-42	3.81254e-39
Tspan3	9.46528	9.59275	9.93435	9.87078	9.49415	9.61376	9.61171	16773.6	9.88526e-42	3.95324e-39
Bsg	8.70124	8.70495	8.82343	9.26184	9.12636	9.18415	8.9019	16714.1	1.03099e-41	3.95827e-39
Psme2	10.2188	10.1608	10.1185	10.3075	10.0472	8.04096	9.92836	16711.6	1.03282e-41	3.95827e-39
Arl6ip1	9.24743	9.41011	9.56967	9.47107	9.42451	9.95254	9.45168	16532.4	1.17339e-41	4.37012e-39
Surf4	9.97142	10.0697	9.30884	9.40506	9.86276	8.92807	9.7105	16515.3	1.18779e-41	4.37012e-39
Psma6	9.74096	9.83652	9.82377	9.66338	9.79362	9.43753	9.73273	16451	1.2439e-41	4.44099e-39
Atp5f1	9.50302	9.34024	9.52476	9.71715	9.63669	9.90434	9.5652	16407.6	1.28348e-41	4.44099e-39
Cyc1	8.82426	8.68989	8.83993	8.98309	8.9864	9.29982	8.89898	16387.5	1.30216e-41	4.44099e-39
Rac1	8.88943	8.80757	8.93974	9.05436	9.19388	9.0559	8.96565	16386	1.30362e-41	4.44099e-39
Psma3	9.70514	9.74523	10.0187	9.91476	9.82694	10.1222	9.83977	16334.7	1.35287e-41	4.52498e-39
Pgrmc1	9.81236	9.83896	10.4494	9.96709	9.52605	8.56728	9.72121	16140.4	1.5587e-41	5.12033e-39
Spcs2	8.56256	8.74551	9.24817	9.09426	8.75191	9.20278	8.8412	16105	1.59972e-41	5.1629e-39
Calm1	9.81443	9.51567	9.40148	9.65672	9.99905	9.75095	9.71117	15934	1.8152e-41	5.74109e-39
Morf4l2	8.86993	8.90474	9.11675	9.29251	8.89467	9.10772	8.98726	15914.8	1.84129e-41	5.74109e-39
Cd82	10.4805	10.6488	8.87588	9.50501	10.4461	5.47374	9.63133	15808.8	1.99277e-41	6.10985e-39
Cib1	9.71241	9.65779	9.39949	9.78834	9.89516	6.76319	9.36143	15588.1	2.35339e-41	7.0972e-39
Gpx4	9.55805	9.46489	9.57382	9.62237	9.23974	8.64077	9.39414	15503.1	2.51084e-41	7.4499e-39
Cct7	9.72845	9.39431	9.88523	9.82299	9.78038	9.65149	9.69264	15410.6	2.69507e-41	7.81195e-39
Ssr3	8.68595	8.70947	9.0403	9.01117	8.63663	8.7215	8.76477	15399.7	2.71779e-41	7.81195e-39
Snx3	7.68049	7.80106	8.71395	8.50728	7.91279	10.2028	8.2468	15356.7	2.80915e-41	7.95034e-39
Ube2d3	10.2339	10.2551	10.3555	10.2147	10.1952	11.0524	10.3368	15132.4	3.34347e-41	9.31916e-39
Hmgn1	8.3788	8.4479	9.6098	9.18651	8.81851	10.5026	8.94195	15037.1	3.60296e-41	9.89256e-39
Hnrnpk	10.6799	10.6651	11.2495	10.9957	10.819	12.012	10.9566	14881.3	4.07573e-41	1.1026e-38
Tmem59	9.77422	9.8045	9.60716	9.97615	9.84317	8.79	9.68169	14622.6	5.01548e-41	1.33717e-38
Mdh1	9.34349	9.29099	9.63855	9.51807	9.40742	9.90849	9.46226	14533.5	5.39185e-41	1.41698e-38
Dstn	10.6237	10.5511	10.1739	10.0778	10.6835	9.71456	10.3972	14359.1	6.21988e-41	1.59659e-38
Cox4i1	9.71373	9.61163	9.40889	9.34499	9.61302	9.61396	9.58947	14353.4	6.24889e-41	1.59659e-38
Eef1a1	11.4324	11.2721	12.0362	11.9715	11.4013	11.9272	11.5827	14297.1	6.54632e-41	1.64798e-38
Naca	8.6975	8.48536	9.003	8.80809	8.72742	9.39122	8.79002	14282	6.62918e-41	1.64798e-38
Rpl13	9.454	9.33807	9.99372	9.71932	9.42278	10.008	9.58403	14176.2	7.23889e-41	1.7505e-38
Krt17	11.545	11.152	11.7561	11.497	11.4318	7.70263	11.0302	14168.8	7.28346e-41	1.7505e-38
Rab1a	9.16614	9.26398	9.34003	9.05712	9.12701	8.98566	9.16724	14161.7	7.32705e-41	1.7505e-38
Rpl3	9.57214	9.31141	10.1326	9.75853	9.55588	10.0498	9.65969	14119.6	7.58968e-41	1.79e-38
Uqcrc1	9.42412	8.96767	9.54173	9.64245	9.63535	9.77716	9.45034	13997.2	8.41318e-41	1.9591e-38
Arf4	10.2718	10.432	10.0603	10.1409	10.3231	9.78878	10.2175	13971.7	8.59707e-41	1.9769e-38
Mtpn	8.67705	8.64472	8.97018	9.20242	8.90421	9.0413	8.84295	13913.8	9.02993e-41	2.0343e-38
Prkar1a	9.34621	9.31622	9.36562	9.09484	9.37114	9.84523	9.37791	13908.9	9.06786e-41	2.0343e-38
Psmb6	9.24676	9.12086	9.82123	9.59387	9.69195	9.78925	9.45882	13829.8	9.70016e-41	2.14993e-38
Sgpl1	11.0536	10.9763	11.7516	11.8344	11.25	10.0956	11.1312	13804.2	9.91589e-41	2.17158e-38
Vdac3	9.24714	9.05975	9.71311	9.4893	9.22536	9.87805	9.36197	13716.6	1.06911e-40	2.29428e-38
mt-Co1	12.2012	12.2162	13.1823	12.3519	11.8519	13.3696	12.403	13712.9	1.07256e-40	2.29428e-38
Fabp5	11.4171	11.3019	10.2128	11.2507	11.6403	9.94244	11.0982	13492.2	1.29955e-40	2.74788e-38
Anxa4	9.36889	9.20665	8.2814	8.5483	9.10305	5.6097	8.64026	13380.2	1.43433e-40	2.99841e-38
Psmb1	9.41174	9.46491	9.53978	9.37286	9.54781	9.20875	9.43032	13245.9	1.61611e-40	3.34045e-38
Ywhae	9.18537	8.93857	9.38928	9.49113	9.27118	9.61932	9.26018	13001.4	2.0149e-40	4.11845e-38
Sgpp1	10.9838	11.1685	9.00788	10.6004	10.7544	6.24372	10.1653	12822.3	2.37423e-40	4.78826e-38
Cct6a	9.36423	8.87194	9.90776	9.75982	9.12269	10.1547	9.43067	12813	2.39465e-40	4.78826e-38
Cct3	8.96967	8.61119	9.43822	9.44791	9.05097	9.76996	9.11356	12794	2.43713e-40	4.8208e-38
Morf4l1	7.9749	7.89806	8.42358	8.34361	8.06071	8.53195	8.13227	12637.2	2.82005e-40	5.5189e-38
Syngr2	10.0027	10.0383	8.54564	9.27403	10.1105	6.05012	9.31656	12569.2	3.00599e-40	5.82087e-38
Set	7.92659	7.89427	8.77308	8.70595	8.20813	9.02246	8.27781	12543.6	3.07943e-40	5.90096e-38
Ppia	10.799	10.7653	11.7443	11.7098	11.1542	12.3856	11.244	12400.9	3.52578e-40	6.68662e-38
Rpsa	9.86085	9.70944	10.3758	10.3205	9.93946	10.1881	9.99412	12350.1	3.70121e-40	6.94769e-38
Marcksl1	9.95855	9.8096	9.81321	10.0543	10.1298	9.52564	9.89974	12231.2	4.15028e-40	7.71198e-38
Tcp1	9.0609	8.66503	9.40061	9.52622	9.12466	9.67046	9.15967	12203.7	4.26221e-40	7.84077e-38
Vdac1	8.31329	7.91411	8.54518	8.85604	8.32048	8.71797	8.37296	12123.1	4.61004e-40	8.39666e-38
Oaz1	9.21035	9.20329	9.50129	9.43349	9.34709	9.90986	9.3693	12053.4	4.93521e-40	8.9008e-38
Selenof	9.53471	9.78914	9.57831	9.5287	9.31879	9.45297	9.54635	12018.5	5.10771e-40	9.12246e-38
Mrfap1	9.14884	9.27768	9.49911	9.26351	9.27772	10.177	9.36834	11953.7	5.44514e-40	9.63162e-38
Cd63	10.1094	10.1425	9.35918	9.5432	10.1128	8.27797	9.75121	11933.8	5.55366e-40	9.73001e-38
Psmb3	8.90165	8.8682	9.14395	8.71431	9.13444	8.93967	8.94188	11854.6	6.00868e-40	1.04279e-37
Arf6	8.55145	8.66067	8.04695	8.01632	8.65541	8.02256	8.40874	11726.5	6.83327e-40	1.17481e-37
Cox6a1	8.79696	8.68925	8.64051	8.82749	8.97691	8.69605	8.77637	11632	7.51945e-40	1.28081e-37
Hn1	8.8689	8.49839	9.40255	9.25694	8.80443	9.11644	8.92524	11600.3	7.76644e-40	1.31075e-37
H2-DMb2	10.5438	10.6139	8.82194	9.44964	10.3751	1.87821	9.2034	11580.1	7.92812e-40	1.32587e-37
H2-D1	12.3556	12.3195	10.591	11.2093	12.495	5.69882	11.2701	11556.9	8.11876e-40	1.34552e-37
Tubb4b	8.90315	8.59426	9.44902	9.38649	9.18549	9.91594	9.12185	11496	8.64208e-40	1.41944e-37
Tmed2	9.03679	9.10494	9.11379	9.34736	9.17876	8.85308	9.09525	11487.4	8.71914e-40	1.41944e-37
Calr	10.6576	10.3257	10.266	10.9357	10.6227	9.44626	10.4337	11280.6	1.08098e-39	1.74436e-37
Gabarap	8.68384	8.82951	8.3243	8.33201	8.73486	7.90455	8.54826	11252	1.11396e-39	1.78194e-37
Tmed10	8.66342	8.56294	8.6335	8.73988	8.59714	8.19679	8.58526	11171.1	1.21333e-39	1.92417e-37
Psmb2	9.00066	8.99365	9.27216	9.15465	9.19306	9.4257	9.12718	11150.1	1.24054e-39	1.95051e-37
Psma4	8.57976	8.47535	8.66139	8.49813	8.69658	8.45189	8.56152	11099.4	1.30932e-39	2.04121e-37
Npc2	9.48238	9.73455	8.39197	8.05438	9.15104	7.4384	8.95149	11050.7	1.37929e-39	2.13222e-37
Calm2	10.4316	10.3848	10.4298	10.1262	10.2616	10.3109	10.3485	11002.3	1.45281e-39	2.22006e-37
Bnip3l	9.45286	9.04257	9.69677	9.66024	9.09999	9.28854	9.3506	10997.5	1.46025e-39	2.22006e-37
Btf3	8.52294	8.53342	9.01134	8.85527	8.64883	9.02017	8.69675	10951.4	1.53467e-39	2.31409e-37
Psma2	9.00484	9.24639	9.45865	9.05944	9.23787	9.43129	9.19644	10941.5	1.55132e-39	2.32018e-37
Arpc2	8.03067	8.0652	8.33818	8.10256	8.35138	8.4616	8.17988	10855.8	1.70252e-39	2.52577e-37
Stt3a	9.13095	9.24165	9.72305	9.86911	9.60933	9.80096	9.45665	10816	1.77818e-39	2.61692e-37
Pcbp1	8.26581	8.20918	8.31266	8.4729	8.41955	8.78187	8.36941	10763.2	1.88414e-39	2.75084e-37
Marcks	8.65829	8.74284	8.22514	8.63491	8.64323	8.28454	8.57638	10743.5	1.92546e-39	2.78904e-37
Hmgn2	9.05112	8.92696	10.105	9.86412	9.53135	10.8145	9.52006	10683.4	2.05754e-39	2.93655e-37
Ddost	9.05459	8.98961	9.56718	9.63704	9.30527	9.40995	9.24991	10679.6	2.0662e-39	2.93655e-37
Lman2	8.46896	8.46015	8.57428	8.79419	8.52799	8.38559	8.51712	10675.7	2.07519e-39	2.93655e-37
Skp1a	9.70101	9.94629	9.91679	9.55045	9.5897	10.3616	9.81714	10622.1	2.20249e-39	3.07454e-37
mt-Cytb	11.5582	11.5794	12.2814	11.5328	10.9314	11.2538	11.5121	10620.6	2.20613e-39	3.07454e-37
H2-Ab1	13.6066	13.5388	13.3539	13.6954	13.3622	9.8624	13.1053	10549.1	2.38987e-39	3.30557e-37
Actr3	9.65352	9.5326	9.36331	9.48944	9.65862	8.99255	9.50217	10526.5	2.45132e-39	3.35276e-37
Cct5	9.27037	9.07154	9.5458	9.66918	9.40691	9.57687	9.36816	10523.2	2.46044e-39	3.35276e-37
Atp5c1	9.40975	9.32722	9.78207	9.61916	9.62431	10.3072	9.59778	10513.3	2.48795e-39	3.36531e-37
mt-Rnr2	12.9227	12.8873	13.4586	13.1902	12.3873	13.4879	13.002	10491.8	2.54895e-39	3.42267e-37
Etfa	8.60446	8.54911	8.90018	8.7248	8.64948	9.25738	8.72566	10384.1	2.87973e-39	3.83881e-37
Rab2a	8.79874	8.84009	8.84054	8.84474	8.72229	8.83163	8.80848	10300.1	3.17045e-39	4.19595e-37
Psap	9.93861	9.81962	9.31883	9.66542	9.63224	7.9409	9.53436	10210.1	3.51748e-39	4.62197e-37
Rpl18a	9.93944	9.78307	10.6059	10.125	9.87356	10.223	10.0297	10196.9	3.57152e-39	4.63103e-37
H3f3a	9.35564	9.26668	9.77115	9.38627	9.50126	9.55166	9.43594	10191.8	3.59269e-39	4.63103e-37
Srgn	11.5528	11.8316	8.97883	10.9132	11.9438	0.332569	10.0002	10190.1	3.5999e-39	4.63103e-37
Hnrnpa2b1	9.40576	9.29788	9.6297	9.55786	9.33688	10.3138	9.52508	10081.6	4.08613e-39	5.22003e-37
Chchd2	9.82614	9.73787	9.59523	9.47789	9.63324	9.6954	9.6968	10054.4	4.21889e-39	5.35246e-37
Atp5d	8.05137	7.88965	8.21455	8.04961	8.28546	8.44788	8.1202	10019.5	4.3958e-39	5.53871e-37
Psmb10	9.17015	9.21316	9.68144	9.19321	9.11011	8.1507	9.11397	9951.04	4.76728e-39	5.96591e-37
Cct4	8.80736	8.43026	9.17704	9.07457	8.53938	9.29122	8.82103	9898.26	5.07687e-39	6.31042e-37
Hnrnpc	8.96509	9.0888	9.93692	9.67291	8.9793	10.3023	9.33989	9824.25	5.54834e-39	6.85015e-37
Rps11	9.25992	9.14313	10.2017	9.87584	9.37789	9.98214	9.51844	9817.18	5.59582e-39	6.85038e-37
Arf5	8.0447	7.84938	8.55241	8.50109	8.27682	8.5759	8.21568	9813.16	5.623e-39	6.85038e-37
Txn1	9.89607	9.83047	9.45538	9.40918	9.81441	9.14123	9.67813	9770.88	5.91775e-39	7.16204e-37
Atp6v0e	9.24073	9.54161	8.32406	8.6555	9.17842	7.0663	8.86472	9698	6.46591e-39	7.77431e-37
P4hb	9.58765	9.30625	9.99556	10.0744	9.91712	9.96	9.72742	9549.23	7.76367e-39	9.27405e-37
Psma1	9.05158	9.17958	9.32502	9.19696	9.17454	9.71525	9.21952	9499.9	8.25423e-39	9.79644e-37
Pomp	7.92144	8.07072	8.36743	8.14501	8.1065	8.32751	8.1029	9458.48	8.69218e-39	1.02501e-36
Rab18	8.30036	8.62443	8.33249	8.48302	8.30733	8.48564	8.41195	9439.62	8.89995e-39	1.04079e-36
Ssr2	7.95856	8.18442	8.3915	8.31943	8.43323	8.24989	8.19969	9436.12	8.93911e-39	1.04079e-36
Hdac2	8.44683	8.17256	8.63671	8.89462	8.42812	8.98728	8.52634	9419.26	9.13021e-39	1.05635e-36
Gapdh	10.1329	9.58231	10.5104	10.7956	10.3786	11.3408	10.3209	9363.61	9.79331e-39	1.12599e-36
Canx	9.62549	9.2866	9.62193	9.99989	9.5757	9.60243	9.59216	9346.94	1.0002e-38	1.14283e-36
Dazap2	9.48482	9.61645	9.32045	9.15897	9.73837	8.81641	9.41493	9332.95	1.01809e-38	1.1561e-36
Cox6b1	8.99565	8.89743	8.96205	8.76473	9.11572	9.04827	8.9708	9324.79	1.02868e-38	1.16095e-36
Fth1	10.4934	10.6308	10.5349	10.0208	10.4346	10.6476	10.4805	9303.72	1.05658e-38	1.18517e-36
Tm9sf2	9.78065	9.96545	9.79524	10.036	9.92717	8.95359	9.776	9269.23	1.10404e-38	1.23091e-36
Rpn2	8.71196	8.54649	9.01947	9.48222	8.91765	8.22186	8.78112	9257.59	1.12059e-38	1.24183e-36
Esd	8.28872	8.37921	8.33654	8.51238	8.42162	8.50456	8.38257	9180.23	1.23755e-38	1.35585e-36
Rack1	9.47368	9.35074	10.3254	9.93704	9.61837	10.3564	9.72657	9179.81	1.23822e-38	1.35585e-36
Rps3a1	9.55023	9.59558	10.2214	9.91468	9.66276	10.3651	9.79078	9084.8	1.40042e-38	1.52438e-36
Sdha	8.41261	8.34825	8.44075	8.77805	8.24621	8.53451	8.43344	9070.62	1.42654e-38	1.54368e-36
Ppp1cb	10.0164	10.0212	9.95547	10.0684	9.98889	9.27494	9.92952	9063.63	1.43961e-38	1.54872e-36
Ptma	9.89073	9.55821	10.2171	10.2066	9.93981	10.2546	9.95103	9058.38	1.44951e-38	1.5503e-36
Ak2	8.42352	8.27771	8.10036	8.22308	8.54115	7.95828	8.29838	9018.79	1.52661e-38	1.62333e-36
Sdhb	8.33925	8.16523	8.36152	8.34941	8.25409	8.79956	8.3488	9001.66	1.56135e-38	1.65072e-36
Eef1g	8.52408	8.30218	9.2863	8.98818	8.55593	9.52141	8.74224	8991.06	1.58326e-38	1.66432e-36
Rpl10	9.76854	9.71272	10.4667	10.1574	9.71607	10.1568	9.92027	8912.1	1.75741e-38	1.83689e-36
Rps6	8.56801	8.45381	8.95177	8.85526	8.6273	8.98916	8.68178	8892.65	1.80344e-38	1.87436e-36
Tmbim6	7.9732	8.07118	7.77322	7.93605	8.14712	7.76074	7.96727	8885.48	1.82072e-38	1.88169e-36
Cd164	9.21004	9.476	8.9504	9.16752	9.25586	9.27814	9.24059	8874.97	1.8464e-38	1.89756e-36
Rpl7	9.45108	9.26769	10.1047	9.74402	9.53352	10.2085	9.62563	8858.62	1.88712e-38	1.92864e-36
Ywhah	8.46813	8.26559	7.92667	8.42944	8.01869	8.21334	8.26421	8819.07	1.98972e-38	2.02226e-36
Rpl18	8.22268	8.1445	8.89684	8.6211	8.33658	8.8219	8.41695	8785.98	2.08022e-38	2.10262e-36
Sdcbp	9.14359	9.11166	8.96364	8.80193	8.93927	8.99967	9.0303	8717.48	2.28206e-38	2.29404e-36
Rpl15	8.61676	8.66902	9.58122	9.05395	9.00568	9.61306	8.96337	8691.85	2.36296e-38	2.36245e-36
Bcap31	8.03832	7.95117	8.48677	8.51384	8.42418	8.26485	8.21379	8683.99	2.38838e-38	2.37495e-36
Eif4h	8.75197	8.66286	9.1624	9.05461	9.15588	9.54225	8.97135	8668.27	2.44013e-38	2.41337e-36
Rpl8	8.73687	8.61161	9.28255	9.16099	8.90132	9.29726	8.91439	8647.45	2.51054e-38	2.46973e-36
Lrrc42	10.3688	10.4139	9.33742	10.0603	10.1267	6.97748	9.79262	8576.64	2.76706e-38	2.70508e-36
Sdhd	8.80811	8.66221	9.26708	9.02452	8.97034	9.71979	8.98843	8573.47	2.77919e-38	2.70508e-36
Ndufv2	8.63847	8.72343	8.71969	8.61623	8.51986	9.18143	8.70519	8541.99	2.90282e-38	2.80682e-36
Ndufc2	9.14823	9.15429	8.30262	8.79607	9.08364	8.12585	8.88307	8539.15	2.91424e-38	2.80682e-36
Vdac2	8.45734	8.38104	8.36387	8.32318	8.53519	8.8469	8.47344	8521.37	2.98702e-38	2.86194e-36
Map1lc3b	8.8461	8.89261	8.6356	8.63765	8.70193	8.06821	8.69604	8423.48	3.42456e-38	3.26416e-36
Tmsb4x	12.1144	11.9641	12.2367	12.552	12.5569	10.9216	12.0832	8330.65	3.90428e-38	3.68524e-36
Eif6	8.94429	8.77177	8.80434	8.72385	9.05955	8.24929	8.80634	8330.27	3.9064e-38	3.68524e-36
Cst3	9.2725	9.32779	8.82987	8.60153	9.159	7.99335	8.98829	8312.11	4.00855e-38	3.76231e-36
Cstb	9.68543	9.84539	9.67757	9.05082	9.73397	8.39393	9.50229	8288.82	4.14387e-38	3.86957e-36
Vcam1	9.71815	9.75054	9.86006	10.3435	9.6549	6.16283	9.39364	8232.19	4.49396e-38	4.1753e-36
Sumo2	8.01262	8.19458	8.95361	8.44857	8.10616	8.44333	8.27248	8228.55	4.51756e-38	4.17614e-36
Tra2b	8.12634	8.07805	8.83206	8.29017	8.24886	9.37325	8.38092	8222.68	4.55585e-38	4.19047e-36
Atp5g3	9.35835	9.29641	9.74597	9.59356	9.66903	10.5371	9.60308	8218.4	4.58403e-38	4.19542e-36
Ran	9.5583	9.6301	10.5273	10.3039	9.7736	11.411	10.0179	8206.13	4.66575e-38	4.24906e-36
Ndfip1	8.33751	8.73453	8.12584	8.37555	8.38247	8.18737	8.38474	8181.43	4.83521e-38	4.3817e-36
Eif3e	8.42115	8.19948	8.66318	8.64093	8.273	8.69466	8.44016	8158.57	4.99787e-38	4.5069e-36
Swi5	8.18246	8.08377	8.4337	8.28255	8.12261	8.78398	8.26499	8084.17	5.57003e-38	4.99836e-36
Rps9	9.26326	9.14226	10.0557	9.63037	9.28717	9.92643	9.45466	8054.02	5.82182e-38	5.19894e-36
Hsbp1	8.13253	8.02288	8.15324	8.0929	8.32047	8.17276	8.14166	8038.06	5.96002e-38	5.27504e-36
Gnb1	8.57114	8.45123	8.62347	8.8301	8.73132	8.81025	8.63579	8037.56	5.96438e-38	5.27504e-36
Pdlim1	8.07135	7.99639	8.4458	7.86831	8.33153	9.84816	8.32241	8026.02	6.06665e-38	5.33982e-36
Slc25a3	8.91166	8.79467	8.76403	8.76233	9.09439	9.42163	8.94129	8005.9	6.24952e-38	5.47458e-36
Dnaja1	8.29094	8.46177	8.64485	8.2166	8.16486	8.74827	8.3882	8002.53	6.28069e-38	5.47581e-36
Aldoa	9.60233	9.07465	9.47522	10.159	9.45755	10.5406	9.6329	7976.22	6.53028e-38	5.66656e-36
Csnk1a1	8.9484	8.91848	9.30199	9.22143	9.04205	9.46169	9.09034	7955.09	6.73843e-38	5.81262e-36
Cd9	9.72552	9.91901	8.30459	8.71311	9.62203	7.45917	9.20433	7952.76	6.7618e-38	5.81262e-36
Atp5o	8.40802	8.28703	8.93957	8.69148	8.62323	9.61211	8.65207	7947.62	6.81378e-38	5.83006e-36
Cox8a	8.95225	8.97593	9.05678	8.69384	9.02687	9.77005	9.0459	7928.98	7.00569e-38	5.96651e-36
Hnrnpf	8.12687	8.18881	8.93914	8.58647	8.40013	9.16473	8.44679	7914.45	7.15934e-38	6.06927e-36
Tram1	8.44858	8.71543	9.30838	9.55882	8.9726	8.77514	8.84632	7908.63	7.22192e-38	6.09424e-36
Mtch1	8.3045	8.37616	8.61941	8.65354	8.30906	9.14047	8.49359	7877.66	7.56513e-38	6.35471e-36
Rpl4	8.86362	8.7035	9.29726	9.2774	8.78273	9.15167	8.95101	7862.1	7.74411e-38	6.47548e-36
Sar1a	8.6751	8.62669	8.9368	8.89187	8.72977	8.80004	8.74474	7843.14	7.96859e-38	6.63304e-36
Rbx1	8.57493	8.61839	8.82402	8.83751	8.53463	8.96322	8.68172	7802.59	8.47249e-38	7.02072e-36
Phgdh	9.88292	9.40323	9.01897	9.98826	9.44622	9.23162	9.55833	7792.1	8.60842e-38	7.10136e-36
Mrpl38	7.8233	7.81372	7.8693	8.10891	7.76396	6.80131	7.73241	7771.71	8.87948e-38	7.29227e-36
Cct8	8.84313	8.67013	9.19651	9.26646	8.92686	9.6061	9.0009	7738.35	9.34302e-38	7.63885e-36
Npm1	8.78752	8.66818	9.80037	9.5531	8.81957	10.5182	9.1738	7731.95	9.4349e-38	7.65444e-36
Atp6ap1	8.34925	8.66814	8.32495	8.11446	8.4228	7.66174	8.31447	7728.53	9.48448e-38	7.65444e-36
Rap1b	8.73595	8.91655	8.62458	8.66445	9.17916	8.63007	8.80635	7728.36	9.48691e-38	7.65444e-36
Smim7	8.26571	8.05271	8.26002	8.38939	8.5226	8.24357	8.27552	7700.01	9.90852e-38	7.91295e-36
Psmd4	7.63881	7.83244	7.81121	7.75441	7.75225	7.7415	7.73983	7699.99	9.90883e-38	7.91295e-36
Tuba1c	8.78736	8.71499	8.64371	8.45569	8.6671	8.37868	8.65246	7698.18	9.93635e-38	7.91295e-36
Psmd8	8.00319	7.85911	8.33115	8.02327	8.40777	7.82052	8.05493	7688.19	1.00903e-37	8.00089e-36
Park7	7.88322	7.98251	8.45833	8.16364	7.84962	8.7274	8.09305	7677.19	1.02626e-37	8.08114e-36
Serinc3	9.91117	10.0805	7.7786	8.50214	9.27719	7.3141	9.13867	7676.13	1.02793e-37	8.08114e-36
Uqcrfs1	8.327	8.43619	8.66521	8.44283	8.53269	8.83845	8.49271	7664.74	1.04615e-37	8.18438e-36
Slc25a5	10.0375	9.84109	10.9322	10.3886	10.383	11.1494	10.3253	7662.39	1.04996e-37	8.18438e-36
Zfp706	9.10899	9.10757	9.35585	9.43417	9.26717	9.72604	9.27219	7641.53	1.08436e-37	8.41686e-36
Ubd	11.8034	11.9258	8.92583	9.96584	11.2274	1.00169	9.94016	7616.62	1.12707e-37	8.7116e-36
Eif2s1	8.45521	8.31094	8.81503	8.65484	8.63102	8.98108	8.57913	7600.85	1.15506e-37	8.89058e-36
Rbbp4	8.84161	8.84893	9.42731	9.2894	8.87104	9.6816	9.06639	7593.54	1.16828e-37	8.95485e-36
Tm9sf3	8.87766	9.08272	9.02745	9.38416	9.00451	9.07364	9.03843	7553.78	1.24313e-37	9.48905e-36
Pdia3	10.4777	10.2146	10.4151	10.6761	10.3856	10.0126	10.3746	7540.45	1.26938e-37	9.64941e-36
Eif3i	7.89551	8.03158	8.55843	8.20497	7.97619	8.48838	8.11596	7480.41	1.39529e-37	1.05628e-35
Psmc5	8.03679	8.06161	8.13717	7.95988	8.25691	8.13289	8.08898	7466.15	1.42715e-37	1.07598e-35
Anxa2	9.04682	8.69164	9.35145	9.22978	9.51249	9.10116	9.11472	7463.3	1.43362e-37	1.07645e-35
Sub1	8.17009	8.18911	8.95832	8.78483	8.39911	9.42258	8.51594	7460.21	1.44066e-37	1.07733e-35
Cox7a2	8.54839	8.2667	8.49253	8.40933	8.47195	8.70128	8.47683	7441.82	1.48333e-37	1.10358e-35
Alox12e	10.9342	10.5898	9.7568	10.0299	10.6439	0.954078	9.43023	7439.95	1.48775e-37	1.10358e-35
Uqcrc2	8.59543	8.44638	8.76525	8.68251	8.62545	8.58937	8.60098	7424.73	1.52425e-37	1.12611e-35
Pgk1	7.98831	7.64015	9.06299	9.3116	8.28006	9.95221	8.46921	7414.44	1.54945e-37	1.14015e-35
Atp6v1e1	8.04095	7.97922	7.26772	7.39366	7.81061	6.57024	7.65902	7411.23	1.5574e-37	1.14143e-35
Cyba	10.291	10.325	8.75354	10.0033	10.1985	5.95044	9.56755	7388.6	1.61477e-37	1.17879e-35
Ndufa4	8.88188	8.87578	8.40943	8.81361	9.072	9.29507	8.89513	7348.37	1.72251e-37	1.25246e-35
Il11ra1	9.21243	9.35064	5.71124	7.02573	8.17662	5.41229	7.98299	7345.31	1.73105e-37	1.25371e-35
Sept2	7.80362	7.78237	8.22442	8.14881	7.67885	8.19481	7.9142	7319.53	1.80456e-37	1.29835e-35
Clptm1	8.53327	8.45953	7.60007	8.60497	8.4484	7.63369	8.30294	7318.76	1.80679e-37	1.29835e-35
Rpl32	9.05165	8.98772	9.84124	9.51939	9.14874	9.93902	9.30339	7313.29	1.82286e-37	1.3048e-35
Psmd7	7.90875	7.57457	8.42416	8.35742	8.01627	8.67334	8.06136	7310.79	1.83023e-37	1.305e-35
Tagln2	8.75646	8.85506	8.27601	8.36868	9.2432	6.73811	8.51777	7305.38	1.84634e-37	1.3114e-35
Capza2	9.21436	9.49239	9.18606	9.14916	9.09591	9.16054	9.22956	7298.8	1.86614e-37	1.32037e-35
Hadhb	7.81608	7.94881	8.13546	7.93197	7.9068	8.14197	7.94276	7288.21	1.89846e-37	1.33608e-35
Mreg	9.20218	9.05301	9.19498	9.32021	9.48188	9.31003	9.24404	7286.78	1.90287e-37	1.33608e-35
Fkbp1a	8.87319	8.83951	9.3374	9.18117	8.98338	9.2014	9.01352	7283.99	1.9115e-37	1.33703e-35
Pafah1b2	8.13952	8.14109	8.97438	8.47523	8.54657	9.85073	8.53642	7276.67	1.93437e-37	1.3479e-35
Ppp2ca	9.06073	9.19934	9.30956	9.26168	9.63936	9.49905	9.28152	7264.65	1.97257e-37	1.36934e-35
Krt18	10.0999	9.9438	10.5892	10.1685	10.1529	10.7735	10.2198	7233.24	2.07633e-37	1.43558e-35
Rps3	9.47713	9.26073	10.165	9.8342	9.40441	10.2222	9.63182	7231.1	2.0836e-37	1.43558e-35
Snrpb	8.42698	8.44364	9.05009	8.75601	8.73395	9.17421	8.67447	7212.27	2.14887e-37	1.47503e-35
Psmb4	8.50002	8.62099	8.95727	8.57364	8.78665	8.91003	8.67858	7178.4	2.27194e-37	1.5537e-35
Tsc22d1	9.41974	9.48213	9.82017	9.4503	9.72361	8.52236	9.4271	7172.16	2.29544e-37	1.56396e-35
Zfp207	8.24099	8.21775	8.35007	8.49133	8.36569	8.77515	8.35928	7169.52	2.30548e-37	1.565e-35
Mif	8.29004	8.19514	9.36632	9.21435	8.58363	9.6958	8.71057	7166.84	2.31569e-37	1.56615e-35
Sypl	9.09757	9.19358	9.28473	9.23117	9.00212	7.87722	8.99724	7134.29	2.44379e-37	1.64674e-35
Myl6	8.68071	8.61301	8.35436	8.14362	8.57821	8.21079	8.49807	7113.55	2.52943e-37	1.69823e-35
Cd74	13.134	12.7565	11.9794	12.9223	13.1316	7.62661	12.265	7106.97	2.55726e-37	1.7058e-35
Hspa5	11.0566	10.5655	10.3498	11.6495	10.6724	10.019	10.7725	7106.51	2.55925e-37	1.7058e-35
Atp5h	8.46316	8.40101	8.82315	8.6248	8.46245	9.19022	8.59627	7093.23	2.61651e-37	1.73767e-35
Cmtm6	9.53527	9.71563	9.92828	9.77639	9.77123	7.94166	9.49791	7082.56	2.66351e-37	1.76251e-35
Capg	8.34937	8.39298	7.44053	7.68889	8.31569	6.31029	7.93455	7052.22	2.80227e-37	1.84769e-35
Cdc42se1	8.55645	8.61727	7.91894	8.22572	8.69729	7.31291	8.33313	7021.64	2.95008e-37	1.9382e-35
Rpl14	8.50126	8.34294	8.91806	8.8892	8.43911	8.95537	8.60697	7009.44	3.01143e-37	1.97147e-35
Atp5j	8.6926	8.57769	9.1108	8.78515	8.89917	9.33851	8.83559	6979.47	3.16801e-37	2.06662e-35
Rps4x	8.97626	8.78962	9.4862	9.11944	8.9201	9.50977	9.07008	6972.59	3.20516e-37	2.07861e-35
Rpl19	8.54746	8.55442	8.87503	8.70359	8.61044	8.56509	8.61622	6971.89	3.20899e-37	2.07861e-35
Pgam1	6.65978	6.55197	7.78823	8.06878	6.88195	8.629	7.1914	6927.21	3.46257e-37	2.235e-35
Zfand6	8.94042	9.00252	7.90125	8.39567	8.73621	7.22942	8.53742	6861.18	3.87798e-37	2.49438e-35
Eno1	10.2778	9.60079	10.9261	11.5772	10.1371	11.4644	10.483	6857.75	3.90098e-37	2.50043e-35
Paip2	8.26596	8.18936	8.6007	8.43479	8.20432	8.42442	8.31871	6853.28	3.93118e-37	2.51104e-35
Rps7	8.72444	8.53998	9.25959	9.00372	8.69793	9.38901	8.85655	6841.06	4.01503e-37	2.55572e-35
Mapk1	8.42489	8.46894	8.81039	8.55771	8.62727	8.87229	8.57758	6835.3	4.05524e-37	2.57242e-35
Perp	9.70135	9.71382	11.2213	10.0349	10.2786	10.0456	10.0495	6791.39	4.37648e-37	2.76665e-35
Psma5	8.53741	8.51771	9.15775	8.8806	8.63454	9.13047	8.72973	6784.34	4.43064e-37	2.7913e-35
Tecr	7.72628	7.99793	8.34497	8.53674	8.00755	8.28121	8.05112	6771.25	4.53299e-37	2.84603e-35
Ndufa9	8.41059	8.4025	8.92367	8.83662	8.66194	8.6833	8.58918	6767.22	4.56507e-37	2.84778e-35
Rabac1	8.21612	8.29042	7.67949	8.06878	8.02028	6.41844	7.91399	6767.01	4.56672e-37	2.84778e-35
Arl1	8.25612	8.28587	8.39658	8.42636	8.21353	8.03388	8.26617	6760.54	4.61869e-37	2.86921e-35
Cops6	8.3879	8.38824	9.09191	8.74501	8.75764	9.23822	8.66589	6758.86	4.63228e-37	2.86921e-35
Rps19	9.52865	9.50031	10.0425	9.79288	9.55365	9.99483	9.67117	6755.87	4.65659e-37	2.87458e-35
Rpl11	7.8141	7.76781	8.28713	8.10524	7.80473	8.35526	7.95518	6747.2	4.72786e-37	2.90882e-35
Banf1	8.43277	8.37236	8.87503	8.77694	8.45844	8.50581	8.52346	6739.83	4.78937e-37	2.93684e-35
Ldhb	9.04085	9.03616	9.06271	8.48784	8.71219	7.15384	8.70717	6693.37	5.19777e-37	3.17668e-35
Cox6c	8.79679	8.7915	8.74505	8.58873	8.85517	8.90278	8.78791	6672.65	5.39195e-37	3.28445e-35
Rab14	8.33386	8.49548	7.99394	8.21541	8.43713	8.42674	8.33814	6639.73	5.71684e-37	3.47085e-35
F11r	9.47493	9.94962	8.13607	8.16857	9.51718	6.77864	8.95246	6627.73	5.84046e-37	3.53425e-35
Ostc	8.22254	8.00655	8.76262	8.97358	8.49922	8.8346	8.44438	6622.43	5.89597e-37	3.55614e-35
Wdr1	8.93944	8.57989	8.204	8.57273	8.82949	7.95958	8.6142	6616.23	5.96168e-37	3.58402e-35
Rps5	8.74739	8.75073	9.69594	9.22373	8.91525	9.58739	9.03553	6602.91	6.10546e-37	3.6585e-35
Sf3b6	7.98957	7.97979	8.69927	8.23511	8.17372	8.62121	8.19988	6599.64	6.14139e-37	3.66809e-35
Pdhb	8.06295	7.88764	8.15876	8.27436	8.0684	8.13641	8.07309	6597.72	6.1626e-37	3.66884e-35
Bub3	7.86683	7.53905	8.55081	8.18504	7.82411	8.70061	8.00871	6588.97	6.26012e-37	3.71488e-35
Bcl10	8.24838	8.29964	8.51591	8.39708	8.23424	7.04706	8.16518	6583.31	6.32399e-37	3.73367e-35
Tfdp1	8.78463	8.55827	8.49956	9.06236	8.777	8.18878	8.67062	6582.58	6.33239e-37	3.73367e-35
Ctsb	8.88468	9.0965	8.31319	8.35138	8.87237	7.79808	8.67046	6574.97	6.41954e-37	3.77297e-35
Rpl5	8.55641	8.41024	9.04964	9.01204	8.50581	9.20373	8.70356	6569.83	6.47921e-37	3.79591e-35
Phb2	7.38625	7.2484	8.15037	7.8482	7.83143	8.56723	7.70587	6549.1	6.72604e-37	3.92801e-35
H2-Q7	9.75338	9.99843	7.51012	8.01577	8.98991	1.42327	8.25948	6506.01	7.27229e-37	4.23358e-35
S100a11	9.01932	8.6911	9.2686	9.1381	9.32977	8.58809	8.99748	6500.93	7.33988e-37	4.25944e-35
Sri	8.86841	8.7998	8.37902	8.62232	8.82177	7.65667	8.62353	6499.11	7.36419e-37	4.26012e-35
Tmed7	8.55525	8.78756	8.51476	9.10711	8.71441	8.59878	8.69077	6482.66	7.58836e-37	4.37604e-35
Spop	8.25759	8.41089	7.9559	7.96898	7.64481	7.39264	8.02518	6475.82	7.68364e-37	4.41713e-35
Clic1	7.76132	7.66591	7.80544	7.78907	7.90871	7.49222	7.74056	6473.12	7.72165e-37	4.42515e-35
Guk1	8.15521	8.11325	7.22168	7.89632	8.1091	6.4403	7.80394	6430.91	8.34298e-37	4.76638e-35
Ifngr2	8.72763	8.62147	8.15357	8.82113	8.84055	6.28353	8.38495	6426.99	8.40332e-37	4.78599e-35
Sae1	7.84673	7.72212	8.42987	8.43064	7.72523	8.94357	8.06667	6420.83	8.49914e-37	4.82143e-35
Prnp	10.1661	10.3829	8.74872	9.30482	9.57046	6.52139	9.42997	6419.63	8.51797e-37	4.82143e-35
Rps18	9.15032	9.13567	10.1231	9.74414	9.23917	10.346	9.47979	6407.45	8.71157e-37	4.9034e-35
Rpl9	8.8553	8.71213	9.5481	9.1585	9.00836	9.67933	9.06179	6407.17	8.71609e-37	4.9034e-35
Capza1	8.08873	7.77735	8.27829	8.32012	8.13589	8.22792	8.10014	6399.4	8.8421e-37	4.95912e-35
Hspa8	11.0105	10.7774	10.9673	11.009	10.9236	11.6959	11.0254	6378.61	9.18907e-37	5.13806e-35
Tceb2	7.96577	7.79808	8.2685	8.12903	8.18016	8.4409	8.07468	6352.89	9.63885e-37	5.37322e-35
Hprt	8.53969	8.38702	8.91798	8.5467	8.49578	8.99405	8.60047	6314.44	1.03565e-36	5.75584e-35
Cbr2	8.52976	8.57444	7.84817	7.99596	8.40833	5.97589	8.08509	6297.13	1.06983e-36	5.92787e-35
Mff	7.47122	7.64209	7.63805	7.36043	7.19405	7.43102	7.46426	6242.73	1.18547e-36	6.54892e-35
Dad1	7.65727	7.83563	7.88186	7.87139	7.83732	7.46503	7.74783	6214.87	1.24988e-36	6.88407e-35
Prelid1	7.60337	7.44634	8.15105	8.37156	7.64108	8.35739	7.8191	6205.84	1.27155e-36	6.94101e-35
Myl12b	7.90603	7.84183	7.20071	7.353	7.89921	6.2901	7.5593	6204.4	1.27506e-36	6.94101e-35
Psmb5	8.15897	7.92658	8.68906	8.50974	8.26342	8.72789	8.29832	6203.76	1.2766e-36	6.94101e-35
Ube2n	7.96607	7.87101	8.19975	8.10952	8.2944	8.21297	8.07017	6203.3	1.27774e-36	6.94101e-35
Ly6e	10.2274	10.3806	9.72052	9.75512	10.3566	8.10914	9.91688	6202.74	1.27908e-36	6.94101e-35
Rps14	9.8689	9.7272	10.8766	10.2905	10.0137	10.9886	10.1594	6175.9	1.34642e-36	7.28494e-35
Eif3l	8.58135	8.2591	8.93551	8.69859	8.62039	8.58695	8.58004	6173.85	1.35172e-36	7.28982e-35
Tomm20	7.15626	7.41816	7.66621	7.6431	7.29465	8.23068	7.46903	6172.27	1.3558e-36	7.28982e-35
Ptp4a2	8.61708	8.51875	8.23918	8.28347	8.74886	8.20578	8.48822	6170.96	1.35921e-36	7.28982e-35
Ier2	8.98222	9.28331	6.22497	6.29675	8.59354	6.84459	8.10776	6168.99	1.36435e-36	7.2961e-35
Myl12a	7.90968	8.10247	7.57532	7.51425	8.26752	7.7053	7.89562	6160.02	1.38806e-36	7.40136e-35
Psmd14	8.49968	8.3868	8.81395	8.69639	8.63512	8.50128	8.55671	6151.44	1.41112e-36	7.50258e-35
Dynll1	9.27712	9.19951	9.29046	9.35822	9.51868	9.57013	9.34298	6123.89	1.48807e-36	7.8889e-35
Rbm3	7.95501	7.86211	8.09851	8.14236	9.01322	8.12982	8.15745	6113.7	1.51769e-36	8.02281e-35
Lamp2	9.76453	9.7795	10.5025	10.2311	9.94252	10.1238	9.97907	6095.19	1.57311e-36	8.29194e-35
Psmc3	8.10971	7.79984	8.36088	8.46323	8.27879	8.01843	8.13399	6078.73	1.62422e-36	8.5369e-35
Pdia6	9.22968	9.01732	9.49172	10.0432	9.15254	9.21487	9.29907	6071.36	1.6477e-36	8.63564e-35
Ndufb5	7.2728	7.26763	7.9197	7.59305	7.57979	7.83842	7.4966	6025.07	1.80382e-36	9.42702e-35
Taldo1	8.03643	7.98628	7.96944	8.11677	8.06801	7.95478	8.0233	6014.55	1.8415e-36	9.59668e-35
Srsf3	9.26291	9.31389	10.4451	10.0279	9.43048	11.226	9.74907	6003.58	1.88171e-36	9.7785e-35
Yipf5	7.53922	7.33012	7.82776	7.7941	7.70716	7.31722	7.56257	5999.72	1.89609e-36	9.82549e-35
Txndc15	8.2771	7.86919	9.02199	9.41035	8.48897	7.59753	8.37069	5996.77	1.90715e-36	9.85503e-35
Get4	7.84901	7.62754	7.90269	7.9591	8.10033	7.53558	7.82763	5992.62	1.92281e-36	9.90812e-35
Vapa	8.25687	8.10718	8.24727	8.32868	8.00688	8.55434	8.23243	5990.72	1.93005e-36	9.91765e-35
Ptges3	7.61074	7.96614	8.22957	8.25593	8.02128	8.78044	8.02373	5987.35	1.94293e-36	9.95605e-35
Apoa1bp	8.38625	8.30517	8.59066	8.39674	8.55485	8.16163	8.39447	5960.3	2.04983e-36	1.04746e-34
Ifitm3	10.7678	10.7987	11.3547	10.8583	10.9097	9.36108	10.7144	5950.35	2.09075e-36	1.06542e-34
Cmpk1	7.81564	7.86586	7.86422	7.92071	7.89005	7.30497	7.79557	5939.07	2.13821e-36	1.08659e-34
Snx5	7.02431	7.17762	7.20734	7.41218	7.12671	7.91349	7.23759	5936.53	2.14907e-36	1.08834e-34
H2afz	9.99577	9.69135	11.1024	10.8887	10.3355	11.7379	10.4229	5935.49	2.15349e-36	1.08834e-34
Manf	8.41813	8.32316	8.09265	8.91069	8.19281	7.18905	8.24206	5926.28	2.19341e-36	1.10548e-34
Edf1	7.21306	7.25995	7.09366	6.93734	7.16689	6.4009	7.07584	5914.56	2.24541e-36	1.12859e-34
Uqcrq	8.08155	7.965	7.95324	7.6779	8.04444	8.03039	7.98559	5909.1	2.27006e-36	1.13787e-34
Selenok	8.12378	8.35178	7.71983	7.60365	7.88538	7.22145	7.91961	5899.31	2.315e-36	1.15725e-34
Prdx3	8.99325	8.85591	8.66325	9.09085	9.11553	7.90217	8.83311	5897.02	2.32568e-36	1.15943e-34
Adprh	6.95977	7.21865	8.2248	8.06664	7.65662	7.90823	7.5014	5894.25	2.33865e-36	1.16275e-34
Ndufv1	7.95885	7.81226	8.06557	7.98843	8.03124	8.2608	7.99325	5891.85	2.34995e-36	1.16522e-34
Sar1b	7.87164	7.94504	7.62239	7.4248	7.67552	7.34108	7.71419	5884.23	2.38617e-36	1.18e-34
Arpc4	7.48489	7.58885	7.44029	7.45161	7.67762	7.45758	7.52268	5881.64	2.39864e-36	1.18299e-34
Gorasp2	7.81722	8.11313	7.87357	8.30679	7.86898	8.29633	8.00045	5870.6	2.45256e-36	1.20285e-34
Shfm1	8.27678	8.18652	8.48496	8.36189	8.41875	8.3239	8.32046	5870.3	2.45404e-36	1.20285e-34
Strap	7.61384	7.6994	8.11408	7.73761	7.61415	8.30612	7.78477	5869.39	2.45853e-36	1.20285e-34
Vps35	8.96024	8.88986	9.0709	9.02353	8.70667	8.69491	8.89869	5855.99	2.5259e-36	1.23253e-34
Suclg1	8.40375	8.17331	8.15123	8.09573	8.08408	8.16976	8.21855	5830.09	2.66188e-36	1.29545e-34
S100a14	8.89125	8.90343	8.49366	8.85507	8.94099	5.21515	8.42538	5828.72	2.66931e-36	1.29563e-34
Apobec3	8.78889	8.48278	8.12004	8.47731	8.46669	7.09346	8.37149	5824.25	2.69362e-36	1.30256e-34
Aamp	7.65842	7.57587	8.22031	7.8336	8.10079	8.45626	7.88858	5823.49	2.69774e-36	1.30256e-34
Dynlrb1	7.94246	7.95774	7.95939	7.77743	7.92714	7.9146	7.923	5810.14	2.77201e-36	1.33492e-34
Elavl1	7.89689	7.93496	8.62602	8.64763	8.13589	9.01805	8.24333	5791.56	2.87902e-36	1.38283e-34
Tspo	9.33561	9.51072	5.48157	7.04857	8.53352	3.31485	7.84061	5783.78	2.92521e-36	1.40136e-34
Rnf4	7.98614	8.34701	8.47901	8.03639	8.41856	8.91996	8.29469	5769.19	3.01389e-36	1.44009e-34
Psmd13	7.74086	7.63262	7.91093	7.88871	8.0917	7.7982	7.81692	5742.38	3.18463e-36	1.51773e-34
S100a1	8.03741	8.39617	5.86366	6.12993	7.2531	4.72609	7.13206	5718.97	3.34229e-36	1.58875e-34
Eif1ax	7.75244	7.87598	8.23086	8.08373	7.9671	8.09375	7.94356	5717.52	3.35233e-36	1.58942e-34
1810037I17Rik	7.73466	7.72375	7.83631	7.66056	7.93475	7.81028	7.77518	5701.08	3.46846e-36	1.64025e-34
Uqcr11	8.04521	7.91264	7.95403	7.86204	7.9293	8.33269	8.00173	5691.74	3.53637e-36	1.66808e-34
Ndufb9	8.67367	8.59013	8.80191	8.61727	8.82441	8.87764	8.71246	5680.76	3.61806e-36	1.70225e-34
Psmc4	7.82175	7.68632	8.17371	8.01882	8.15817	8.0335	7.93316	5662.71	3.75686e-36	1.76304e-34
Samm50	7.66645	7.47784	7.99711	8.1168	7.64659	7.9125	7.74556	5650.39	3.85485e-36	1.80175e-34
Uqcr10	7.49954	7.16528	7.48549	7.4287	7.58014	8.00371	7.4955	5649.89	3.85894e-36	1.80175e-34
Anp32e	7.39448	7.04133	8.28227	8.09824	7.60374	8.66126	7.68682	5630.65	4.01776e-36	1.87116e-34
Psmc2	8.20105	8.06427	8.35839	8.09098	8.07605	8.08718	8.14832	5618.89	4.11837e-36	1.91317e-34
Rpl6	8.25597	8.04437	8.65169	8.50161	8.35922	8.51999	8.33566	5609.95	4.19668e-36	1.94265e-34
Nrep	9.18419	8.6311	9.98119	10.0113	9.71896	8.64426	9.28793	5609.24	4.20296e-36	1.94265e-34
Ranbp1	7.78097	7.66248	8.59926	8.38886	8.01888	9.09456	8.10937	5604.73	4.24315e-36	1.95632e-34
Rps8	8.20529	8.04752	8.81506	8.64121	8.43641	8.94913	8.41571	5572.93	4.53855e-36	2.08728e-34
Mtch2	8.35592	8.39742	8.92945	8.67439	8.37949	8.80481	8.52179	5562.35	4.64168e-36	2.12939e-34
Gstp1	7.54942	7.55156	7.60191	7.71034	7.55489	7.25777	7.54234	5560.06	4.6644e-36	2.13449e-34
Adipor1	8.25583	8.24574	8.07891	8.358	8.46173	7.95593	8.24432	5556.19	4.70291e-36	2.14677e-34
Yipf1	8.29052	8.70095	7.62889	7.78605	8.2279	5.89926	7.9468	5539.69	4.8713e-36	2.21813e-34
Prr13	8.15508	8.35727	6.8773	6.83836	7.77382	5.26737	7.50108	5523	5.04829e-36	2.29305e-34
Nxf1	7.49669	7.39635	8.23793	7.95391	7.36633	8.1715	7.6741	5506.39	5.23138e-36	2.37036e-34
Gm10123	7.44718	7.32964	8.32465	8.11182	7.63026	8.35363	7.73633	5491.3	5.40399e-36	2.44255e-34
Prdx6	8.58962	8.6197	9.4086	8.53993	8.59303	10.0406	8.85368	5484.31	5.48606e-36	2.47357e-34
Rab21	7.94759	8.11649	7.5403	7.94314	8.03291	6.23199	7.74724	5480.41	5.53242e-36	2.48837e-34
Rps25	8.57351	8.58426	9.14497	8.95186	8.64485	9.31877	8.78184	5476.46	5.57972e-36	2.50353e-34
Ndufa13	7.6868	7.73799	7.55338	7.54405	7.65189	7.62643	7.65304	5475.27	5.59411e-36	2.50388e-34
Tmem123	8.65185	8.84127	8.97964	9.02954	8.7101	8.1667	8.72606	5466.44	5.70191e-36	2.54593e-34
Ap2m1	8.68746	8.30755	8.56127	8.64114	8.6835	8.3333	8.55395	5442.47	6.00617e-36	2.67529e-34
Rpn1	8.66209	8.23919	8.96439	9.27724	8.77522	8.77541	8.7171	5439.27	6.04803e-36	2.68743e-34
Tmed9	7.7553	7.75284	8.31429	8.23556	7.95003	7.52416	7.87686	5428.97	6.18524e-36	2.74177e-34
Ndufa11	8.31193	8.07771	8.74809	8.50699	8.54247	8.85494	8.43941	5422.01	6.27973e-36	2.77697e-34
Glrx3	7.27163	7.22384	8.37986	8.06156	7.36055	8.66664	7.65612	5405.49	6.51058e-36	2.87215e-34
Atp6v1f	8.18945	8.10602	7.95083	7.92389	8.09441	7.61742	8.03407	5383.25	6.83587e-36	3.00844e-34
Sec13	7.96825	8.00741	8.36912	8.38528	8.27634	8.03377	8.12299	5348.86	7.37413e-36	3.23758e-34
Odc1	8.87705	9.11224	8.2813	8.44784	9.01806	8.90315	8.82825	5344.4	7.44719e-36	3.26187e-34
Tor1aip2	8.67715	8.98321	8.75869	8.58617	9.1288	8.04886	8.73322	5332.42	7.64756e-36	3.34168e-34
Tubb5	8.31794	8.26386	9.51673	9.30413	8.84622	9.92976	8.82901	5330.74	7.6762e-36	3.34624e-34
Cox7b	7.73733	7.63357	8.21706	8.05336	7.91438	8.48759	7.92408	5315.22	7.94539e-36	3.45365e-34
Mat2b	8.11224	8.18792	8.11952	7.81533	7.7776	7.22315	7.9392	5314.39	7.96014e-36	3.45365e-34
Cox5b	7.98853	7.79929	8.11815	7.95713	7.98856	8.3802	8.00818	5312.68	7.99051e-36	3.45867e-34
Tpt1	8.94318	8.96705	8.97519	8.71423	8.87598	9.19941	8.94592	5309.87	8.04068e-36	3.47221e-34
H1f0	9.07186	8.93262	9.0046	9.45832	8.88396	9.39748	9.09199	5294.97	8.31242e-36	3.58115e-34
Cyb5b	8.02841	8.20137	8.74658	8.65872	8.4391	8.12916	8.29457	5286.15	8.47784e-36	3.64389e-34
Gnai3	8.51638	8.50373	8.75611	8.5736	9.09262	8.97444	8.68975	5284.59	8.50767e-36	3.64818e-34
Eif4e	8.01027	8.00025	8.73926	8.33707	8.00061	8.87157	8.23035	5281.46	8.56743e-36	3.66526e-34
Rps24	8.09728	8.0046	8.49178	8.3047	8.11309	8.55321	8.20374	5273.83	8.71508e-36	3.71978e-34
Atp5e	8.1628	7.90612	8.10408	8.11238	7.98256	8.06736	8.0613	5271.28	8.7652e-36	3.72959e-34
Bag1	7.33731	7.24533	7.3806	7.4642	7.28385	7.30625	7.32807	5270.6	8.7786e-36	3.72959e-34
Junb	10.0538	10.1894	6.74237	7.29841	9.73788	5.76958	8.83678	5257.55	9.0397e-36	3.83167e-34
Tsc22d3	8.8359	9.03773	7.51741	7.53865	8.2719	6.79036	8.24719	5248.64	9.22294e-36	3.90035e-34
Serpinb1a	10.3804	10.4947	6.65376	7.13702	9.94637	4.09736	8.80276	5241.02	9.38273e-36	3.95882e-34
Rcn2	7.32667	7.34943	7.65285	7.86727	7.54357	7.98351	7.54004	5232.14	9.57276e-36	4.02976e-34
Tmem183a	7.21587	7.55926	7.39188	7.51638	7.27621	7.56898	7.38606	5230.31	9.61254e-36	4.03727e-34
Cope	7.98989	7.89348	8.25123	8.56596	8.06387	7.82265	8.06152	5225.93	9.70831e-36	4.0682e-34
Rps15	7.81146	7.69537	8.23212	8.11913	7.78167	8.32535	7.9275	5224.36	9.74276e-36	4.07336e-34
mt-Nd1	10.851	11.0621	11.7289	10.6935	10.5794	12.5705	11.1319	5221.58	9.80429e-36	4.08113e-34
Hspd1	8.30658	7.97383	9.41388	9.24043	8.46414	9.22365	8.61008	5221.52	9.80571e-36	4.08113e-34
G3bp1	8.65935	8.43401	9.3032	9.26715	8.80151	9.66515	8.90035	5214.38	9.96569e-36	4.13835e-34
Gcat	7.33034	7.52936	8.83505	8.35909	7.51651	9.42134	7.93186	5193.66	1.04461e-35	4.32807e-34
Ube2i	7.55184	7.81053	8.33025	7.97493	7.91918	8.50374	7.90914	5176.75	1.0857e-35	4.48822e-34
Ndufs2	8.3438	8.45388	8.49018	8.33945	8.38103	8.53511	8.40955	5155.63	1.13947e-35	4.69994e-34
Stx7	9.47188	9.74858	7.5979	8.53616	8.93595	6.61979	8.78779	5107.58	1.27292e-35	5.2386e-34
Ctsc	8.54343	8.37223	8.37342	8.7922	8.95013	6.17426	8.30646	5102.13	1.28909e-35	5.28464e-34
Copa	9.04578	8.31059	8.93435	8.99417	8.77132	8.62748	8.79515	5101.88	1.28985e-35	5.28464e-34
Lin7c	8.17917	8.10263	8.04491	8.10971	8.21384	7.9635	8.12244	5094.85	1.31103e-35	5.3595e-34
Eif3m	8.01351	7.91202	8.61335	8.46495	7.96162	8.81778	8.20058	5085.98	1.33833e-35	5.45897e-34
Arhgdib	8.17346	7.83581	7.74048	8.08519	7.89769	6.39581	7.80133	5079.51	1.35866e-35	5.52962e-34
Ptp4a1	7.82953	8.06395	7.53282	7.62253	7.45461	7.89277	7.76662	5078.33	1.36239e-35	5.53258e-34
Shisa5	8.27601	8.55622	6.84956	7.77086	8.28528	6.05878	7.85321	5071.24	1.38509e-35	5.61235e-34
Saraf	9.17188	9.3383	8.49455	8.92007	9.18661	7.33732	8.88512	5061.1	1.41826e-35	5.73414e-34
Azin1	8.59744	8.40765	8.4687	8.75482	8.35185	8.75032	8.5441	5057.51	1.43023e-35	5.76984e-34
Rer1	8.11731	8.13826	8.18681	8.05851	8.21478	8.15959	8.1442	5050.34	1.45442e-35	5.85462e-34
Arpp19	7.73404	7.86529	8.23152	7.92124	8.02336	8.65681	7.98967	5037.9	1.49747e-35	6.01475e-34
Cxcl10	9.90954	10.0935	8.61699	8.96117	9.97542	2.34475	8.8221	5033.55	1.51285e-35	6.06326e-34
Rps10	7.52322	7.43006	8.13327	7.95526	7.46584	8.30638	7.70763	5022.84	1.55142e-35	6.20433e-34
Atp5g1	8.12511	8.07673	8.64223	8.15374	8.50979	8.82339	8.31843	5020.99	1.55819e-35	6.21787e-34
Tm2d2	7.63449	7.51451	7.74215	7.74538	7.53991	6.98622	7.54891	5018.75	1.56646e-35	6.23737e-34
Rps17	8.55803	8.48911	9.35978	9.00384	8.78425	9.28059	8.8084	5015.06	1.58012e-35	6.27817e-34
Arl8b	8.0261	8.32972	8.16744	8.3831	8.01017	8.26225	8.17007	5005.23	1.61724e-35	6.41182e-34
Pebp1	7.384	7.3625	8.45139	8.05795	7.71373	8.91128	7.80882	5002.3	1.62848e-35	6.44246e-34
Tbcb	7.65096	7.62437	7.44347	7.74663	7.75186	7.19949	7.59646	4997.38	1.64753e-35	6.50385e-34
Rpl7a	7.72502	7.70915	8.33487	8.05009	7.8815	8.06387	7.89292	4988.83	1.68125e-35	6.61518e-34
Atxn10	8.281	8.06873	8.85618	8.99697	8.30622	9.20088	8.49791	4988.41	1.68292e-35	6.61518e-34
Cyb5a	7.7456	8.10791	8.06039	7.83973	7.52477	7.82254	7.83744	4979.51	1.71882e-35	6.73349e-34
Rps27a	8.9637	8.92106	9.56182	9.20638	8.91916	9.96536	9.16174	4979.14	1.72034e-35	6.73349e-34
Rnf187	7.93331	7.86466	8.61352	8.48004	8.17407	9.15268	8.24105	4957.06	1.81318e-35	7.0818e-34
BC031181	7.73156	7.90854	7.28976	7.25155	7.66296	6.74608	7.53297	4945.93	1.86204e-35	7.25722e-34
Chmp5	7.9213	8.02696	7.35078	7.41627	7.7398	6.63739	7.64108	4938.86	1.89379e-35	7.36537e-34
Hagh	10.0279	9.90084	7.50895	8.98917	9.61182	5.37522	8.9886	4936.52	1.90445e-35	7.38676e-34
Dusp1	10.1185	9.98426	5.28996	4.80592	9.49303	4.64971	8.19928	4935.89	1.90732e-35	7.38676e-34
Cdc42se2	8.64696	8.65475	8.32685	8.40665	8.51791	8.39171	8.53604	4933.05	1.92033e-35	7.4215e-34
Sumo1	7.822	8.10104	8.6013	8.27853	7.88934	8.7141	8.1327	4927.85	1.94444e-35	7.49894e-34
Sdf4	8.10017	8.06152	8.03617	7.78974	8.11974	7.54843	7.98722	4926.31	1.95163e-35	7.51091e-34
Rps27l	8.49534	8.35216	8.73118	8.75657	8.26469	9.13778	8.5631	4923.84	1.96325e-35	7.53988e-34
Chmp2a	7.80377	7.77204	7.05242	7.38537	7.66678	6.4634	7.4851	4898.39	2.08735e-35	7.99977e-34
M6pr	8.77647	8.82634	8.21636	8.63407	8.84276	7.35487	8.54908	4892.36	2.11797e-35	8.10025e-34
Srsf2	7.67149	7.70651	8.45694	8.40185	8.27312	9.0505	8.10727	4887.86	2.14113e-35	8.17182e-34
Ndufa1	8.0955	8.218	8.28209	7.88096	8.17264	8.0201	8.11724	4880.42	2.18008e-35	8.30327e-34
Coro1b	7.67401	7.52814	7.45056	7.65403	7.56192	6.86013	7.50504	4865.45	2.26073e-35	8.59263e-34
Cetn3	7.9578	7.88703	8.28917	8.15908	7.85451	8.29557	8.0299	4864.37	2.26665e-35	8.59739e-34
Ppp4c	7.43894	7.41562	8.38142	8.10835	7.73863	8.79318	7.82474	4843.91	2.38251e-35	9.01823e-34
Cnn3	9.27393	9.34865	9.81121	9.76465	9.3973	10.0711	9.51925	4837.56	2.41977e-35	9.14045e-34
Ndufb10	7.32595	7.11915	7.57486	7.37975	7.30428	7.79391	7.37234	4826.65	2.48525e-35	9.36857e-34
Txn2	7.40242	7.43045	7.82636	7.52541	7.30565	8.40438	7.57312	4813.72	2.56538e-35	9.65086e-34
Sqle	7.79313	7.67848	8.92276	9.18726	8.47674	8.29079	8.22637	4812.17	2.57516e-35	9.66788e-34
Cd47	8.38197	8.55603	7.08476	7.7295	8.42505	5.42257	7.85432	4800.5	2.65019e-35	9.9293e-34
Copz1	7.9555	8.15451	8.42005	8.4276	8.20754	8.2038	8.169	4799.15	2.65898e-35	9.94198e-34
Eif4e2	7.82304	7.61484	7.72819	7.94081	7.82707	7.49386	7.74814	4797.87	2.6674e-35	9.95326e-34
Eef1b2	7.89327	7.91471	8.5983	8.25222	8.10445	8.53797	8.12711	4795.39	2.68374e-35	9.99395e-34
Atp6v1g1	8.21131	8.22028	8.69156	8.14385	8.40248	8.73054	8.35002	4791.04	2.71275e-35	1.00816e-33
Bzw1	9.338	9.01852	9.77005	9.28924	9.34081	10.124	9.41029	4787.29	2.73795e-35	1.01503e-33
Eef1d	7.70291	7.54998	8.06447	7.88422	7.64626	8.34932	7.80257	4786.65	2.74228e-35	1.01503e-33
Rps13	8.16995	8.25666	8.91805	8.79397	8.57152	9.43209	8.55229	4784.49	2.75698e-35	1.01842e-33
Psmd2	8.64954	8.30721	8.96259	8.95123	8.73168	8.94801	8.70228	4753.27	2.9789e-35	1.09819e-33
Tpi1	8.46418	7.72579	9.22583	9.92806	8.1009	9.80328	8.67403	4731.48	3.14521e-35	1.15719e-33
Ssr1	7.65397	7.9343	8.26046	8.5837	7.81673	8.53539	8.01316	4723.76	3.20657e-35	1.17741e-33
Cycs	8.26679	8.10923	8.21967	8.31025	8.30153	8.505	8.26649	4716.46	3.26574e-35	1.19675e-33
Ndufab1	7.58812	7.55002	7.91232	7.88699	7.69925	8.20107	7.74115	4698.17	3.41935e-35	1.25055e-33
Derl1	8.24501	8.5963	7.98435	8.52274	8.29269	8.14567	8.31127	4696.31	3.43541e-35	1.25392e-33
Sdhc	7.8087	7.87357	8.03915	7.92758	7.89033	8.23562	7.92369	4685.89	3.52683e-35	1.28474e-33
Rpl27	8.39202	8.34284	8.93076	8.84053	8.63644	9.16153	8.6237	4679.79	3.58157e-35	1.3021e-33
Tpm3	8.59631	8.36173	8.26339	8.7518	8.61958	8.36291	8.50574	4675.94	3.61656e-35	1.31224e-33
Arf3	7.96847	8.1454	8.05204	8.39883	8.32771	7.94542	8.11807	4672.3	3.65001e-35	1.32177e-33
Spg21	8.7531	8.88598	8.44826	8.78577	8.81397	7.97624	8.66907	4659.81	3.76747e-35	1.36162e-33
Rps26	7.75693	7.80408	8.38841	8.17952	8.08488	8.38225	8.01137	4655.31	3.8107e-35	1.37454e-33
Ndufb8	8.12847	8.07242	8.33446	8.29631	8.19897	8.38661	8.20139	4646.29	3.89916e-35	1.4037e-33
Rps23	8.82985	8.87526	9.58282	9.26171	9.01888	9.80184	9.1176	4628.76	4.07739e-35	1.46499e-33
1110004F10Rik	8.04795	7.93839	8.51678	8.20241	7.99153	8.61723	8.15467	4624.95	4.1173e-35	1.47645e-33
Psmb9	7.96525	8.725	8.04223	7.25896	7.60563	6.03647	7.76142	4623.78	4.12967e-35	1.478e-33
Rplp2	8.4228	8.24999	8.69739	8.59197	8.38331	8.76252	8.47483	4620.66	4.16277e-35	1.48696e-33
Hmgb2	8.27238	8.26171	9.48206	9.40451	8.7546	9.77758	8.789	4614.34	4.23068e-35	1.50829e-33
Mmadhc	7.55988	7.74842	7.62524	7.64268	7.96438	7.677	7.69009	4605.1	4.33216e-35	1.54148e-33
Rplp1	8.37529	8.1798	8.53701	8.48273	8.42273	8.65736	8.40831	4589.94	4.50444e-35	1.59968e-33
Krt8	10.6997	10.3847	10.3448	10.7557	10.8258	10.4306	10.5912	4587.27	4.53553e-35	1.60762e-33
Trappc3	6.92675	6.87957	7.26391	6.74172	6.68506	6.79753	6.88286	4585.83	4.55244e-35	1.61051e-33
Nme1	7.47153	7.38395	8.07649	7.98134	7.58555	7.96866	7.658	4580.77	4.61216e-35	1.62557e-33
Lsr	6.89009	6.75032	7.19449	6.94539	7.02376	6.66773	6.89982	4580.73	4.61267e-35	1.62557e-33
Hacd3	7.73239	7.74614	7.226	7.56796	7.59738	7.34092	7.59167	4578.31	4.64157e-35	1.62758e-33
Capzb	7.79554	7.44974	7.93265	7.7904	8.01782	8.25497	7.83246	4578.15	4.64355e-35	1.62758e-33
Krt5	9.65819	9.58813	11.5968	9.85983	9.88331	9.47454	9.91116	4578.03	4.64493e-35	1.62758e-33
Smdt1	7.63411	7.47246	7.27504	7.404	7.53521	7.25429	7.47467	4568.65	4.75899e-35	1.66438e-33
Ube2l6	8.79916	8.95928	7.18266	7.73103	8.4207	4.73119	7.99071	4561.23	4.85135e-35	1.69346e-33
Arhgdia	8.27194	8.11947	8.05022	8.38814	8.39937	7.74116	8.18742	4558.93	4.88038e-35	1.70037e-33
Serbp1	7.83527	7.71233	8.01662	8.08018	7.94188	8.73488	7.98257	4556.54	4.91076e-35	1.70772e-33
Slc25a11	8.18399	8.04877	8.1491	8.29182	8.42312	8.12213	8.19587	4552.83	4.95825e-35	1.72098e-33
Alyref	7.19845	7.28927	8.11168	7.92559	7.77518	8.39526	7.63272	4551.09	4.9808e-35	1.724e-33
Uqcrb	8.60073	8.61649	8.66766	8.59661	8.61371	8.74536	8.63024	4550.71	4.98569e-35	1.724e-33
Timm17a	7.43551	7.49334	7.3936	7.18038	7.59094	7.48234	7.44226	4549.32	5.00373e-35	1.72699e-33
Cct2	8.08407	8.27255	8.48337	8.60648	8.01886	8.38187	8.24977	4543.04	5.08616e-35	1.75215e-33
Nup85	8.76842	8.31354	8.40602	8.54289	8.50622	7.58524	8.43577	4533.17	5.2186e-35	1.79442e-33
Ivns1abp	9.00525	8.94787	7.92202	8.53054	8.38502	7.76269	8.57633	4528.7	5.27979e-35	1.81207e-33
Rpl41	8.49088	8.37779	8.74502	8.60995	8.507	8.72745	8.54076	4523.85	5.34721e-35	1.83179e-33
Xbp1	7.92815	8.18809	8.49648	8.62697	8.23848	8.71828	8.26516	4514.82	5.47497e-35	1.87207e-33
Serp1	9.597	9.58601	9.82868	9.74132	9.785	9.61749	9.67304	4503.96	5.63319e-35	1.9226e-33
Hbp1	8.08485	8.01147	8.24087	7.55761	7.90906	7.69853	7.9562	4489.13	5.85719e-35	1.99535e-33
Tmed4	7.76519	7.96625	7.38734	7.73066	7.8038	6.81471	7.65066	4488.02	5.87436e-35	1.9975e-33
Eif4a3	7.84438	7.7663	8.09426	8.14904	7.77559	8.43434	7.95148	4480.7	5.98894e-35	2.0327e-33
H2-DMa	8.24693	8.48697	7.77296	7.9422	8.38679	5.47683	7.90277	4475.53	6.07123e-35	2.05102e-33
Etf1	8.5961	8.28993	8.35245	8.45214	8.41657	7.76196	8.36799	4475.48	6.07194e-35	2.05102e-33
Rps29	8.27413	8.2228	8.65481	8.52426	8.61379	8.55513	8.42211	4475.21	6.07635e-35	2.05102e-33
Sin3b	7.5423	7.4852	7.49132	7.43699	8.08678	7.57225	7.60245	4468.59	6.18368e-35	2.08343e-33
Rps16	8.50933	8.24849	9.32152	8.96265	8.55578	9.27683	8.70045	4464.06	6.25836e-35	2.10473e-33
Cks1b	6.82104	6.6048	8.71508	8.22737	7.28568	9.1527	7.50088	4450.19	6.49279e-35	2.17959e-33
Eif5	8.35043	7.91876	8.23078	8.08522	8.07281	8.72908	8.222	4444.6	6.59016e-35	2.20824e-33
Herpud1	9.11589	8.77887	7.65645	7.91877	8.62832	5.7637	8.28183	4441.59	6.64307e-35	2.22193e-33
Adh5	7.59039	7.53613	8.27039	7.95362	7.52573	8.4432	7.78909	4436.8	6.72843e-35	2.24489e-33
Rpl30	7.79906	7.71769	8.42682	7.93579	8.02727	8.45202	7.98223	4436.37	6.73613e-35	2.24489e-33
Sppl2a	8.3651	8.59924	9.02272	8.63062	8.49438	7.99965	8.49662	4434.77	6.76501e-35	2.25044e-33
Krt14	9.4243	9.70376	8.4513	8.1802	9.42771	3.36909	8.5245	4432.73	6.80186e-35	2.25861e-33
Mrpl17	6.96533	7.01153	7.89911	7.40926	7.37552	8.02128	7.31832	4430.92	6.83478e-35	2.26545e-33
Sec61b	8.01792	7.88169	8.32691	8.27937	8.24088	8.07965	8.0993	4425.11	6.94171e-35	2.29676e-33
Itm2c	9.06259	9.49884	9.69318	9.47449	9.43383	9.76056	9.40852	4414.05	7.15021e-35	2.3615e-33
Ccnd2	8.99053	8.85824	8.93557	9.21733	9.0984	8.78979	8.97705	4406.9	7.28857e-35	2.40288e-33
Rpl35a	7.78786	7.74905	8.37234	8.24283	7.76814	8.68893	8.00186	4405.34	7.31905e-35	2.40861e-33
Rpl26	8.33909	8.19974	8.87526	8.58277	8.24654	8.91294	8.45426	4401.92	7.38668e-35	2.42652e-33
Rab6a	7.41619	7.45704	6.46189	7.00108	6.93113	7.69325	7.22462	4395.94	7.5064e-35	2.46146e-33
Ywhab	7.83826	7.64778	8.02938	8.08342	7.83639	8.15714	7.88887	4379.49	7.84658e-35	2.56784e-33
Sec61a1	9.0511	8.73032	8.6685	9.09685	8.881	8.2597	8.8314	4378.92	7.85875e-35	2.56784e-33
Rab7	7.81625	8.12684	7.415	7.45219	7.68135	6.88491	7.65981	4356.63	8.3475e-35	2.7227e-33
Atp5j2	7.50878	7.48425	7.63473	7.51709	7.5438	8.04816	7.58697	4349.33	8.51469e-35	2.77232e-33
Fis1	7.75775	7.85161	7.60537	7.54775	7.67647	7.35544	7.67503	4341.63	8.69498e-35	2.82602e-33
Dbi	8.03346	7.71265	8.7255	8.3809	8.2251	8.37969	8.15905	4334.46	8.86657e-35	2.87671e-33
Usp18	9.55621	9.97404	4.19808	7.01713	8.74469	1.30595	7.64719	4331.69	8.9338e-35	2.89342e-33
Vamp3	7.65679	7.35627	7.70822	7.49653	7.76794	7.62392	7.59811	4329.76	8.98118e-35	2.90365e-33
Mcl1	8.91522	8.92631	7.82268	8.06448	9.08381	7.63595	8.57132	4317.01	9.29977e-35	3.00138e-33
Psme3	8.30727	8.26615	8.45282	8.31221	8.35012	8.30791	8.32591	4310.91	9.45671e-35	3.04458e-33
Rab1b	7.58798	7.55915	7.55074	7.54932	7.63009	7.53005	7.57373	4309.94	9.48183e-35	3.04458e-33
2700060E02Rik	8.12833	7.98051	8.34316	8.44256	7.89811	8.27141	8.14258	4309.89	9.48327e-35	3.04458e-33
H2afv	7.02797	6.57524	8.25251	7.69153	7.16107	8.77495	7.38168	4307.23	9.55267e-35	3.06151e-33
Minos1	8.0843	7.87678	8.29187	8.22964	8.31587	8.47093	8.16488	4300.92	9.71971e-35	3.10963e-33
Nfkbie	8.06458	8.23758	7.34762	8.17471	8.07144	4.01203	7.56266	4299.19	9.76616e-35	3.11907e-33
Tceb1	7.49564	7.67151	7.51165	7.66815	7.83846	7.82262	7.64227	4286.27	1.012e-34	3.22646e-33
Sap18	7.16348	7.06133	7.3694	7.17701	7.21642	7.63135	7.23287	4254.9	1.10383e-34	3.51317e-33
Scp2	7.67725	7.82098	7.44458	7.27542	7.43658	7.08987	7.52675	4251.61	1.11397e-34	3.53508e-33
Idh2	7.00813	6.36717	8.21427	8.06732	7.5792	8.32368	7.38371	4251.42	1.11456e-34	3.53508e-33
Cs	8.58498	8.47245	8.65213	8.66313	8.62997	9.14586	8.65056	4245.91	1.13178e-34	3.58353e-33
Gps1	7.58129	7.48069	7.9256	7.90275	7.52972	8.08483	7.68824	4242.74	1.14181e-34	3.60907e-33
Laptm4a	9.33243	9.59397	9.70062	9.44421	9.26759	9.45832	9.44814	4230.68	1.18092e-34	3.72627e-33
Sec22b	7.94538	7.80209	7.96784	7.88087	7.87363	7.77247	7.88324	4226.83	1.19368e-34	3.76011e-33
Ddx5	9.15584	9.02126	8.4676	8.82896	8.79879	9.01571	8.9403	4222.58	1.20796e-34	3.79859e-33
Txndc9	7.16756	7.15992	7.38984	7.12452	7.12575	7.38217	7.20638	4220.78	1.21408e-34	3.8113e-33
Wdr61	7.32995	7.47283	7.7697	7.71781	7.09981	7.80313	7.47197	4218.94	1.22033e-34	3.82441e-33
Sumo3	8.24502	8.25545	8.72627	8.15364	8.26715	8.8198	8.36075	4217.23	1.22621e-34	3.83629e-33
Ndufs7	7.41287	7.38098	7.4637	7.18298	7.39303	7.77589	7.42486	4214.36	1.23612e-34	3.86073e-33
Ndufa7	7.70716	7.44579	7.8161	7.71028	7.60198	7.78238	7.6608	4210.84	1.24841e-34	3.89251e-33
Csde1	8.93291	8.61205	9.08182	9.07179	8.7492	9.29462	8.91872	4200.42	1.28552e-34	4.00034e-33
Srsf6	7.84283	7.63195	8.38777	8.1415	7.96007	8.86704	8.03803	4199.91	1.28735e-34	4.00034e-33
Lars2	11.1111	10.8036	10.9925	10.9639	11.0428	10.8222	10.9722	4188.86	1.32808e-34	4.11995e-33
Aplp2	9.80417	9.5122	9.60035	10.2491	9.75242	8.77613	9.65244	4181.74	1.35508e-34	4.19648e-33
Vmp1	7.84765	8.12317	7.58157	7.59466	7.80525	7.74078	7.82076	4181.16	1.35731e-34	4.19648e-33
Gnb2	7.26669	7.11454	6.77478	7.17323	7.42758	7.12125	7.17881	4165.83	1.41756e-34	4.37539e-33
Tmem147	7.62586	7.62922	7.77577	7.87153	7.84531	7.2139	7.65646	4163.16	1.42835e-34	4.40132e-33
Rpl31	7.55796	7.56923	8.19125	7.86071	7.81371	8.27336	7.7904	4162.21	1.43222e-34	4.40587e-33
Tmem30a	8.02008	7.94077	7.23145	7.63589	7.7493	6.75558	7.68275	4141.37	1.5198e-34	4.66749e-33
Tmem14c	7.57663	7.6475	8.05689	8.06921	7.82988	8.05647	7.79725	4133.66	1.55365e-34	4.76349e-33
Rpl17	7.55051	7.40462	8.17949	7.99294	7.45818	8.16873	7.70291	4127.91	1.57944e-34	4.8345e-33
9530068E07Rik	8.86693	8.86114	8.6702	8.86122	8.89242	8.53702	8.81049	4127.23	1.58248e-34	4.83577e-33
Ei24	7.4763	7.81428	7.64057	7.57597	7.3712	7.70478	7.5826	4126.56	1.58557e-34	4.83717e-33
Eif3g	7.22868	7.00591	7.71689	7.65525	7.27914	7.6002	7.3419	4125.6	1.58991e-34	4.84237e-33
Atp6v1h	8.27426	8.26527	7.61717	7.81673	8.14852	7.03692	7.98032	4118.08	1.62458e-34	4.93979e-33
Rpl7l1	7.25991	7.01308	7.49444	7.38816	7.16652	7.89187	7.31455	4116.15	1.63363e-34	4.95912e-33
Dpy30	7.46174	7.31715	7.96195	7.8264	7.30975	8.11118	7.58585	4109.26	1.6663e-34	5.04995e-33
Eif2s2	7.39005	7.40864	7.28029	7.38361	7.57562	7.86065	7.46287	4104.62	1.6887e-34	5.10942e-33
Gdi2	8.33878	8.22179	8.77363	8.75524	8.40868	8.62799	8.45474	4094.21	1.74019e-34	5.25657e-33
Psmb7	7.17888	7.06401	7.72296	7.43747	7.46248	7.49723	7.33006	4079.98	1.81333e-34	5.46853e-33
Dynlt3	7.4336	7.42444	7.6401	7.4648	7.3392	7.20999	7.41767	4076.9	1.8296e-34	5.50856e-33
Tspan31	7.77472	7.83488	8.17119	8.40826	7.84337	7.90365	7.93166	4075.45	1.83727e-34	5.52261e-33
Clptm1l	8.04677	8.32301	8.10557	8.09096	8.50883	7.55722	8.12829	4072.38	1.85373e-34	5.56299e-33
Fkbp8	7.3976	7.29823	7.42283	7.56443	7.40868	7.41492	7.40512	4070.01	1.86656e-34	5.59239e-33
Srp14	7.93044	7.82119	7.60309	7.49254	7.63511	7.49987	7.72593	4067.74	1.87889e-34	5.6129e-33
Mgst3	7.89932	7.46877	8.21107	8.18586	7.84888	6.40477	7.70292	4067.63	1.87951e-34	5.6129e-33
Rps4l	7.02128	7.08371	6.40926	6.63038	6.80663	7.10644	6.89537	4054.61	1.95212e-34	5.81105e-33
Mrpl51	7.26289	7.25926	7.61627	7.35425	7.36798	7.93857	7.40861	4054.6	1.95218e-34	5.81105e-33
Itfg1	8.15746	7.85314	7.71584	8.08784	8.0682	7.09273	7.90402	4051.12	1.97207e-34	5.86078e-33
Map1lc3a	7.83531	7.82732	6.42974	5.87621	7.12533	5.68984	7.08751	4046.61	1.99822e-34	5.92892e-33
Erlin2	7.83932	8.04083	7.5545	7.87573	7.98987	7.64298	7.85004	4038.82	2.04432e-34	6.05593e-33
Nedd8	7.29271	7.34584	7.55419	7.47479	7.48206	7.518	7.40979	4033.93	2.07379e-34	6.13335e-33
Anapc5	8.32996	7.49341	8.44915	8.78382	8.45426	8.62017	8.28733	4029.31	2.10208e-34	6.20705e-33
Fam213b	8.07547	7.82319	8.04741	7.43097	7.48921	6.66885	7.69911	4025.41	2.12626e-34	6.26839e-33
Rala	7.24556	7.40198	7.28144	7.34403	7.41567	6.89554	7.2768	4019.4	2.16417e-34	6.36994e-33
Ndufb11	7.81812	7.902	7.97887	7.87358	7.82942	8.06523	7.8905	4017.53	2.17614e-34	6.39493e-33
Rpl36al	7.23994	7.2582	8.0303	7.6541	7.54153	8.04396	7.52229	4005.88	2.25214e-34	6.60476e-33
Hint1	7.72187	7.71053	7.68056	7.91376	7.74354	7.97014	7.77001	4005.49	2.25472e-34	6.60476e-33
Erh	7.52723	7.409	8.66276	8.3069	7.86201	8.68579	7.90989	3995.2	2.32438e-34	6.79391e-33
Mrpl37	7.06024	7.06405	7.50373	7.23091	7.25209	7.16988	7.17451	3994.86	2.32668e-34	6.79391e-33
Fam107b	8.01305	7.96354	8.30315	8.62697	8.53347	7.99829	8.1868	3991.76	2.34817e-34	6.84579e-33
Eif1a	7.78709	7.7986	8.10815	7.96922	8.10953	8.37674	7.96578	3976.73	2.45527e-34	7.14671e-33
Vcp	9.24426	8.86936	9.23722	9.3794	9.52214	9.25647	9.23191	3974.23	2.47361e-34	7.18871e-33
Rbm39	7.7246	7.8049	7.8194	7.65448	7.35546	8.22355	7.74558	3971.97	2.49027e-34	7.22572e-33
Tpm4	8.48456	8.22594	8.43111	8.39851	8.4299	8.2149	8.38146	3964.51	2.54622e-34	7.37643e-33
Ssr4	7.64764	7.63843	7.70306	7.68279	8.02891	7.04681	7.64581	3963.8	2.55168e-34	7.38061e-33
Chtop	7.44526	7.43691	7.73487	7.41528	7.29585	8.24401	7.5434	3955.95	2.6122e-34	7.54381e-33
Brk1	7.6896	7.70949	7.87447	7.55779	7.52421	7.64409	7.66901	3951.42	2.64782e-34	7.63468e-33
Reep5	7.73439	7.63046	7.15689	7.30311	7.63851	6.61927	7.45529	3950.88	2.6521e-34	7.63505e-33
Ndufa12	7.65304	7.5202	7.91065	7.63675	7.6043	7.77334	7.66146	3944.93	2.69978e-34	7.76017e-33
Arpc1a	7.74448	7.38981	7.54117	7.74166	7.62513	7.51108	7.60618	3936.42	2.76959e-34	7.94844e-33
Rpl23	8.15948	8.21582	8.82003	8.45245	8.23472	8.9936	8.38864	3924.77	2.86841e-34	8.2192e-33
Dars	7.78665	7.84974	8.22537	8.29469	8.0535	8.63851	8.04808	3917.46	2.93233e-34	8.3893e-33
Rpl37	7.87553	7.76124	8.29111	8.18343	7.90709	8.3317	7.99552	3916.2	2.94349e-34	8.40814e-33
Rpl34	7.97614	7.56825	8.6284	8.28555	8.07527	8.66167	8.10271	3912.76	2.97419e-34	8.48266e-33
Rab10	8.22351	7.93803	7.97889	7.71038	7.61587	8.11819	7.97895	3907.42	3.02262e-34	8.60746e-33
Hspe1	7.97893	8.06851	9.6763	9.53956	8.84464	8.76699	8.59629	3890.65	3.18033e-34	9.04257e-33
Psmc1	7.51436	7.10583	7.8998	7.72788	7.53424	7.95302	7.55855	3886.2	3.22368e-34	9.15166e-33
Yif1b	7.07686	7.04146	7.28371	7.34799	7.07601	6.4682	7.05459	3884.05	3.2448e-34	9.19742e-33
G3bp2	7.52306	7.54972	7.43868	7.39827	7.51643	7.89192	7.54617	3878.86	3.29658e-34	9.32982e-33
Ndufs3	7.02917	6.81833	7.54512	7.08019	7.21348	7.55915	7.14484	3872.54	3.36066e-34	9.49657e-33
Rtcb	7.41338	7.35566	7.61639	7.36591	7.35867	7.78393	7.4558	3869.63	3.39066e-34	9.56664e-33
Nsmce1	8.96594	9.00248	7.52636	8.15114	8.64527	7.46353	8.4892	3866.6	3.42224e-34	9.64098e-33
Hnrnpab	8.15938	8.33052	8.73892	8.72638	8.47727	8.96376	8.4692	3846.57	3.63893e-34	1.02358e-32
Plgrkt	6.75706	6.61588	8.40646	7.47711	7.11471	8.97729	7.31673	3845.86	3.64692e-34	1.02421e-32
Ube2m	7.04412	7.0424	7.14542	7.16087	7.42076	7.56844	7.18861	3845.29	3.65332e-34	1.02421e-32
Tbrg1	7.43843	7.31798	7.4291	7.56082	7.58344	7.11	7.4131	3844.88	3.6579e-34	1.02421e-32
Eef2	9.34596	8.93266	9.11914	9.23501	9.304	9.10533	9.19238	3841.76	3.69323e-34	1.03253e-32
Ddx39b	7.59564	7.22951	8.32744	8.17711	7.58693	8.81929	7.81803	3837.98	3.73643e-34	1.04302e-32
Anp32b	7.19589	7.48568	7.96237	7.38942	7.49189	8.44793	7.55493	3835.8	3.76158e-34	1.04846e-32
H2-Q6	9.47989	9.37703	6.91413	7.53789	8.5835	-0.486735	7.65112	3831.73	3.80919e-34	1.06012e-32
Cdipt	7.82763	8.06224	7.35238	7.61519	7.6465	6.7995	7.64599	3828.97	3.84175e-34	1.06757e-32
Selenos	7.05811	7.19202	6.84992	7.06105	7.06549	6.37936	6.98321	3824.38	3.89658e-34	1.08117e-32
Sfn	7.77664	7.68045	8.38285	7.65915	7.93785	8.0931	7.87562	3818.5	3.96814e-34	1.09869e-32
Ppm1b	6.43053	6.8331	6.93541	6.95289	6.42957	7.41313	6.73867	3818.22	3.97166e-34	1.09869e-32
Tcea1	7.23422	7.17362	7.32679	7.28505	7.00208	7.21722	7.20097	3812.66	4.04069e-34	1.1161e-32
Mapre1	7.90968	7.79641	8.10517	8.16094	8.22288	8.22733	8.02503	3808.12	4.09789e-34	1.12925e-32
Glrx5	6.57754	6.37241	7.37241	7.00712	6.89994	7.56509	6.84451	3807.91	4.10056e-34	1.12925e-32
Rpl21	7.8844	7.83334	8.31998	8.1112	7.81432	8.46956	8.00881	3801.72	4.18027e-34	1.14948e-32
Tmem167	7.90392	8.0047	8.53229	8.33608	8.23724	8.35512	8.1483	3796.8	4.24479e-34	1.16548e-32
Sec11c	8.18189	8.27445	7.60238	8.35991	8.08902	4.98806	7.76982	3789.74	4.33914e-34	1.18961e-32
Pfn2	7.78926	8.10359	7.77927	8.45919	7.61634	7.56544	7.8752	3788.03	4.36241e-34	1.19421e-32
Ndufb6	7.01187	6.75032	7.18264	7.04664	7.01515	7.45185	7.03658	3785.16	4.40173e-34	1.20318e-32
H2-DMb1	8.05811	8.40496	6.47274	7.03472	7.81814	2.61329	7.15614	3778.79	4.49027e-34	1.22556e-32
Tonsl	7.44909	7.4376	7.17278	7.1713	7.48788	7.20524	7.35895	3777.26	4.51169e-34	1.22959e-32
Fam195b	7.20115	6.88202	7.98331	7.75602	7.637	7.80401	7.43151	3775.66	4.53436e-34	1.23394e-32
Chmp1a	7.78864	7.73924	7.78955	7.58517	7.75413	7.47339	7.71546	3756.75	4.8118e-34	1.3075e-32
Stmn1	7.80924	7.55386	8.87703	8.82334	7.9698	9.2042	8.18583	3754.32	4.84864e-34	1.31557e-32
Hnrnpa1	8.19334	8.17462	9.31306	8.97255	8.60985	9.8067	8.65964	3749.73	4.91928e-34	1.33277e-32
Rpl36	7.61935	7.36088	8.05801	7.95516	7.55352	8.1538	7.71024	3745.42	4.98666e-34	1.34904e-32
Prps1	8.65218	8.79263	6.98224	7.37595	7.95068	6.55568	7.98762	3733.3	5.18153e-34	1.3997e-32
Ndufa8	7.26145	7.24671	7.66699	7.46419	7.39955	7.49734	7.37522	3728.58	5.25954e-34	1.41869e-32
Papola	7.55113	7.44451	7.72113	8.0718	7.60863	8.44372	7.72436	3723.98	5.33695e-34	1.43746e-32
Mrps7	7.40728	7.58924	7.25726	7.21784	7.18786	6.91998	7.31202	3722.39	5.36399e-34	1.44263e-32
Fau	7.58254	7.57793	8.2329	7.93846	7.84081	7.97807	7.78313	3716.98	5.45693e-34	1.46548e-32
Gipc1	6.53825	6.00537	7.18895	6.89692	7.08925	7.80175	6.78215	3714.65	5.49758e-34	1.47425e-32
Usmg5	7.88222	7.78928	7.88632	7.92892	7.86202	8.2298	7.90726	3708.4	5.60815e-34	1.50171e-32
Atox1	7.68948	7.54325	7.76889	7.18353	7.95412	7.36493	7.61348	3705.1	5.66741e-34	1.51538e-32
Ppp2r1a	8.20501	7.93872	8.11891	8.20043	8.08707	8.76467	8.19192	3703.7	5.69276e-34	1.51994e-32
Gng5	7.74518	8.04446	8.34908	8.03638	8.00449	9.14712	8.10908	3702.52	5.71429e-34	1.52236e-32
Tpd52	7.55794	7.69652	7.09919	7.52014	7.80314	8.11092	7.62927	3702.3	5.71838e-34	1.52236e-32
Rpl36a	7.04637	7.01846	7.97214	7.66354	7.22484	7.75821	7.32996	3699.96	5.76128e-34	1.53157e-32
Sec61g	7.30102	7.18282	7.7643	7.79621	7.30959	7.81833	7.44991	3693.66	5.87854e-34	1.56048e-32
Pttg1ip	7.80766	8.25371	7.46183	7.62025	8.41083	7.3609	7.87477	3692.17	5.90665e-34	1.56375e-32
Tmbim4	7.72976	8.10142	7.48722	7.57109	7.77337	6.99746	7.676	3692.11	5.90783e-34	1.56375e-32
Sec11a	7.7802	7.89522	8.22546	8.28178	7.83777	7.90717	7.93644	3690.88	5.93109e-34	1.56765e-32
Psmd6	7.72521	7.78455	8.5014	8.38057	8.20099	8.38574	8.05384	3689.58	5.95582e-34	1.57193e-32
Serpina3g	8.60908	8.08749	9.72989	9.16168	9.16165	5.97937	8.48298	3688.02	5.98564e-34	1.57753e-32
Litaf	8.17905	8.23211	8.02259	7.79146	8.25291	5.9818	7.88127	3682.07	6.10113e-34	1.60567e-32
Clta	7.14671	7.24899	7.3694	6.93954	7.13736	7.07255	7.15927	3676.49	6.21138e-34	1.63235e-32
Erp29	7.1484	6.76914	7.73124	8.14573	7.61814	7.28181	7.34772	3674.51	6.25099e-34	1.64042e-32
Pgls	7.40427	7.25383	7.74789	7.63284	7.52327	7.48879	7.47207	3673.68	6.26787e-34	1.6425e-32
Ctsl	9.11391	9.34119	12.1416	11.2266	10.6099	11.2026	10.2329	3668.41	6.37507e-34	1.66822e-32
Eif2b2	6.58248	6.45322	7.47533	7.1013	7.1745	6.39768	6.79131	3661	6.52928e-34	1.70615e-32
Nampt	8.16427	8.44672	6.77609	7.35054	7.74691	6.99599	7.7627	3660.5	6.53993e-34	1.7065e-32
Dpp3	8.10411	7.74158	7.95118	8.27137	8.33307	7.63837	8.01451	3654.52	6.66748e-34	1.73732e-32
Relb	8.38617	8.25195	7.67903	7.7934	8.1932	4.71275	7.75651	3653.77	6.68378e-34	1.73785e-32
Idh1	7.84518	7.45561	7.92328	7.52187	8.22504	7.82185	7.7935	3653.55	6.68838e-34	1.73785e-32
Calcb	10.0483	10.2574	7.699	9.87801	10.2888	-0.620382	8.59957	3644.75	6.88184e-34	1.78559e-32
Prdx5	7.04163	7.0946	6.94691	6.82811	7.4628	7.09505	7.08644	3641.26	6.96028e-34	1.8034e-32
Tpd52l2	7.3799	7.49526	7.32765	7.38328	7.27608	7.20761	7.36046	3618.01	7.50789e-34	1.94255e-32
Cox7a2l	7.42371	7.44571	7.63265	7.52776	7.53529	7.18552	7.45356	3607.4	7.77308e-34	2.00834e-32
Rab11a	8.35007	8.51397	7.96702	7.98316	8.65059	7.93368	8.29297	3606.29	7.8014e-34	2.01283e-32
Skint1	8.52434	8.14529	8.28542	8.59885	8.71824	-0.5299	7.42143	3605.8	7.81414e-34	2.01329e-32
Hes6	8.67989	8.71173	8.92889	9.57657	8.87072	9.20525	8.9106	3598.96	7.99146e-34	2.05339e-32
Slc1a3	8.48635	7.8554	9.19818	9.28337	8.34953	8.12949	8.47513	3598.93	7.99212e-34	2.05339e-32
Gltp	7.24808	7.07222	7.41534	7.13841	7.99204	7.7809	7.3973	3595.46	8.08378e-34	2.07405e-32
Nop10	7.05453	7.08675	8.01725	7.62632	7.23404	8.12787	7.38954	3593.26	8.14266e-34	2.08625e-32
Calm3	7.73342	7.55204	7.74636	7.85104	7.96145	8.01536	7.78252	3584.3	8.38651e-34	2.14573e-32
Psmb8	8.5737	9.2319	6.32462	6.73396	8.28219	0.648387	7.26485	3579.71	8.5146e-34	2.17548e-32
Arcn1	8.76844	8.55802	8.40481	8.67276	8.88775	8.59522	8.67396	3577.61	8.57385e-34	2.18758e-32
mt-Nd5	8.42651	8.75164	8.66099	7.98379	7.85665	8.79159	8.41803	3575.43	8.63594e-34	2.20037e-32
Maf1	7.15923	7.42544	7.45038	7.41914	7.0233	7.64984	7.31152	3572.26	8.72696e-34	2.22049e-32
Plb1	8.19563	8.72548	6.1348	6.83375	8.02001	0.389567	6.97005	3550.35	9.38526e-34	2.38469e-32
Yipf4	7.74385	7.9015	7.43387	7.45277	7.57784	6.53397	7.54145	3548.35	9.4481e-34	2.39734e-32
Lamtor5	7.64452	7.74817	7.70009	7.66184	7.54331	7.26141	7.61198	3540.08	9.71219e-34	2.45977e-32
Mat2a	7.84097	7.54269	7.59129	7.34721	7.74887	8.5022	7.76288	3539.81	9.72086e-34	2.45977e-32
Rfk	8.44104	8.38021	7.48709	7.83656	8.59825	6.7495	8.07828	3538.15	9.775e-34	2.47007e-32
Cdc37	7.05349	7.17739	7.16021	7.17851	6.59462	7.02749	7.03038	3530.83	1.00172e-33	2.5278e-32
2010107E04Rik	7.63979	7.449	7.68217	7.71451	7.57014	8.14635	7.66341	3529.54	1.00608e-33	2.53531e-32
C1qbp	6.84901	7.1344	7.79585	7.67157	7.46117	8.50463	7.39412	3527.38	1.01338e-33	2.55021e-32
Dnpep	7.50782	7.36557	8.14629	7.89486	7.66341	7.5539	7.6304	3526.29	1.01707e-33	2.55602e-32
Ndufs8	7.41984	7.40416	7.54217	7.69102	7.38063	7.38154	7.45131	3522.5	1.0301e-33	2.58524e-32
Drg1	7.72003	7.66646	8.67291	8.42411	8.02281	8.96769	8.09278	3517.13	1.04885e-33	2.62763e-32
Ndufs5	6.66609	6.58828	6.72855	6.66103	6.6207	6.65155	6.64918	3516.85	1.04985e-33	2.62763e-32
Cd40	8.71537	8.97168	8.2724	8.50587	8.92527	3.75374	8.14657	3511.17	1.07008e-33	2.67463e-32
Abhd17c	7.6924	7.44029	8.0926	7.8166	7.92806	7.1947	7.68399	3510.44	1.07274e-33	2.67763e-32
Echs1	7.30502	7.35711	7.85975	7.50802	7.25261	7.65902	7.43492	3506.34	1.08767e-33	2.71121e-32
Sdf2l1	7.96658	7.85807	7.69227	8.20125	7.71804	6.84949	7.77372	3505.81	1.08959e-33	2.71233e-32
Tmx1	7.58569	7.7531	8.13394	7.75277	7.56295	7.91522	7.73553	3501.05	1.10724e-33	2.75254e-32
Mydgf	6.93054	6.81588	7.09345	7.40012	7.11048	6.45794	6.95404	3500.24	1.11025e-33	2.7563e-32
Ap1s1	6.98017	7.00625	6.99794	6.92206	7.30769	6.91787	7.02366	3496.48	1.12447e-33	2.78779e-32
Gusb	8.27204	8.01692	8.11085	8.64336	8.80696	5.03987	7.95547	3496.09	1.12596e-33	2.78779e-32
Irf8	8.68498	8.5579	7.20127	7.80101	8.09617	6.27257	8.01774	3495.64	1.12768e-33	2.78796e-32
Spcs1	8.07688	8.23239	7.99837	8.10902	8.23497	7.78497	8.0916	3495.27	1.12907e-33	2.78796e-32
Tomm22	7.27868	7.25917	7.47843	7.42223	7.45994	7.90102	7.41625	3489.09	1.15297e-33	2.84316e-32
Ing1	7.78653	7.76207	6.99455	7.27351	7.3597	6.02134	7.36083	3487.12	1.16066e-33	2.8583e-32
Dtymk	7.07901	6.65351	7.59321	7.47773	7.39189	7.95969	7.2551	3483.27	1.17595e-33	2.89207e-32
Rtn3	7.69061	8.13893	8.09896	7.93984	7.88578	8.32749	7.9603	3481.3	1.18382e-33	2.90756e-32
Prmt1	7.32526	7.35445	8.34911	8.09977	7.71059	8.74769	7.76167	3480.55	1.18685e-33	2.91111e-32
Ppib	7.08007	7.00017	7.7046	7.65862	7.45407	7.08468	7.26189	3476.94	1.2015e-33	2.94311e-32
Cnpy2	7.4196	7.61413	7.99572	7.60795	7.47182	7.87436	7.60531	3469.33	1.23303e-33	3.01633e-32
Sod2	7.56771	7.63927	7.58885	7.40936	7.46153	7.32158	7.52235	3468.48	1.23661e-33	3.02107e-32
Ap1m2	7.70958	7.37838	7.69712	7.53135	7.95546	7.85004	7.67662	3467.38	1.24122e-33	3.02831e-32
Rpl37a	8.30247	8.14156	8.91284	8.66416	8.33902	8.75068	8.44047	3465.57	1.24894e-33	3.04311e-32
Tsg101	7.58012	7.83439	7.60094	7.66135	7.75424	7.6095	7.66992	3458.87	1.27782e-33	3.10935e-32
Riok3	7.71195	7.86411	7.62421	7.60693	7.80094	6.56213	7.60048	3457.07	1.28573e-33	3.1227e-32
Ifi35	7.53838	7.53959	6.79795	7.07943	7.35009	5.04864	7.08465	3456.85	1.2867e-33	3.1227e-32
Prdx4	7.11386	7.05769	7.85268	7.99176	7.55255	7.61117	7.41594	3452.65	1.30531e-33	3.16369e-32
Tmem50a	7.42826	7.70189	7.35321	7.53122	7.51685	6.95133	7.44418	3448.41	1.32443e-33	3.20582e-32
Pkdcc	6.84755	6.63096	7.94586	8.01764	7.78696	8.16786	7.36634	3444.86	1.34062e-33	3.24073e-32
Icam1	9.54369	9.41107	8.57375	9.33253	9.59956	6.71022	9.0608	3439.45	1.36578e-33	3.29723e-32
Eif3h	7.31811	7.28509	7.7993	7.76061	7.41879	7.61096	7.46781	3435.21	1.38586e-33	3.34131e-32
Dnajb6	7.14506	7.25652	7.21735	7.27635	7.30399	7.28156	7.22834	3432.14	1.40056e-33	3.37233e-32
Gja1	8.59121	8.33022	8.89668	8.88701	7.99118	6.95614	8.32853	3430.23	1.40983e-33	3.39021e-32
Rpl10a	6.7529	6.65903	7.2724	7.15549	6.90337	7.11224	6.90541	3425.86	1.4312e-33	3.43711e-32
Mrpl13	7.36938	7.22253	7.45175	7.47543	7.12513	7.41399	7.33091	3424.95	1.4357e-33	3.44343e-32
Slc44a1	8.3315	8.53023	8.3415	8.38424	8.55874	7.37073	8.30051	3421.96	1.4506e-33	3.47464e-32
Wdr45b	7.05555	7.23149	6.9441	6.62544	7.34717	7.64438	7.13992	3419.7	1.46197e-33	3.49733e-32
Actr1a	7.75905	7.56137	7.95266	7.92394	7.91924	7.22098	7.72553	3417.29	1.47422e-33	3.51974e-32
Cox5a	7.54093	7.44279	7.57775	7.52358	7.53904	7.74719	7.54942	3417.11	1.47517e-33	3.51974e-32
Dram2	7.46595	7.41559	6.86322	7.25819	7.43503	5.45482	7.12614	3411.71	1.50299e-33	3.58148e-32
Grpel1	7.01877	7.25954	7.49713	7.20245	7.38506	8.05167	7.31674	3407.08	1.52729e-33	3.63468e-32
Lamp1	8.93788	9.02584	8.40052	8.87156	9.24463	7.86033	8.80824	3402.26	1.55308e-33	3.69128e-32
Rps12	7.73517	7.74371	8.06997	7.93669	7.77752	7.80017	7.81118	3398.75	1.57217e-33	3.73182e-32
Got2	6.9988	6.79575	7.67051	7.41214	7.2304	7.78011	7.21151	3397.98	1.57637e-33	3.73698e-32
Mrpl28	6.77303	6.76006	7.33691	7.216	6.82779	7.57312	6.98535	3394.16	1.59749e-33	3.78215e-32
Api5	8.066	7.60921	8.30638	8.43205	7.99477	8.53786	8.09345	3392.83	1.60489e-33	3.7948e-32
Akirin1	7.97344	8.01111	7.45745	7.67286	7.84178	7.65988	7.83079	3392.4	1.6073e-33	3.79563e-32
Srsf10	7.09854	7.20173	8.21435	7.83352	7.24617	8.60872	7.53223	3384.6	1.65161e-33	3.89526e-32
Taf10	7.0882	7.11045	7.1729	7.46003	7.21975	7.40147	7.202	3378.06	1.68981e-33	3.97338e-32
Supt4a	7.0193	6.71626	6.76096	6.79395	6.71236	6.25867	6.76945	3378.01	1.6901e-33	3.97338e-32
Poglut1	8.10969	8.2761	8.53513	8.57455	8.35743	7.30838	8.19119	3377.83	1.69121e-33	3.97338e-32
Hadh	7.35544	7.05638	8.13194	7.59233	7.41666	8.38054	7.54407	3374.34	1.71199e-33	4.01246e-32
Uap1	8.60233	8.44591	8.5417	9.32746	8.70164	7.07367	8.48729	3374.29	1.71228e-33	4.01246e-32
Golph3	7.54117	8.13712	7.30771	7.30403	7.59339	7.6191	7.62144	3373.94	1.71439e-33	4.01246e-32
Paics	7.12216	7.18596	8.41024	7.58412	7.26715	8.57102	7.52794	3370.32	1.73626e-33	4.05848e-32
Smu1	8.18595	8.29163	8.70007	8.45703	8.05116	8.31247	8.29114	3365.47	1.76612e-33	4.12305e-32
Rps15a	8.02267	7.93736	8.78813	8.57352	8.1034	8.86869	8.26933	3358.79	1.80806e-33	4.21559e-32
Ndufb7	6.87738	6.56916	7.04628	6.90187	6.98576	7.31877	6.90766	3345.49	1.89488e-33	4.41242e-32
Ndufa3	7.11764	6.97107	7.36204	7.18967	7.2796	7.05028	7.14218	3335.69	1.96177e-33	4.56242e-32
Fkbp4	7.78106	7.69533	8.93423	8.41175	7.93583	9.25972	8.16664	3334.89	1.96733e-33	4.56958e-32
Rpl29	6.89033	6.68986	7.81493	7.44578	7.37111	7.70758	7.18814	3330.63	1.99728e-33	4.63329e-32
Ube2e3	7.67371	7.7562	7.29572	7.54648	7.4285	7.79667	7.60912	3324.96	2.0379e-33	4.72157e-32
Pin1	6.61104	6.43944	6.62488	7.12945	6.68195	7.26827	6.72543	3320.67	2.06924e-33	4.78815e-32
Hspb11	7.65605	8.04271	6.36134	6.75385	6.96754	4.75404	7.03496	3310.98	2.14198e-33	4.95023e-32
Wbp5	7.16119	7.25427	8.66363	7.96597	7.57435	8.9903	7.72171	3309.29	2.15495e-33	4.97397e-32
Ubl5	7.06556	7.12345	6.99811	6.89187	7.21594	6.81915	7.04408	3306.04	2.18014e-33	5.0258e-32
Rps20	8.37197	8.34615	8.98348	8.75806	8.51035	8.95966	8.57267	3303.22	2.20228e-33	5.07047e-32
Wls	8.02549	8.01792	8.99871	8.30187	8.32579	8.74364	8.29764	3297.28	2.24962e-33	5.17299e-32
Lamtor1	6.30327	6.19173	6.68473	6.45965	6.71124	7.31323	6.52307	3286.68	2.33689e-33	5.36696e-32
Cops7a	7.34826	6.95817	7.86467	7.59137	7.71064	7.79	7.46892	3284.69	2.35367e-33	5.39876e-32
Nucks1	7.33691	7.11434	8.16393	7.96613	7.29051	8.32188	7.56899	3279.81	2.3954e-33	5.48764e-32
Rnf11	8.36902	8.69482	7.25869	7.8775	8.37167	7.64317	8.16746	3265.45	2.52295e-33	5.77266e-32
Mif4gd	7.4604	7.61486	7.34722	7.51157	7.34501	4.84566	7.16537	3264.93	2.5277e-33	5.77635e-32
Pnrc1	8.8679	9.0495	7.43753	7.64744	8.44171	6.79682	8.2923	3264.06	2.53565e-33	5.78731e-32
Tes	8.07524	7.78361	7.91258	8.1117	7.67597	7.5614	7.8813	3261.2	2.56211e-33	5.84046e-32
Cnot8	7.44908	7.69375	7.60603	7.45442	7.71752	7.09979	7.51606	3255.44	2.61619e-33	5.95637e-32
Cox7c	7.837	7.70151	7.9042	7.82007	7.89858	7.95942	7.84045	3253.53	2.63436e-33	5.99031e-32
Rnf114	8.3641	8.28616	8.07896	7.97257	8.18058	8.05743	8.20879	3252.58	2.64347e-33	6.00361e-32
Eif3k	7.17207	6.95004	7.80422	7.62748	7.48302	7.63502	7.35518	3250.11	2.66736e-33	6.0504e-32
Cd24a	8.88711	9.30259	8.20161	8.09812	9.22842	8.83431	8.84372	3245.7	2.71047e-33	6.14061e-32
Btg1	8.56464	8.98455	7.03752	7.03641	8.36663	6.3001	7.99902	3236.91	2.79882e-33	6.33297e-32
Zfand5	7.83955	8.03053	6.93435	7.08839	7.85568	7.18122	7.61385	3233.43	2.83464e-33	6.40615e-32
Galk1	5.96352	5.96121	7.14859	7.32863	6.63481	8.63389	6.66786	3225.47	2.91843e-33	6.58741e-32
Clic4	9.58203	9.41205	8.14138	8.34436	9.25188	7.61735	8.96012	3215.9	3.02268e-33	6.81437e-32
Glod4	7.51007	7.49633	8.20837	7.81879	7.65441	8.56344	7.76968	3213.2	3.05289e-33	6.87404e-32
Sars	7.10584	6.93042	7.07125	7.45584	7.02008	7.04104	7.08832	3212.86	3.05674e-33	6.87431e-32
Cops3	6.80942	6.80023	7.52842	7.56809	6.99639	7.97042	7.14003	3212.14	3.0648e-33	6.88402e-32
Sh3bgrl3	8.36472	8.06097	7.58805	8.06271	8.63757	6.55711	8.01345	3208.86	3.10204e-33	6.95916e-32
Cggbp1	7.79732	7.95671	7.54616	7.7933	7.74636	8.0257	7.81866	3207.75	3.11475e-33	6.97917e-32
Tkt	8.57829	8.70571	8.20855	8.46715	8.52576	7.61872	8.4276	3206.97	3.12377e-33	6.99085e-32
Selenow	7.36098	7.30839	7.42892	7.74692	7.43709	7.14185	7.39117	3203.93	3.15893e-33	7.06095e-32
Ubl3	7.50898	7.81927	6.92958	7.08466	7.2357	6.87768	7.3379	3203.28	3.16656e-33	7.06941e-32
Napa	8.19744	8.05664	7.46136	7.56427	7.94436	6.84476	7.81624	3202.03	3.18113e-33	7.09334e-32
Psmd11	7.30725	7.27828	7.62591	7.31614	7.18262	7.57553	7.35063	3200.78	3.19594e-33	7.11774e-32
Glipr2	8.23756	8.18944	7.90899	7.64117	8.16487	6.9014	7.95603	3199.75	3.20809e-33	7.13615e-32
Uqcrh	8.20411	8.07905	8.18853	8.08139	8.11406	8.71598	8.20809	3188.12	3.3492e-33	7.44105e-32
Hspa9	7.86706	7.77292	8.29288	8.20331	7.81359	8.91301	8.0494	3187.79	3.35325e-33	7.44105e-32
Ppp1cc	6.56818	6.64249	7.37904	7.11227	7.08707	7.95894	6.98034	3182.83	3.41558e-33	7.57025e-32
Gtf2a2	6.94794	6.96869	7.67293	7.28954	7.27197	8.05047	7.25286	3179.12	3.463e-33	7.6661e-32
Ndufa2	7.74373	7.47095	7.84443	7.61787	7.65124	8.01278	7.70474	3174.85	3.51843e-33	7.77932e-32
Rps27	8.17392	8.19609	8.6129	8.21257	8.23469	8.66029	8.29992	3174.53	3.5226e-33	7.77932e-32
Tmem70	7.16818	7.73252	7.14046	7.23259	7.1114	7.23556	7.28038	3170.96	3.56975e-33	7.87399e-32
Ppp1r2	8.19973	8.21142	7.94032	7.67097	8.23286	7.77001	8.06591	3167.83	3.61176e-33	7.95713e-32
Mrps14	7.38315	7.5634	7.94744	7.69726	7.45228	7.9051	7.59167	3164.06	3.66292e-33	8.06018e-32
Rpl28	7.14677	7.1769	7.87998	7.65678	7.33447	7.92173	7.41475	3157.74	3.75046e-33	8.23609e-32
Cops4	7.0952	7.10995	8.00465	7.87024	7.48151	8.23758	7.48432	3157.65	3.75182e-33	8.23609e-32
Plscr1	7.75874	7.92286	6.71968	7.20165	7.83696	5.85124	7.39669	3151.71	3.83623e-33	8.41136e-32
Srp9	7.17345	7.17977	7.5374	7.42894	7.33525	7.44588	7.30305	3150.1	3.8595e-33	8.45231e-32
Rnh1	8.52683	8.35374	8.11139	8.37944	8.66354	7.81184	8.36652	3141.59	3.98479e-33	8.71631e-32
Rap1a	7.89075	8.00116	7.4	7.81694	7.81545	6.92231	7.72275	3126.98	4.21055e-33	9.19919e-32
Lasp1	8.74907	8.65153	8.11075	8.00861	8.61242	5.45053	8.1694	3121.37	4.30097e-33	9.38559e-32
Ube2b	7.73996	7.9171	7.40163	7.30359	7.5254	7.54952	7.63183	3120.3	4.31831e-33	9.41227e-32
Birc3	8.28125	8.68457	7.86729	8.03591	8.46433	4.91374	7.92291	3117.89	4.35792e-33	9.48738e-32
Gm10076	7.00469	7.03729	7.44937	7.28233	6.91584	7.33172	7.11844	3113.99	4.42303e-33	9.61774e-32
Mvb12a	7.03467	6.91746	7.27333	7.06825	7.19171	6.11137	6.96134	3111.55	4.46413e-33	9.69391e-32
Il13ra1	8.5874	8.39385	8.35117	8.37982	8.34885	5.8232	8.14431	3111.29	4.4686e-33	9.69391e-32
Ccni	7.54861	7.6448	7.73561	7.79829	7.82513	8.09062	7.7241	3104.78	4.5805e-33	9.92496e-32
Pnrc2	7.55598	7.59136	8.19659	7.76666	7.40829	7.86322	7.6751	3099.32	4.67679e-33	1.01217e-31
Tapbp	9.33011	9.43657	8.81326	9.11661	9.52553	7.27247	9.05765	3096.42	4.72881e-33	1.02222e-31
Papss1	7.88792	7.70334	7.8751	8.06625	7.51176	7.8164	7.8051	3090.56	4.83602e-33	1.04417e-31
Agpat5	7.03179	7.23598	7.78323	7.7802	6.84908	7.48775	7.27049	3085.54	4.92979e-33	1.06277e-31
Phb	7.10239	7.08633	7.54429	7.6144	7.19731	7.90285	7.31618	3085.33	4.9337e-33	1.06277e-31
Anapc11	6.85921	6.67394	7.36948	6.95049	6.94369	7.55002	6.98457	3079.98	5.03605e-33	1.083e-31
Vamp8	7.67181	7.64183	7.18772	6.82718	7.23821	5.4604	7.18834	3079.8	5.03941e-33	1.083e-31
Yif1a	7.49732	7.38454	7.55377	7.84163	7.40751	7.14272	7.46676	3076.42	5.10533e-33	1.09589e-31
Tvp23b	7.21135	7.42393	7.29556	7.19413	7.11175	7.02303	7.22386	3074.57	5.14178e-33	1.10243e-31
Rbm8a	6.80602	6.87473	7.13245	6.94931	6.97691	7.36519	6.96429	3071.53	5.2023e-33	1.1141e-31
Fam32a	7.48807	7.39417	7.52822	7.09072	7.13644	7.06987	7.32819	3066.89	5.29593e-33	1.13284e-31
Eif3f	7.21546	7.35287	7.53113	7.46346	7.35206	7.2726	7.33287	3061.8	5.40106e-33	1.15398e-31
Tap1	8.10411	8.50378	7.8023	7.98602	8.38302	5.63884	7.89187	3055	5.54476e-33	1.18331e-31
Kdelr1	6.694	6.38396	6.89224	6.81354	6.65977	6.33577	6.62303	3041.12	5.85137e-33	1.2473e-31
Romo1	6.75768	6.57684	7.05323	6.82839	6.96228	7.25419	6.85355	3039.93	5.87859e-33	1.25165e-31
Ssu72	7.05662	6.94537	7.12291	7.12235	7.24288	6.91349	7.06225	3036.79	5.95094e-33	1.26559e-31
Fam134b	8.33977	8.20672	6.78445	7.62737	7.69272	4.17974	7.47142	3036	5.96918e-33	1.268e-31
Tprgl	7.91172	7.82541	6.89309	7.59143	7.87204	7.0291	7.63266	3035.24	5.98696e-33	1.27031e-31
Ppt1	7.02045	7.47143	7.70525	7.19738	7.45698	6.81937	7.25146	3034.28	6.00929e-33	1.27358e-31
Nhp2l1	7.4661	7.9054	8.48798	7.95076	7.7399	8.81517	7.92183	3033.37	6.03059e-33	1.27662e-31
S100a10	7.33186	6.88886	7.5608	7.1093	7.60091	7.54528	7.31489	3022.59	6.28973e-33	1.32995e-31
Clu	9.14163	9.14757	9.27084	8.29323	9.01838	7.09172	8.8033	3022.13	6.30124e-33	1.33086e-31
Polr2g	7.28634	7.2661	6.9534	6.66569	7.0049	7.19126	7.11853	3019.64	6.36289e-33	1.34234e-31
Actr2	7.43795	7.42851	7.26919	7.43492	7.28368	6.84629	7.32495	3018.53	6.39066e-33	1.34665e-31
Krtcap2	6.99765	7.20844	7.43836	7.25787	7.21771	7.02856	7.15898	3017.07	6.4271e-33	1.35278e-31
Lancl1	7.22222	6.88864	8.9306	8.51731	7.25528	8.1858	7.62316	3010.49	6.59533e-33	1.3866e-31
Tomm7	7.26521	7.18266	7.81927	7.37329	7.29569	7.50655	7.35915	3002.23	6.81299e-33	1.43002e-31
Snrnp25	8.15497	7.57869	7.84719	8.88147	8.58239	6.26928	7.93832	3002.06	6.81739e-33	1.43002e-31
Ybx1	8.22309	7.75753	8.05237	8.48185	8.15699	8.3566	8.14797	3000.23	6.86675e-33	1.43873e-31
Ndufs6	7.37844	7.43206	7.6325	7.4665	7.30856	7.72807	7.4578	2997.15	6.95062e-33	1.45465e-31
Pex19	7.08969	7.08312	7.1404	7.3352	7.13575	7.32094	7.15688	2995.17	7.00504e-33	1.46378e-31
Ndufa6	6.94874	6.86048	7.1296	7.10681	7.23955	7.19714	7.04472	2994.99	7.01019e-33	1.46378e-31
Dctn3	7.52623	7.54134	6.85333	7.18162	7.33075	6.75815	7.29154	2993.87	7.04111e-33	1.46857e-31
Snrpd3	6.88057	7.24923	7.67754	7.4687	7.18938	7.91709	7.27916	2984.38	7.31052e-33	1.5217e-31
Bspry	9.20218	9.06865	8.97949	9.4068	9.29475	6.65533	8.8913	2984.31	7.31238e-33	1.5217e-31
Ctss	8.55877	8.42918	5.90089	7.66021	8.62007	-0.632978	7.07073	2975.39	7.57567e-33	1.57471e-31
Lims1	7.81426	7.44927	8.20651	8.13838	7.99768	7.29789	7.79467	2971.23	7.70204e-33	1.59917e-31
Rab32	8.20581	8.72241	7.75254	8.0717	8.34523	4.58476	7.8419	2968.54	7.78491e-33	1.61456e-31
Clns1a	7.57056	7.88987	8.85955	8.33433	7.72783	8.64788	8.0194	2968.21	7.79527e-33	1.61488e-31
Psme1	8.29702	8.52868	6.38875	7.06593	7.72477	4.51129	7.45117	2963.5	7.94288e-33	1.64361e-31
Puf60	7.597	7.49579	7.62494	7.78029	7.6679	8.0382	7.66499	2961.6	8.00348e-33	1.65429e-31
Aldh3a2	7.7572	7.88582	7.28733	7.33287	7.56386	6.5022	7.50432	2958.81	8.09291e-33	1.6709e-31
Atpif1	7.73903	7.48806	8.23908	8.01921	7.91362	7.9131	7.82801	2955.42	8.20347e-33	1.69183e-31
Sec23b	7.87008	7.51024	7.89489	7.79355	7.97263	7.48614	7.76662	2954.65	8.22869e-33	1.69513e-31
Birc2	8.69524	8.80813	8.47063	8.60181	8.35582	6.9168	8.4204	2951.99	8.31667e-33	1.71133e-31
Ppp3r1	7.62555	7.54075	7.76958	7.60256	7.78656	7.09703	7.588	2950.29	8.37375e-33	1.72115e-31
Ubfd1	7.02245	6.99021	7.85242	7.72037	7.31861	8.11556	7.3632	2943.44	8.60701e-33	1.76713e-31
Anxa1	9.36219	9.32603	8.23172	7.91172	9.74754	5.50957	8.6685	2938.94	8.76389e-33	1.79733e-31
Slbp	6.93981	6.90632	7.84729	7.33241	7.21372	8.44527	7.30227	2935.36	8.89099e-33	1.82137e-31
Ifi27	7.6083	7.978	5.57204	6.44914	7.46659	2.30886	6.67825	2933.58	8.9549e-33	1.83242e-31
Cdc16	6.93142	6.95915	7.98018	7.80378	7.10853	8.48874	7.36545	2931.02	9.04781e-33	1.84937e-31
Nsmce2	7.13411	7.33608	6.25668	6.35527	6.8285	6.57161	6.8686	2925.2	9.26312e-33	1.89128e-31
Cript	7.65839	7.71227	7.75048	7.66162	7.72968	7.67174	7.69423	2924.41	9.29265e-33	1.89521e-31
Ctsh	9.67698	9.53848	6.7574	8.31937	9.7557	5.34525	8.66354	2921.27	9.41153e-33	1.91732e-31
Med28	7.4471	7.67974	7.44223	7.2827	7.2612	7.43911	7.44464	2918.36	9.52271e-33	1.93598e-31
Denr	6.4053	6.66284	6.66678	6.70071	6.58543	7.31459	6.65266	2918.33	9.52413e-33	1.93598e-31
Cdk2ap1	6.74946	7.01381	6.58934	6.61798	6.84153	7.17327	6.83123	2917.32	9.56304e-33	1.94174e-31
Psmd5	7.39956	7.65774	7.98982	7.56057	7.56138	8.24007	7.65857	2914.43	9.67577e-33	1.96246e-31
Nhp2	6.56375	6.72905	7.55685	6.97965	6.85184	7.8234	6.94733	2909.29	9.87975e-33	2.00163e-31
Tma7	7.21284	7.25434	7.79544	7.52526	7.29913	7.89679	7.41514	2908.74	9.9017e-33	2.00387e-31
B230219D22Rik	7.51996	7.15221	7.5469	7.94919	7.30729	7.57393	7.47587	2906.09	1.00089e-32	2.02335e-31
Ucp2	7.52846	7.67877	5.70322	6.19672	7.36581	5.74967	6.96258	2905.47	1.00345e-32	2.02629e-31
Crip2	7.5473	7.4635	6.94282	7.19532	7.77427	6.76462	7.36815	2903.8	1.0103e-32	2.03788e-31
Lpo	8.73168	9.09146	9.02783	8.72011	8.96431	2.92012	8.19894	2902.8	1.01438e-32	2.04387e-31
Spcs3	7.674	7.93261	8.2623	8.47446	7.77726	8.37816	7.98473	2902.39	1.01611e-32	2.04512e-31
Sephs2	8.38918	8.49806	6.87065	7.75228	8.08819	7.10064	7.96797	2901.07	1.02159e-32	2.0539e-31
Eid1	6.73096	6.62486	7.74629	7.7786	7.29499	8.06043	7.19078	2900.7	1.02312e-32	2.05474e-31
Gdi1	8.13635	8.44002	7.34213	8.03331	8.24784	7.25596	8.00727	2898.08	1.03411e-32	2.07371e-31
Cacybp	7.48873	7.38882	8.08163	7.80905	7.46516	8.31739	7.6656	2897.83	1.03514e-32	2.07371e-31
Srsf7	8.41636	8.64938	9.41704	9.06282	8.51352	10.3534	8.89323	2897.64	1.03596e-32	2.07371e-31
Arpc5l	6.52613	6.57678	7.28987	6.72873	6.87595	7.12188	6.77004	2894.43	1.0496e-32	2.09874e-31
Asah1	7.04669	7.30947	7.23332	7.59547	7.04923	7.71183	7.26159	2893.76	1.05249e-32	2.10173e-31
Ndufs4	7.4503	7.59454	7.93264	7.77894	7.62262	7.59463	7.61446	2893.55	1.05338e-32	2.10173e-31
Smarcd2	8.05811	7.99666	8.03186	8.17955	7.73454	8.0763	8.01035	2889.02	1.07307e-32	2.1387e-31
Sqstm1	8.88337	8.96968	7.09834	7.50842	8.09364	6.90414	8.18418	2886.27	1.08521e-32	2.16056e-31
Ost4	6.54145	6.61287	7.16373	7.04844	6.86826	6.70471	6.75642	2885.33	1.08943e-32	2.16662e-31
Ctsz	8.85885	8.7441	7.65392	7.96574	9.03638	6.40694	8.33505	2884.5	1.09314e-32	2.17164e-31
Rnf7	6.95126	7.03552	7.6676	7.10152	7.16063	7.99444	7.22091	2883.99	1.0954e-32	2.17378e-31
Snrpd1	6.79117	6.74598	7.68846	7.37162	7.0466	8.03177	7.13619	2881.58	1.1063e-32	2.19304e-31
Ythdf2	7.51923	7.43544	7.80511	7.72111	7.70069	7.76403	7.61542	2880.5	1.11121e-32	2.2004e-31
Derl2	7.32468	7.41405	7.24862	7.41797	7.46689	7.11285	7.34293	2879.48	1.11585e-32	2.20723e-31
Gnai2	8.2801	7.87523	7.48935	7.95483	8.04621	7.61187	7.95972	2878.9	1.11853e-32	2.21014e-31
Rab8a	7.50159	7.61412	7.7146	7.40467	7.37065	7.91422	7.56654	2878.15	1.12197e-32	2.21457e-31
Hnrnpl	7.26629	7.24494	7.74834	7.78573	7.47223	8.17946	7.51718	2877.87	1.12326e-32	2.21473e-31
Stard5	6.68465	6.72163	8.76203	7.6491	7.18487	8.92392	7.38186	2877.23	1.12621e-32	2.21817e-31
Ccl25	8.96626	9.26855	8.66365	8.31407	9.09788	9.97914	9.05188	2875.53	1.13412e-32	2.23136e-31
Uba1	8.64789	8.37004	8.45555	8.39626	8.35116	8.66706	8.49976	2867.46	1.17244e-32	2.30249e-31
Atp6v1d	7.29039	7.51879	6.93348	6.84094	7.27291	6.26044	7.1186	2867.39	1.17277e-32	2.30249e-31
Txnl4a	6.50656	6.64973	6.98243	6.87519	6.52698	6.86403	6.67566	2866.84	1.1754e-32	2.30519e-31
Emc4	7.06006	7.28319	7.00292	6.96377	7.08388	6.24	6.99328	2865.89	1.18004e-32	2.31183e-31
Tbata	8.70834	8.74305	8.17233	8.34304	8.07053	5.06736	8.09221	2860.57	1.20625e-32	2.36065e-31
Atp6v1b2	8.41045	8.43548	7.37811	8.05226	8.10235	7.40909	8.09183	2859.35	1.21233e-32	2.37003e-31
Poldip3	7.75184	7.67569	8.11637	7.75919	7.86203	8.05819	7.83408	2858.58	1.21621e-32	2.3751e-31
Ap2s1	6.86954	6.80006	6.75747	6.75117	6.86801	6.87757	6.82949	2857.71	1.22057e-32	2.38107e-31
Ccndbp1	7.30523	7.53022	5.9797	6.12985	7.06779	5.26519	6.78837	2857.21	1.22311e-32	2.38351e-31
Atg5	6.84162	6.78637	6.54421	6.28418	6.7036	6.60625	6.68431	2854.99	1.23437e-32	2.40292e-31
Parl	6.83921	6.89062	7.65126	7.45013	7.54453	7.2979	7.17507	2851.53	1.25221e-32	2.43506e-31
Rpl27a	7.32736	7.21753	7.69125	7.52813	7.07888	7.72851	7.37984	2840.19	1.31258e-32	2.54976e-31
Uchl3	6.98298	6.80254	7.55885	7.39779	7.112	7.65993	7.16124	2829.07	1.37488e-32	2.66797e-31
Rpl12	6.90693	6.93607	7.67499	7.3769	6.97786	7.5729	7.14268	2826.75	1.38827e-32	2.69112e-31
Ctnnb1	8.51506	8.40589	8.87971	9.08995	8.76342	9.41833	8.74616	2820.1	1.42748e-32	2.7642e-31
Pafah1b3	6.28492	5.81878	7.16168	7.10047	6.68879	7.65602	6.612	2816.9	1.44674e-32	2.79855e-31
Mrpl42	7.08636	7.08556	7.85256	7.46529	7.25658	7.99258	7.34881	2816.14	1.45134e-32	2.80451e-31
Impad1	6.51311	6.94955	6.9928	7.35134	7.13488	7.39283	6.9459	2813.28	1.4689e-32	2.83545e-31
Rpl35	7.48466	7.46835	8.229	7.98251	7.60848	7.98069	7.70119	2811.97	1.47702e-32	2.84814e-31
Gabarapl2	6.84437	6.85293	6.37887	6.39765	6.61525	5.90197	6.5948	2810.74	1.48469e-32	2.85994e-31
Gm16286	7.15339	7.32896	7.74093	7.43692	7.55491	7.82798	7.42863	2810.38	1.4869e-32	2.8612e-31
March5	7.13971	7.19223	7.23058	7.33497	7.1813	7.03778	7.17907	2806.87	1.50902e-32	2.90072e-31
Csrp1	8.71201	9.06607	6.34215	7.20054	8.89646	4.68246	7.89773	2805.48	1.5179e-32	2.91474e-31
Tmem258	6.99729	6.77812	7.37514	7.30053	7.06826	7.20942	7.06935	2804.26	1.52572e-32	2.92672e-31
Rpl38	7.54678	7.45139	7.89902	7.83553	7.69824	7.87535	7.66331	2801.3	1.54485e-32	2.96031e-31
Hsp90ab1	9.92838	9.3368	9.71448	10.0828	9.40607	10.2698	9.7638	2800.84	1.54786e-32	2.96301e-31
Oat	7.86656	8.12975	8.35091	7.91908	8.0402	8.02847	8.02688	2792.56	1.603e-32	3.06536e-31
Timm23	6.90596	6.98831	7.74631	7.47962	7.28473	8.08631	7.27925	2786.63	1.64381e-32	3.14013e-31
Ube2d2a	6.80362	7.09316	6.91967	6.73327	6.81844	7.22635	6.917	2775.81	1.72112e-32	3.28441e-31
Eif4g2	10.1587	9.5469	10.0197	10.6909	10.3074	10.8883	10.1913	2762.88	1.81876e-32	3.46715e-31
Lgals3bp	7.81334	8.28339	5.9663	6.68392	7.95679	3.88979	7.12973	2762.38	1.82263e-32	3.47092e-31
Spag7	6.89293	6.84691	6.88302	6.69856	6.84366	6.89659	6.85444	2761.09	1.83275e-32	3.48658e-31
Ache	7.9126	7.48591	7.11679	7.60825	8.17926	5.892	7.51259	2757.12	1.86417e-32	3.54268e-31
Pla2g16	7.36653	7.6654	6.80369	6.18666	6.89062	5.80429	6.96815	2756.67	1.86779e-32	3.5459e-31
Tmem173	8.49116	8.38386	7.26643	8.00372	8.60995	3.18159	7.67843	2756.42	1.86974e-32	3.54595e-31
Cetn2	7.29248	7.16193	7.29512	6.95588	6.9654	7.0935	7.15586	2755.28	1.87891e-32	3.55967e-31
Aurkaip1	6.74766	6.51166	7.03749	6.75113	6.87638	7.02127	6.78709	2754.73	1.88338e-32	3.56023e-31
Ndufc1	6.90322	6.83536	7.40088	7.19822	6.91011	7.83179	7.09026	2754.62	1.88425e-32	3.56023e-31
Ddb1	8.82937	8.60701	9.19532	9.21587	9.06279	9.22061	8.95383	2754.53	1.88501e-32	3.56023e-31
Sf3b5	6.64313	6.62798	7.05745	7.0047	6.94989	7.04606	6.82409	2753.16	1.89613e-32	3.57757e-31
Rchy1	7.35232	7.52576	7.87665	7.32992	7.0911	7.80734	7.45719	2750.72	1.91609e-32	3.61151e-31
Cd81	7.10325	7.32962	7.92963	7.2883	7.18215	8.01946	7.38305	2740.95	1.99841e-32	3.76282e-31
Hras	7.02596	6.99905	6.96481	6.94374	7.06723	6.97116	7.00415	2740.03	2.00634e-32	3.77389e-31
Aes	7.31982	7.23334	6.82217	7.11565	7.3929	6.37103	7.12408	2733.22	2.06624e-32	3.88258e-31
Ppp2cb	6.86004	6.92075	6.65818	6.67304	7.06346	7.15728	6.89268	2731.28	2.08363e-32	3.91128e-31
Lman1	7.56286	7.60969	7.9785	8.43281	7.56053	7.32781	7.69135	2729.02	2.10408e-32	3.94564e-31
Mrpl14	6.65948	6.54596	6.98535	6.78723	6.66074	6.59595	6.68172	2725.69	2.13465e-32	3.99889e-31
Bex3	6.23622	6.27887	7.74899	7.40703	6.80114	8.34602	6.88506	2724.66	2.14424e-32	4.01275e-31
Actr10	7.50697	7.46351	7.75759	7.583	7.51797	7.68579	7.55994	2724.07	2.14976e-32	4.01901e-31
4833439L19Rik	7.91465	8.13367	7.73088	7.62369	7.86791	7.58152	7.85719	2721.49	2.1739e-32	4.06002e-31
Naa20	7.33269	7.63476	7.84175	7.35688	7.53448	8.1852	7.58076	2720.2	2.18614e-32	4.07872e-31
Mkrn1	7.31697	7.28805	7.19383	7.46011	7.38001	6.06916	7.18088	2719.34	2.19427e-32	4.08974e-31
Hsp90aa1	8.69835	8.55255	8.13493	8.2857	8.05399	9.41751	8.54012	2718.22	2.20505e-32	4.10568e-31
Ppdpf	6.80323	6.65195	6.61992	6.90058	7.05415	6.93153	6.81806	2716.9	2.2177e-32	4.12506e-31
Alad	6.947	6.95083	7.33441	6.97523	7.28688	7.21262	7.07993	2711.19	2.27358e-32	4.22473e-31
Sfr1	6.81198	6.64181	7.149	6.58599	6.67774	7.66765	6.8709	2708.54	2.30002e-32	4.26954e-31
Ssbp1	6.44967	6.55243	7.19181	6.64643	6.60082	7.48189	6.72205	2707.53	2.31019e-32	4.28409e-31
Tmem158	8.59881	8.4437	7.05335	8.85308	8.68272	3.39988	7.83119	2706.05	2.32506e-32	4.30734e-31
Snx17	7.22979	6.91312	7.58726	7.66843	7.42825	7.60235	7.33379	2705.74	2.32829e-32	4.30898e-31
Serpinb9	9.04627	9.41604	5.69424	7.40325	8.18016	2.78437	7.6805	2700.71	2.38004e-32	4.40032e-31
Anxa7	7.41174	7.40727	7.47412	6.97667	7.26481	7.43659	7.35128	2698.66	2.40146e-32	4.43547e-31
Tmpo	8.19411	7.96546	8.1883	8.63889	8.19603	8.94536	8.28973	2698.34	2.40487e-32	4.43731e-31
Nsfl1c	7.36097	7.25662	7.44304	7.15257	7.19819	7.38039	7.30436	2697.39	2.41483e-32	4.45123e-31
Cltc	9.1383	8.5138	8.37975	8.864	8.57255	8.76454	8.76753	2695.09	2.43939e-32	4.492e-31
Stt3b	7.82299	7.82568	7.74442	8.21733	7.97562	7.81485	7.88549	2694.58	2.44483e-32	4.49751e-31
Pcmt1	7.06113	7.1883	7.22443	7.46047	7.12824	7.35355	7.19224	2692.39	2.46843e-32	4.53638e-31
Sh3bgrl	7.73372	7.65041	7.51562	7.58372	7.48974	6.82194	7.53132	2690.51	2.4889e-32	4.56943e-31
Lsm4	6.38015	6.41526	6.65862	6.6681	6.63357	7.02108	6.56449	2686.23	2.53616e-32	4.65157e-31
Eny2	6.06534	6.42718	6.95099	6.74141	6.20492	6.80691	6.42366	2683.41	2.56786e-32	4.70501e-31
Snrpe	7.16139	7.22879	8.14344	7.83524	7.21951	8.53409	7.53515	2682.88	2.57379e-32	4.71119e-31
Idh3a	7.55752	7.62986	7.61683	7.65709	7.35599	7.79039	7.58746	2681.76	2.58653e-32	4.72981e-31
Tspan14	7.89051	8.31566	7.99439	7.81963	7.60764	7.6953	7.91475	2679.45	2.61299e-32	4.77344e-31
Ubxn1	6.69738	6.80015	6.87081	6.92454	6.75814	6.79162	6.78397	2678.43	2.62486e-32	4.79037e-31
Golt1b	6.35217	7.10368	7.03128	6.88473	6.50788	6.74654	6.70675	2669.96	2.72494e-32	4.96809e-31
Psenen	6.81879	7.00224	6.38989	6.64745	7.06164	6.25671	6.75657	2660.05	2.84726e-32	5.18596e-31
Rheb	7.5073	7.79284	7.67899	7.35714	7.60902	7.84453	7.621	2652.79	2.94078e-32	5.351e-31
Sdc1	7.72886	8.12733	7.33331	7.25056	7.58614	7.31944	7.63529	2651.44	2.95853e-32	5.37701e-31
D8Ertd738e	6.73897	6.65608	6.84873	6.43114	6.52931	6.49894	6.63892	2651.26	2.96092e-32	5.37701e-31
Ndufv3	6.67426	6.26787	6.83494	6.78189	6.55985	6.87518	6.63138	2648.16	3.00207e-32	5.44637e-31
Alas1	8.26826	8.20959	6.90658	6.99569	7.70316	5.51263	7.54679	2645.34	3.04012e-32	5.50996e-31
Seh1l	7.60779	7.86901	8.40873	8.03701	7.60159	8.35222	7.88731	2640.46	3.10719e-32	5.62539e-31
Emc10	6.79722	7.16164	7.09216	6.98258	7.0731	6.95308	6.98304	2640.26	3.10993e-32	5.62539e-31
Psmc6	7.44128	7.51616	7.87221	7.72201	7.45867	8.09464	7.6154	2639.37	3.12248e-32	5.64254e-31
Ndfip2	7.59543	8.04453	7.08451	7.54932	7.50949	7.02167	7.53829	2637.8	3.14446e-32	5.67669e-31
Ergic3	7.33396	7.40004	7.58791	7.55932	7.4677	7.27925	7.41654	2630.3	3.25203e-32	5.86512e-31
Dnajc15	6.51119	6.5272	7.20123	7.24676	6.65267	7.36436	6.79764	2621.59	3.38198e-32	6.09353e-31
Polr2c	6.76942	6.85496	7.30295	7.14476	6.8857	7.47195	6.98825	2620.38	3.40058e-32	6.12104e-31
Laptm4b	6.64967	7.04871	7.28159	6.99646	7.45348	8.75829	7.20886	2619.17	3.41914e-32	6.14464e-31
Gsr	7.27239	7.40751	7.52667	7.34832	7.55773	7.64151	7.42404	2619.09	3.42037e-32	6.14464e-31
Ndufb3	7.12452	7.14307	7.13012	6.77446	7.0496	7.14095	7.0783	2618.04	3.43661e-32	6.16779e-31
Arl6ip5	7.05065	7.45184	7.61362	7.49154	7.18178	7.36672	7.30167	2613.29	3.51118e-32	6.29549e-31
Pdcd6	7.60387	7.59542	7.65912	7.52978	7.41122	7.3179	7.5361	2612.69	3.52077e-32	6.30654e-31
Degs1	6.56149	7.06792	6.9782	6.78765	6.91093	7.51843	6.89865	2598.75	3.75053e-32	6.70852e-31
Mpc1	7.62903	7.48274	6.78162	7.21023	7.6184	5.91677	7.2558	2598.63	3.75248e-32	6.70852e-31
Txnl1	7.07875	7.42015	8.2464	7.7591	7.57311	8.45342	7.59248	2590.05	3.90203e-32	6.96911e-31
Iah1	7.16574	7.32981	7.38398	6.91634	7.26989	6.32571	7.11144	2586.33	3.96898e-32	7.0818e-31
Copb2	7.77867	7.89183	8.3668	8.5072	8.21742	8.05799	8.05364	2584.43	4.00354e-32	7.13654e-31
Stoml2	6.49662	6.46843	7.4977	7.18849	6.59634	7.67603	6.83983	2584.13	4.00898e-32	7.13932e-31
Rpl39	7.77864	7.79832	8.4734	8.19127	7.97074	8.5891	8.03445	2580.88	4.06914e-32	7.23945e-31
Pten	7.20649	7.23762	7.456	7.43561	7.06275	7.20821	7.2481	2574.52	4.18942e-32	7.43998e-31
2410015M20Rik	6.48039	6.33216	6.81802	6.36842	6.20155	7.06395	6.50265	2574.5	4.18994e-32	7.43998e-31
Slc35b2	7.95188	7.82331	7.91324	7.83889	7.92375	7.94782	7.9079	2572.25	4.23345e-32	7.50999e-31
Srsf9	6.74089	6.84281	6.95317	6.99448	6.79948	8.00022	6.96896	2567	4.33677e-32	7.68586e-31
Insig2	7.1115	7.41242	6.58804	6.90292	7.48164	6.2695	7.04335	2565.84	4.35996e-32	7.71952e-31
Atp1b3	7.16753	7.36012	7.50193	7.38491	7.23529	7.16576	7.28061	2564.26	4.39191e-32	7.76667e-31
Ewsr1	7.69015	7.57146	8.04579	7.85634	8.0665	8.6547	7.89832	2564.11	4.39503e-32	7.76667e-31
Nudt16l1	6.47866	6.24227	7.2909	6.8758	6.87017	7.0164	6.69695	2554.56	4.59297e-32	8.10866e-31
Trp53	7.04661	6.92898	7.68128	7.65479	6.8572	7.26392	7.16156	2551.34	4.66205e-32	8.22273e-31
Eri3	6.58568	6.84042	6.74467	7.20101	6.38727	6.43735	6.67764	2551.03	4.66873e-32	8.22663e-31
Pde6d	6.89767	6.92297	6.4718	6.56932	6.60185	6.62406	6.7388	2547.79	4.73927e-32	8.34293e-31
Cops5	7.17392	6.78095	7.51802	7.36137	7.55584	7.68878	7.2782	2547.41	4.7478e-32	8.34995e-31
Tufm	6.81712	6.78167	7.49482	6.65269	6.64333	7.14986	6.88261	2547.14	4.75372e-32	8.35239e-31
Ddx1	7.15841	7.00733	8.1563	7.77463	7.62014	8.1066	7.49533	2545.53	4.78937e-32	8.407e-31
Pdia4	8.37589	8.01358	8.25016	9.20337	8.12792	8.07032	8.315	2542.43	4.85872e-32	8.52059e-31
March2	7.81706	7.86218	7.52979	7.62605	7.72425	7.32977	7.69925	2540.98	4.89165e-32	8.57017e-31
Bcas2	6.58301	6.28914	7.33224	6.9715	6.48831	7.83532	6.78819	2534.22	5.04797e-32	8.83562e-31
Polr2e	6.59804	6.34873	7.35528	6.90272	6.61233	7.34137	6.75953	2531.58	5.1107e-32	8.93692e-31
Psmd12	6.86425	6.94541	7.14484	6.92444	7.08056	7.35345	7.01078	2530.29	5.14155e-32	8.98233e-31
Atp5g2	6.33337	6.26182	7.09739	6.81156	6.47091	7.0557	6.56927	2526.45	5.23452e-32	9.13607e-31
Metap2	7.39063	7.35805	7.78312	7.40386	7.05849	7.77867	7.42553	2524.98	5.27071e-32	9.19051e-31
Sept7	7.56104	7.40093	8.00145	7.72361	7.44065	7.92259	7.62091	2520.18	5.39049e-32	9.39048e-31
Sc5d	7.07814	7.27288	7.93978	7.5212	7.90975	6.84593	7.36606	2518.64	5.42974e-32	9.4499e-31
Acsl5	8.03228	7.95611	7.85723	7.82628	7.68015	7.04568	7.80142	2518.29	5.4386e-32	9.45638e-31
Glmp	6.79472	7.27083	6.36159	6.66171	6.89213	6.03823	6.75113	2515.32	5.51487e-32	9.57994e-31
Bud31	6.57789	7.00206	6.53662	6.50825	6.62977	6.46425	6.64231	2514.42	5.5384e-32	9.61174e-31
Ppa1	7.09711	7.50229	8.05111	7.46342	7.5192	8.54953	7.55929	2511.02	5.62747e-32	9.75711e-31
Csnk2b	6.92979	6.83293	6.79873	6.90597	6.96181	6.56922	6.8559	2507.88	5.71136e-32	9.89324e-31
Tmem33	7.66932	7.61462	7.70338	7.60438	7.52947	7.35023	7.5958	2506.53	5.74779e-32	9.94698e-31
Tgoln1	7.97279	7.88944	7.06374	7.11475	7.49556	6.31191	7.48741	2503.69	5.82534e-32	1.00717e-30
Fam96a	7.44433	7.63563	7.51065	7.68259	7.63797	7.51589	7.55422	2502.87	5.84797e-32	1.01013e-30
Serpinb6a	8.23824	8.42091	6.59093	6.97528	7.20291	6.2359	7.54758	2501.76	5.87878e-32	1.0145e-30
Ero1lb	8.47784	8.19508	6.39827	7.89654	7.76903	3.03041	7.38218	2501.24	5.89307e-32	1.01602e-30
Ncstn	7.78407	7.646	7.46356	7.84231	8.063	7.07966	7.69011	2499.27	5.94818e-32	1.02456e-30
Gm23935	10.4156	9.94304	10.1402	10.15	10.2754	9.69227	10.1541	2497.4	6.00118e-32	1.03272e-30
Vti1b	7.16643	7.43687	6.95886	6.68353	6.81671	6.61948	7.02162	2495.98	6.04156e-32	1.0387e-30
Myeov2	7.27122	7.17997	7.22131	7.22161	7.24202	7.05383	7.21193	2494.8	6.07532e-32	1.04353e-30
Ddx39	7.36815	7.32747	8.06288	8.31274	7.90663	8.31077	7.74109	2491.18	6.18065e-32	1.06063e-30
Gmps	7.14053	7.07681	8.16469	7.97309	7.53663	8.49393	7.55939	2489.93	6.21746e-32	1.06541e-30
Tsen34	6.63765	7.0461	8.20887	7.71173	7.23003	8.24308	7.29835	2489.83	6.22012e-32	1.06541e-30
Rps28	7.43301	7.36022	8.24855	7.90826	7.73088	8.41828	7.72894	2488.47	6.26069e-32	1.07136e-30
Slc9a3r1	7.20761	7.32493	6.52544	6.37164	7.35744	6.50225	6.99528	2487.97	6.27552e-32	1.0729e-30
Ptov1	6.96586	6.88632	7.71283	7.68842	7.08978	8.40155	7.30847	2481.63	6.46738e-32	1.10468e-30
Ahsa1	6.6613	6.90426	7.0847	7.20213	6.42309	7.32854	6.86133	2478.56	6.56268e-32	1.11992e-30
Fcf1	6.74894	6.70706	7.23575	6.90205	6.52825	6.70174	6.77448	2472.14	6.76687e-32	1.15369e-30
Atxn7l3b	7.39062	7.48823	7.92075	7.81445	7.57747	8.29522	7.65486	2470.3	6.82696e-32	1.16286e-30
Hacd2	6.55558	6.81112	7.48231	7.38729	6.976	6.43091	6.85944	2466.85	6.94056e-32	1.18111e-30
Ergic1	6.79142	6.83997	7.58162	7.21361	6.83273	7.88053	7.07425	2460.57	7.15256e-32	1.21607e-30
Smad1	8.2643	8.27809	7.52602	8.04386	7.94434	5.91229	7.84094	2459.41	7.19248e-32	1.22172e-30
Rgs5	8.21426	7.90815	7.21457	7.47879	8.07304	0.0264072	6.98849	2458.55	7.22248e-32	1.22569e-30
Mapkapk3	7.32245	7.64044	7.82004	7.73589	7.51065	6.30595	7.4019	2452.38	7.4401e-32	1.26146e-30
Dio1	9.49019	9.00374	7.6797	8.75815	9.05397	0.152766	7.96284	2452.03	7.45269e-32	1.26243e-30
Acad9	8.20755	7.79517	6.98845	7.78984	7.38345	6.22344	7.58559	2449.54	7.54279e-32	1.27651e-30
Gtf2e2	6.87613	6.91938	7.44815	7.58453	6.99528	7.6637	7.14243	2446.12	7.66814e-32	1.29654e-30
Hif1a	8.45691	8.27933	8.77102	9.00116	8.02621	8.89858	8.50996	2441.76	7.83158e-32	1.32296e-30
Tmem50b	8.04367	8.25257	7.18268	7.90686	8.30565	5.57531	7.72296	2440.88	7.86493e-32	1.32737e-30
Cflar	7.56996	7.89141	6.36143	6.49647	7.36541	5.25417	7.07257	2440.04	7.89712e-32	1.33158e-30
Ociad1	7.53493	7.7356	8.02878	7.8148	7.74118	7.87638	7.73344	2438.08	7.97247e-32	1.34306e-30
Smarca2	7.4224	7.33984	5.2526	6.63113	6.96986	4.65457	6.6744	2436.07	8.0504e-32	1.35494e-30
Ubl4a	7.07301	7.04531	7.20345	7.22741	7.26975	6.78911	7.09835	2426.07	8.45116e-32	1.42109e-30
Rab5c	6.9891	6.59702	5.43933	6.00576	6.67221	4.9093	6.33092	2420.4	8.68835e-32	1.45964e-30
Idh3g	7.23199	7.43741	7.90324	7.56487	7.64219	7.40513	7.47213	2419.79	8.71414e-32	1.46264e-30
Higd2a	6.01058	6.36957	6.84972	6.29471	6.39011	6.77853	6.35664	2416	8.8772e-32	1.48865e-30
Tspan5	6.84431	7.11537	8.70575	7.71695	7.21795	7.09469	7.30059	2415.59	8.89472e-32	1.49023e-30
Kpna2	8.05924	7.69575	8.96512	8.81468	8.18496	9.48722	8.36842	2414.83	8.92786e-32	1.49442e-30
Cox14	6.9274	6.87122	7.07153	6.9078	6.774	7.05606	6.92149	2412.84	9.01548e-32	1.50771e-30
Pgm2	6.98751	6.63328	7.90608	7.93716	7.15772	8.12474	7.29449	2411.49	9.07501e-32	1.51629e-30
Hdac3	7.16952	7.40502	7.67688	7.26622	7.38044	8.12263	7.42977	2410.99	9.09765e-32	1.5187e-30
H2-Oa	8.77188	9.23407	6.49651	6.85735	8.25366	1.50116	7.45686	2410.39	9.12436e-32	1.52177e-30
1810022K09Rik	6.26641	6.47374	6.85514	6.59177	6.47088	7.04177	6.53505	2409.73	9.15372e-32	1.52529e-30
Nadk	7.56892	7.51254	7.60663	7.72308	7.75576	6.55517	7.49373	2409.21	9.17707e-32	1.5278e-30
Vps29	7.41153	7.47484	7.28644	7.37988	7.13594	7.55202	7.38079	2405.71	9.33625e-32	1.55289e-30
Slc25a17	7.72316	7.65981	8.13439	8.11644	7.76874	8.12459	7.85894	2405.25	9.35737e-32	1.555e-30
Sec24c	7.43421	7.22539	7.60069	7.66386	6.77282	7.35313	7.32953	2399.46	9.62748e-32	1.59844e-30
Bok	7.36926	7.22556	7.46568	7.79436	7.43088	7.4209	7.41688	2396.1	9.78833e-32	1.62368e-30
Klhdc2	6.70282	6.86242	7.4159	7.05792	6.96523	7.8611	7.03225	2395.41	9.82183e-32	1.62777e-30
Tbca	6.62184	6.79644	7.31088	7.00898	6.90466	7.5977	6.93561	2394.41	9.87009e-32	1.6343e-30
Timm13	6.7651	6.79586	7.12408	6.98503	7.05352	7.22897	6.9362	2391.45	1.00155e-31	1.65688e-30
Il7	7.5577	7.08845	9.28365	7.9127	7.40576	9.62597	7.92783	2390.54	1.00606e-31	1.66284e-30
Eya2	7.40858	6.96094	6.97534	7.91941	7.46076	8.01144	7.40846	2389.26	1.01245e-31	1.67191e-30
Fbxo7	6.40415	6.52525	7.28444	7.29572	6.75424	6.15271	6.6554	2387.33	1.02217e-31	1.68644e-30
Crk	7.40965	7.36527	7.88386	7.7471	7.56562	8.75575	7.67304	2385.26	1.03272e-31	1.70233e-30
Oasl2	7.75154	7.9809	6.8129	6.78865	7.0997	6.24356	7.30306	2383.36	1.04245e-31	1.71682e-30
Pdha1	6.71264	6.53234	7.35615	7.15816	6.65626	7.40146	6.87394	2375.55	1.0837e-31	1.78315e-30
Snrpg	6.55889	6.57047	7.6502	7.18367	6.70271	7.79486	6.92335	2372.97	1.09768e-31	1.80454e-30
Mtx2	6.81052	7.03249	7.41183	7.1552	6.96804	8.09938	7.13636	2372.05	1.10272e-31	1.81121e-30
Btg2	9.25686	10.0902	4.54169	5.3074	8.9535	5.58404	7.95025	2369.37	1.11755e-31	1.83394e-30
Abhd17a	6.64223	6.8678	6.94421	7.00475	6.76489	6.85134	6.80644	2367.19	1.12979e-31	1.85238e-30
Nudt4	7.18511	7.53462	7.04545	6.99118	7.25259	7.67425	7.28085	2365.05	1.14194e-31	1.87063e-30
Tsn	7.01993	6.86328	7.5388	7.43433	6.83399	7.81413	7.1623	2363.42	1.15128e-31	1.88425e-30
Carhsp1	7.39518	7.49241	7.30996	7.58888	8.08031	7.15765	7.50622	2362.08	1.15901e-31	1.89521e-30
Hax1	6.5952	6.7109	7.00246	6.91273	6.79882	7.25242	6.80864	2358.39	1.18062e-31	1.92883e-30
Scd2	8.4277	8.53947	9.8982	10.2381	8.46297	10.5886	9.0847	2350.19	1.23023e-31	2.0081e-30
Tnks2	7.66177	7.62027	8.12915	8.00312	7.99908	8.7129	7.92152	2349.48	1.23462e-31	2.01349e-30
Timp3	8.76524	8.64212	8.00288	8.62097	8.67836	6.01985	8.30727	2343.69	1.2711e-31	2.07114e-30
Slc29a1	7.41093	7.70282	9.38791	8.37727	8.10713	8.51944	8.04642	2342.67	1.27769e-31	2.08004e-30
Cisd1	6.77902	6.42949	6.81461	6.53951	6.55721	6.78928	6.65287	2340.97	1.28866e-31	2.09604e-30
Mpnd	6.94908	6.46849	7.39831	7.69188	6.92865	7.29033	7.03213	2340.34	1.29278e-31	2.10089e-30
Ndufa5	6.79275	6.67536	7.44537	7.18369	6.88915	7.72042	7.01288	2338.67	1.30371e-31	2.11677e-30
Higd1a	6.64443	6.36351	7.20007	7.46394	6.60175	7.89751	6.8864	2337.66	1.31042e-31	2.1258e-30
Lamtor2	6.11813	6.12111	6.29203	6.23782	6.18792	6.17205	6.16937	2337.02	1.31467e-31	2.13081e-30
Plekhb2	8.3097	8.51249	6.97001	7.08851	8.02355	5.6327	7.69987	2336.18	1.32026e-31	2.13799e-30
Sdc4	7.32246	7.91758	7.65373	7.24229	7.72658	6.07207	7.38564	2333.01	1.34157e-31	2.17058e-30
Selenoh	6.4407	6.11854	7.55144	7.35998	6.66713	7.95725	6.82341	2328.09	1.37546e-31	2.22345e-30
Pigu	6.2268	6.53231	7.13845	6.77036	7.26524	6.88413	6.69063	2326.3	1.38801e-31	2.24178e-30
Nudt21	6.51589	6.34446	7.72518	7.12768	6.54706	7.91386	6.85992	2325.89	1.39094e-31	2.24454e-30
Hn1l	7.95843	8.1285	8.50346	8.5397	8.15052	9.26502	8.30333	2321.67	1.42111e-31	2.29121e-30
Stard10	6.13425	5.77419	6.07062	5.9301	6.22559	6.17569	6.05218	2320.08	1.43264e-31	2.30778e-30
Emg1	6.33913	6.37834	7.50466	6.78416	6.38694	7.86644	6.71864	2318.63	1.44329e-31	2.32089e-30
Dpf2	6.63108	6.61074	6.90757	6.90184	6.33432	7.52624	6.74776	2318.62	1.4433e-31	2.32089e-30
Naa50	7.02647	7.29927	7.98474	7.61632	7.74741	8.45354	7.53361	2317.91	1.4486e-31	2.32738e-30
Cwc15	6.51033	6.39759	6.64452	6.77096	6.51378	6.49964	6.53357	2316.52	1.45887e-31	2.34172e-30
Arhgap1	8.81367	8.37675	7.67133	7.99482	8.58509	6.85444	8.24173	2316.36	1.46007e-31	2.34172e-30
Ube2l3	6.85224	6.6195	7.26329	6.88194	7.03326	7.18475	6.9247	2314.04	1.47745e-31	2.36752e-30
Reep3	6.95607	6.91963	6.80515	7.11217	6.91483	5.59444	6.78656	2312.08	1.49229e-31	2.38922e-30
Slc46a2	7.91638	7.68689	9.65227	8.98716	7.86329	8.69622	8.28421	2309.32	1.51354e-31	2.42114e-30
Ube2k	6.87024	6.79846	6.73726	7.07247	6.8853	6.86285	6.86578	2308.87	1.51699e-31	2.42455e-30
C1d	7.2318	6.76747	7.69647	7.62586	7.04067	7.61736	7.25792	2308.34	1.52117e-31	2.42911e-30
Cldnd1	7.44516	7.77191	7.26056	7.40536	7.05533	7.20332	7.39626	2304.63	1.55033e-31	2.47354e-30
Krt7	8.71513	8.44639	4.99219	5.98109	8.18061	2.09372	7.07407	2295.83	1.62198e-31	2.58562e-30
Reg3g	11.3468	10.9659	4.96204	8.3816	11.1155	-0.427565	8.79029	2292.07	1.65374e-31	2.63395e-30
Fh1	7.0364	6.67682	7.56835	7.60257	6.64291	7.72521	7.11212	2288.12	1.68778e-31	2.68585e-30
BC064078	7.36043	7.31191	7.90213	6.90375	7.4267	6.63267	7.28929	2286.73	1.69988e-31	2.70277e-30
Nap1l4	7.57883	7.44517	7.7382	7.67463	7.77987	7.75458	7.63553	2285.87	1.70745e-31	2.71246e-30
Tmed1	6.34757	6.68157	7.05833	6.87016	6.62233	7.11554	6.68756	2281.33	1.74808e-31	2.77461e-30
Pfdn5	6.98066	6.85123	6.84927	6.6887	6.79537	6.81047	6.85895	2278.1	1.7776e-31	2.81665e-30
Zfp36	9.04542	9.32286	4.91544	5.89072	8.73585	4.17065	7.64901	2278.09	1.77763e-31	2.81665e-30
Akirin2	6.58301	6.67155	7.25375	6.68662	6.57978	7.70718	6.81979	2276.89	1.78876e-31	2.83185e-30
Mpc2	6.83071	6.82554	6.77862	6.74101	6.84077	6.54821	6.78361	2275.32	1.80337e-31	2.85253e-30
Atg3	6.98654	6.98735	6.39439	6.38192	6.46896	6.34429	6.69494	2274.58	1.81035e-31	2.8611e-30
U2af1	6.3864	6.45899	6.94685	6.82556	6.57957	7.41999	6.66566	2273.67	1.81893e-31	2.87219e-30
Cyb561	7.50264	7.87941	7.31045	7.41015	7.55628	6.08008	7.38391	2271.82	1.83648e-31	2.89741e-30
Fnta	6.73597	6.99397	7.45377	7.19147	7.0523	7.86405	7.10171	2271.14	1.84299e-31	2.9052e-30
Snrnp40	6.2577	6.25723	7.47156	7.13294	6.72438	7.96056	6.76594	2270.44	1.84971e-31	2.9133e-30
Uba2	7.2309	7.50481	8.18678	7.66071	7.56104	8.48203	7.64139	2262.56	1.92727e-31	3.03286e-30
Mta2	7.57111	7.43044	8.09799	7.91399	7.47325	8.1816	7.7005	2262.23	1.93061e-31	3.03551e-30
Rad23b	6.15208	6.3888	6.41922	6.27234	6.5074	6.71508	6.36423	2261.54	1.9376e-31	3.04391e-30
Snf8	6.34725	6.4282	6.46825	6.40311	6.37457	6.12411	6.3604	2260.34	1.94977e-31	3.06041e-30
Cdx1	8.88365	8.69364	6.81192	8.83131	8.72831	-0.543097	7.48673	2258.8	1.96551e-31	3.08248e-30
Trim35	7.68905	7.83987	7.88736	7.92105	8.03866	8.22536	7.88758	2257.08	1.98324e-31	3.10763e-30
Rnaseh2a	5.78259	5.48333	7.09098	6.75387	6.09384	7.51503	6.23688	2248.94	2.06981e-31	3.24053e-30
Sf3b1	7.46802	7.49329	7.58778	7.47239	7.66328	8.28104	7.6131	2248.73	2.07205e-31	3.24129e-30
Fyttd1	6.65214	6.49574	7.26084	7.03291	6.50236	7.75723	6.84115	2248.44	2.07517e-31	3.2434e-30
Cfl2	6.77659	6.84453	7.13274	6.90714	6.70886	7.68682	6.94218	2247.18	2.08895e-31	3.26217e-30
Ssna1	6.53477	6.26814	6.55796	6.37338	6.49415	6.5886	6.46832	2246.99	2.09104e-31	3.26265e-30
Trappc4	7.3516	7.13044	7.05657	7.16292	7.3106	6.77308	7.1824	2244.56	2.11801e-31	3.30195e-30
Plekha1	7.37801	7.32942	6.55443	6.71911	6.80378	5.7918	6.92699	2243.15	2.13378e-31	3.32371e-30
BC004004	6.90067	6.64021	6.38571	6.93985	6.85837	5.84437	6.66785	2240.78	2.1606e-31	3.36264e-30
Iscu	6.80024	6.88135	6.17997	6.08433	6.55499	5.979	6.52879	2239.81	2.17164e-31	3.37697e-30
Snapin	7.13521	7.13209	6.33635	6.7092	6.75685	6.61841	6.87565	2239.09	2.17991e-31	3.38695e-30
Dnaja2	7.84719	7.47107	7.82458	7.59685	7.73176	7.94814	7.73604	2226.98	2.3242e-31	3.60809e-30
Cish	7.67604	7.84509	5.64502	6.39299	7.09036	4.58457	6.88198	2225.98	2.33646e-31	3.62407e-30
Mrps17	6.49308	6.37623	7.23906	6.52152	6.46522	7.34451	6.65644	2224.97	2.3491e-31	3.64061e-30
Mob4	7.43513	7.37132	8.43	8.36829	8.21659	7.64895	7.78962	2223.59	2.36637e-31	3.66428e-30
Ier5	7.91998	8.11053	6.61782	6.80633	7.73257	5.91139	7.41549	2223.38	2.36897e-31	3.66523e-30
Ufc1	6.62798	6.63266	6.50136	6.58785	6.62247	6.19074	6.55837	2217.69	2.44183e-31	3.77478e-30
Slc25a51	6.78924	6.71471	7.01133	6.7531	6.42742	6.65595	6.72572	2213.67	2.49475e-31	3.85335e-30
Babam1	6.497	6.69669	6.81259	6.93105	6.69193	6.62822	6.66769	2207.56	2.57751e-31	3.97784e-30
Hsp90b1	9.63085	9.17805	8.88733	9.80078	8.85182	8.54564	9.23248	2207.22	2.58218e-31	3.98171e-30
Tmem128	6.91135	7.14468	7.02276	6.36856	6.98134	5.70167	6.78033	2204.47	2.62058e-31	4.03753e-30
Pdcd5	6.27332	6.2557	7.06222	6.56956	6.39125	7.72683	6.58021	2203.98	2.62736e-31	4.04459e-30
Smim10l1	6.46833	6.72932	5.97586	6.27133	6.33021	6.313	6.40071	2203.19	2.6386e-31	4.0585e-30
Sra1	7.00303	7.0113	7.36575	7.42241	7.08262	7.37895	7.15346	2198.45	2.70648e-31	4.15943e-30
Prmt7	6.81031	6.84531	7.30393	7.06956	6.86881	7.46796	6.98958	2196.05	2.74169e-31	4.21002e-30
Golga7	7.1964	7.44563	7.68649	7.28839	7.46722	7.86961	7.43286	2192.3	2.79762e-31	4.29233e-30
Smim14	7.15953	7.15825	7.17775	6.90818	7.30436	6.4067	7.06716	2191.31	2.81258e-31	4.31169e-30
Brix1	6.38957	6.33894	7.43699	6.93619	6.69513	7.72497	6.76629	2185.12	2.90818e-31	4.45453e-30
Fkbp3	6.16254	6.38169	7.36753	7.08426	6.10167	7.95939	6.64763	2184.94	2.91101e-31	4.45515e-30
Cebpg	7.15942	6.96358	6.70211	6.65421	6.87018	6.56483	6.89871	2179.47	2.9984e-31	4.58508e-30
Gnb4	9.09995	8.67574	6.69692	8.03712	8.67705	5.14188	8.09371	2176.39	3.04898e-31	4.65856e-30
Rraga	6.99881	7.50359	7.40878	7.50718	7.16031	7.65731	7.30656	2174.2	3.08539e-31	4.71028e-30
Crip1	7.76261	7.69289	4.38693	5.62442	7.33781	4.21383	6.63584	2173.53	3.09674e-31	4.72368e-30
Creld2	7.74031	7.69776	6.73774	7.76113	7.21793	6.07209	7.34338	2170.08	3.15533e-31	4.80907e-30
Skint10	10.0681	10.1765	8.94441	10.4296	9.86724	-0.671963	8.72858	2169.63	3.16305e-31	4.81327e-30
Ist1	7.16488	7.27283	7.58305	7.04444	7.14671	7.59524	7.2663	2169.49	3.1656e-31	4.81327e-30
Cdh1	8.44809	7.95655	8.28683	8.69733	8.17906	8.31129	8.308	2169.47	3.16594e-31	4.81327e-30
Atp6v1c1	8.47995	8.46981	6.6392	7.30999	7.81702	6.15526	7.75921	2168.95	3.17486e-31	4.82285e-30
Wdr6	7.12791	7.25834	6.6841	6.99636	7.26019	7.82102	7.18916	2166.85	3.21137e-31	4.87429e-30
Rexo2	6.35652	6.48755	6.62638	6.60373	6.23791	7.36008	6.54186	2165.91	3.22789e-31	4.89532e-30
Sprr2a3	4.88413	5.04603	9.10538	7.8016	7.79036	4.25722	6.11697	2165.74	3.23094e-31	4.89592e-30
Usp14	7.46348	7.4166	7.87753	7.90814	7.40591	7.9555	7.60184	2163.6	3.26875e-31	4.94913e-30
Pim3	7.75522	8.1897	5.65392	6.06022	7.83521	5.71445	7.17677	2161.74	3.30216e-31	4.9956e-30
Sdf2	6.65598	6.59451	6.68485	6.74744	6.97001	6.06658	6.63899	2158.33	3.36433e-31	5.08548e-30
Yipf6	6.72443	6.88562	6.17099	6.30421	6.79817	5.52151	6.51472	2153.62	3.45233e-31	5.21421e-30
Rpl23a	6.33142	6.42036	6.91955	6.78117	6.54419	6.37977	6.50707	2153.37	3.457e-31	5.21698e-30
Smarcb1	6.99026	7.23462	7.55701	7.28012	7.16958	7.28277	7.20061	2152.06	3.48198e-31	5.25037e-30
Trnau1ap	5.80002	6.06808	6.45338	6.30978	5.67676	6.5406	6.05198	2151.67	3.48948e-31	5.25736e-30
Cse1l	7.2664	7.2637	8.55911	8.14763	7.48419	8.72765	7.72094	2148.01	3.56025e-31	5.3596e-30
Gtf2h5	6.60786	6.5912	7.09251	6.89232	6.83006	7.20862	6.7989	2146.25	3.59503e-31	5.40566e-30
Ube2g1	7.0449	7.18228	7.02005	7.01863	6.93161	8.02565	7.16166	2146.16	3.59672e-31	5.40566e-30
Ogdh	8.26217	7.94173	7.32389	8.13342	8.05657	6.94273	7.89213	2143.84	3.64297e-31	5.4707e-30
Uqcc2	6.51868	6.17101	6.48506	6.80135	6.3928	7.09994	6.52706	2143.36	3.65273e-31	5.48089e-30
Rnf167	6.48137	6.86427	6.82309	6.61544	6.62133	6.68643	6.65709	2143.13	3.6572e-31	5.48312e-30
Rtn4	6.73487	7.03253	6.43994	6.51259	6.84691	6.03645	6.66781	2142.07	3.67877e-31	5.51097e-30
Stxbp3	7.79294	7.64515	7.31486	7.41376	7.50844	5.34242	7.33718	2141.27	3.69489e-31	5.53062e-30
Atg4b	6.86712	6.65651	7.15584	7.04699	7.16933	7.1957	6.96629	2140.87	3.70318e-31	5.53851e-30
Dlst	7.10346	6.60048	7.15831	6.90464	7.01211	7.06719	6.97048	2139.52	3.7308e-31	5.57528e-30
Fuca2	6.97293	6.89246	6.98875	7.0637	7.55728	5.77666	6.92104	2138.55	3.75082e-31	5.60066e-30
Lsm6	6.9869	6.98377	7.11504	7.21019	6.92862	7.72747	7.1024	2137.23	3.77833e-31	5.63716e-30
Chchd6	6.6303	6.53809	7.23098	6.98256	6.60661	6.52343	6.70623	2135.58	3.81287e-31	5.68409e-30
Spint1	7.68797	7.89138	7.4641	7.04213	7.73023	6.56641	7.50601	2132.78	3.87248e-31	5.76828e-30
Lrrc59	7.64935	7.25994	7.72011	8.05	7.62198	7.77494	7.63797	2129.92	3.93434e-31	5.85567e-30
H2afy	7.36697	7.09704	7.29308	7.12068	6.88863	7.85035	7.25982	2129.31	3.94764e-31	5.87072e-30
H2-T22	7.8162	8.31574	6.4138	6.48035	7.50823	3.97863	7.1029	2126.18	4.01683e-31	5.9688e-30
Pitpnb	6.81575	6.69578	7.59998	7.43389	6.9214	7.53453	7.05703	2125.41	4.03417e-31	5.98972e-30
Rpl22	6.52846	6.8464	7.21715	6.8152	6.53616	7.4795	6.81355	2121.26	4.12832e-31	6.12457e-30
Fos	10.4064	10.8903	4.51704	4.00931	9.97808	5.47578	8.45309	2120.57	4.14433e-31	6.14336e-30
Isoc1	7.15876	7.50806	8.84662	7.98296	7.52735	8.67236	7.75001	2120.11	4.15493e-31	6.1535e-30
Enpp4	7.85306	8.21238	8.24768	8.35347	7.80947	8.2343	8.06478	2119.98	4.15786e-31	6.1535e-30
Crip3	7.98944	8.04515	7.73011	7.18628	7.31818	7.06836	7.67008	2118.31	4.1968e-31	6.20614e-30
Jtb	6.36641	6.72454	6.34971	6.23307	6.621	5.62938	6.37389	2118.09	4.20187e-31	6.20864e-30
Commd3	6.95525	6.86488	7.43442	7.31411	6.97745	7.52128	7.10403	2115.68	4.2587e-31	6.28756e-30
Alox15	8.79099	8.76794	6.14354	7.06774	7.70469	0.161375	7.12181	2115.13	4.27198e-31	6.30212e-30
Fam162a	6.59534	6.36917	7.95745	8.23279	6.51918	8.79089	7.13603	2111.83	4.35151e-31	6.41429e-30
Stx6	7.39781	7.25746	7.32962	7.27178	7.36729	7.26316	7.32909	2104.7	4.52881e-31	6.67029e-30
Hibadh	7.43648	7.40273	7.25488	7.58582	6.9825	7.46404	7.35939	2104.48	4.53428e-31	6.673e-30
Spr	6.59237	6.78741	7.04848	7.03988	6.7214	5.61366	6.64326	2102.98	4.57263e-31	6.72406e-30
Zwint	7.39036	7.38984	8.02172	7.99934	7.95389	8.08831	7.70357	2099.42	4.66522e-31	6.85475e-30
Usp22	7.01303	7.16112	7.75509	8.06687	7.2227	8.26377	7.42631	2097.74	4.70941e-31	6.91415e-30
Cr1l	7.3045	7.29317	7.23497	7.56169	7.52199	6.48075	7.26531	2096.15	4.75184e-31	6.97088e-30
Eif3b	7.82472	7.88383	8.1992	8.04204	8.03007	8.16314	7.97358	2095.17	4.77813e-31	7.00386e-30
Tmco1	6.8199	7.25547	6.97451	6.94071	6.85025	6.90287	6.95072	2092.57	4.84869e-31	7.10164e-30
Stard7	7.86709	7.77597	7.5577	8.00003	7.53841	8.57151	7.8621	2090.06	4.91795e-31	7.19734e-30
Plp2	6.79591	7.02867	7.20021	7.34739	7.32597	6.79382	7.03123	2087.46	4.99076e-31	7.29395e-30
Efr3a	7.07308	7.07889	7.11354	7.17342	7.09942	7.31379	7.12393	2087.42	4.99189e-31	7.29395e-30
Egr1	9.90732	9.61182	3.51879	2.31654	8.91531	5.91764	7.62374	2086.46	5.0191e-31	7.32175e-30
Chmp2b	7.15911	7.08178	7.34482	7.13571	7.18156	7.21216	7.17218	2086.33	5.02273e-31	7.32175e-30
Wfdc18	10.8159	10.6553	6.04566	7.63226	10.4218	0.274827	8.59684	2086.16	5.02758e-31	7.32175e-30
Acp1	6.21761	6.51217	6.51971	6.65953	6.47384	7.18517	6.51107	2086.11	5.02897e-31	7.32175e-30
Ufd1l	6.82317	6.70343	6.97321	6.52357	6.841	6.59067	6.75864	2086.05	5.03082e-31	7.32175e-30
Becn1	7.09429	6.94015	6.69559	6.81502	7.02343	6.64058	6.92289	2083.78	5.09605e-31	7.41082e-30
Efhd2	7.08199	7.21548	6.27721	6.69255	6.98532	5.47062	6.7673	2083.3	5.10991e-31	7.4251e-30
Rab5a	7.21877	6.9137	6.52262	7.05488	7.04744	7.19478	7.02904	2081.74	5.15515e-31	7.48494e-30
Pkig	6.5389	6.62197	5.16859	5.92352	6.27472	6.08337	6.23269	2080.56	5.18983e-31	7.52934e-30
Eif4a2	7.67051	7.8754	6.9002	7.07364	6.63494	6.38353	7.24664	2078.16	5.26098e-31	7.62655e-30
Mfsd1	8.03955	8.71406	6.35069	6.99465	7.84976	5.69813	7.5515	2076.97	5.29675e-31	7.67236e-30
Atp6ap2	7.53568	7.78596	6.99467	7.08991	7.47161	6.90037	7.38561	2076.31	5.31664e-31	7.69512e-30
Ywhag	6.7061	6.71691	6.59428	6.52664	6.74247	7.17814	6.73596	2074.62	5.3681e-31	7.76349e-30
Eci1	6.68706	6.78713	6.78855	6.43612	6.26727	6.14348	6.56083	2072.76	5.42528e-31	7.84002e-30
Blmh	7.27606	6.96352	7.69652	7.74186	7.15475	7.62458	7.34134	2071.61	5.46107e-31	7.88554e-30
Elp5	6.23906	6.21658	6.41932	6.82981	6.34396	6.85032	6.40992	2070.81	5.48583e-31	7.91508e-30
Vbp1	7.63803	7.89576	7.97193	7.85434	7.66857	7.78393	7.772	2069.95	5.51297e-31	7.948e-30
Maea	6.98325	6.91094	6.95982	6.95161	7.0615	6.97239	6.97229	2069.28	5.53405e-31	7.97215e-30
Erp44	7.29254	7.49269	7.58327	7.7297	7.24733	6.63155	7.33175	2067.82	5.58051e-31	8.03278e-30
Tmc4	7.05824	7.09613	6.24172	6.67969	6.6311	5.18292	6.64269	2067.51	5.59015e-31	8.04037e-30
Alkbh6	6.38993	6.47082	6.27173	6.47448	6.48415	6.36017	6.41322	2064.73	5.67994e-31	8.16313e-30
mt-Rnr1	10.0468	10.5261	10.9037	10.2173	9.68903	10.805	10.2868	2062.51	5.75236e-31	8.26077e-30
Abhd16a	7.387	7.45525	6.64119	6.73761	7.14466	6.13459	7.05859	2060.11	5.83212e-31	8.36302e-30
Rogdi	7.84926	7.77586	5.86352	6.35269	7.60873	4.63362	7.02488	2060.09	5.83266e-31	8.36302e-30
Psmd10	7.12796	7.06581	7.52874	6.87123	7.28714	6.01553	7.02653	2059.12	5.86543e-31	8.40346e-30
Pigp	6.82743	7.01842	7.18903	6.79456	6.87407	6.95601	6.92439	2058.7	5.87957e-31	8.41716e-30
Znrf2	7.0722	7.15234	7.76617	7.39087	7.03416	7.03905	7.19647	2056.3	5.9612e-31	8.52739e-30
Map2k3	6.43424	6.61825	7.24666	6.768	6.70462	6.77837	6.68299	2056.03	5.97039e-31	8.53391e-30
Unc50	7.05179	7.33619	7.5948	6.82398	6.93704	7.27907	7.15223	2050.27	6.17144e-31	8.81443e-30
Dcun1d5	6.96525	7.19585	7.61789	7.19833	7.16005	7.54974	7.21214	2047.74	6.26208e-31	8.93694e-30
Tnfaip8	7.34684	7.26708	7.8436	7.74501	7.37319	6.50607	7.34086	2044.91	6.36516e-31	9.07701e-30
Vwa5a	9.01884	9.08094	8.0839	8.7171	8.80812	7.34733	8.66422	2042.4	6.45825e-31	9.20264e-30
Mrpl57	6.605	6.52007	6.76533	6.83072	6.74688	7.06324	6.70783	2042.18	6.46653e-31	9.20729e-30
Cnot7	6.96694	6.95974	7.53425	7.54411	6.96618	7.66167	7.17859	2041.26	6.50089e-31	9.2469e-30
Irf1	8.80462	9.26719	7.53439	7.43819	8.5202	6.3456	8.26274	2041.17	6.5044e-31	9.2469e-30
Lgr4	6.31302	5.84687	7.02885	7.84528	6.63887	7.12348	6.62619	2039.62	6.56286e-31	9.32281e-30
Fopnl	7.01595	6.86257	7.27142	7.13216	7.01617	7.37901	7.0703	2035.59	6.71797e-31	9.53578e-30
Med21	6.23925	6.40839	6.96098	6.34656	6.33215	6.93151	6.4612	2033.88	6.78488e-31	9.62333e-30
Gpi1	6.93141	6.84034	7.76879	8.10901	7.0988	8.25762	7.32492	2033.26	6.8095e-31	9.65081e-30
Fam173a	6.62874	6.22094	6.63999	6.7776	6.70095	6.10194	6.51915	2033.1	6.81595e-31	9.65251e-30
Fbl	5.83784	6.19393	7.26559	6.84155	6.26115	7.15741	6.40524	2028.37	7.00608e-31	9.91414e-30
Phf5a	6.17237	6.2507	7.04433	6.68065	6.53533	7.25421	6.52858	2025.89	7.10777e-31	1.00503e-29
Rragc	7.1799	7.56203	7.14651	7.35769	7.30709	7.06496	7.27814	2022.29	7.25869e-31	1.02558e-29
Polr1d	6.21482	6.35968	6.83354	6.57067	6.28443	6.98615	6.4569	2022.05	7.26913e-31	1.02627e-29
Mrpl54	6.31654	6.21767	6.78233	6.66393	6.37559	6.87383	6.46445	2021.8	7.27985e-31	1.02699e-29
Mrpl20	6.92682	6.91245	7.19535	7.09976	6.96731	7.26439	7.02051	2020.35	7.34178e-31	1.03494e-29
Tbc1d10a	6.75502	6.89438	6.72786	6.89058	6.19411	6.77834	6.71443	2017.04	7.48514e-31	1.05434e-29
Pdcd10	7.11092	7.39872	7.23396	6.92082	7.20561	6.83305	7.13947	2015.43	7.55631e-31	1.06355e-29
4933434E20Rik	6.71667	7.17406	6.84489	6.88585	7.14289	6.67553	6.90102	2012.49	7.68743e-31	1.08118e-29
Dusp22	6.66204	6.66182	6.62251	6.61117	6.40482	5.34524	6.46016	2010.55	7.77557e-31	1.09274e-29
Arl4a	6.81062	6.77607	7.38349	7.04414	6.91957	7.45496	6.98952	2008.62	7.86452e-31	1.1044e-29
Osgep	6.86184	6.72204	7.62425	6.95701	6.55733	7.62304	6.97459	2008.46	7.87164e-31	1.10455e-29
Coa3	6.7887	6.79309	7.04066	6.96311	6.78664	7.2062	6.88698	2008.01	7.89277e-31	1.10667e-29
Slc38a2	8.19174	8.36016	7.68581	7.53302	8.1198	7.66528	8.01837	2007.26	7.92742e-31	1.11068e-29
Shisa2	8.05026	8.52162	8.23319	8.76757	7.83722	10.8635	8.54191	2006.87	7.94591e-31	1.11229e-29
Nelfb	6.84249	6.48118	7.43304	7.16754	7.43991	7.69427	7.06805	2006.72	7.95257e-31	1.11229e-29
Bckdk	6.63065	6.50967	7.8115	7.24639	6.94852	8.16646	7.0424	2006.63	7.957e-31	1.11229e-29
Tm9sf1	7.20717	7.07703	7.44419	7.20482	7.22356	6.6018	7.14228	2004.44	8.06023e-31	1.12586e-29
Pgpep1	7.05132	7.14721	6.54672	6.51426	6.64344	6.42491	6.81514	2003.27	8.11608e-31	1.1328e-29
Cuedc2	6.15854	6.19662	6.49927	6.31738	6.18036	6.22031	6.23253	2002.98	8.1297e-31	1.13384e-29
S100a13	6.9974	7.30583	5.23664	5.75173	6.72775	2.77538	6.17951	2001.91	8.1815e-31	1.1402e-29
Tmem165	7.04059	7.37812	7.40138	7.48431	7.40672	7.43468	7.30291	2001.77	8.18809e-31	1.14026e-29
Trim28	6.9691	6.61896	7.82912	7.70656	7.09777	8.26013	7.25326	2001.43	8.20472e-31	1.14171e-29
Gadd45b	8.01756	8.06847	4.87697	5.87984	7.68545	1.48522	6.6118	1999.76	8.28594e-31	1.15214e-29
Ddx3x	7.25407	7.66468	7.70451	7.52823	7.44117	8.22056	7.55892	1999.62	8.29261e-31	1.1522e-29
Emc6	6.49802	6.42449	7.17267	7.04997	6.98499	7.37832	6.8032	1997.08	8.41803e-31	1.16874e-29
Cxcl16	6.92981	7.35999	6.12739	5.28233	6.93148	3.27312	6.30717	1996.66	8.43877e-31	1.17074e-29
Hnrnph1	7.01771	7.04986	7.82286	7.11709	7.05868	8.23036	7.27596	1988.4	8.86238e-31	1.22858e-29
Nsmce4a	6.75703	6.84999	7.89825	7.21001	6.74975	8.18928	7.1258	1982.34	9.18802e-31	1.27276e-29
Ostf1	7.5516	7.43941	6.0817	6.55005	7.10733	5.25871	6.91026	1980.54	9.28688e-31	1.28549e-29
Abce1	7.92643	7.36604	7.92276	7.83105	7.42349	8.33574	7.77623	1979.74	9.33146e-31	1.29069e-29
Kcmf1	6.92628	7.34945	6.38183	6.77932	7.10889	6.99898	6.96671	1975.67	9.56062e-31	1.32139e-29
Gemin7	6.42936	6.58077	6.77536	6.22412	6.07735	6.65553	6.44714	1973.12	9.7076e-31	1.3407e-29
Pts	6.64583	6.66508	6.99412	6.57091	6.31525	6.68494	6.63627	1971.39	9.80864e-31	1.35344e-29
Sys1	6.22037	6.33732	6.48302	6.52273	6.65958	6.48252	6.40563	1971.29	9.81458e-31	1.35344e-29
Isca2	6.23939	6.65773	6.3459	5.99107	6.47832	6.44026	6.36293	1970.32	9.87196e-31	1.36033e-29
Mrpl18	6.99182	6.99357	7.64595	7.30808	7.02093	7.83993	7.20562	1967.49	1.00412e-30	1.38262e-29
Ly6a	9.16083	10.098	3.61006	6.82909	8.95458	-0.504744	7.28455	1967.09	1.00649e-30	1.38485e-29
Pitpna	7.30437	7.0527	7.1174	7.39334	7.34462	7.48353	7.27227	1964.91	1.01981e-30	1.40019e-29
Cryl1	7.04028	7.24655	6.98987	6.56828	7.25358	7.07275	7.05485	1964.81	1.02041e-30	1.40019e-29
Emc8	7.11075	7.17154	6.76501	6.8591	6.88917	6.98667	7.00435	1964.74	1.02082e-30	1.40019e-29
Gm26917	8.90151	8.56582	8.11336	8.39302	8.19244	8.12294	8.48882	1964.65	1.0214e-30	1.40019e-29
Sgta	6.90418	6.76636	6.59521	7.17037	6.68061	7.08662	6.86134	1964.62	1.02155e-30	1.40019e-29
mt-Nd2	8.32853	8.84385	8.89938	8.24093	7.95696	9.26743	8.53396	1964.52	1.02221e-30	1.40019e-29
Hdac1	7.57428	7.21034	7.64438	7.61925	7.58671	7.87954	7.55203	1962.86	1.03244e-30	1.41315e-29
Sat1	8.59771	8.59749	5.72895	6.59331	8.16479	5.26018	7.58041	1956.86	1.07043e-30	1.46406e-29
Msn	9.47773	8.90028	8.53767	9.11314	8.82185	2.57602	8.32064	1956.37	1.0736e-30	1.46731e-29
Spin1	7.4092	7.46523	7.80673	7.59962	6.97652	8.16348	7.5121	1954.79	1.08394e-30	1.48034e-29
Srsf5	7.00296	7.03572	7.45262	6.98922	6.72289	7.50888	7.07534	1952.89	1.09643e-30	1.49629e-29
Tank	7.98018	7.65778	7.50865	8.1152	7.91628	5.29558	7.55565	1951.27	1.10724e-30	1.50992e-29
Dcaf13	6.61188	6.52827	7.0343	7.16674	6.77242	6.92235	6.76876	1948.95	1.1229e-30	1.53014e-29
Nras	6.9601	6.81008	7.34613	6.62495	6.62366	7.83514	6.98763	1947.96	1.12964e-30	1.53818e-29
Txnip	8.05397	8.0037	6.22407	6.55851	6.94761	5.91017	7.24161	1947	1.13626e-30	1.54605e-29
Tcf25	7.36343	7.23461	7.1309	7.41625	7.3623	7.21609	7.29999	1944.81	1.15149e-30	1.56561e-29
Sacm1l	7.22602	7.2063	6.86789	7.08459	7.12875	6.30914	7.04534	1943.72	1.15913e-30	1.57484e-29
Zmpste24	6.83855	6.82733	7.83358	7.28672	7.0375	7.88867	7.15819	1940.12	1.18477e-30	1.60848e-29
Fbxw11	7.77203	8.0781	7.37163	7.4973	7.85313	7.52861	7.73812	1939.37	1.19017e-30	1.61408e-29
Cdc123	6.7087	6.94276	7.89978	7.45314	7.06179	7.73764	7.15048	1939.31	1.19064e-30	1.61408e-29
Pcna	7.08763	7.4701	7.86967	7.34533	7.41401	8.36616	7.47944	1938.89	1.19368e-30	1.61701e-29
Diablo	6.9749	7.04171	7.51097	7.59692	7.17318	7.6872	7.23435	1938.62	1.19563e-30	1.61845e-29
Tmx2	6.99365	7.06691	6.933	7.36579	7.29491	7.69169	7.17305	1933.81	1.23123e-30	1.66543e-29
Hat1	6.63804	6.22956	7.62474	6.86375	7.07283	7.92245	6.91539	1933.43	1.23411e-30	1.66809e-29
Ash2l	6.08491	6.02053	7.1001	7.29428	6.90117	7.71439	6.64268	1930.67	1.25507e-30	1.69517e-29
Tmem98	6.8257	6.8286	6.76297	6.15928	7.08589	5.53886	6.6328	1923.55	1.3111e-30	1.76955e-29
Itgb1	7.92287	7.35817	7.43875	7.91998	7.55485	7.51229	7.65407	1920.12	1.33894e-30	1.8058e-29
Pfdn1	6.23142	5.9697	6.22477	6.39905	6.17461	6.93252	6.27003	1916.82	1.36646e-30	1.84156e-29
Pgrmc2	6.54155	6.51675	6.29744	6.67746	6.60801	5.95836	6.46615	1914.35	1.38745e-30	1.86849e-29
Trmt112	5.9474	6.1873	6.77881	6.22027	6.13051	6.68605	6.23451	1913.44	1.39524e-30	1.87761e-29
Slc25a13	7.19194	6.97175	7.36908	7.97114	7.30169	7.28276	7.28756	1912.37	1.40446e-30	1.88862e-29
Dohh	6.3918	6.21631	6.32586	6.40206	6.58124	6.40588	6.38176	1910.71	1.41893e-30	1.90669e-29
Bax	6.3098	6.47314	6.32826	6.30081	6.28536	5.58188	6.25483	1908.56	1.43794e-30	1.93083e-29
Tmem9	6.19774	6.13437	7.31424	6.91634	6.4788	7.96804	6.64645	1904.65	1.47317e-30	1.97668e-29
Ugp2	6.46047	6.27039	6.62914	6.50483	7.01329	6.82785	6.5767	1903.84	1.48066e-30	1.98529e-29
Tmem109	6.88333	6.74177	6.67801	6.88833	6.37659	6.16676	6.67141	1901.21	1.50501e-30	2.01647e-29
2310036O22Rik	6.37723	6.20805	6.52952	6.43172	6.45854	6.74994	6.42363	1900.18	1.51464e-30	2.02789e-29
1110008F13Rik	6.00006	5.82446	6.65165	6.44794	6.31158	7.15545	6.27458	1894.87	1.56556e-30	2.09455e-29
Nfu1	6.34106	6.30304	6.78085	6.59282	6.45615	6.69794	6.47394	1892.12	1.59257e-30	2.12914e-29
Adam10	7.19152	7.23733	7.48179	7.61148	7.53159	7.31842	7.35029	1890.97	1.60413e-30	2.14303e-29
Gm7964	5.72495	5.88302	6.49568	6.17533	5.95241	6.5874	6.03107	1889.63	1.61754e-30	2.15938e-29
Tsnax	7.07309	7.05583	7.12079	7.09264	7.09396	7.37257	7.11656	1888.25	1.63161e-30	2.17659e-29
Fundc1	6.35606	6.85894	7.60456	6.95519	6.50856	7.37939	6.80935	1887.36	1.64072e-30	2.18715e-29
Tmem64	7.65168	8.01873	6.42048	7.1478	7.07388	6.60164	7.31584	1885.11	1.66398e-30	2.21655e-29
Tmem18	8.59937	8.51586	7.34446	8.46266	8.20169	5.64401	8.02062	1884.1	1.67454e-30	2.229e-29
Slc3a2	7.95684	8.56189	7.36264	7.48263	7.93476	7.0216	7.84096	1882.49	1.69152e-30	2.24998e-29
Bod1	6.23337	6.49715	6.75245	6.65021	6.05264	7.02103	6.45683	1881.75	1.69937e-30	2.25878e-29
Ahcyl1	7.58195	7.09917	7.04071	7.70074	7.73934	7.5252	7.4578	1880.74	1.71018e-30	2.27152e-29
Vim	7.67056	6.68127	7.59008	7.65796	7.38958	4.56465	7.06697	1878.85	1.73064e-30	2.29703e-29
Hmgcs1	6.90732	6.81809	7.87627	7.8703	7.5612	7.84103	7.32381	1875.92	1.76284e-30	2.33809e-29
Nutf2	5.86478	5.95211	7.20131	6.57204	6.21376	7.69465	6.38278	1874.39	1.7799e-30	2.35902e-29
Tmem30b	6.4196	6.84063	6.61189	6.5227	6.74071	7.45398	6.70715	1867.03	1.86458e-30	2.46946e-29
Tex261	6.77122	7.15039	6.97406	6.85232	6.98991	6.77112	6.90949	1866.85	1.86662e-30	2.47039e-29
Pacsin2	7.47779	7.05928	6.84211	7.92344	7.30775	5.48173	7.1174	1865.25	1.88566e-30	2.49379e-29
Cisd2	6.73915	6.72462	7.01769	6.85833	6.80029	6.58588	6.77644	1860.98	1.93735e-30	2.5603e-29
Dnajc8	6.45788	6.86597	6.86458	6.74248	6.67012	7.33273	6.74958	1855.62	2.00459e-30	2.64726e-29
Me2	6.84732	6.73816	7.69742	7.1258	7.38859	7.54589	7.12027	1850.57	2.07013e-30	2.73186e-29
Pde4b	8.72674	9.19431	6.20056	7.1194	7.95804	5.12364	7.80377	1850.04	2.07704e-30	2.73901e-29
Srsf11	6.64022	6.66396	7.20187	7.20307	6.35845	7.48534	6.83023	1849.91	2.0788e-30	2.73937e-29
Slmo2	6.878	7.0872	6.78927	7.07888	6.95812	6.41241	6.88873	1849.1	2.08961e-30	2.75164e-29
Cept1	7.41074	7.38623	7.74852	7.77517	7.85858	6.66704	7.47178	1848.26	2.10081e-30	2.76442e-29
Id3	8.19441	8.15372	7.23988	5.63274	7.89611	8.42294	7.76393	1847.16	2.11563e-30	2.78192e-29
Prpsap1	6.79356	6.82616	7.17499	7.32428	7.03774	7.05795	6.97303	1846.63	2.1228e-30	2.78936e-29
Yipf3	6.04699	6.48614	6.31629	6.2286	6.19333	5.90414	6.18995	1844.6	2.15057e-30	2.82291e-29
Ndufaf3	6.44429	6.60841	5.92857	6.39034	6.43166	5.76883	6.33072	1844.54	2.1514e-30	2.82291e-29
Atp6v0d1	6.78611	6.77703	6.76023	6.472	6.86901	6.6295	6.73862	1844.26	2.15525e-30	2.82594e-29
Snx6	6.70636	6.34837	7.27891	7.0289	6.59626	7.8098	6.85286	1843.53	2.16542e-30	2.83726e-29
Appbp2	7.40761	7.64822	7.52075	7.77983	7.90421	7.80868	7.63772	1841.66	2.19145e-30	2.86801e-29
Dnajb11	7.39167	7.355	7.33361	7.53987	7.55665	6.68465	7.33914	1841.62	2.19201e-30	2.86801e-29
Clk1	7.69854	7.69147	4.64002	4.41114	7.10039	5.45163	6.61652	1840.96	2.20131e-30	2.87814e-29
Serinc1	8.01132	8.24049	7.90009	8.02601	7.78656	7.72901	7.98044	1840.76	2.20419e-30	2.87984e-29
Kctd20	7.10585	6.8606	7.97834	7.54573	7.39808	7.78536	7.33472	1840.59	2.2066e-30	2.88095e-29
Ndufb4	6.5825	6.37923	6.70148	6.691	6.52022	6.50754	6.55117	1836.74	2.2618e-30	2.95093e-29
Pigq	6.11055	6.18625	7.08063	6.59344	6.4137	6.88349	6.43095	1833.15	2.31463e-30	3.01771e-29
Mdk	6.68492	6.69059	7.81636	7.69907	7.18115	8.26554	7.19297	1832.48	2.32462e-30	3.02859e-29
Polr2f	6.51631	6.38015	6.75359	6.61321	6.47153	6.87794	6.56277	1830.99	2.34717e-30	3.05581e-29
Oaz2	6.65715	6.99251	7.11697	6.601	6.89567	7.79824	6.94031	1830.2	2.35909e-30	3.06915e-29
Prpf19	7.34594	7.43898	8.01704	7.50636	7.57997	7.8713	7.5563	1828.02	2.39262e-30	3.11058e-29
Hnrnpm	7.37947	7.42797	7.87148	7.81453	7.53857	8.4241	7.64424	1826.55	2.41532e-30	3.13786e-29
Nedd4	8.65232	8.13664	9.3393	9.20806	8.28557	9.72899	8.76425	1824.45	2.44844e-30	3.17865e-29
Nipa2	6.99789	6.91828	6.93238	6.8484	7.22776	6.90006	6.98356	1823.62	2.46165e-30	3.19355e-29
Med11	6.52464	6.74914	6.3931	6.37883	6.50672	5.12024	6.37179	1822.44	2.48055e-30	3.21579e-29
2210016F16Rik	7.15836	7.16843	6.80828	6.8388	6.93519	6.69307	6.99814	1821.5	2.49569e-30	3.23315e-29
Sptssa	7.28025	7.48591	7.74076	7.08865	7.14517	7.69033	7.37753	1819.69	2.52514e-30	3.26899e-29
Ap1m1	6.63164	6.45297	7.10068	7.42508	7.08777	7.77905	6.94542	1818.39	2.5465e-30	3.29433e-29
Bcat2	6.76887	6.75984	6.1327	6.76327	6.50782	5.2165	6.47238	1815.97	2.5868e-30	3.34411e-29
Cers2	7.12127	7.26949	7.44704	7.31633	7.17997	7.05433	7.21107	1814.65	2.60916e-30	3.37065e-29
Atp6v1a	7.69447	7.56335	6.9179	7.45274	7.58328	7.05503	7.46074	1812.49	2.64619e-30	3.41609e-29
Gba	7.20066	7.59715	6.42997	6.78475	7.28544	5.63501	6.96984	1810.97	2.67241e-30	3.44752e-29
Ykt6	6.76496	6.80778	7.27872	6.89062	7.00289	6.63122	6.87007	1810.85	2.67457e-30	3.44789e-29
Anapc2	7.2385	7.02234	7.59307	7.72766	7.34259	7.61306	7.35455	1810.72	2.6769e-30	3.44848e-29
Dsc2	7.74761	6.8944	8.50574	8.31989	8.0791	9.09573	7.94384	1805.07	2.77751e-30	3.57558e-29
Ctbp1	7.07154	6.87827	7.29132	7.52259	7.23236	7.84264	7.22633	1803.92	2.79844e-30	3.6e-29
Dennd2d	7.31259	7.38197	7.47147	7.18243	7.32439	4.87406	7.05012	1802.62	2.82228e-30	3.62814e-29
Timm22	6.22097	5.62956	6.71629	6.53747	6.47993	7.14696	6.34656	1801.93	2.83522e-30	3.64222e-29
Ccng1	8.04862	7.98699	7.24584	7.70412	7.45627	7.00065	7.6937	1800.62	2.85956e-30	3.67093e-29
Glb1	7.22949	6.9974	7.10195	7.62307	7.4565	5.55404	7.05436	1797.47	2.91934e-30	3.74506e-29
Sf3b3	7.73886	7.83172	8.37476	8.24875	7.77124	8.69376	8.00569	1794.96	2.96798e-30	3.80481e-29
Gm12715	5.70298	5.9665	5.68242	5.61529	5.78031	5.43881	5.72333	1792.54	3.01561e-30	3.86186e-29
Mob1a	7.96579	7.86654	7.9238	7.54276	7.99641	8.15185	7.92043	1792.48	3.01669e-30	3.86186e-29
Twsg1	7.62619	7.74232	8.87444	8.23257	7.79906	8.93135	8.04325	1791.53	3.03567e-30	3.88346e-29
Tmx3	7.00631	7.69325	6.99841	7.07489	6.90582	6.97223	7.12779	1786.54	3.13745e-30	4.01088e-29
Plekha2	7.87197	7.52235	7.53157	8.02652	7.49758	7.29605	7.65802	1786.13	3.14592e-30	4.01891e-29
Necap2	7.11792	6.61238	6.28886	6.86487	7.3754	6.07346	6.81324	1785.49	3.15915e-30	4.03301e-29
Slc25a38	6.46849	6.90806	5.97649	6.41401	6.59338	5.39919	6.38427	1784.91	3.17136e-30	4.0431e-29
Irf6	8.44202	7.96088	7.11192	7.15449	7.92818	7.71184	7.88345	1784.81	3.17338e-30	4.0431e-29
Cnih4	6.77899	6.8859	7.25316	7.07527	6.81227	6.78952	6.89693	1784.8	3.17365e-30	4.0431e-29
Hsd17b10	6.01244	5.95378	7.15198	6.50502	6.27419	7.52754	6.4086	1784.69	3.17602e-30	4.04332e-29
Dut	6.21521	6.76254	7.63441	7.12601	6.67038	7.90957	6.85507	1784.36	3.18293e-30	4.04932e-29
Bccip	6.37675	6.50471	7.20757	6.89049	6.31549	7.41337	6.66723	1783.09	3.20985e-30	4.07819e-29
Rab11b	6.83937	6.91965	7.08827	6.83049	6.92843	7.2486	6.94514	1783.08	3.21006e-30	4.07819e-29
Psmd3	7.04526	7.19228	7.28575	7.39933	7.27192	7.61843	7.24573	1781.7	3.23947e-30	4.11271e-29
Mfsd14b	7.09065	7.44859	7.39137	7.68039	7.43653	7.57789	7.37471	1781.18	3.25059e-30	4.12399e-29
Exosc4	5.98862	5.81058	6.88001	6.49866	6.23808	7.14501	6.29064	1779.12	3.29538e-30	4.17793e-29
Dcxr	7.24852	7.18588	6.4805	6.84581	7.12254	5.21198	6.84558	1775.21	3.38209e-30	4.28491e-29
Emd	6.44404	6.34659	7.02691	6.72736	6.697	6.79578	6.6056	1773.52	3.42042e-30	4.33049e-29
Smpdl3a	8.80401	8.47647	7.29731	7.71746	8.9457	4.59776	7.97603	1771.3	3.4714e-30	4.39016e-29
Nudt14	6.35549	6.47303	6.50045	6.68026	6.58591	7.02652	6.54615	1771.26	3.47232e-30	4.39016e-29
Far1	8.08253	8.06106	8.25831	8.73176	8.28525	6.94503	8.07203	1771.05	3.4772e-30	4.3933e-29
Psat1	6.33341	6.54291	8.8367	7.73767	7.18224	9.21762	7.29189	1769.09	3.52282e-30	4.44789e-29
Maged1	8.03152	7.94118	9.07824	9.2197	8.38657	9.48299	8.4951	1768.62	3.53389e-30	4.45881e-29
Gm28437	8.02269	8.0965	8.63775	8.17448	7.47988	8.12694	8.05341	1766.61	3.5817e-30	4.51604e-29
Mrpl23	5.57899	5.49865	6.76006	6.29536	5.86339	7.05087	5.99719	1765.95	3.59747e-30	4.53282e-29
Extl1	7.70604	7.2253	6.32175	7.15814	7.35672	0.292989	6.48004	1764.99	3.62079e-30	4.55908e-29
Mrpl11	6.34874	6.38346	6.70675	6.51981	6.14441	6.25129	6.37436	1762.44	3.68299e-30	4.63421e-29
2019-03-07	6.62453	6.86354	6.59505	6.19413	6.70937	7.00933	6.67355	1762.18	3.68933e-30	4.63903e-29
Bmpr1a	6.91505	6.77087	6.9996	7.70148	7.08155	7.86334	7.12593	1759.74	3.75036e-30	4.71254e-29
mt-Nd4	8.58829	8.86	8.83638	8.04383	7.89168	8.57614	8.4953	1758.59	3.77942e-30	4.74582e-29
Ufm1	6.72142	6.95871	6.9429	6.66573	6.75553	6.65115	6.78394	1757.86	3.79786e-30	4.76572e-29
Timm50	6.83005	6.76994	7.44092	6.85382	7.1021	7.40986	6.99907	1757.62	3.80396e-30	4.77011e-29
Gng12	6.79602	7.32621	5.81493	5.76386	6.7462	7.2423	6.71172	1756.01	3.84533e-30	4.81871e-29
Atraid	7.04288	7.0974	7.49847	7.34942	7.29981	6.95259	7.17177	1752.29	3.94285e-30	4.93755e-29
Nucb1	7.50472	7.48622	6.8872	7.24857	7.46368	6.42226	7.26587	1750.59	3.98846e-30	4.99127e-29
Mthfsl	6.65553	6.54384	7.39049	7.33854	6.83722	5.26849	6.66644	1750.36	3.99461e-30	4.99557e-29
Pycr2	6.23699	6.62465	6.68941	6.88806	6.72385	6.46195	6.54039	1750.11	4.00126e-30	5.00049e-29
Mras	7.16815	6.98612	6.19942	7.08554	7.1167	3.2593	6.55362	1749.11	4.02848e-30	5.03109e-29
Map2k1	7.11918	7.21187	7.22244	7.24571	7.48362	6.98927	7.20171	1747.66	4.06817e-30	5.07721e-29
Hmbs	6.59305	6.69883	6.88512	6.51206	6.55131	7.17264	6.6983	1744.35	4.16013e-30	5.18845e-29
Ifitm2	6.76461	6.94609	7.21667	6.81927	6.87315	6.26829	6.81785	1744.18	4.1649e-30	5.19089e-29
Clpp	6.26077	6.16564	6.92791	6.61304	6.36605	7.19059	6.48471	1742.34	4.21709e-30	5.25238e-29
Gabpb1	6.89104	7.01538	6.67512	7.22746	7.0791	6.68	6.9353	1741.65	4.23699e-30	5.27359e-29
Orc4	6.03062	6.09977	6.50269	6.33264	6.48781	7.05647	6.32272	1740.74	4.26326e-30	5.3027e-29
Nmd3	6.81301	7.04198	7.24584	6.94897	6.77357	7.57443	7.0049	1740.27	4.27674e-30	5.31587e-29
Ilvbl	6.86762	6.59168	6.37915	6.69482	6.68958	5.14046	6.51187	1740.14	4.28037e-30	5.3168e-29
Agpat3	7.20437	7.31246	6.76174	7.33724	7.3175	6.96349	7.17832	1738.42	4.33081e-30	5.37581e-29
Actl6a	6.71742	6.6377	7.67613	7.49405	7.08461	7.70821	7.07592	1737.71	4.35168e-30	5.39808e-29
H2afx	5.9115	6.14979	7.85621	7.41769	6.81332	8.58313	6.8046	1734.94	4.4346e-30	5.49723e-29
Srpr	7.62167	7.68768	7.33634	7.88141	7.7242	7.28796	7.60946	1734.68	4.44219e-30	5.50293e-29
Ptbp1	7.40923	7.38877	7.76978	7.92113	7.46151	8.21265	7.60615	1734.21	4.45655e-30	5.51701e-29
Immp1l	7.16509	7.13309	7.57991	7.46715	7.26262	7.51131	7.29629	1733.58	4.47589e-30	5.53722e-29
Pfkl	7.13228	6.68546	8.1404	8.65783	7.08394	8.48853	7.48719	1730.18	4.58051e-30	5.66285e-29
Ccng2	7.5519	8.12437	6.57702	7.36279	7.15135	6.01963	7.28943	1729.98	4.58706e-30	5.66712e-29
Rbck1	6.95618	6.78997	6.89619	6.72456	6.87364	6.47471	6.82486	1729.76	4.59391e-30	5.67178e-29
Impdh2	6.58657	6.82226	7.77999	6.79834	6.49791	7.9621	6.93924	1729	4.61783e-30	5.69749e-29
Hdgf	7.83584	7.44438	8.14238	8.20092	8.05843	8.38441	7.93443	1727.75	4.65736e-30	5.74241e-29
Prss16	6.29474	6.5584	10.4235	9.60559	7.84608	11.0079	7.99491	1726.73	4.68992e-30	5.77869e-29
Creb3	6.57574	6.70189	6.22393	6.59439	6.65469	5.46724	6.4448	1725.43	4.73165e-30	5.8262e-29
Wdr36	6.32197	6.42305	7.24461	7.5205	6.7984	7.20028	6.76124	1724	4.77838e-30	5.87981e-29
Fdft1	6.39645	6.46312	7.55052	7.96712	7.53528	6.68868	6.9331	1722.75	4.8194e-30	5.92632e-29
Gtf2b	6.57348	6.66751	6.87105	6.72614	6.45608	6.5846	6.62803	1717.26	5.00436e-30	6.14965e-29
Rdh10	6.56875	6.80762	6.81675	6.85668	6.83455	7.86611	6.86869	1712.13	5.18443e-30	6.36667e-29
Ly6d	8.86154	9.10834	6.18755	7.53549	9.08174	-0.0926287	7.44198	1711.82	5.19544e-30	6.37594e-29
Serf2	6.65782	6.74057	6.97478	6.89569	6.51528	6.36619	6.68391	1705.84	5.4147e-30	6.64059e-29
Dcun1d1	6.74555	6.93131	7.20292	7.21085	6.70043	7.34695	6.95073	1704.96	5.44791e-30	6.67686e-29
Fam136a	6.37708	5.9399	7.56966	7.10154	6.53757	8.03378	6.73194	1703.63	5.49821e-30	6.73402e-29
Zmat2	6.2345	6.40915	6.52569	6.04227	6.01391	6.72292	6.30357	1702.87	5.52734e-30	6.76519e-29
Ube2s	6.31238	6.09988	6.54935	6.86642	6.36548	7.18901	6.47095	1702.19	5.55331e-30	6.79247e-29
Frg1	6.51841	6.45452	6.56339	6.58089	6.12082	6.7508	6.48539	1699.23	5.6687e-30	6.929e-29
Gars	7.05876	6.90471	7.69298	7.66657	7.24639	7.65427	7.27144	1697.96	5.71875e-30	6.98553e-29
Plekhj1	6.15364	6.30288	5.8716	6.16438	6.16778	5.81949	6.11212	1693.9	5.88301e-30	7.18141e-29
Trpc4ap	7.48479	7.37691	7.34395	7.80885	7.63426	7.20365	7.47897	1693.16	5.91327e-30	7.21356e-29
Anapc13	6.0349	5.98099	6.22603	5.95548	5.99374	5.71085	5.99407	1688.13	6.1248e-30	7.46665e-29
Lap3	6.73246	6.96732	6.63041	6.88045	6.73681	6.50074	6.75609	1685.44	6.24108e-30	7.60337e-29
Mt1	7.73697	7.97617	5.75541	6.71555	8.04003	4.70081	7.13147	1680.98	6.43926e-30	7.83962e-29
Timm8b	6.22289	5.91221	6.8354	6.69349	6.57805	7.26514	6.46321	1679.6	6.50225e-30	7.91107e-29
Trappc1	6.38875	6.51945	6.62346	6.63199	6.77289	6.86563	6.58442	1679.32	6.51477e-30	7.92106e-29
Snx10	7.38189	7.50703	5.80114	6.40822	6.73326	4.49638	6.67644	1679.05	6.52734e-30	7.9311e-29
Parm1	8.10917	7.96527	7.59786	7.9082	8.15066	5.25312	7.67619	1676.63	6.63945e-30	8.062e-29
Mrpl36	6.5381	6.62614	6.71386	6.62864	6.45717	6.76568	6.60361	1675.1	6.71155e-30	8.14417e-29
Copb1	7.76207	7.87718	7.99683	8.37253	7.89222	7.83127	7.91138	1674.87	6.72237e-30	8.15192e-29
Tmem19	8.19794	8.13892	7.25716	7.9624	8.12059	5.5918	7.73891	1674.72	6.72932e-30	8.15498e-29
Ube2e2	6.01219	6.45706	6.51934	6.47375	6.16354	5.80468	6.21037	1674.53	6.73824e-30	8.16041e-29
Pphln1	6.26789	6.67657	6.87389	7.01612	6.87091	7.17373	6.69901	1673.76	6.77526e-30	8.19984e-29
Mrpl48	6.56165	6.4843	6.59531	6.66709	6.56032	6.62634	6.57139	1673.14	6.80467e-30	8.23003e-29
Snap47	6.70272	7.16568	6.9224	6.96287	6.81461	7.59784	6.96988	1671.9	6.86442e-30	8.29684e-29
Tmem222	6.71391	6.8824	7.06287	6.41744	6.62545	6.3757	6.69967	1669.29	6.9922e-30	8.44574e-29
Cds2	7.03498	7.06978	6.32383	6.52953	7.02018	5.94422	6.77119	1669.03	7.00532e-30	8.45603e-29
Uba3	6.45167	6.36487	6.60685	6.88803	6.20926	6.84805	6.51184	1668.64	7.02463e-30	8.47377e-29
Dcaf12	7.03146	6.65899	7.20517	7.01892	6.81025	7.16288	6.95938	1668.42	7.03552e-30	8.48135e-29
Ccnd3	5.92418	6.5418	6.99273	6.20138	6.57072	8.37001	6.58179	1667.46	7.08359e-30	8.53371e-29
Ogt	6.8205	6.96062	8.04766	7.69075	7.10897	7.69788	7.23862	1665.58	7.17835e-30	8.64221e-29
Stk25	6.65605	6.83435	6.92401	6.71256	6.91434	7.02317	6.81127	1664.63	7.22675e-30	8.69479e-29
Ralb	7.03039	7.00631	7.39004	7.1001	7.01755	6.90523	7.05609	1663.12	7.30495e-30	8.78312e-29
Leprotl1	6.23443	6.31947	5.70507	5.86585	6.31774	5.81527	6.1141	1662.09	7.35839e-30	8.84161e-29
Atp5l	6.31522	6.34956	6.34098	6.2498	6.29615	6.25583	6.308	1661.53	7.38781e-30	8.87115e-29
Kpna4	6.37488	6.58483	6.85787	6.51712	6.17276	6.71158	6.49561	1660.73	7.43002e-30	8.91603e-29
Sertad1	7.93282	8.10885	4.20923	5.14981	7.69562	4.63921	6.79581	1659.53	7.49335e-30	8.98616e-29
Magoh	6.32252	6.27634	7.73793	7.04014	6.83716	7.89559	6.82031	1658.52	7.54769e-30	9.04542e-29
Polr3k	6.58124	6.80431	7.76398	7.00623	7.07076	7.50455	6.99422	1653.66	7.81382e-30	9.35828e-29
N4bp2l1	8.42596	8.71557	6.75678	8.09281	8.28912	5.51976	7.89315	1651.9	7.91234e-30	9.4701e-29
Il4ra	7.66348	8.47729	6.81343	7.25257	7.36139	4.6496	7.28259	1650.95	7.96652e-30	9.52874e-29
Slc39a11	7.23111	7.63574	6.49651	7.09837	7.23695	5.55355	7.01626	1649.53	8.04758e-30	9.61944e-29
Hbs1l	6.84595	6.71897	7.12549	7.16728	6.66566	6.91654	6.87415	1648	8.13621e-30	9.71908e-29
Cops8	6.794	6.24567	7.08735	6.97579	6.94142	7.5158	6.85046	1647.41	8.17089e-30	9.75416e-29
Gde1	6.98296	7.32075	6.25533	6.62043	6.64409	6.49637	6.81462	1646.9	8.20046e-30	9.78311e-29
Rfwd2	7.81305	7.6084	7.39517	7.79402	7.81179	7.07594	7.63673	1645.14	8.30504e-30	9.90145e-29
Aebp2	6.99098	7.17696	6.189	6.67342	6.79259	6.02401	6.75656	1644.72	8.33019e-30	9.92501e-29
Lsm8	5.77119	6.28305	7.05584	6.21621	6.42131	7.60157	6.38179	1643.26	8.41769e-30	1.00228e-28
Klhl9	6.92711	7.07179	7.44243	7.00533	6.76528	8.00855	7.1259	1642.06	8.49072e-30	1.01032e-28
Ndufs1	6.68073	6.74385	7.09258	6.91911	6.87867	7.61253	6.90622	1641.53	8.523e-30	1.0135e-28
Rnf10	6.67041	6.25489	6.70606	6.89981	6.42564	6.79362	6.59757	1639.26	8.66334e-30	1.02953e-28
Mfsd14a	6.39463	6.4696	6.79921	6.74289	6.74755	7.18635	6.64391	1638.4	8.71748e-30	1.03529e-28
Stx5a	6.54894	6.83075	7.24634	6.60759	6.57817	6.74479	6.71771	1637.79	8.75575e-30	1.03917e-28
Ppp2r5c	6.72385	6.68014	7.18297	7.14064	7.0906	7.48208	6.9625	1637.36	8.7826e-30	1.04168e-28
Ccnb1	6.91456	6.30682	8.70988	8.5138	7.28227	9.44128	7.53553	1636.57	8.83299e-30	1.04698e-28
Lmna	7.57774	7.56668	5.45047	4.68602	7.5158	3.66721	6.53529	1629.61	9.28865e-30	1.10028e-28
Amfr	7.61343	7.67602	6.79423	7.64898	7.66806	7.29954	7.5074	1629.21	9.31566e-30	1.10277e-28
Rcc2	7.44297	7.26153	8.33469	8.0766	8.06958	8.68523	7.82588	1628.69	9.35092e-30	1.10624e-28
Tyms	6.23491	5.8956	7.90002	7.10795	6.18779	8.09978	6.67167	1628.45	9.36698e-30	1.10742e-28
Ccdc53	6.45975	6.5148	6.67969	6.16575	6.38795	6.1513	6.41706	1625.88	9.54321e-30	1.12753e-28
Slc35b1	7.58903	7.73232	7.58286	7.75271	7.71128	6.87093	7.56728	1625.79	9.55005e-30	1.12762e-28
Mrpl15	6.34406	5.89974	7.33136	6.83206	6.53697	7.51704	6.59376	1622.43	9.78604e-30	1.15474e-28
Snrpd2	6.18962	6.18433	7.0254	6.70609	6.52469	7.24327	6.51756	1621.33	9.86435e-30	1.16324e-28
Calu	7.20682	7.50532	8.06659	8.30786	7.75237	8.18793	7.68846	1619.99	9.96114e-30	1.1739e-28
Ptbp3	7.2643	7.00737	7.69877	7.55671	7.33014	7.41892	7.32619	1619.44	1.00014e-29	1.17748e-28
Ciapin1	6.38444	6.27999	6.89845	6.54633	6.77422	7.24821	6.60241	1619.4	1.00044e-29	1.17748e-28
Sppl3	6.86148	7.21232	7.32181	7.54458	7.30488	6.94315	7.14051	1618.81	1.00474e-29	1.1818e-28
Trappc13	6.98254	6.95515	7.41385	7.15379	6.99885	7.04926	7.05581	1618.59	1.00633e-29	1.18291e-28
Tceal8	5.89811	6.32097	6.63726	6.36266	6.08425	7.40215	6.32203	1614	1.04068e-29	1.2225e-28
Cdk1	7.06699	7.00566	8.36913	8.01117	7.40748	8.75238	7.5603	1613.33	1.04572e-29	1.22744e-28
Nck2	6.49519	6.60468	6.70527	6.5875	6.79174	6.11636	6.55329	1613.27	1.04622e-29	1.22744e-28
Mcmbp	7.12853	7.03627	7.27403	7.29402	6.96941	6.78331	7.08208	1612.33	1.05345e-29	1.23513e-28
Mrps35	5.95394	6.28845	6.55114	6.20507	6.22081	6.66102	6.23723	1611.65	1.05866e-29	1.24046e-28
Lypla1	6.59353	6.86636	7.02376	6.99509	6.63693	7.21154	6.82137	1610.56	1.06721e-29	1.24967e-28
Cyb5r3	7.63028	7.64555	7.88683	7.87745	7.95445	7.44698	7.72026	1610.47	1.06792e-29	1.24971e-28
Chordc1	6.82173	6.93167	7.3326	6.93539	6.6479	7.29362	6.94119	1609.25	1.07749e-29	1.2601e-28
Dusp11	6.25042	6.27709	6.96574	6.55546	6.44076	6.2575	6.40408	1608.33	1.08478e-29	1.26782e-28
Nagk	6.32737	6.42806	6.21199	6.07028	6.3322	5.30316	6.18617	1606.99	1.09547e-29	1.27951e-28
Actr1b	6.63607	6.73706	6.87905	6.94445	7.18038	7.17155	6.86419	1605.38	1.10855e-29	1.29396e-28
Pcbp2	5.81374	6.39659	7.12572	6.80777	6.29654	6.87773	6.39103	1605.01	1.11154e-29	1.29663e-28
Klf6	10.4383	10.5655	6.56389	7.31414	10.188	5.57645	9.05081	1604.21	1.11809e-29	1.30344e-28
Vars	9.13796	8.2924	8.47787	9.08791	9.14353	8.07557	8.76886	1602.58	1.13165e-29	1.31841e-28
Emc3	6.71438	6.73782	6.57626	6.29072	6.37691	5.96754	6.51412	1601.16	1.1435e-29	1.33116e-28
Pnpla2	7.43124	7.49377	6.04133	6.50653	7.44553	4.35499	6.82367	1601.1	1.14403e-29	1.33116e-28
Itga6	8.03469	7.58437	5.57903	7.12417	7.31408	6.00943	7.21735	1600.79	1.14668e-29	1.33339e-28
Tbl1xr1	6.26774	6.4276	8.37202	7.84101	6.0649	7.92358	6.88568	1600.35	1.15036e-29	1.33683e-28
Csrnp1	8.49349	8.50334	5.34882	5.45017	8.49125	2.25856	7.06376	1599.92	1.15403e-29	1.34025e-28
Ugdh	6.7106	6.12255	7.30836	7.18985	6.34508	8.00671	6.8141	1599.78	1.1552e-29	1.34057e-28
Ankrd46	6.74707	6.97373	7.43397	7.04625	6.64731	7.20846	6.94342	1599.72	1.15576e-29	1.34057e-28
Mdp1	6.27404	6.22872	5.98223	6.14175	5.87629	5.57218	6.07254	1599.32	1.1592e-29	1.34371e-28
Fam53c	6.83633	6.87282	6.3276	5.96117	6.23621	6.56549	6.56138	1598.3	1.16794e-29	1.35298e-28
Txnrd1	6.89461	6.80309	6.78688	7.17424	7.13206	8.0702	7.06858	1595.66	1.19095e-29	1.37878e-28
Ube2z	7.36774	7.16708	7.53348	7.41145	7.49177	7.21426	7.35617	1595.2	1.19495e-29	1.38254e-28
Ythdf1	6.45497	6.3139	6.65762	6.64969	6.18125	7.09852	6.51025	1590.13	1.24076e-29	1.43464e-28
Cldn7	8.52371	8.42038	7.00169	8.04499	8.60744	6.45852	8.0439	1589.99	1.24202e-29	1.43519e-28
Sirt1	8.38362	8.89023	5.57786	6.46008	8.10892	4.67693	7.46692	1589.36	1.24788e-29	1.44106e-28
Smad4	7.94067	7.76648	7.97206	8.40898	8.07543	8.02349	7.99455	1589.08	1.25046e-29	1.44313e-28
Ube2j1	7.16533	6.89377	5.89026	6.59533	6.83359	5.10687	6.61118	1584.51	1.29366e-29	1.49205e-28
Prpf38a	6.29695	6.23793	6.87421	6.99383	6.3999	7.20474	6.55344	1583.66	1.3019e-29	1.50061e-28
Tmem160	5.95006	5.69493	5.80769	6.20179	5.97805	5.38372	5.85196	1577.24	1.36586e-29	1.57334e-28
Rnf14	7.68878	7.52366	7.26461	7.09588	7.48928	6.86941	7.41114	1577.01	1.36822e-29	1.57508e-28
AW112010	9.76663	10.0151	5.11295	6.35874	8.9983	-0.652413	7.55829	1576.89	1.36946e-29	1.57553e-28
Leprot	7.44181	7.6637	7.36435	7.31822	7.63674	6.80795	7.41753	1576.41	1.37441e-29	1.58023e-28
Stard3nl	6.83541	6.93183	6.94915	7.21843	6.79891	7.45139	6.97857	1572.24	1.41803e-29	1.62936e-28
Sucla2	7.35902	7.14609	7.43895	7.04786	6.93896	7.46316	7.24124	1570.45	1.43718e-29	1.65033e-28
Pax1	6.30013	6.70979	8.52813	8.0596	6.95254	10.0703	7.38133	1569.32	1.4495e-29	1.66344e-28
Mfge8	7.72916	8.03299	7.70811	7.05995	7.3785	6.54395	7.51555	1568.07	1.46322e-29	1.67815e-28
Fgf21	9.11335	9.24633	7.19355	8.6993	8.9932	0.799565	7.88554	1565.26	1.49449e-29	1.7125e-28
Panx1	6.90938	6.78538	6.83576	6.83422	6.90163	6.79265	6.85288	1565.21	1.49504e-29	1.7125e-28
Sarnp	6.47243	6.75824	6.96807	6.81374	6.5912	7.46609	6.75808	1563.1	1.51905e-29	1.73892e-28
Fam103a1	5.92628	6.31536	6.70414	6.04192	6.32739	6.60785	6.24446	1562.08	1.5308e-29	1.75128e-28
Mrps28	6.32688	5.94708	6.90625	6.659	6.34613	6.52906	6.38667	1561.48	1.53773e-29	1.75812e-28
Ptdss1	7.23888	6.93488	7.4902	7.26408	7.31925	6.66169	7.16061	1561.12	1.5419e-29	1.76179e-28
Emc7	7.06561	7.22705	6.95711	7.43765	7.48785	6.34872	7.1087	1560	1.55509e-29	1.77576e-28
Pex7	6.60581	6.87789	6.32944	6.30766	6.26203	6.32139	6.50486	1559.05	1.56629e-29	1.78743e-28
Phlda3	6.94129	7.23365	6.70142	6.25039	6.52268	6.42384	6.76871	1558.1	1.57759e-29	1.79921e-28
P2rx4	8.14448	7.58496	4.82873	6.18488	7.55485	2.07685	6.63579	1557.64	1.58305e-29	1.80432e-28
Mrps21	6.07968	5.8955	6.10396	6.09395	5.91484	6.29702	6.04739	1556.95	1.59138e-29	1.8127e-28
Id2	7.71875	7.40084	6.26465	5.94826	7.03873	7.71802	7.17993	1555.38	1.61042e-29	1.83325e-28
Rbm7	6.9855	6.894	7.4645	7.0467	7.28359	7.4672	7.13226	1554.92	1.61603e-29	1.8385e-28
Slc25a10	7.33803	7.30495	7.41758	7.47888	7.49774	6.2693	7.25593	1553.05	1.63926e-29	1.86273e-28
Gsn	8.75455	9.27557	6.98651	6.51431	8.10108	5.91757	7.96505	1553.04	1.63936e-29	1.86273e-28
Farsb	6.34801	6.63582	7.1185	6.88868	6.69492	7.44995	6.7356	1551.03	1.66462e-29	1.89026e-28
Tbcd	7.74875	7.41742	7.12441	6.96312	7.83924	6.34606	7.37512	1550.85	1.66686e-29	1.89164e-28
Hpf1	6.26658	6.29867	7.09548	6.53016	6.21046	7.64517	6.55092	1549.55	1.6835e-29	1.90935e-28
Dmrt2	7.00605	7.18122	7.62821	7.46051	7.35193	8.4953	7.3928	1549.34	1.68619e-29	1.91122e-28
Chp1	6.90558	7.03985	6.60288	6.52281	6.7487	5.67974	6.68639	1548.92	1.69155e-29	1.91612e-28
Nap1l1	6.73717	6.49118	7.41955	7.48532	6.74007	8.21828	7.02261	1547.59	1.70883e-29	1.93442e-28
Fam96b	6.3402	6.24693	6.3295	6.65096	6.27261	5.88116	6.2938	1547.51	1.70981e-29	1.93442e-28
Pdrg1	6.32244	6.53834	6.44174	5.6324	6.2744	5.61035	6.2096	1544.28	1.75256e-29	1.98157e-28
mt-Co3	7.31694	7.39496	7.97742	7.4994	6.82483	7.5431	7.37911	1543.26	1.76621e-29	1.99577e-28
Tardbp	6.94658	6.77316	7.55401	7.69848	7.05416	8.04645	7.21286	1542.69	1.77397e-29	2.00331e-28
Drg2	6.91211	6.32988	6.21354	6.50814	6.86525	6.5626	6.62599	1542.34	1.77866e-29	2.00738e-28
Nrbp1	6.66545	7.07246	6.68599	6.94701	6.58102	7.09667	6.81606	1541.52	1.78996e-29	2.01889e-28
Gpbp1	7.20776	7.18615	7.45912	7.30252	7.32592	7.51847	7.29591	1540.65	1.80184e-29	2.03105e-28
Psmd1	7.77075	7.04716	7.50546	7.92963	7.5392	7.6694	7.57061	1539.16	1.8225e-29	2.05234e-28
Matr3	7.2008	7.11853	7.90886	7.57144	6.91861	7.85178	7.34258	1539.13	1.82297e-29	2.05234e-28
Dnajc3	7.26223	7.02347	6.58421	7.30911	7.09751	6.21117	6.99486	1538.3	1.83459e-29	2.06416e-28
Otub1	6.27624	6.40369	6.67434	6.27438	6.42257	6.94216	6.44801	1536.05	1.86665e-29	2.09895e-28
Bnip3	7.76603	7.68987	7.78056	8.68356	7.42954	7.8619	7.81644	1534.99	1.88186e-29	2.11476e-28
Tpm1	7.28749	7.48017	5.57426	6.7618	7.20765	6.4475	6.95364	1532.58	1.91717e-29	2.15217e-28
Nt5c	6.24472	5.80712	6.54827	6.57205	5.88466	5.26948	6.06701	1532.55	1.91748e-29	2.15217e-28
Mrpl3	6.42253	6.25856	6.80725	6.69428	6.70228	7.21976	6.60123	1531.45	1.93393e-29	2.1693e-28
Gas6	7.83645	7.77349	8.30896	8.15503	7.52467	7.3461	7.81562	1530.01	1.95541e-29	2.19206e-28
Scamp1	6.76801	6.61686	6.8393	6.50386	6.72236	6.58319	6.68822	1526.8	2.00459e-29	2.24583e-28
Gcsh	5.4504	5.19692	6.87707	5.64231	5.63346	8.07663	5.91857	1524.86	2.03489e-29	2.27838e-28
Tnfrsf11a	8.06461	8.1982	7.82122	8.33824	8.3687	3.41799	7.60909	1524.56	2.03958e-29	2.28225e-28
Ccnh	5.64795	5.82853	6.76997	6.39677	5.95259	6.78086	6.07685	1524.27	2.04422e-29	2.28605e-28
Ubac2	7.14724	7.06161	7.16256	7.416	7.34162	6.82008	7.15843	1522.91	2.06574e-29	2.30871e-28
Tmem208	6.32568	6.22212	6.52008	6.42934	6.39979	6.03861	6.31868	1520.46	2.10543e-29	2.35164e-28
Mad2l1	6.86295	6.88384	7.93378	8.06294	7.11428	7.99205	7.29827	1516.47	2.1718e-29	2.42429e-28
Dnajc19	6.17822	6.25219	6.62947	6.59081	6.44391	6.70919	6.39292	1516.34	2.17399e-29	2.42527e-28
Siva1	4.96294	3.53516	7.78362	6.22152	5.54117	8.49752	5.65811	1516.04	2.17899e-29	2.42938e-28
Txndc5	6.90103	7.24584	7.52488	7.82351	7.27918	7.39705	7.26523	1514.52	2.205e-29	2.45688e-28
Ntan1	6.73661	6.34733	6.56951	6.20731	6.23793	6.43177	6.47299	1513.54	2.22184e-29	2.47415e-28
Pex13	6.41161	6.47443	6.56101	6.09601	5.98169	6.44242	6.34053	1512.91	2.23283e-29	2.48489e-28
Ciao1	6.37906	6.97586	6.78334	6.76352	6.59571	6.37802	6.62065	1510.86	2.26881e-29	2.5234e-28
Kars	6.4671	5.99536	6.97511	6.76703	6.51472	7.12169	6.55383	1510.3	2.27887e-29	2.53306e-28
Ilf2	6.87049	6.95708	7.50062	7.42375	7.01337	8.03812	7.18074	1509.49	2.29325e-29	2.5475e-28
Slc25a39	6.58026	6.355	7.24861	6.7848	6.73014	8.05108	6.83085	1505.25	2.37074e-29	2.63199e-28
Mtx1	6.3332	6.5626	6.06385	6.14265	6.07461	5.9114	6.23614	1504.84	2.37823e-29	2.63872e-28
Rrp1	6.47387	6.47203	6.36231	6.70152	6.48811	6.73804	6.51713	1504.08	2.39254e-29	2.65299e-28
Elof1	6.30461	6.19008	6.94891	6.40105	6.65723	7.03956	6.50688	1503	2.41286e-29	2.67391e-28
Ppp6c	7.47237	7.61658	8.03098	7.76092	7.69424	8.05885	7.70416	1502.61	2.42033e-29	2.68058e-28
Ppid	5.99727	6.17891	7.08361	6.53967	6.08669	7.33889	6.38946	1501.88	2.43414e-29	2.69425e-28
Gstt3	6.51102	7.09471	5.08283	6.1096	6.09556	5.13171	6.18712	1499.64	2.47756e-29	2.74066e-28
Pltp	6.97766	6.55506	9.17355	8.54928	8.2384	9.14223	7.77977	1499.05	2.48898e-29	2.75163e-28
Msc	7.1558	7.30714	8.0053	7.1274	6.58806	4.4703	6.88698	1498.69	2.49604e-29	2.75779e-28
Epb41l4b	8.24535	7.89754	5.28307	7.07141	7.64386	4.14986	7.14069	1497.43	2.52095e-29	2.78364e-28
3110043O21Rik	7.21366	7.6122	5.57816	6.4103	7.25305	4.30999	6.67749	1496.97	2.53015e-29	2.79212e-28
Ccdc12	6.13373	6.36951	5.80327	5.62821	6.09725	5.60842	6.01624	1496.28	2.54398e-29	2.8057e-28
Atg101	6.1889	6.07031	6.78534	6.28146	6.66956	6.41304	6.3448	1495.54	2.55882e-29	2.82021e-28
Zfyve21	5.3297	5.67675	6.99372	6.57677	5.74212	7.80017	6.08301	1495.47	2.5602e-29	2.82021e-28
Dnajc10	7.47926	7.31637	7.33819	7.445	7.35934	7.12342	7.3688	1495.3	2.56379e-29	2.82247e-28
Igtp	6.57067	7.72163	6.1948	6.3124	7.03085	3.45872	6.43163	1494.74	2.57503e-29	2.83315e-28
Glo1	6.0216	5.73618	7.38069	6.9446	6.60057	7.77327	6.52537	1494.03	2.5896e-29	2.84747e-28
Pgd	5.89035	6.34837	6.67057	6.67874	6.80303	6.66371	6.38887	1493.94	2.59132e-29	2.84767e-28
Rnf5	6.26187	6.23808	5.99335	6.20835	6.23084	6.32302	6.22187	1492.9	2.61266e-29	2.8694e-28
1700020I14Rik	6.81262	7.09525	6.97896	7.02425	6.97558	7.39592	7.00315	1492.7	2.61684e-29	2.87228e-28
Cdkn2aipnl	6.32501	6.46249	7.28354	6.83612	6.70663	7.72821	6.74245	1492.2	2.62716e-29	2.88189e-28
Rnpep	7.16549	6.95689	7.42664	7.10893	6.89179	6.04982	6.97724	1491.66	2.6385e-29	2.8926e-28
Colq	7.13741	7.40778	5.88477	6.57038	7.21619	0.125268	6.17847	1489.64	2.68102e-29	2.93747e-28
Fkbp2	5.96111	6.03409	5.85697	6.00701	5.86854	5.4019	5.88796	1489.26	2.68912e-29	2.94459e-28
Tubb6	7.74873	8.1727	7.97869	7.51065	7.98291	7.45129	7.83454	1488.76	2.6997e-29	2.95247e-28
Tmed3	7.31876	7.16483	7.11597	7.14602	6.85984	5.89539	7.01078	1488.74	2.70013e-29	2.95247e-28
Casp6	6.43068	6.45548	6.87068	6.82048	6.22141	7.11942	6.57991	1488.7	2.70113e-29	2.95247e-28
Impa1	7.01918	7.49369	6.96653	7.13727	7.19222	7.05834	7.14972	1487.97	2.71663e-29	2.96765e-28
Wsb2	6.86195	6.98189	6.21782	6.81585	7.48134	7.06149	6.92272	1487.37	2.72968e-29	2.98013e-28
Vps4b	6.94658	7.28463	7.05487	7.30625	7.03127	7.03267	7.08814	1486.46	2.74959e-29	3.00009e-28
St5	7.5514	7.40691	7.29146	7.38666	7.35863	5.96197	7.26404	1485.71	2.76584e-29	3.01602e-28
Plekhf2	6.57348	6.48489	6.68831	6.73515	6.84162	6.99702	6.68118	1484.66	2.78907e-29	3.03956e-28
Gpr108	6.60585	6.43797	6.14682	6.61737	6.40526	5.08164	6.31367	1483.12	2.82351e-29	3.07412e-28
Hist1h2bc	6.97601	7.04723	6.2287	6.2961	6.40989	5.89913	6.61261	1483.09	2.82413e-29	3.07412e-28
Tm2d1	6.94324	6.95609	6.17847	6.60869	6.81108	5.9816	6.68819	1482.91	2.82825e-29	3.07656e-28
Tmsb10	6.40203	6.08149	6.85091	6.90192	6.55493	6.48085	6.48354	1482.84	2.82971e-29	3.07656e-28
Atp5k	6.21607	6.08213	6.53759	6.29249	6.26937	7.04071	6.33934	1480.62	2.88026e-29	3.12966e-28
Ythdf3	7.31046	6.98403	7.45685	7.05068	7.26626	7.68235	7.27257	1480.22	2.88931e-29	3.13765e-28
Naxd	6.29711	6.34694	6.6848	6.52801	6.6456	5.78965	6.37425	1478.2	2.93644e-29	3.18695e-28
Psme2b	5.87006	6.14439	6.17899	6.06719	5.84471	3.86355	5.74459	1474.88	3.01539e-29	3.2707e-28
Otulin	6.7857	6.82635	5.61486	5.716	6.19752	5.51276	6.29786	1474.58	3.02256e-29	3.27655e-28
Nt5c3	6.77485	6.34909	5.919	7.09443	6.69545	6.4031	6.57591	1473.67	3.04473e-29	3.29863e-28
Ninj1	6.51897	6.82543	5.29163	6.10851	6.43445	4.55671	6.14932	1473.12	3.05806e-29	3.31113e-28
Josd1	7.02473	7.28136	6.86444	6.80259	7.08957	6.94992	7.03295	1471.34	3.10198e-29	3.3567e-28
Ruvbl2	6.15488	5.8846	7.3219	7.03763	6.54366	7.09699	6.5095	1471.26	3.10414e-29	3.35707e-28
Cdc26	6.21019	6.13096	6.85193	6.5109	6.30284	6.8068	6.38744	1468.44	3.17501e-29	3.4317e-28
Nipsnap3b	6.71472	7.10067	6.66386	6.6975	6.75458	6.22564	6.7309	1468.23	3.18051e-29	3.43562e-28
Anapc4	7.36912	7.12611	7.29505	7.14291	7.2448	7.51333	7.28736	1466.28	3.23087e-29	3.48797e-28
Srm	5.69704	6.19567	6.65479	6.72608	5.85843	7.28612	6.23203	1465.63	3.24778e-29	3.50417e-28
Pole4	6.31419	6.38757	7.15864	6.74464	6.59884	7.32403	6.63667	1465.39	3.25389e-29	3.50871e-28
Wdr18	6.47432	6.35202	7.31551	6.96935	6.77102	8.06162	6.83457	1464.73	3.27141e-29	3.52553e-28
Arl2bp	6.78081	6.8667	7.09749	6.9804	6.87296	7.07334	6.9052	1463.64	3.30008e-29	3.55435e-28
Ech1	7.00626	6.95925	6.8219	7.20023	7.04385	6.30938	6.92407	1455.12	3.53547e-29	3.80565e-28
Atpaf2	5.9638	5.81738	6.99336	6.52488	5.71832	6.60525	6.15608	1454.54	3.55228e-29	3.82151e-28
Dbnl	6.53557	6.19325	6.72614	7.06305	6.76322	6.82236	6.61841	1454.26	3.56027e-29	3.82786e-28
Pithd1	6.21203	6.14381	7.40041	7.13895	6.78676	8.74971	6.82949	1454.07	3.56586e-29	3.83164e-28
Lrrc58	6.50752	6.93696	6.90177	7.14877	7.14338	7.35751	6.90447	1452.84	3.6016e-29	3.86778e-28
Rhbdl2	6.93591	6.98674	6.80617	7.34835	7.19235	4.21987	6.70219	1450.36	3.67506e-29	3.94437e-28
Mbd3	6.27724	5.99696	6.7429	6.58305	6.74423	7.09329	6.47804	1449.17	3.71088e-29	3.98049e-28
Gstt2	6.87969	7.34018	6.07473	6.78005	7.09808	3.95417	6.55626	1447.91	3.74897e-29	4.019e-28
Hnrnph2	6.97112	6.99952	7.63643	7.41096	7.22865	7.44359	7.20137	1447	3.77687e-29	4.04655e-28
Klhl7	7.09985	6.86839	6.66089	7.38519	6.93681	6.48198	6.93901	1446.7	3.78624e-29	4.05423e-28
Eapp	6.07395	6.62605	6.56275	6.38637	6.51602	5.7781	6.30676	1445.76	3.81552e-29	4.08321e-28
Hmgb3	6.14442	5.83601	7.5221	6.76116	6.30437	8.06732	6.56467	1440.88	3.97055e-29	4.24665e-28
Asf1a	5.78677	5.80269	7.11956	6.69793	5.94863	7.38213	6.25717	1440.43	3.98516e-29	4.25979e-28
Arpin	7.59101	7.59306	8.09339	7.40018	7.51522	5.68192	7.39357	1439.94	4.00145e-29	4.2727e-28
Rsl24d1	5.93953	6.07982	6.96088	6.1418	6.17605	7.22648	6.29426	1439.92	4.00188e-29	4.2727e-28
Lrrc41	6.1877	6.59582	7.08854	6.92318	6.8088	7.19967	6.66923	1436.97	4.10016e-29	4.37509e-28
Srxn1	7.59936	8.09222	6.54104	6.87893	7.73557	5.37188	7.25344	1436.59	4.11303e-29	4.38627e-28
Pigyl	5.66407	5.72302	5.83563	6.14043	5.96049	5.44037	5.77042	1436.4	4.11914e-29	4.39025e-28
Kdelr2	6.09811	6.37752	6.85228	7.02295	6.29804	6.73353	6.45102	1436.18	4.12677e-29	4.39583e-28
Cxxc5	6.79228	6.65559	6.52823	6.70213	6.38034	7.84026	6.7838	1435.59	4.14672e-29	4.41453e-28
Mgat2	7.00479	6.82137	7.03501	7.44864	7.64481	7.62206	7.19381	1433.61	4.21486e-29	4.48447e-28
Crabp2	4.7176	4.37269	6.32282	4.76802	6.02521	9.0418	5.54613	1432.37	4.25821e-29	4.52798e-28
Tspyl1	7.0646	7.54796	6.74674	7.25121	7.24204	6.63254	7.12526	1431.6	4.28532e-29	4.55417e-28
Pdzd11	6.86693	6.9345	7.09421	6.72644	6.97195	6.71361	6.88728	1430.77	4.31466e-29	4.58271e-28
Chic2	6.0059	6.18832	6.00367	6.18617	6.20791	5.97415	6.09079	1429.33	4.36638e-29	4.63496e-28
Scarb2	6.42166	6.1447	6.79877	6.76412	6.77459	5.38174	6.38716	1428.87	4.38272e-29	4.64963e-28
5031439G07Rik	7.52723	7.2711	7.22135	7.80383	7.83764	5.59515	7.30114	1428.09	4.41111e-29	4.67705e-28
Wdr77	6.03852	5.4987	7.19223	6.73322	6.80763	7.51287	6.43848	1425.41	4.50995e-29	4.77909e-28
Med30	6.47125	6.62771	6.58664	6.6568	6.35789	6.08423	6.47386	1423.54	4.58035e-29	4.8509e-28
Mrpl27	6.2907	6.50283	6.66338	6.26168	6.45319	6.45741	6.41632	1422.01	4.63911e-29	4.9103e-28
Mbnl2	7.27429	7.14938	6.26079	6.65982	6.43411	6.81629	6.88271	1418.49	4.77669e-29	5.05302e-28
Mdm2	7.78197	7.86284	6.08388	6.82209	7.56802	6.68007	7.33018	1416.93	4.839e-29	5.11599e-28
Adrm1	6.36302	6.43364	6.52216	6.37766	6.65074	6.68758	6.4767	1416.47	4.85762e-29	5.13273e-28
Csnk1d	7.25699	6.88856	7.3947	7.59718	7.1996	7.69831	7.2837	1415.58	4.8937e-29	5.16788e-28
Mrps16	6.09471	6.32966	6.60957	6.35931	6.27083	6.73341	6.33288	1415.12	4.91244e-29	5.18187e-28
Mettl9	6.23246	6.5651	7.00298	6.71755	6.50812	7.61241	6.6452	1415.12	4.91258e-29	5.18187e-28
Acat1	7.72388	7.74332	7.16631	7.69356	7.09486	7.7321	7.56747	1414.3	4.94633e-29	5.21448e-28
Ccz1	6.58714	6.50533	6.27849	6.26358	6.44939	6.58939	6.47439	1413.52	4.97849e-29	5.24538e-28
Dcaf8	7.13662	6.80272	7.37357	7.16599	6.979	6.9885	7.06249	1410.67	5.09856e-29	5.36881e-28
Adss	6.92101	6.8828	7.5267	7.10796	7.02157	7.53848	7.09539	1410.52	5.10519e-29	5.37272e-28
1810058I24Rik	6.02277	6.32033	6.65628	6.5775	6.39643	6.60913	6.34424	1409.76	5.13754e-29	5.40367e-28
Map2k2	6.4287	6.40992	6.62489	6.53714	6.58693	6.58512	6.50317	1409.69	5.14051e-29	5.4037e-28
Lsm3	5.712	6.0346	6.90656	6.46784	6.09796	7.2365	6.23381	1409.44	5.15116e-29	5.4118e-28
Pcyox1	7.0682	7.16497	7.5853	7.40705	7.22665	7.33347	7.24168	1409.21	5.16116e-29	5.41921e-28
Slc31a2	6.93296	7.1916	5.73635	6.39825	6.85055	4.1833	6.44939	1408.91	5.17401e-29	5.42961e-28
B4galnt1	7.59385	6.91686	6.09522	6.99904	7.51806	2.11963	6.57669	1408.63	5.18631e-29	5.43534e-28
Pbdc1	5.91948	6.42862	6.38048	6.72296	6.20296	7.1355	6.34517	1408.63	5.18632e-29	5.43534e-28
Clint1	7.15879	6.67198	7.07563	7.75661	7.25894	7.07757	7.13222	1408.59	5.18833e-29	5.43534e-28
Hspb8	6.23306	6.08169	6.08094	6.06368	6.47359	7.16419	6.31129	1407.93	5.21687e-29	5.46213e-28
Peli1	7.17332	6.62524	6.68746	6.93288	7.35063	6.16167	6.89411	1407.77	5.22372e-29	5.46619e-28
Cdc34	6.0812	5.96496	6.08738	6.02759	5.83007	6.90931	6.10855	1405.65	5.31757e-29	5.56123e-28
Olfm4	8.0956	7.65014	8.16837	8.70704	7.65358	1.59359	7.26861	1403.85	5.39853e-29	5.64269e-28
Chchd1	6.16446	6.3616	6.70976	6.54108	6.15966	6.68768	6.37011	1403.62	5.40903e-29	5.65046e-28
Mrps24	5.66393	5.68367	6.81337	6.34553	6.05243	7.32334	6.13122	1401.3	5.51554e-29	5.75845e-28
1600014C10Rik	7.09706	6.84841	8.17245	7.62662	7.26898	8.38811	7.41669	1400.3	5.56256e-29	5.80424e-28
Nono	7.79276	7.61417	8.20542	8.2019	7.73113	8.67818	7.9456	1399.65	5.59265e-29	5.83234e-28
Prps1l3	6.3447	6.68436	7.37606	6.41955	6.48471	7.6782	6.71728	1399.06	5.62065e-29	5.85821e-28
Rpl22l1	6.30117	6.48195	7.21398	6.89471	6.55462	6.86738	6.61501	1398.46	5.64922e-29	5.88465e-28
Adi1	6.81555	6.62697	7.22083	6.93817	6.78704	7.74766	6.94466	1397.17	5.71095e-29	5.94559e-28
Bhlhb9	6.18874	6.54342	7.348	6.91403	6.50476	8.05379	6.7392	1395.26	5.80386e-29	6.03891e-28
Slirp	6.14529	6.23471	6.76318	6.6354	6.26455	6.80531	6.38736	1395.03	5.81544e-29	6.04754e-28
Snn	6.37757	6.6662	6.85917	6.65116	6.33787	6.65043	6.54685	1393.83	5.87461e-29	6.10561e-28
Srp19	6.72228	6.73611	6.67097	6.87301	6.33587	7.06134	6.71552	1393.76	5.87839e-29	6.10609e-28
Pard6g	7.10119	7.43988	8.52537	7.66449	7.42785	8.34401	7.59126	1393.38	5.89713e-29	6.1221e-28
Tomm5	6.02654	5.8898	6.72932	6.34312	6.27	7.05415	6.27712	1393.05	5.91378e-29	6.13592e-28
Dnajb9	7.23874	7.13358	4.55318	5.29333	6.68508	4.02842	6.22655	1391.08	6.013e-29	6.23535e-28
Slc30a9	6.39415	6.36353	6.1141	6.32803	6.19674	6.29841	6.3058	1389.03	6.1186e-29	6.34128e-28
Cpox	5.82414	6.24107	6.52377	6.44306	5.91659	6.4008	6.13878	1388.89	6.1259e-29	6.34528e-28
Mcfd2	6.91779	6.80719	7.36986	7.1831	7.03069	7.19441	7.03005	1388.2	6.16201e-29	6.37908e-28
Nans	6.83813	6.83732	6.87366	7.06339	6.97506	5.81461	6.77145	1387.39	6.20481e-29	6.41978e-28
Lamtor3	6.09212	6.42758	6.07619	6.00722	6.27963	5.99604	6.16203	1385.07	6.32852e-29	6.5441e-28
Rtfdc1	6.52747	6.83198	6.62722	6.25667	6.59737	6.20211	6.53878	1384.94	6.33523e-29	6.54735e-28
Plpp1	6.37585	6.9018	7.46588	6.42211	6.34195	5.03363	6.4504	1383.59	6.40851e-29	6.61937e-28
Commd4	5.95495	6.13818	6.16407	6.08176	6.42079	6.06544	6.11411	1383.06	6.43794e-29	6.64603e-28
Stub1	5.7641	5.92037	6.38598	6.3785	5.95472	6.95137	6.10443	1382.52	6.46773e-29	6.67304e-28
Rps21	6.30906	6.07863	7.08878	6.82181	6.47893	6.92652	6.51278	1380.49	6.58067e-29	6.78576e-28
Glud1	7.08617	6.71255	6.07379	6.96117	6.90536	6.51597	6.78927	1380.07	6.60444e-29	6.80646e-28
Tubb2b	6.35189	6.21981	7.27123	7.4605	6.45381	7.12197	6.66466	1374.62	6.9199e-29	7.12757e-28
Stoml1	7.52339	7.8012	6.03793	6.68056	7.30161	4.62298	6.9402	1373.44	6.99028e-29	7.19604e-28
Qars	6.39278	6.81013	6.62287	6.79429	6.41812	6.5118	6.56613	1372.81	7.02835e-29	7.23118e-28
Armc10	6.71961	7.23797	6.78535	6.50734	6.72169	6.63806	6.7935	1372.62	7.03977e-29	7.23888e-28
Fbxl5	7.407	7.23929	7.3334	7.09744	7.38758	7.61974	7.3501	1371.1	7.13273e-29	7.33037e-28
Rrm2	6.83154	7.10508	8.92785	8.15629	7.78456	8.86504	7.66579	1370.66	7.15914e-29	7.3534e-28
Kxd1	6.12753	5.5938	6.28141	6.0307	5.82967	6.17242	5.99055	1370.58	7.16474e-29	7.35505e-28
Igf1	7.21761	7.72336	3.08743	3.88214	5.16265	-0.460921	5.25012	1370.45	7.17211e-29	7.35851e-28
Pnpla8	7.36803	6.96724	6.28213	7.33733	7.26325	6.21735	7.01289	1370.26	7.18437e-29	7.36698e-28
Hey1	4.50231	5.09963	7.38509	6.06773	5.07047	9.00425	5.74405	1368.98	7.26377e-29	7.44425e-28
Syncrip	6.56234	6.8772	7.72043	7.50907	6.88075	7.83109	7.06097	1366.36	7.42993e-29	7.61031e-28
Rbms1	7.06482	6.78444	6.7322	7.11371	6.85023	7.11299	6.95063	1366.08	7.4478e-29	7.62436e-28
Ank	8.06153	8.00947	5.43885	6.60169	7.96568	3.67311	7.05821	1363.69	7.60331e-29	7.77922e-28
Pla2g4a	8.06631	7.47661	6.41709	8.17827	8.06195	3.85375	7.29024	1362.94	7.65287e-29	7.82558e-28
Tob1	7.40582	7.71158	5.17032	5.28836	7.45182	5.69382	6.77134	1362.46	7.68483e-29	7.85389e-28
Pmpca	6.92139	6.91873	7.24313	7.33056	6.33994	7.13346	6.93897	1361.71	7.73448e-29	7.90024e-28
Alg5	6.48654	6.57292	6.45836	6.61267	6.46745	5.77872	6.42868	1359.15	7.90834e-29	8.07335e-28
Gtf2a1	8.21067	7.78372	7.5454	8.29415	8.05101	6.76	7.87045	1357.57	8.0178e-29	8.18055e-28
Ppp1r14b	6.06804	6.10148	6.85616	6.61743	6.24081	7.54175	6.42877	1356.76	8.07435e-29	8.23369e-28
Snrnp27	6.17503	6.10677	6.30406	6.02775	6.02553	6.26979	6.14743	1356.4	8.09975e-29	8.25501e-28
Dph5	6.34905	6.57485	6.04714	6.35297	6.06674	5.23076	6.18507	1354.8	8.21306e-29	8.36586e-28
Vma21	6.67949	6.97141	7.10136	6.78898	6.67557	6.46686	6.77389	1354.06	8.26657e-29	8.41571e-28
0610009B22Rik	5.91061	5.67108	6.48369	6.28712	6.04947	7.07984	6.1319	1353.76	8.28772e-29	8.43257e-28
Mrpl50	6.2709	5.79641	7.23463	6.74567	6.35452	7.18242	6.46208	1353.43	8.3121e-29	8.4527e-28
Stxbp2	6.7909	6.62597	6.30118	6.40416	7.09956	6.19303	6.63554	1352.33	8.39225e-29	8.52949e-28
Tfam	6.39666	6.46486	7.4553	6.98414	6.42713	7.0962	6.68616	1352.11	8.40802e-29	8.5408e-28
Hmgn3	6.88076	7.0247	5.29105	6.27327	6.45373	3.18428	6.16142	1350.47	8.52961e-29	8.65953e-28
Mrpl40	5.96418	5.71569	6.22689	6.37383	5.88894	6.63935	6.0582	1348.49	8.6782e-29	8.80552e-28
Fbxo6	6.61238	7.07655	5.87867	5.91642	6.72289	5.09587	6.37754	1347.91	8.72209e-29	8.84518e-28
Abhd6	6.48855	6.54496	7.05699	7.13137	6.94058	5.72966	6.62473	1346.79	8.80844e-29	8.92783e-28
Rlim	7.37326	6.98451	7.21106	7.42577	7.26035	7.08996	7.23456	1344.47	8.98911e-29	9.10593e-28
Ypel5	6.89205	7.33217	6.46738	5.91521	6.74849	6.85411	6.79106	1344.03	9.02459e-29	9.13684e-28
Atp1b1	7.5763	7.35813	5.8152	6.13216	7.20111	5.44081	6.8617	1343.49	9.06692e-29	9.17464e-28
Mfsd5	5.93032	6.16326	6.52945	6.36148	6.55733	6.3922	6.24523	1342.56	9.14142e-29	9.24494e-28
Gtf2i	7.5546	7.1459	6.80533	7.66258	6.72046	6.97083	7.20639	1342.17	9.17295e-29	9.27173e-28
Ift46	6.46285	6.61903	5.8636	6.13112	6.16899	6.05567	6.29492	1341.78	9.20406e-29	9.29453e-28
Pglyrp2	7.64661	7.26163	7.97745	7.53877	7.82823	2.3334	7.01269	1341.76	9.20561e-29	9.29453e-28
Aif1l	8.32714	8.49132	5.50165	7.37494	7.84242	5.93549	7.57233	1339.33	9.40512e-29	9.48744e-28
Ndufa10	6.49367	6.44395	6.48227	6.38837	6.35266	6.69876	6.4729	1339.31	9.40698e-29	9.48744e-28
Lsm7	5.35432	5.07315	6.33363	5.7907	5.66507	6.69045	5.66501	1339	9.43212e-29	9.50758e-28
Ube3a	6.23769	6.754	6.02475	6.94084	6.54704	7.05929	6.53534	1338.81	9.44826e-29	9.51863e-28
Araf	6.78144	6.63336	6.56429	6.89823	6.62546	6.4679	6.68072	1337.96	9.51904e-29	9.58469e-28
Cep85	8.9949	8.83813	7.33695	8.82126	8.65672	4.43739	8.17431	1337.71	9.53974e-29	9.60028e-28
Klf10	7.60688	7.44913	5.85397	6.19324	7.88986	6.19919	7.08976	1337.25	9.57903e-29	9.63455e-28
Taf6l	6.53456	6.32288	6.53805	6.4249	6.42594	6.77463	6.4946	1335.92	9.69181e-29	9.74265e-28
Aimp2	5.28656	5.41991	6.76067	6.23091	5.88443	6.60416	5.83732	1332.84	9.95996e-29	1.00067e-27
Vps26a	7.28217	7.27444	6.81854	6.76634	6.99663	6.84974	7.07011	1332.25	1.00117e-28	1.00533e-27
H2-Eb2	7.40733	7.71276	4.89046	6.52144	7.31187	-0.691142	6.12331	1331.99	1.00347e-28	1.00708e-27
Mrpl24	5.64742	5.58371	6.13914	5.98431	5.6592	5.67212	5.73592	1331.88	1.00448e-28	1.00754e-27
Ssrp1	7.16738	6.48322	7.09337	7.35367	6.94755	7.80483	7.08535	1330.91	1.01309e-28	1.01563e-27
Bpnt1	6.16575	6.63787	6.03752	6.32292	6.35661	5.64398	6.22983	1328.29	1.03698e-28	1.03902e-27
Slc31a1	7.11534	7.40316	7.24586	7.60885	7.23168	7.0494	7.25397	1327.51	1.04414e-28	1.04562e-27
Rwdd1	5.97006	5.98511	6.43789	6.22453	6.39096	6.40391	6.17361	1324.95	1.06824e-28	1.06901e-27
Grb7	6.94636	6.92458	5.54725	6.3396	6.64979	5.95123	6.54981	1324.9	1.06867e-28	1.06901e-27
Akr7a5	5.79663	5.88309	6.95064	6.88868	6.0401	7.47139	6.30654	1319.32	1.12327e-28	1.12303e-27
Zc3h14	6.83535	6.59143	7.18877	7.41426	6.87934	7.84475	7.01952	1317.76	1.139e-28	1.13814e-27
Ptgr2	6.89176	6.85763	5.86695	6.59357	6.24161	6.18411	6.5515	1315.16	1.1659e-28	1.16438e-27
Creg1	6.60857	6.67746	6.09109	5.95302	6.64072	5.45194	6.35705	1313.74	1.18088e-28	1.1787e-27
S100a6	7.63138	8.23694	2.71262	4.66996	7.39217	1.0502	6.03771	1313.03	1.18837e-28	1.18554e-27
Atad1	6.98249	7.31842	7.00134	7.08259	6.95762	6.82733	7.04045	1312.18	1.19755e-28	1.19405e-27
Casp2	6.21756	6.17905	7.59027	6.7503	6.4192	7.14434	6.56956	1311.51	1.20479e-28	1.20061e-27
Hsd17b12	7.18271	7.13268	7.55089	7.54374	7.30065	7.47555	7.31063	1310.42	1.21657e-28	1.21168e-27
Ppm1g	6.01371	6.21896	6.68127	7.15293	6.54168	6.97317	6.45652	1310.37	1.21721e-28	1.21168e-27
Sde2	6.518	6.35505	6.44818	6.30009	6.4443	6.3866	6.42849	1308.98	1.23245e-28	1.22618e-27
Snrpa1	5.74367	5.69465	6.46873	6.62905	5.74905	6.88094	6.05162	1308.52	1.2376e-28	1.23065e-27
Ten1	5.8725	6.09764	5.87253	6.18861	5.61239	5.44657	5.86374	1307.29	1.25143e-28	1.24373e-27
Snrpb2	5.66834	6.37443	6.5422	6.27892	6.10232	6.89437	6.18366	1306.72	1.25784e-28	1.24942e-27
Pih1d1	5.93357	5.72276	6.3781	6.39551	5.98428	6.13578	6.02701	1306.54	1.25996e-28	1.25085e-27
Dph3	6.01407	5.90359	6.40126	6.00113	5.97183	6.63148	6.10307	1305.33	1.27381e-28	1.26392e-27
Ankrd33b	7.42422	7.7508	7.20071	7.86103	7.81715	1.61908	6.90225	1305.06	1.2769e-28	1.2663e-27
Faf2	7.09153	6.95654	6.7407	7.62486	7.29553	6.9906	7.10747	1303.03	1.30055e-28	1.28905e-27
Spryd7	7.04292	7.13972	6.78151	6.93154	7.14222	6.89917	7.01908	1302.11	1.31146e-28	1.29917e-27
Ccna2	6.61168	5.87511	8.54756	8.36467	6.87819	9.02793	7.21532	1301.33	1.32073e-28	1.30765e-27
Racgap1	6.72396	6.59199	7.60487	7.52605	6.72475	8.23704	7.06717	1300.17	1.33467e-28	1.32074e-27
Pdgfa	5.17005	5.41377	5.46242	5.44452	5.28646	7.0287	5.51642	1298.04	1.36083e-28	1.34591e-27
1700123O20Rik	6.22437	6.39099	6.50108	6.41156	6.0225	6.75505	6.34326	1297.94	1.362e-28	1.34634e-27
Psmg2	6.29073	6.11931	6.91566	6.61179	5.9844	6.77298	6.37848	1297.86	1.36295e-28	1.34651e-27
Sccpdh	6.76262	6.39713	7.30954	7.47026	6.75326	7.29666	6.89823	1297.81	1.36364e-28	1.34651e-27
Mtfr1l	6.58908	6.5613	6.54798	6.44973	6.87336	7.30375	6.69023	1295.97	1.38668e-28	1.36853e-27
Commd7	6.14973	6.11034	5.92529	6.01485	6.21819	5.94496	6.08862	1294.72	1.40245e-28	1.38335e-27
Kdm1b	7.48143	7.44523	6.14417	6.62325	7.2332	4.90222	6.88575	1292.76	1.42774e-28	1.40754e-27
Errfi1	7.47967	8.26474	5.53846	5.1836	7.27381	6.78105	7.031	1292.03	1.43729e-28	1.4162e-27
Abhd12	6.46961	7.11358	6.34614	6.08586	6.44954	6.14366	6.49481	1291.07	1.45004e-28	1.42799e-27
Aip	6.35759	6.26664	5.78423	6.20947	6.15997	5.17055	6.08857	1289.89	1.46578e-28	1.44272e-27
Wbp2	7.50013	7.47869	6.51783	7.1719	7.50503	5.40447	7.10198	1288.38	1.48617e-28	1.46201e-27
Syf2	6.17948	6.16385	6.22845	5.74595	5.65534	5.35074	5.95813	1287.48	1.49846e-28	1.47317e-27
Kpna3	7.68911	7.03156	7.40337	7.61053	7.26643	7.09078	7.38355	1287.43	1.49912e-28	1.47317e-27
Uchl5	6.12861	5.66766	7.06057	6.34407	6.24731	7.08892	6.30017	1287.2	1.50224e-28	1.47545e-27
Sugt1	6.51667	6.73462	7.07929	6.92952	6.71204	6.72006	6.7256	1286.91	1.50628e-28	1.47863e-27
Cyb5r4	7.69312	7.48417	6.88373	6.8985	6.78572	6.73885	7.21741	1286.34	1.5142e-28	1.48561e-27
Micu2	7.18426	7.17743	6.6866	7.11988	6.68436	6.97709	7.01442	1284.95	1.53363e-28	1.50387e-27
Mrpl52	5.71009	5.75448	6.21896	5.93488	5.95439	6.04631	5.87974	1283.46	1.55474e-28	1.52376e-27
Il10rb	6.17779	6.41222	6.75222	6.90435	6.40239	6.17306	6.40848	1283.22	1.55816e-28	1.5263e-27
Mrpl43	5.93648	5.73	6.45195	6.05753	6.14466	6.29407	6.04231	1281.98	1.576e-28	1.54149e-27
Gins4	5.73521	5.11904	6.54255	6.4742	5.72259	6.75638	5.91296	1281.97	1.57615e-28	1.54149e-27
Mzt1	6.35742	6.68023	6.78743	6.57965	6.58793	7.31243	6.64127	1281.97	1.57618e-28	1.54149e-27
Hnrnpll	6.58741	6.91046	6.89875	7.21331	6.6068	7.26567	6.84279	1281.65	1.58088e-28	1.54526e-27
Clcn4	6.835	7.19212	6.25457	6.65611	6.4599	6.3374	6.70221	1281.45	1.58367e-28	1.54717e-27
Pepd	6.96928	7.27163	6.74554	6.87642	6.69139	7.03901	6.95783	1281.02	1.59005e-28	1.55258e-27
Dnaja3	6.92528	7.05343	6.90083	7.50042	6.35073	7.12852	6.94911	1280.25	1.60132e-28	1.56276e-27
Rpf1	5.89513	5.42209	6.42904	6.01728	5.75654	6.64447	5.94703	1279.47	1.6128e-28	1.57305e-27
Bmp2k	7.60279	7.20689	6.67442	7.41998	7.26096	3.04954	6.81919	1279.42	1.61358e-28	1.57305e-27
Vta1	6.7844	6.79659	6.28307	6.92614	6.53879	6.55488	6.68286	1279.15	1.61759e-28	1.57612e-27
Mrpl32	6.46204	6.72179	6.64726	6.55759	6.24985	6.51675	6.51802	1278.55	1.62657e-28	1.58404e-27
Isyna1	7.09549	6.67076	6.61555	7.09305	6.68682	5.92621	6.76145	1277.46	1.64309e-28	1.59927e-27
Nifk	6.02536	6.41314	7.10931	6.68988	6.29756	7.2799	6.48865	1277.28	1.64574e-28	1.60101e-27
Ifi47	8.03634	8.56181	7.07166	6.46391	8.04972	1.27473	7.06991	1272.41	1.72163e-28	1.67395e-27
Mrpl10	6.11641	6.2799	6.85556	6.31617	6.00542	6.71468	6.30754	1271.96	1.72883e-28	1.68006e-27
Khdrbs1	6.76592	6.64447	6.88569	7.09273	6.87845	7.28147	6.87196	1271.63	1.73414e-28	1.68433e-27
Snx1	7.38436	7.17469	6.90059	7.4146	7.42854	6.07328	7.14514	1271.42	1.7375e-28	1.68671e-27
Snx12	6.27694	6.48611	6.66361	6.36047	6.45152	6.59942	6.43599	1269.3	1.77202e-28	1.7193e-27
Galnt1	7.04687	7.13804	7.11274	7.14775	6.87266	7.27398	7.08603	1269.16	1.7744e-28	1.72071e-27
Pigx	5.69463	6.09962	6.58086	6.30827	6.36315	6.41318	6.13148	1268.7	1.78191e-28	1.72709e-27
Fdx1	6.02537	6.04847	6.25203	5.92397	6.23046	5.93174	6.06615	1268.22	1.78988e-28	1.73389e-27
Trp53inp2	7.88805	8.00802	6.0255	6.64615	7.61148	4.69504	7.14541	1267.36	1.80437e-28	1.74701e-27
Nfkb2	7.92822	7.60522	6.83074	7.78197	8.01922	5.39233	7.44333	1267.24	1.80635e-28	1.74801e-27
Lgals9	7.98341	8.15366	4.37467	6.30353	7.6099	-0.484254	6.37349	1263.63	1.86814e-28	1.80685e-27
Pwp1	6.13701	6.16785	6.84829	6.52065	6.1433	7.04041	6.37496	1262.08	1.89546e-28	1.83232e-27
Xrn2	6.49601	6.49934	7.06005	6.88496	7.18377	7.46923	6.82393	1261.48	1.90598e-28	1.84151e-27
Acsl3	6.69877	6.48705	7.04685	7.77227	7.2109	7.16213	6.95415	1260.86	1.91712e-28	1.85131e-27
Celf2	7.05262	6.9063	7.7994	7.7165	7.13934	6.43007	7.13026	1260.01	1.93244e-28	1.86512e-27
Gmfb	7.5599	6.96781	6.91272	7.11786	7.56125	7.44669	7.30639	1258.76	1.95524e-28	1.88613e-27
Plaa	6.58111	6.80811	7.06984	6.74029	6.71257	7.01755	6.77152	1257.73	1.97425e-28	1.90348e-27
Trappc6a	5.6679	5.92394	6.16637	6.04066	5.68731	5.39782	5.78858	1257.09	1.986e-28	1.9138e-27
Mrps18c	5.90433	6.22548	6.60967	6.12681	6.0192	6.32514	6.14009	1255.46	2.01667e-28	1.94234e-27
Selenot	6.16523	6.24417	6.36441	6.57434	6.43406	6.14708	6.29139	1255.38	2.01823e-28	1.94282e-27
Dhrs7b	5.91943	6.25902	6.1672	6.33493	6.13427	6.35395	6.14485	1254.14	2.04191e-28	1.96459e-27
Ppa2	6.30061	5.97006	6.93703	6.4299	6.39081	7.45326	6.47499	1253.76	2.04916e-28	1.97054e-27
Tug1	7.39116	7.0301	7.97529	7.59998	7.49144	8.43764	7.55023	1253.05	2.06298e-28	1.98279e-27
Lypla2	6.00769	6.39375	6.28374	6.06591	6.41799	5.93558	6.17644	1252.97	2.06445e-28	1.98317e-27
Ifnar1	6.09637	5.85215	6.57339	6.94129	6.24113	6.08475	6.22337	1252.72	2.06936e-28	1.98685e-27
Wbp1	5.95526	5.8899	6.52967	6.25114	6.01568	7.17922	6.19321	1252.49	2.07385e-28	1.99011e-27
Ezr	7.15336	7.09657	6.5823	6.9591	7.12148	7.39951	7.078	1251.76	2.08813e-28	2.00199e-27
Ggh	6.91976	7.74252	6.16514	6.27577	6.60015	5.83702	6.74249	1251.75	2.0884e-28	2.00199e-27
Cdk2ap2	5.60937	5.59879	5.55852	5.87442	5.80535	4.94764	5.58454	1251.25	2.09822e-28	2.01036e-27
Polr2m	6.81097	6.81447	7.2616	7.15364	6.69773	8.10102	7.0371	1250.47	2.11364e-28	2.02407e-27
Kras	6.8705	7.2613	6.56915	6.38263	7.10002	7.30198	6.93933	1250.2	2.11897e-28	2.02813e-27
Serpinh1	7.17663	7.33083	7.84141	7.66075	7.30048	9.08305	7.58215	1248.75	2.14834e-28	2.05517e-27
Abhd17b	5.59081	5.79989	6.25246	5.82405	5.53627	6.21404	5.79885	1248.05	2.1625e-28	2.06763e-27
Bcl2l1	6.93649	7.14518	5.6237	5.88651	6.97392	5.84578	6.58169	1247.84	2.16685e-28	2.07072e-27
Tm7sf3	6.50895	7.56659	6.51328	6.28391	6.23718	6.22406	6.61271	1246.03	2.2043e-28	2.10541e-27
Mrpl30	6.31007	6.19241	6.91294	6.57502	6.56637	7.02031	6.51205	1245.83	2.20852e-28	2.10835e-27
Tmem159	6.24901	6.66611	6.23496	5.82023	5.91236	5.37695	6.12454	1245.14	2.22281e-28	2.12089e-27
Rfc2	6.39716	6.28426	7.12399	6.40023	6.54766	7.53221	6.61663	1243.79	2.25144e-28	2.14709e-27
Klhdc3	6.17935	5.66497	7.37516	7.18429	6.57436	7.49591	6.55018	1241.51	2.30072e-28	2.19296e-27
Dhx15	7.427	7.077	7.73156	7.59513	7.21556	8.01711	7.44961	1241.39	2.30349e-28	2.19446e-27
Rnf115	7.52872	7.60521	6.82406	7.03528	7.33718	6.80908	7.29338	1241.08	2.3103e-28	2.19981e-27
Sbds	6.4349	6.65733	5.6743	5.58273	6.34377	5.54717	6.17451	1240.81	2.31618e-28	2.20426e-27
Ppp4r2	6.28533	6.25911	5.71428	5.77897	6.18701	5.61469	6.06294	1240.68	2.31901e-28	2.20582e-27
Gem	9.24801	9.67244	5.86898	6.29729	8.63977	3.01892	7.78544	1240.35	2.32621e-28	2.21153e-27
Mxd1	8.33038	8.24516	5.08033	6.86535	7.67104	4.11966	7.18083	1239.59	2.34311e-28	2.22644e-27
RP23-269H21.1	5.62869	5.73016	5.96727	5.86209	5.47368	5.01917	5.61973	1236.76	2.40715e-28	2.28611e-27
Fam134a	7.07377	7.11564	6.51936	6.6248	6.48727	6.99872	6.86845	1236.26	2.41861e-28	2.29581e-27
Fam174a	5.98043	6.64566	5.51784	6.17423	6.28868	5.27266	6.04159	1234.6	2.45734e-28	2.33137e-27
Tmbim1	6.19585	6.80015	6.47589	5.95742	6.59108	5.77263	6.32951	1233.97	2.47222e-28	2.34428e-27
Mcm6	6.95742	6.89175	8.80634	7.87733	7.45796	8.81657	7.5553	1232.53	2.50637e-28	2.37543e-27
Mkln1	7.14465	7.25792	7.24774	7.21368	7.21282	7.31324	7.21455	1232	2.51928e-28	2.38644e-27
Ngdn	5.67394	5.78078	6.465	5.7118	6.05335	6.11842	5.90123	1231.53	2.53054e-28	2.39587e-27
Gart	6.38798	6.00205	7.46049	7.2342	6.85283	7.55582	6.74105	1230.93	2.54516e-28	2.40847e-27
Mapkapk2	7.02273	6.77754	6.68083	7.25863	7.04941	7.15108	6.98259	1230.54	2.55473e-28	2.41629e-27
Commd6	6.08235	6.08553	6.01759	5.95843	5.78015	6.09836	6.01736	1230.37	2.55881e-28	2.4189e-27
Pdlim4	8.22449	7.82664	6.23644	7.05397	7.74301	1.73374	6.95775	1229.81	2.57273e-28	2.43082e-27
Cand1	7.50633	7.57612	7.55758	7.68118	7.81216	8.50291	7.71079	1229.49	2.58057e-28	2.43697e-27
Gga2	6.5869	6.58224	6.02924	6.57934	5.9265	7.15936	6.48597	1228.87	2.59598e-28	2.45026e-27
Ilkap	5.89075	6.28179	6.02777	6.2904	5.82885	6.50165	6.08997	1228.78	2.5981e-28	2.45101e-27
Cfap20	5.77819	6.03157	6.05331	5.84539	6.16509	6.74758	6.03815	1228.66	2.60116e-28	2.45263e-27
Cyld	7.28604	6.85375	6.83251	7.08626	6.92791	6.0093	6.92426	1228.51	2.60483e-28	2.45484e-27
Abi1	6.49784	6.67735	6.46931	6.47831	6.57861	6.84895	6.57949	1227.91	2.61984e-28	2.46773e-27
Rab24	5.86862	6.12418	6.03108	6.1327	5.99661	5.79263	5.97899	1227.11	2.64016e-28	2.48559e-27
Mbnl1	6.82315	6.96156	6.64406	6.73718	6.68427	6.64469	6.77828	1226.52	2.6551e-28	2.49838e-27
Amd1	7.00603	6.74905	6.90443	6.43531	7.07942	7.03234	6.89231	1224.29	2.71268e-28	2.55125e-27
Btf3l4	5.63966	5.59063	6.63774	6.17831	5.56707	7.28421	5.9877	1223.33	2.73808e-28	2.57382e-27
Ebp	6.01925	5.98925	6.03927	5.88666	6.48968	4.97248	5.95167	1223.16	2.74237e-28	2.57552e-27
Rab8b	7.6244	7.78314	7.77775	7.63735	7.50488	6.4678	7.52309	1223.15	2.74268e-28	2.57552e-27
Atp11b	6.86135	6.67298	7.13579	7.22474	6.69314	7.80666	6.98281	1222.46	2.76107e-28	2.59146e-27
Bphl	5.41961	6.34032	6.651	6.19356	5.68472	7.12199	6.06862	1221.06	2.79866e-28	2.62541e-27
Cirbp	6.93216	6.90769	6.56037	6.21926	7.52204	6.34434	6.82696	1220.22	2.82143e-28	2.64542e-27
Rcbtb2	6.72455	6.78111	7.49626	7.38114	6.86327	8.15186	7.08654	1220.14	2.82362e-28	2.64612e-27
Pold1	6.70221	6.54598	7.25394	7.51861	7.12705	7.29145	6.96329	1218.42	2.871e-28	2.68915e-27
Dnajb1	8.31993	8.59946	6.89898	6.57441	8.19872	7.4108	7.88565	1218.28	2.8748e-28	2.69134e-27
Rab22a	6.42714	6.38144	6.35683	6.50343	6.4583	6.26169	6.40332	1217.11	2.90769e-28	2.72075e-27
2310011J03Rik	5.72091	5.86005	5.69349	5.28894	5.68844	5.32477	5.64221	1216.18	2.93386e-28	2.74384e-27
Itpa	5.88676	6.0711	6.43427	6.17433	6.45795	6.74267	6.20535	1216.01	2.9387e-28	2.74697e-27
Fbxw2	6.68308	6.98816	7.13859	6.57854	6.94185	7.37862	6.90478	1214.01	2.99642e-28	2.7995e-27
Lyz2	8.81956	9.1701	4.05248	5.93009	7.96921	-0.589708	6.78474	1212.62	3.03715e-28	2.83611e-27
Bad	5.59544	5.50837	6.03373	5.70032	5.75762	5.78355	5.68783	1211.39	3.07376e-28	2.86884e-27
Ccdc50	7.1195	6.85562	5.90797	6.53076	6.44608	6.41489	6.67475	1210.44	3.1023e-28	2.89401e-27
Zdhhc6	6.18678	6.47755	7.12105	6.59087	6.46127	7.07672	6.54196	1209.83	3.12076e-28	2.90858e-27
Nudt19	6.51232	6.90098	6.61467	6.34006	6.73308	6.89302	6.65988	1209.82	3.12108e-28	2.90858e-27
Gnpat	6.26412	5.6028	6.42154	6.62638	6.37526	7.0861	6.30873	1205.91	3.24262e-28	3.02031e-27
Arrdc4	7.74791	8.21481	6.28775	6.20572	7.42025	5.45029	7.17483	1205.53	3.25452e-28	3.02987e-27
Tsta3	6.14537	5.7269	6.58092	6.58402	6.4957	6.10057	6.21581	1204.74	3.27992e-28	3.05197e-27
Idi1	5.93404	6.10465	6.94028	7.07644	6.65254	5.87417	6.31761	1203.74	3.31221e-28	3.08045e-27
Tpgs1	5.82685	5.8746	5.39925	6.01925	5.34607	4.92115	5.63265	1199.69	3.44631e-28	3.20355e-27
Brwd1	6.66355	6.53198	6.75339	6.62069	6.37247	7.99235	6.75151	1199.17	3.46418e-28	3.21853e-27
Mlec	7.04932	7.11217	7.7767	7.65663	7.25671	7.63243	7.31974	1197.96	3.50558e-28	3.25536e-27
Enpp5	7.01456	7.52176	6.61922	6.29003	6.29818	8.09046	6.99453	1197.61	3.51766e-28	3.26493e-27
Ube2j2	6.38799	6.61046	6.53579	6.35701	6.34989	6.61695	6.4688	1196.57	3.5539e-28	3.2969e-27
Ctsa	6.98243	7.02035	6.17217	6.52591	6.83002	5.53222	6.65045	1196.44	3.55843e-28	3.29944e-27
Sephs1	6.41376	6.41566	6.9173	7.23386	6.80586	7.66092	6.77223	1195.47	3.59257e-28	3.32776e-27
Ppil1	5.6892	5.8075	7.13504	6.57534	6.18846	7.66855	6.28409	1195.47	3.59259e-28	3.32776e-27
Ubqln1	7.82531	7.28474	7.25189	8.20943	7.95282	7.62977	7.69586	1193.98	3.64603e-28	3.37507e-27
Polr2d	5.71733	5.89079	6.83389	6.41675	6.20083	7.41369	6.2326	1193.94	3.64734e-28	3.37507e-27
Preb	5.82088	6.10379	6.27179	5.89815	6.04846	6.63946	6.06351	1193.18	3.67467e-28	3.39865e-27
Ptpn2	6.28974	5.77954	6.30174	6.61042	5.93572	6.2191	6.16709	1192.75	3.69049e-28	3.41157e-27
Pgap2	6.05546	6.56325	6.76676	6.07266	6.41129	6.11917	6.29805	1191.78	3.72596e-28	3.44263e-27
Cnih1	6.99045	6.83817	7.75961	7.39285	7.11922	7.93587	7.22422	1191.44	3.73875e-28	3.45271e-27
Larp4	7.10994	6.89035	6.59934	7.23999	6.68053	7.20748	6.9691	1191.34	3.7422e-28	3.45417e-27
Eif3d	6.28296	6.06744	6.43306	6.03665	6.0311	6.08201	6.16948	1190.4	3.77727e-28	3.48479e-27
Pef1	6.73807	6.7324	6.87913	6.73368	6.95233	6.84952	6.80103	1190.17	3.78581e-28	3.49091e-27
H2afj	5.73421	5.65901	5.58832	5.64897	5.70613	5.70868	5.68681	1190.01	3.79211e-28	3.49498e-27
Sgk3	7.74629	7.57344	5.92622	7.56267	7.73646	5.32935	7.19744	1189.33	3.81781e-28	3.51689e-27
Pno1	5.92729	5.84082	6.29698	6.57228	6.23252	6.49803	6.14083	1187.19	3.89964e-28	3.59048e-27
Lpcat3	6.72593	6.73513	6.60324	7.61982	7.04335	7.07533	6.91014	1186.62	3.92182e-28	3.60909e-27
[truncated: 1 more rows]
