# Supplementary material for: Myc controls a distinct transcriptional program in fetal thymic epithelial cells that determines thymus growth
Source: Nat Commun. 2019 Dec 2;10:5498. doi: 10.1038/s41467-019-13465-y (PMC6889275; doi:10.1038/s41467-019-13465-y)
Supplement: Supplementary file 6 — Supplementary Data 2 [file 41467_2019_13465_MOESM6_ESM.xlsx]

## Sheet: Ctec+gsva
gene_set_name	collection	cTEC_4W	cTEC_9M	cTEC_E15_5	cTEC_E17_5	cTEC_NB	TEC_E13_5	AveExpr	F	P_Value	adj_P_Val	E13_5_TEC_1	E13_5_TEC_2	E13_5_TEC_3	E15_5_cTEC_1	E15_5_cTEC_2	E15_5_cTEC_3	E17_5_cTEC_1	E17_5_cTEC_2	E17_5_cTEC_3	NB_cTEC_2	NB_cTEC_3	NB_cTEC_4	4W_cTEC_2	4W_cTEC_3	4W_cTEC_4	4W_cTEC_5	4W_cTEC_6	9M_cTEC_2	9M_cTEC_3	9M_cTEC_4	9M_cTEC_5	9M_cTEC_6
PODAR_RESPONSE_TO_ADAPHOSTIN_UP	C2: curated gene sets	0.28842	0.617171	-0.641538	-0.466483	-0.124011	-0.517999	-0.0328243	100.021	5.73307e-16	8.92638e-13	-0.512557	-0.513431	-0.528008	-0.645919	-0.668043	-0.610651	-0.445057	-0.464597	-0.489795	-0.152174	-0.135835	-0.0840234	0.394396	0.282307	0.3712	0.196852	0.197343	0.679472	0.58606	0.529251	0.620399	0.670675
ZHANG_TLX_TARGETS_60HR_UP	C2: curated gene sets	0.449631	0.595449	-0.624893	-0.31099	0.0681037	-0.646552	0.0310184	70.8766	3.06517e-14	2.38623e-11	-0.649104	-0.661918	-0.628635	-0.650047	-0.664833	-0.5598	-0.295216	-0.36338	-0.274374	-0.0920351	0.0384583	0.257888	0.556062	0.404877	0.537133	0.207969	0.542116	0.620314	0.592229	0.564484	0.562688	0.637528
MISSIAGLIA_REGULATED_BY_METHYLATION_UP	C2: curated gene sets	0.295277	0.523786	-0.597732	-0.393604	-0.235455	-0.635667	-0.0678209	56.5303	3.99525e-13	1.55515e-10	-0.616948	-0.649008	-0.641046	-0.626107	-0.569148	-0.597939	-0.356353	-0.514717	-0.309742	-0.31974	-0.431781	0.0451548	0.314018	0.242434	0.327744	0.323664	0.268524	0.496426	0.562539	0.402921	0.502788	0.654257
SCHAEFFER_PROSTATE_DEVELOPMENT_48HR_UP	C2: curated gene sets	0.317446	0.492904	-0.483521	-0.230147	-0.13452	-0.535169	-0.00446928	57.0267	3.6206e-13	1.55515e-10	-0.599796	-0.552445	-0.453267	-0.577976	-0.482238	-0.390348	-0.211594	-0.223856	-0.254992	-0.121119	-0.221112	-0.0613279	0.371334	0.157191	0.382567	0.246411	0.429725	0.536828	0.434741	0.4915	0.511748	0.489702
WANG_ESOPHAGUS_CANCER_VS_NORMAL_UP	C2: curated gene sets	0.249237	0.375437	-0.590094	-0.578453	0.062502	-0.517833	-0.0794665	50.2643	1.49043e-12	4.6412e-10	-0.572367	-0.466952	-0.514181	-0.57655	-0.525611	-0.668121	-0.591425	-0.532186	-0.611749	-0.129502	0.0651733	0.251835	0.235859	0.0392113	0.393003	0.276147	0.301964	0.370336	0.377151	0.330357	0.402385	0.396958
HALLMARK_MYC_TARGETS_V1	H: hallmark gene sets	-0.274871	-0.537497	0.427071	0.194183	0.115026	0.617784	1.57825e-05	47.3733	2.88031e-12	7.47441e-10	0.591534	0.61725	0.644567	0.452065	0.426316	0.402832	0.184787	0.282633	0.11513	0.15803	0.242178	-0.0551313	-0.236018	-0.18967	-0.458289	-0.0796276	-0.41075	-0.511066	-0.561848	-0.535312	-0.520922	-0.55834
BILD_HRAS_ONCOGENIC_SIGNATURE	C2: curated gene sets	0.305327	0.492374	-0.506213	-0.485786	-0.0933063	-0.385048	-0.0192071	43.5721	7.25725e-12	7.714e-10	-0.423863	-0.526949	-0.204332	-0.419437	-0.570748	-0.528453	-0.436812	-0.591202	-0.429345	-0.230167	-0.163182	0.11343	0.357553	0.238358	0.369969	0.197129	0.363624	0.51206	0.43808	0.467045	0.465115	0.579571
CUI_TCF21_TARGETS_2_DN	C2: curated gene sets	0.236014	0.480651	-0.508386	-0.268376	-0.065188	-0.459278	-0.0145619	44.0169	6.48949e-12	7.714e-10	-0.490966	-0.42759	-0.45928	-0.510652	-0.511689	-0.502817	-0.362128	-0.202084	-0.240916	-0.0348008	-0.0253277	-0.135435	0.340842	0.299445	0.249778	-0.0217778	0.311782	0.491615	0.48414	0.368576	0.477822	0.5811
GO_VACUOLE_ORGANIZATION	C5: GO gene sets	0.22649	0.444545	-0.509514	-0.18135	0.0457473	-0.512038	-0.00528581	43.3154	7.74463e-12	7.714e-10	-0.47618	-0.487213	-0.57272	-0.589551	-0.412437	-0.526553	-0.112672	-0.274872	-0.156507	0.0262931	0.0280394	0.0829094	0.212309	0.172383	0.182117	0.119616	0.446024	0.355262	0.514984	0.418872	0.523573	0.410036
HALLMARK_INTERFERON_ALPHA_RESPONSE	H: hallmark gene sets	0.13778	0.331971	-0.572733	-0.354053	-0.0603314	-0.748154	-0.129866	43.7806	6.88573e-12	7.714e-10	-0.722569	-0.760777	-0.761115	-0.572209	-0.650362	-0.495628	-0.392799	-0.453009	-0.21635	-0.171839	-0.0910487	0.081893	0.204946	-0.0585078	0.212714	0.00192916	0.32782	0.314742	0.399061	0.244193	0.348168	0.353692
HALLMARK_TNFA_SIGNALING_VIA_NFKB	H: hallmark gene sets	0.321167	0.514225	-0.623843	-0.46998	-0.0219796	-0.658313	-0.0520631	43.8942	6.69209e-12	7.714e-10	-0.642706	-0.662659	-0.669573	-0.670753	-0.580157	-0.620619	-0.47392	-0.46339	-0.47263	-0.28697	-0.000190227	0.221221	0.456664	0.282402	0.479681	0.132563	0.254525	0.642845	0.552812	0.324866	0.389582	0.661018
HUANG_GATA2_TARGETS_UP	C2: curated gene sets	0.462063	0.444797	-0.495218	-0.365369	-0.0895308	-0.578749	-0.0023772	45.6744	4.31587e-12	7.714e-10	-0.532329	-0.522013	-0.681906	-0.532186	-0.459154	-0.494313	-0.227865	-0.368203	-0.50004	-0.194787	-0.143814	0.0700088	0.221312	0.38924	0.572935	0.523001	0.603829	0.562204	0.445876	0.410353	0.322885	0.482666
PICCALUGA_ANGIOIMMUNOBLASTIC_LYMPHOMA_DN	C2: curated gene sets	0.239066	0.556921	-0.522328	-0.537158	-0.172339	-0.332715	-0.0324403	43.3025	7.76994e-12	7.714e-10	-0.241149	-0.398604	-0.358391	-0.525713	-0.468604	-0.572665	-0.573457	-0.542059	-0.49596	-0.249717	-0.266071	-0.00122967	-0.0296228	0.369322	0.269619	0.394808	0.191202	0.600969	0.619695	0.392829	0.545867	0.625243
PUJANA_CHEK2_PCC_NETWORK	C2: curated gene sets	-0.236892	-0.471658	0.399546	0.184357	0.0155849	0.561089	-0.00277375	45.4912	4.51189e-12	7.714e-10	0.564991	0.537862	0.580415	0.423873	0.41979	0.354974	0.151608	0.233898	0.167565	0.0521825	0.129854	-0.135282	-0.272403	-0.193258	-0.346325	-0.0435037	-0.32897	-0.420988	-0.475923	-0.511445	-0.455193	-0.494743
REACTOME_MITOCHONDRIAL_PROTEIN_IMPORT	C2: curated gene sets	-0.405391	-0.381268	0.49917	0.264794	0.0812925	0.49434	0.00388629	44.3238	6.0112e-12	7.714e-10	0.461423	0.479556	0.542043	0.501132	0.524748	0.471632	0.309959	0.237312	0.247111	0.317472	-0.066726	-0.0068687	-0.480622	-0.485067	-0.379446	-0.383346	-0.298474	-0.357773	-0.399611	-0.488889	-0.249107	-0.410958
SARRIO_EPITHELIAL_MESENCHYMAL_TRANSITION_DN	C2: curated gene sets	0.164095	0.362975	-0.569227	-0.364136	-0.236584	-0.571771	-0.117718	43.2238	7.92704e-12	7.714e-10	-0.570728	-0.583127	-0.561458	-0.637882	-0.561962	-0.507835	-0.379025	-0.365367	-0.348017	-0.396018	-0.274573	-0.0391609	0.267819	0.15912	0.230827	0.171168	-0.00845827	0.413116	0.39831	0.252705	0.263216	0.487526
KARLSSON_TGFB1_TARGETS_DN	C2: curated gene sets	0.249578	0.442717	-0.375879	-0.1453	-0.261413	-0.448891	-0.0105897	42.1121	1.05528e-11	9.16249e-10	-0.469059	-0.453883	-0.423731	-0.393351	-0.370157	-0.364128	-0.187117	-0.0120701	-0.236712	-0.259212	-0.364528	-0.160498	0.226416	0.110236	0.326902	0.205279	0.379057	0.425956	0.453674	0.499518	0.422664	0.411771
WALLACE_PROSTATE_CANCER_RACE_UP	C2: curated gene sets	0.121372	0.316218	-0.596249	-0.377445	-0.0828376	-0.639016	-0.131759	42.0977	1.05925e-11	9.16249e-10	-0.654354	-0.625445	-0.637248	-0.565461	-0.647974	-0.575311	-0.495237	-0.402876	-0.234221	-0.169102	-0.17435	0.0949393	0.159406	0.0878557	0.214144	0.00504954	0.140404	0.361646	0.32674	0.113156	0.346414	0.433131
KINSEY_TARGETS_OF_EWSR1_FLII_FUSION_DN	C2: curated gene sets	0.311954	0.545632	-0.538615	-0.28398	-0.284791	-0.502851	-0.0246721	41.7824	1.15021e-11	9.42568e-10	-0.608239	-0.548965	-0.35135	-0.532439	-0.615988	-0.467418	-0.30058	-0.229189	-0.322172	-0.478143	-0.353333	-0.0228972	0.421726	0.300784	0.309682	0.109988	0.417587	0.575843	0.444943	0.597398	0.494796	0.615179
CHIARADONNA_NEOPLASTIC_TRANSFORMATION_KRAS_DN	C2: curated gene sets	0.334028	0.52903	-0.531712	-0.440436	0.0486945	-0.564258	-0.00672033	39.9118	1.89765e-11	1.42901e-09	-0.508381	-0.631097	-0.553297	-0.490591	-0.607972	-0.496573	-0.523201	-0.451782	-0.346325	-0.0556804	-0.158814	0.360578	0.300556	0.249307	0.589346	0.24165	0.28928	0.566245	0.587885	0.552345	0.388399	0.550276
JOHNSTONE_PARVB_TARGETS_3_UP	C2: curated gene sets	0.339499	0.49362	-0.565261	-0.456687	-0.126848	-0.486676	-0.0336738	39.6808	2.02158e-11	1.42901e-09	-0.549171	-0.458787	-0.452069	-0.568481	-0.558	-0.569302	-0.463743	-0.464266	-0.442053	-0.367774	-0.245283	0.232512	0.353702	0.335277	0.412691	0.148456	0.447369	0.513758	0.429366	0.437033	0.543963	0.543976
MITSIADES_RESPONSE_TO_APLIDIN_UP	C2: curated gene sets	0.109672	0.388395	-0.498079	-0.262367	-0.148783	-0.513156	-0.0807645	39.7833	1.96555e-11	1.42901e-09	-0.557943	-0.462062	-0.519462	-0.490524	-0.5021	-0.501615	-0.318906	-0.187516	-0.280679	-0.129649	-0.236745	-0.0799559	0.141628	0.0793441	0.134135	-0.0943177	0.287573	0.436129	0.382227	0.365795	0.300214	0.457612
RASHI_RESPONSE_TO_IONIZING_RADIATION_2	C2: curated gene sets	0.436092	0.55097	-0.626293	-0.490535	0.126494	-0.575421	0.0108202	39.5236	2.11093e-11	1.42901e-09	-0.588496	-0.595015	-0.542752	-0.691486	-0.6054	-0.581993	-0.532317	-0.503454	-0.435834	-0.255879	0.138509	0.496853	0.530494	0.487346	0.484475	0.197986	0.480158	0.630185	0.483209	0.414793	0.620118	0.606546
WONG_EMBRYONIC_STEM_CELL_CORE	C2: curated gene sets	-0.226863	-0.452774	0.442326	0.205601	-0.0855311	0.542376	-0.0038121	38.4569	2.84259e-11	1.84413e-09	0.526357	0.539365	0.561406	0.453426	0.473348	0.400204	0.221829	0.246947	0.148028	-0.0619537	-0.0340127	-0.160627	-0.351627	-0.244556	-0.285257	0.093322	-0.346195	-0.453397	-0.471816	-0.425445	-0.426135	-0.487077
HALLMARK_P53_PATHWAY	H: hallmark gene sets	0.252927	0.514801	-0.544692	-0.349966	0.00683642	-0.467973	-0.0103974	37.3259	3.92881e-11	2.1847e-09	-0.453797	-0.490616	-0.459507	-0.544394	-0.565494	-0.524188	-0.385466	-0.36939	-0.29504	0.0112385	-0.113034	0.122305	0.34611	0.131007	0.405018	-0.0716075	0.454106	0.53647	0.453411	0.544385	0.464548	0.575193
LEE_BMP2_TARGETS_UP	C2: curated gene sets	0.362825	0.548709	-0.550113	-0.269047	-0.0690197	-0.628305	0.000373484	37.4755	3.76225e-11	2.1847e-09	-0.632741	-0.661975	-0.590198	-0.596361	-0.581766	-0.472211	-0.375303	-0.338081	-0.0937574	-0.282999	-0.222531	0.298471	0.501274	0.292245	0.381217	0.175756	0.463632	0.571861	0.562875	0.573737	0.5394	0.495672
PHONG_TNF_RESPONSE_NOT_VIA_P38	C2: curated gene sets	0.314401	0.347993	-0.514067	-0.43282	-0.0998692	-0.507658	-0.0614216	37.622	3.60663e-11	2.1847e-09	-0.491227	-0.534263	-0.497484	-0.5906	-0.517406	-0.434195	-0.450635	-0.472385	-0.375441	-0.300353	-0.0633655	0.0641108	0.456783	0.386972	0.366202	0.175052	0.186994	0.350289	0.365399	0.205914	0.301254	0.51711
SOTIRIOU_BREAST_CANCER_GRADE_1_VS_3_UP	C2: curated gene sets	-0.275528	-0.462407	0.482144	0.247791	-0.0392054	0.538138	-0.000139628	37.3584	3.89197e-11	2.1847e-09	0.50724	0.463221	0.643954	0.411882	0.559147	0.475401	0.320062	0.278207	0.145105	-0.00740004	-0.063876	-0.0463402	-0.220582	-0.0772081	-0.344415	-0.211246	-0.52419	-0.40121	-0.372075	-0.625221	-0.449398	-0.46413
CAIRO_HEPATOBLASTOMA_CLASSES_UP	C2: curated gene sets	-0.225958	-0.422115	0.347453	0.170214	-0.018438	0.512742	-0.00929299	36.9239	4.41693e-11	2.37143e-09	0.486396	0.50183	0.550001	0.289379	0.41912	0.333861	0.169003	0.282973	0.0586679	-0.068936	0.0228505	-0.00922841	-0.140239	-0.203233	-0.36575	-0.0658912	-0.354675	-0.417575	-0.457064	-0.388164	-0.41336	-0.434411
GO_NUCLEIC_ACID_PHOSPHODIESTER_BOND_HYDROLYSIS	C5: GO gene sets	-0.244872	-0.422255	0.436258	0.253455	0.136038	0.353217	0.00914866	35.9361	5.91867e-11	3.07179e-09	0.232631	0.370594	0.456426	0.327281	0.472622	0.508873	0.282473	0.306022	0.17187	0.161293	0.0523526	0.194469	-0.155211	-0.243184	-0.400487	-0.135342	-0.290137	-0.358752	-0.45462	-0.456421	-0.389357	-0.452126
ZHANG_RESPONSE_TO_CANTHARIDIN_DN	C2: curated gene sets	-0.234754	-0.517253	0.38475	0.241198	0.118304	0.547945	0.00529804	34.3842	9.51155e-11	4.77725e-09	0.549692	0.550374	0.543768	0.404974	0.437031	0.312246	0.248618	0.299928	0.175048	0.106078	0.112542	0.136294	-0.419782	-0.100354	-0.315021	0.0753926	-0.414006	-0.532966	-0.609165	-0.41217	-0.485922	-0.546042
GO_RIBONUCLEOPROTEIN_COMPLEX_LOCALIZATION	C5: GO gene sets	-0.28185	-0.493048	0.397023	0.0799393	0.00603196	0.634593	-0.0237149	33.8743	1.1162e-10	5.431e-09	0.651652	0.619122	0.633004	0.289286	0.501684	0.4001	-0.107119	0.0431178	0.30382	0.209948	-0.0892833	-0.102568	-0.269385	-0.208058	-0.374295	-0.104669	-0.452843	-0.473099	-0.48302	-0.497806	-0.501498	-0.509818
GO_LATE_ENDOSOME	C5: GO gene sets	0.241565	0.430812	-0.496342	-0.206453	0.0193981	-0.448696	-0.00156334	33.2697	1.35306e-10	6.20241e-09	-0.371896	-0.495811	-0.478381	-0.549534	-0.426917	-0.512574	-0.0136309	-0.225012	-0.380716	0.0958738	-0.0110885	-0.0265909	0.416728	0.18197	0.210469	0.0679189	0.330739	0.391455	0.471611	0.354539	0.476622	0.459832
GO_NEGATIVE_REGULATION_OF_LOCOMOTION	C5: GO gene sets	0.0619728	0.292163	-0.493121	-0.379393	-0.286519	-0.48493	-0.143691	33.1619	1.40073e-10	6.20241e-09	-0.485931	-0.488081	-0.480777	-0.521664	-0.406035	-0.551663	-0.3385	-0.354086	-0.445593	-0.393415	-0.253109	-0.213033	0.155412	-0.126898	0.193702	0.0036674	0.0839815	0.357182	0.406627	0.157171	0.157913	0.381922
GO_RNA_LOCALIZATION	C5: GO gene sets	-0.251246	-0.510778	0.393783	0.129665	0.0178912	0.625784	-0.0140344	33.1013	1.42833e-10	6.20241e-09	0.658702	0.601905	0.616745	0.297291	0.503182	0.380875	-0.00331158	0.0764395	0.315868	0.186248	-0.0388799	-0.0936942	-0.177451	-0.154404	-0.438051	-0.0485297	-0.437797	-0.459056	-0.46897	-0.52211	-0.531096	-0.57266
KOBAYASHI_EGFR_SIGNALING_24HR_DN	C2: curated gene sets	-0.205728	-0.44889	0.353288	0.0301041	0.0196891	0.591359	-0.0131714	33.0888	1.43408e-10	6.20241e-09	0.580836	0.520143	0.673097	0.324166	0.359129	0.37657	0.137915	0.0328685	-0.080471	0.104585	-0.16939	0.123872	-0.207539	-0.0766339	-0.384231	-0.0649007	-0.295338	-0.375454	-0.45225	-0.480772	-0.486828	-0.449144
HALLMARK_INTERFERON_GAMMA_RESPONSE	H: hallmark gene sets	0.15122	0.313045	-0.510096	-0.235453	0.0755401	-0.692109	-0.0802286	32.8733	1.53755e-10	6.47017e-09	-0.663589	-0.718569	-0.694168	-0.505379	-0.574549	-0.45036	-0.360944	-0.203366	-0.142051	0.0204507	-0.0147247	0.220894	0.283385	-0.0214922	0.338457	-0.0272209	0.182969	0.368605	0.320523	0.169876	0.273697	0.432525
REN_ALVEOLAR_RHABDOMYOSARCOMA_DN	C2: curated gene sets	0.31761	0.35096	-0.412276	-0.19518	0.0697181	-0.493095	0.0113795	32.7687	1.59067e-10	6.51755e-09	-0.494338	-0.550541	-0.434408	-0.396777	-0.488682	-0.35137	-0.225973	-0.221035	-0.138533	0.0351855	0.0397044	0.134264	0.425578	0.375236	0.376718	0.0523658	0.358152	0.316532	0.259607	0.272606	0.407359	0.498698
MOREAUX_B_LYMPHOCYTE_MATURATION_BY_TACI_DN	C2: curated gene sets	-0.249771	-0.407026	0.412022	0.264449	0.153911	0.437063	0.0235615	32.5658	1.6994e-10	6.78454e-09	0.423326	0.475743	0.41212	0.530285	0.438144	0.267637	0.384915	0.242036	0.166397	0.167752	0.240862	0.0531194	-0.264933	-0.248495	-0.257974	-0.0445969	-0.432857	-0.451584	-0.435948	-0.360131	-0.372329	-0.415136
LI_WILMS_TUMOR_VS_FETAL_KIDNEY_1_DN	C2: curated gene sets	-0.261949	-0.412014	0.39623	-0.0500132	-0.125563	0.622009	-0.0382649	32.4567	1.76123e-10	6.85558e-09	0.550327	0.56851	0.74719	0.328631	0.452421	0.407639	-0.0860312	-0.0697401	0.00573171	-0.23858	-0.0954401	-0.0426693	-0.10725	-0.204271	-0.468706	-0.142815	-0.386705	-0.504094	-0.434474	-0.522362	-0.238292	-0.360847
LANDIS_ERBB2_BREAST_TUMORS_324_UP	C2: curated gene sets	0.279902	0.516681	-0.470197	-0.371104	-0.271925	-0.397604	-0.0249807	32.3646	1.81526e-10	6.89358e-09	-0.447371	-0.441783	-0.303658	-0.60891	-0.4704	-0.331282	-0.375551	-0.426496	-0.311264	-0.23262	-0.343288	-0.239866	0.471444	0.174198	0.405067	-0.0529171	0.401718	0.390494	0.539721	0.453564	0.592697	0.606927
NAGASHIMA_NRG1_SIGNALING_UP	C2: curated gene sets	0.219312	0.569086	-0.491106	-0.509855	-0.00211281	-0.414053	-0.0140632	31.9314	2.0947e-10	7.76536e-09	-0.41211	-0.431688	-0.398362	-0.510044	-0.470238	-0.493036	-0.588188	-0.499219	-0.442157	-0.2109	-0.129449	0.33401	0.287938	0.160446	0.348197	-0.0507979	0.350776	0.575859	0.624261	0.402829	0.559493	0.682989
ODONNELL_TFRC_TARGETS_UP	C2: curated gene sets	0.2568	0.395053	-0.409673	-0.287532	0.00524572	-0.336826	0.0078594	31.7533	2.22282e-10	8.04866e-09	-0.347598	-0.336191	-0.326689	-0.374127	-0.508316	-0.346577	-0.250253	-0.389429	-0.222914	0.0817038	-0.0990961	0.0331295	0.126139	0.403002	0.253267	0.167157	0.334435	0.501762	0.42638	0.293475	0.315892	0.437755
BOQUEST_STEM_CELL_CULTURED_VS_FRESH_UP	C2: curated gene sets	0.186696	0.360593	-0.510494	-0.319893	0.0426233	-0.434767	-0.0423248	31.563	2.36915e-10	8.38356e-09	-0.444189	-0.452874	-0.407237	-0.562643	-0.490314	-0.478525	-0.475491	-0.313199	-0.170988	-0.0353649	0.0149982	0.148237	0.343044	0.0766692	0.284135	0.157959	0.0716722	0.424617	0.454286	0.200254	0.332139	0.39167
LI_INDUCED_T_TO_NATURAL_KILLER_UP	C2: curated gene sets	0.19823	0.347236	-0.525123	-0.369196	0.0349151	-0.507062	-0.0623669	31.3318	2.56102e-10	8.8148e-09	-0.478529	-0.521011	-0.521647	-0.531229	-0.472706	-0.571435	-0.297249	-0.403204	-0.407134	-0.213134	0.0785367	0.239343	0.227168	0.0496768	0.263425	0.0965062	0.354372	0.394976	0.418523	0.195405	0.326507	0.400768
RHODES_UNDIFFERENTIATED_CANCER	C2: curated gene sets	-0.0718482	-0.445665	0.320382	0.0355483	0.195986	0.489561	0.024403	31.2824	2.60424e-10	8.8148e-09	0.448893	0.432639	0.58715	0.169997	0.379192	0.411958	0.0305589	0.116888	-0.040802	0.222964	0.220287	0.144709	-0.154376	0.087518	-0.227814	-0.0743299	0.00976118	-0.406878	-0.43132	-0.460054	-0.475117	-0.454956
DELYS_THYROID_CANCER_UP	C2: curated gene sets	0.323053	0.391502	-0.458486	-0.311126	-0.0157308	-0.435298	-0.00405207	30.8783	2.98823e-10	9.89931e-09	-0.47571	-0.440476	-0.389706	-0.539028	-0.512295	-0.324135	-0.374222	-0.267005	-0.29215	-0.297829	0.118257	0.13238	0.334401	0.280931	0.428567	0.171904	0.39946	0.340513	0.352362	0.411459	0.355079	0.4981
PUJANA_BRCA1_PCC_NETWORK	C2: curated gene sets	-0.177852	-0.438452	0.34073	0.179489	0.0597549	0.464981	0.00242477	30.7306	3.14347e-10	1.01966e-08	0.447691	0.456892	0.490359	0.336913	0.360707	0.324571	0.1446	0.206196	0.187671	0.1028	0.197862	-0.121398	-0.193241	-0.0821707	-0.323882	0.00716737	-0.297131	-0.368444	-0.467566	-0.481104	-0.433705	-0.441444
MUELLER_PLURINET	C2: curated gene sets	-0.183965	-0.433405	0.404523	0.0717548	0.00172217	0.52028	-0.00418231	30.3618	3.57064e-10	1.13459e-08	0.451993	0.510683	0.598165	0.395685	0.389067	0.428816	-0.0568725	0.122498	0.149639	0.126089	-0.0822681	-0.0386546	-0.17471	-0.155425	-0.342312	0.070904	-0.318284	-0.414149	-0.477724	-0.431948	-0.387367	-0.455837
HOSHIDA_LIVER_CANCER_SUBCLASS_S1	C2: curated gene sets	0.32624	0.285936	-0.42177	-0.221188	-0.0701631	-0.320651	-0.00183818	30.1774	3.80745e-10	1.16239e-08	-0.266311	-0.315958	-0.379686	-0.431866	-0.487344	-0.3461	-0.173159	-0.170217	-0.320188	-0.0544487	-0.190474	0.0344333	0.280794	0.354952	0.439877	0.264108	0.291467	0.266316	0.316592	0.146134	0.300315	0.400323
REACTOME_SYNTHESIS_OF_DNA	C2: curated gene sets	-0.00544274	-0.543955	0.319365	0.362964	0.59047	0.000406789	0.0487558	30.1798	3.80419e-10	1.16239e-08	-0.0076055	-0.0673075	0.0761334	0.354745	0.325462	0.277889	0.50923	0.358719	0.220943	0.650417	0.640619	0.480373	-0.00618963	0.239615	-0.276601	-0.0227503	0.0387124	-0.325094	-0.650628	-0.669279	-0.519275	-0.555498
GO_NON_CANONICAL_WNT_SIGNALING_PATHWAY	C5: GO gene sets	0.165655	-0.496894	0.22078	0.319883	0.525227	-0.173904	0.0463528	30.0126	4.03346e-10	1.20771e-08	-0.28265	-0.182244	-0.056818	0.266203	0.121904	0.274232	0.407811	0.296692	0.255145	0.610141	0.539178	0.426363	0.222327	0.387731	0.0300763	0.0736807	0.114462	-0.283876	-0.597645	-0.613851	-0.510535	-0.478565
REACTOME_S_PHASE	C2: curated gene sets	-0.0404718	-0.533992	0.312326	0.365383	0.576839	0.0755698	0.0508197	29.8506	4.26986e-10	1.23868e-08	0.0711415	0.0120015	0.143566	0.326745	0.300894	0.30934	0.512151	0.354466	0.229531	0.636096	0.622189	0.472231	-0.051593	0.224286	-0.309859	-0.0543025	-0.0108909	-0.343833	-0.658045	-0.65773	-0.50936	-0.500992
ZHANG_RESPONSE_TO_IKK_INHIBITOR_AND_TNF_UP	C2: curated gene sets	0.19311	0.432616	-0.544266	-0.352917	-0.123971	-0.627573	-0.0826161	29.8333	4.29599e-10	1.23868e-08	-0.586386	-0.651177	-0.645157	-0.654607	-0.450313	-0.527879	-0.394025	-0.336976	-0.327751	-0.403117	-0.156489	0.187694	0.304593	0.22768	0.2887	0.17511	-0.0305315	0.506676	0.403961	0.241038	0.424927	0.586476
BROCKE_APOPTOSIS_REVERSED_BY_IL6	C2: curated gene sets	0.224256	0.473708	-0.537296	-0.328911	0.0248517	-0.41829	-0.0131418	29.777	4.38221e-10	1.24056e-08	-0.483192	-0.35921	-0.412469	-0.580401	-0.532028	-0.499458	-0.336183	-0.384772	-0.265779	-0.31408	0.208218	0.180417	0.410044	0.2204	0.222353	0.217912	0.0505697	0.561646	0.416237	0.406148	0.484092	0.500415
MISSIAGLIA_REGULATED_BY_METHYLATION_DN	C2: curated gene sets	-0.160902	-0.585809	0.477946	0.114347	-0.00829186	0.597432	-0.00860234	29.7183	4.47408e-10	1.24395e-08	0.530543	0.551699	0.710056	0.453153	0.530556	0.450129	-0.0438952	0.31032	0.0766179	-0.006468	-0.155454	0.137046	-0.173299	-0.0579948	-0.234525	0.14418	-0.482872	-0.542606	-0.591319	-0.612557	-0.563432	-0.61913
BRUINS_UVC_RESPONSE_VIA_TP53_GROUP_B	C2: curated gene sets	0.196357	0.436787	-0.497	-0.318828	-3.60096e-05	-0.517249	-0.0378917	29.3992	5.01138e-10	1.32249e-08	-0.515761	-0.559108	-0.476877	-0.555153	-0.499451	-0.436397	-0.341262	-0.385233	-0.229989	0.0513725	-0.0554584	0.00397788	0.406445	0.231471	0.376483	-0.0564013	0.0237866	0.517249	0.358478	0.251609	0.518812	0.537788
GO_NUCLEAR_EXPORT	C5: GO gene sets	-0.260096	-0.474174	0.387928	0.0510986	0.0162328	0.619648	-0.0203013	29.4739	4.8796e-10	1.32249e-08	0.581651	0.62421	0.653082	0.236122	0.505964	0.4217	-0.165212	0.0389766	0.279531	0.149478	-0.0784901	-0.0222896	-0.0985638	-0.209478	-0.393695	-0.133636	-0.465107	-0.474379	-0.461029	-0.504875	-0.452439	-0.478149
PROVENZANI_METASTASIS_DN	C2: curated gene sets	0.203318	0.333279	-0.440989	-0.303231	-0.191584	-0.42427	-0.0635106	29.4436	4.93265e-10	1.32249e-08	-0.458082	-0.435503	-0.379224	-0.481399	-0.423622	-0.417945	-0.238357	-0.313037	-0.358298	-0.365461	-0.0526017	-0.156689	0.235747	-0.0295101	0.231083	0.2323	0.346972	0.389294	0.394185	0.20913	0.338903	0.334884
REACTOME_ASSEMBLY_OF_THE_PRE_REPLICATIVE_COMPLEX	C2: curated gene sets	0.0538775	-0.540511	0.243723	0.407559	0.624326	-0.140816	0.044146	28.8787	6.04339e-10	1.54255e-08	-0.100344	-0.147128	-0.174975	0.323899	0.183754	0.223517	0.532886	0.399371	0.290421	0.689424	0.683601	0.499952	0.115403	0.304407	-0.187672	-0.0397299	0.0769802	-0.245202	-0.660064	-0.695855	-0.550033	-0.5514
REACTOME_CDT1_ASSOCIATION_WITH_THE_CDC6_ORC_ORIGIN_COMPLEX	C2: curated gene sets	0.0538775	-0.540511	0.243723	0.407559	0.624326	-0.140816	0.044146	28.8787	6.04339e-10	1.54255e-08	-0.100344	-0.147128	-0.174975	0.323899	0.183754	0.223517	0.532886	0.399371	0.290421	0.689424	0.683601	0.499952	0.115403	0.304407	-0.187672	-0.0397299	0.0769802	-0.245202	-0.660064	-0.695855	-0.550033	-0.5514
BERENJENO_TRANSFORMED_BY_RHOA_DN	C2: curated gene sets	0.244303	0.398699	-0.404802	-0.0220483	-0.0291073	-0.541075	0.0101778	28.6666	6.52797e-10	1.60784e-08	-0.589434	-0.52926	-0.50453	-0.429299	-0.511107	-0.274001	-0.0531113	-0.0657243	0.0526908	-0.142598	-0.0987794	0.154056	0.415067	0.153907	0.350343	0.0427545	0.259444	0.462574	0.299994	0.452472	0.366331	0.412123
REACTOME_AUTODEGRADATION_OF_THE_E3_UBIQUITIN_LIGASE_COP1	C2: curated gene sets	0.0668085	-0.542248	0.218294	0.404482	0.63382	-0.150735	0.0427448	28.6329	6.60899e-10	1.60784e-08	-0.0960325	-0.17495	-0.181223	0.289544	0.193791	0.171547	0.538993	0.402007	0.272447	0.69717	0.693467	0.510823	0.12901	0.311634	-0.154293	-0.0499946	0.0976861	-0.23712	-0.679375	-0.69332	-0.555454	-0.545971
REACTOME_P53_INDEPENDENT_G1_S_DNA_DAMAGE_CHECKPOINT	C2: curated gene sets	0.0668085	-0.542248	0.218294	0.404482	0.63382	-0.150735	0.0427448	28.6329	6.60899e-10	1.60784e-08	-0.0960325	-0.17495	-0.181223	0.289544	0.193791	0.171547	0.538993	0.402007	0.272447	0.69717	0.693467	0.510823	0.12901	0.311634	-0.154293	-0.0499946	0.0976861	-0.23712	-0.679375	-0.69332	-0.555454	-0.545971
DAVICIONI_TARGETS_OF_PAX_FOXO1_FUSIONS_UP	C2: curated gene sets	0.250477	0.418453	-0.402726	-0.15525	0.163236	-0.566616	0.0209357	28.5594	6.789e-10	1.62623e-08	-0.606472	-0.527618	-0.565759	-0.480097	-0.448838	-0.279242	-0.307894	-0.114537	-0.0433184	-0.00350505	0.0695951	0.423618	0.387973	0.0940138	0.31368	0.167555	0.289163	0.429966	0.512209	0.316581	0.371942	0.461569
FEVR_CTNNB1_TARGETS_UP	C2: curated gene sets	0.278653	0.456228	-0.457709	-0.219282	-0.0965316	-0.46353	-0.00167064	28.3114	7.43662e-10	1.62876e-08	-0.449728	-0.509479	-0.431384	-0.524045	-0.519211	-0.329871	-0.271474	-0.144458	-0.241915	-0.229512	-0.195209	0.135126	0.421086	0.339681	0.302265	-0.0201714	0.350404	0.438406	0.467347	0.346657	0.455987	0.572744
HALLMARK_E2F_TARGETS	H: hallmark gene sets	-0.301478	-0.554347	0.504887	0.124033	0.00352012	0.688416	-0.014389	28.3332	7.37701e-10	1.62876e-08	0.67487	0.663083	0.727294	0.532543	0.523454	0.458664	0.136528	0.229441	0.00613023	0.261492	-0.284776	0.0338445	-0.433556	-0.224375	-0.435099	0.1145	-0.528862	-0.535097	-0.564924	-0.58102	-0.483969	-0.606725
REACTOME_CROSS_PRESENTATION_OF_SOLUBLE_EXOGENOUS_ANTIGENS_ENDOSOMES	C2: curated gene sets	0.081724	-0.544614	0.199969	0.412299	0.645008	-0.189197	0.040445	28.3107	7.43837e-10	1.62876e-08	-0.136975	-0.229765	-0.200849	0.262124	0.174408	0.163374	0.550181	0.40928	0.277436	0.699623	0.710873	0.524528	0.158179	0.335837	-0.155975	-0.0606632	0.131242	-0.245058	-0.691147	-0.695281	-0.54969	-0.541892
REACTOME_M_G1_TRANSITION	C2: curated gene sets	0.0295423	-0.535469	0.263907	0.405527	0.614112	-0.0953391	0.0470448	28.4078	7.17707e-10	1.62876e-08	-0.0713737	-0.129558	-0.0850856	0.340128	0.213018	0.238576	0.526809	0.397545	0.292227	0.679472	0.664	0.498862	0.0855328	0.283835	-0.222906	-0.0403211	0.0415706	-0.241586	-0.654572	-0.698252	-0.542909	-0.540028
REACTOME_ORC1_REMOVAL_FROM_CHROMATIN	C2: curated gene sets	0.0295423	-0.535469	0.263907	0.405527	0.614112	-0.0953391	0.0470448	28.4078	7.17707e-10	1.62876e-08	-0.0713737	-0.129558	-0.0850856	0.340128	0.213018	0.238576	0.526809	0.397545	0.292227	0.679472	0.664	0.498862	0.0855328	0.283835	-0.222906	-0.0403211	0.0415706	-0.241586	-0.654572	-0.698252	-0.542909	-0.540028
REACTOME_REGULATION_OF_APOPTOSIS	C2: curated gene sets	0.064114	-0.523802	0.200681	0.3897	0.601971	-0.0911694	0.0456867	28.4448	7.08035e-10	1.62876e-08	-0.0958824	-0.111217	-0.0664091	0.220319	0.18446	0.197263	0.497608	0.413726	0.257767	0.670189	0.642045	0.493678	0.180015	0.296916	-0.101199	-0.0876637	0.0325013	-0.242044	-0.642743	-0.692165	-0.531612	-0.510448
SANSOM_APC_TARGETS_DN	C2: curated gene sets	0.223123	0.481912	-0.436869	-0.247941	0.0227769	-0.480974	0.00437078	28.2769	7.53184e-10	1.62876e-08	-0.523946	-0.428016	-0.49096	-0.440701	-0.48427	-0.385635	-0.288849	-0.232228	-0.222748	-0.146332	-0.128612	0.343274	0.367505	0.37938	0.133541	0.0477277	0.187464	0.479925	0.518067	0.400643	0.484451	0.526474
GO_RECEPTOR_ACTIVITY	C5: GO gene sets	0.286936	0.361493	-0.481137	-0.1463	0.170396	-0.498165	0.0171147	28.2336	7.65316e-10	1.63232e-08	-0.520454	-0.586275	-0.387766	-0.564405	-0.495629	-0.383378	-0.169995	-0.145928	-0.122977	0.108014	0.0802698	0.322903	0.428024	0.305747	0.426183	-0.0238691	0.298593	0.293254	0.430064	0.370485	0.276125	0.437536
DODD_NASOPHARYNGEAL_CARCINOMA_DN	C2: curated gene sets	-0.248683	-0.304389	0.238722	0.155837	-0.0072364	0.430867	-0.0141267	27.9752	8.4232e-10	1.67406e-08	0.410436	0.369438	0.512728	0.208637	0.257879	0.24965	0.139315	0.183194	0.145004	0.0885368	-0.062944	-0.047302	-0.115992	-0.209516	-0.381086	-0.196463	-0.340356	-0.314689	-0.321248	-0.333657	-0.294925	-0.257426
GRAHAM_CML_DIVIDING_VS_NORMAL_QUIESCENT_UP	C2: curated gene sets	-0.224675	-0.410901	0.396673	0.302546	0.00581392	0.448981	0.0129164	28.0951	8.05608e-10	1.67406e-08	0.435976	0.336825	0.574143	0.211291	0.523395	0.455335	0.393285	0.325601	0.188752	0.129322	-0.0345423	-0.077338	-0.100815	-0.251031	-0.287672	-0.0944994	-0.389356	-0.37911	-0.331563	-0.441119	-0.473164	-0.429551
REACTOME_CDK_MEDIATED_PHOSPHORYLATION_AND_REMOVAL_OF_CDC6	C2: curated gene sets	0.0404028	-0.537058	0.23994	0.403046	0.623392	-0.101924	0.0459131	28.0457	8.20513e-10	1.67406e-08	-0.0669499	-0.152957	-0.0858649	0.307916	0.222906	0.188999	0.533796	0.400171	0.275171	0.687047	0.673431	0.509697	0.0946004	0.290595	-0.194081	-0.0487844	0.0596838	-0.233462	-0.673634	-0.69586	-0.548246	-0.534086
REACTOME_G1_S_TRANSITION	C2: curated gene sets	-0.0527365	-0.518361	0.274831	0.338366	0.517919	0.140544	0.0436133	27.9828	8.39966e-10	1.67406e-08	0.167411	0.0783115	0.175908	0.314754	0.188155	0.321583	0.44443	0.303048	0.26762	0.59265	0.532781	0.428327	-0.0614083	0.227128	-0.317491	-0.0996187	-0.0122922	-0.350968	-0.596447	-0.657656	-0.487785	-0.498946
REACTOME_P53_DEPENDENT_G1_DNA_DAMAGE_RESPONSE	C2: curated gene sets	0.0404028	-0.537058	0.23994	0.403046	0.623392	-0.101924	0.0459131	28.0457	8.20513e-10	1.67406e-08	-0.0669499	-0.152957	-0.0858649	0.307916	0.222906	0.188999	0.533796	0.400171	0.275171	0.687047	0.673431	0.509697	0.0946004	0.290595	-0.194081	-0.0487844	0.0596838	-0.233462	-0.673634	-0.69586	-0.548246	-0.534086
REACTOME_VIF_MEDIATED_DEGRADATION_OF_APOBEC3G	C2: curated gene sets	0.052887	-0.539018	0.222429	0.392604	0.633933	-0.128167	0.0423519	27.9528	8.49394e-10	1.67406e-08	-0.0653258	-0.153434	-0.165741	0.319247	0.189689	0.15835	0.538332	0.399851	0.23963	0.701733	0.69676	0.503308	0.0782227	0.290095	-0.148746	-0.0491619	0.0940247	-0.229262	-0.663861	-0.68752	-0.559893	-0.554556
GO_CHROMOSOMAL_REGION	C5: GO gene sets	-0.250557	-0.352523	0.410428	0.107538	-0.126356	0.51063	-0.0140307	27.9058	8.64402e-10	1.68061e-08	0.478069	0.450746	0.603075	0.493986	0.332394	0.404904	0.248677	0.0833612	-0.00942238	0.0632949	-0.283871	-0.158491	-0.227914	-0.109948	-0.376206	-0.184925	-0.353792	-0.420803	-0.306183	-0.329761	-0.301654	-0.404212
MOREAUX_MULTIPLE_MYELOMA_BY_TACI_DN	C2: curated gene sets	-0.31643	-0.465802	0.308561	0.248315	0.0145454	0.285302	-0.060954	27.8477	8.8339e-10	1.68061e-08	0.281384	0.280937	0.293586	0.346562	0.398243	0.180878	0.376664	0.163076	0.205206	0.0900301	0.0883951	-0.134789	-0.393588	-0.274221	-0.368274	-0.0760153	-0.470051	-0.423691	-0.490292	-0.508785	-0.404893	-0.501352
WINNEPENNINCKX_MELANOMA_METASTASIS_UP	C2: curated gene sets	-0.221774	-0.404259	0.362168	0.167114	-0.0162452	0.51836	-0.00163519	27.8425	8.85102e-10	1.68061e-08	0.500279	0.430552	0.624249	0.219232	0.473216	0.394056	0.157535	0.187846	0.155961	0.117199	0.0171094	-0.183044	-0.08406	-0.117869	-0.218709	-0.283142	-0.405091	-0.479272	-0.319598	-0.498374	-0.361042	-0.363007
GO_VACUOLAR_PART	C5: GO gene sets	0.178346	0.447379	-0.427974	-0.182933	0.0549983	-0.464546	0.0030573	27.7889	9.03037e-10	1.69401e-08	-0.488723	-0.459079	-0.445837	-0.454669	-0.455961	-0.373292	-0.149256	-0.25962	-0.139922	0.117056	-0.0537654	0.101704	0.375516	0.168296	0.07052	-0.106877	0.384275	0.432832	0.438724	0.406237	0.490958	0.468144
GO_AEROBIC_RESPIRATION	C5: GO gene sets	-0.233983	-0.293276	0.471897	0.0656998	-0.162111	0.425867	-0.0105561	27.5425	9.9073e-10	1.83639e-08	0.420898	0.465639	0.391064	0.405327	0.442946	0.567419	0.105251	-0.0345546	0.126404	-0.0476854	-0.244271	-0.194377	-0.271466	-0.220673	-0.318928	-0.155136	-0.203711	-0.209493	-0.454298	-0.404786	-0.115653	-0.282148
WONG_ADULT_TISSUE_STEM_MODULE	C2: curated gene sets	0.302163	0.445355	-0.521813	-0.235362	0.0713115	-0.519969	0.00545892	27.3706	1.0573e-09	1.93673e-08	-0.51745	-0.564501	-0.477956	-0.550325	-0.574515	-0.440599	-0.352953	-0.264412	-0.0887195	-0.183229	0.109463	0.287701	0.517684	0.0367731	0.473336	0.197018	0.286005	0.471225	0.489377	0.398122	0.36998	0.498074
MANALO_HYPOXIA_DN	C2: curated gene sets	-0.226351	-0.4014	0.375151	0.0210814	-0.0665255	0.556109	-0.0218776	27.1956	1.13013e-09	2.04607e-08	0.467813	0.569122	0.631392	0.406042	0.449933	0.26948	0.211588	-0.00564229	-0.142702	-0.0179263	-0.0645047	-0.117145	-0.312951	-0.209488	-0.348336	0.0535397	-0.314521	-0.396481	-0.438402	-0.368287	-0.375416	-0.428416
GO_ION_HOMEOSTASIS	C5: GO gene sets	0.226773	0.432718	-0.379307	-0.113002	0.017751	-0.528922	0.0130461	26.9455	1.24375e-09	2.18032e-08	-0.537551	-0.5761	-0.473115	-0.498904	-0.423642	-0.215376	-0.147874	-0.132117	-0.0590143	-0.0507834	-0.19007	0.294106	0.335732	0.0821672	0.266922	0.169844	0.2792	0.389477	0.440154	0.374832	0.464948	0.494178
KEGG_LYSOSOME	C2: curated gene sets	0.184033	0.471789	-0.457295	-0.117474	0.057914	-0.553732	0.00306121	26.9402	1.2463e-09	2.18032e-08	-0.544013	-0.588265	-0.528918	-0.51115	-0.450712	-0.410023	-0.0184072	-0.209291	-0.124724	0.131387	-0.0505209	0.0928756	0.436655	0.129533	0.2084	-0.189339	0.334915	0.469962	0.399694	0.442829	0.53332	0.513138
ZHANG_TLX_TARGETS_36HR_UP	C2: curated gene sets	0.299032	0.534628	-0.546589	-0.37199	0.0458064	-0.541434	-0.0033783	26.9673	1.2334e-09	2.18032e-08	-0.563001	-0.578588	-0.482712	-0.579436	-0.596983	-0.463349	-0.471012	-0.43639	-0.208568	-0.197472	-0.117466	0.452357	0.464605	0.341635	0.417508	0.00961339	0.261797	0.61155	0.392384	0.544907	0.547156	0.577144
GO_DNA_METABOLIC_PROCESS	C5: GO gene sets	-0.224181	-0.37565	0.370758	0.0433789	0.077313	0.444473	-0.00869947	26.8185	1.30615e-09	2.23481e-08	0.412875	0.432825	0.487718	0.445324	0.360639	0.306313	0.0697428	0.161541	-0.101147	0.265359	-0.034947	0.00152724	-0.305566	-0.266171	-0.244927	-0.0457865	-0.258455	-0.360665	-0.334347	-0.403474	-0.34508	-0.434687
MCBRYAN_PUBERTAL_BREAST_4_5WK_UP	C2: curated gene sets	0.176357	0.47944	-0.441538	-0.279486	-0.218783	-0.301635	-0.0202428	26.838	1.29635e-09	2.23481e-08	-0.250295	-0.431044	-0.223568	-0.579892	-0.415439	-0.329282	-0.35018	-0.268204	-0.220075	-0.469503	-0.243352	0.0565061	0.301744	0.110584	0.198179	0.112004	0.159271	0.449659	0.533812	0.478639	0.47151	0.463581
BASSO_B_LYMPHOCYTE_NETWORK	C2: curated gene sets	-0.165677	-0.383325	0.335106	0.0376193	0.0551296	0.483199	-0.000538571	26.7415	1.34563e-09	2.27732e-08	0.458186	0.450859	0.540554	0.347009	0.414894	0.243417	0.106448	0.0525268	-0.0461165	0.223934	-0.00405315	-0.0544921	-0.256113	-0.0358559	-0.193311	-0.0488564	-0.294251	-0.38042	-0.459317	-0.382935	-0.314884	-0.379071
REACTOME_CELL_CYCLE_CHECKPOINTS	C2: curated gene sets	-0.0780639	-0.511156	0.322131	0.33917	0.519071	0.130672	0.044865	26.5377	1.45639e-09	2.43828e-08	0.0964029	0.0270622	0.268552	0.359623	0.294504	0.312268	0.485233	0.309002	0.223274	0.55532	0.546683	0.455209	-0.0306401	0.101599	-0.346257	-0.0567454	-0.0582761	-0.252923	-0.626729	-0.663647	-0.479129	-0.533355
GO_NEGATIVE_REGULATION_OF_INTRACELLULAR_SIGNAL_TRANSDUCTION	C5: GO gene sets	0.181369	0.349353	-0.344318	-0.375339	-0.157436	-0.354091	-0.04727	26.4113	1.53005e-09	2.53435e-08	-0.335395	-0.439589	-0.287287	-0.396128	-0.423458	-0.213369	-0.390268	-0.410815	-0.324935	-0.232408	-0.209812	-0.0300899	0.228892	0.141346	0.409079	0.0511576	0.0763709	0.350747	0.335846	0.313066	0.322331	0.424778
GO_CELLULAR_CHEMICAL_HOMEOSTASIS	C5: GO gene sets	0.285065	0.375438	-0.389779	-0.187462	0.00871864	-0.466307	0.00900134	26.3668	1.55696e-09	2.55178e-08	-0.475409	-0.495574	-0.427936	-0.469177	-0.463133	-0.237026	-0.274214	-0.176683	-0.11149	-0.0923983	-0.178454	0.297008	0.349426	0.253199	0.357337	0.220576	0.244788	0.347429	0.341288	0.332598	0.384072	0.471804
REACTOME_HIV_INFECTION	C2: curated gene sets	-0.0359219	-0.435734	0.282475	0.246034	0.389702	0.185212	0.0432724	26.3234	1.58366e-09	2.5685e-08	0.267363	0.127377	0.160897	0.306665	0.255443	0.285316	0.341381	0.203519	0.193203	0.508178	0.431724	0.229204	-0.0590185	0.0795586	-0.199755	-0.0530669	0.0526723	-0.301936	-0.530226	-0.508474	-0.411206	-0.426827
REACTOME_DESTABILIZATION_OF_MRNA_BY_AUF1_HNRNP_D0	C2: curated gene sets	0.0604146	-0.535239	0.220188	0.38248	0.627638	-0.0950948	0.0468871	26.2186	1.6502e-09	2.64883e-08	-0.077689	-0.131324	-0.076272	0.249149	0.21749	0.193926	0.514753	0.382744	0.249945	0.689099	0.688194	0.505621	0.144925	0.325241	-0.193617	-0.0440484	0.0695729	-0.229496	-0.676955	-0.695554	-0.545747	-0.528441
REACTOME_MITOTIC_G1_G1_S_PHASES	C2: curated gene sets	-0.034222	-0.50931	0.268307	0.307544	0.479285	0.20256	0.047974	26.189	1.6696e-09	2.65262e-08	0.17935	0.1412	0.287131	0.292329	0.187267	0.325325	0.38556	0.280439	0.256633	0.511332	0.496897	0.429625	0.020923	0.264319	-0.3208	-0.0933624	-0.0421897	-0.353499	-0.589363	-0.618077	-0.494032	-0.491577
GO_NEGATIVE_REGULATION_OF_PROTEIN_MODIFICATION_BY_SMALL_PROTEIN_CONJUGATION_OR_REMOVAL	C5: GO gene sets	-0.0579216	-0.46039	0.270567	0.325193	0.469083	0.103494	0.0415205	26.102	1.72787e-09	2.71747e-08	0.0972183	-0.0151844	0.228447	0.340726	0.271961	0.199013	0.446978	0.273447	0.255154	0.52568	0.488122	0.393447	-0.0923821	0.0746473	-0.249063	-0.0282797	0.0054697	-0.235844	-0.555914	-0.594176	-0.453378	-0.462637
GO_REGULATION_OF_ESTABLISHMENT_OF_PLANAR_POLARITY	C5: GO gene sets	0.131068	-0.494205	0.237401	0.337486	0.562149	-0.172484	0.0489986	26.0469	1.76594e-09	2.74957e-08	-0.235029	-0.2007	-0.0817235	0.263687	0.172578	0.275937	0.427129	0.2923	0.293028	0.643823	0.578686	0.463939	0.220029	0.340912	-0.0902196	0.0273358	0.157283	-0.184779	-0.604152	-0.657591	-0.522862	-0.501642
HALLMARK_UV_RESPONSE_UP	H: hallmark gene sets	0.176326	0.333084	-0.400156	-0.324352	-0.166811	-0.354468	-0.0541051	25.8909	1.87866e-09	2.89611e-08	-0.354517	-0.433437	-0.275449	-0.504024	-0.252367	-0.444077	-0.25433	-0.383702	-0.335025	-0.172273	-0.28003	-0.0481293	0.172208	0.140575	0.0858213	0.237546	0.24548	0.470232	0.352974	0.140814	0.323222	0.378177
REACTOME_CYCLIN_E_ASSOCIATED_EVENTS_DURING_G1_S_TRANSITION_	C2: curated gene sets	0.000286454	-0.524002	0.228325	0.399293	0.616786	-0.0717865	0.040876	25.7474	1.98929e-09	3.00711e-08	-0.0278909	-0.116159	-0.0713097	0.252407	0.210953	0.221616	0.540195	0.389643	0.268041	0.682638	0.662732	0.504986	0.0604154	0.282251	-0.235802	-0.129058	0.0236256	-0.243294	-0.674397	-0.694257	-0.53132	-0.476744
REACTOME_SCFSKP2_MEDIATED_DEGRADATION_OF_P27_P21	C2: curated gene sets	0.000286454	-0.524002	0.228325	0.399293	0.616786	-0.0717865	0.040876	25.7474	1.98929e-09	3.00711e-08	-0.0278909	-0.116159	-0.0713097	0.252407	0.210953	0.221616	0.540195	0.389643	0.268041	0.682638	0.662732	0.504986	0.0604154	0.282251	-0.235802	-0.129058	0.0236256	-0.243294	-0.674397	-0.694257	-0.53132	-0.476744
GO_MITOCHONDRIAL_TRANSPORT	C5: GO gene sets	-0.182304	-0.339681	0.406756	0.062851	0.0975418	0.356477	0.00731617	25.6689	2.05279e-09	3.05903e-08	0.344549	0.336589	0.388292	0.431549	0.347046	0.441674	0.0168408	0.0552349	0.116477	0.212194	0.064414	0.016017	-0.363435	-0.227986	-0.036887	-0.126061	-0.15715	-0.394199	-0.353855	-0.418622	-0.260206	-0.271521
REACTOME_SCF_BETA_TRCP_MEDIATED_DEGRADATION_OF_EMI1	C2: curated gene sets	0.0327945	-0.522511	0.19808	0.404979	0.633118	-0.135599	0.0387796	25.6566	2.06293e-09	3.05903e-08	-0.0845102	-0.16903	-0.153257	0.23883	0.163988	0.191422	0.548286	0.395542	0.27111	0.694766	0.697492	0.507097	0.109046	0.309154	-0.184606	-0.135928	0.0663069	-0.236756	-0.674601	-0.689708	-0.533745	-0.477746
GO_RNA_3_END_PROCESSING	C5: GO gene sets	-0.236238	-0.472357	0.360358	0.0678824	-0.000989686	0.567251	-0.0254303	25.5902	2.11856e-09	3.11188e-08	0.571771	0.547947	0.582034	0.19616	0.483925	0.40099	-0.196947	0.0592773	0.341317	0.0467796	-0.09173	0.0419813	-0.244983	-0.252588	-0.299639	-0.00468496	-0.379294	-0.417156	-0.442341	-0.537312	-0.467373	-0.497601
REACTOME_HIV_LIFE_CYCLE	C2: curated gene sets	-0.289848	-0.383895	0.451017	-0.0153034	0.0567929	0.548597	-0.011155	25.5242	2.17556e-09	3.13643e-08	0.634831	0.481077	0.529883	0.490621	0.536124	0.326305	0.0259213	-0.173221	0.101389	0.105863	0.253711	-0.189195	-0.399978	-0.389321	-0.323724	-0.131254	-0.204965	-0.498068	-0.461371	-0.232729	-0.355582	-0.371727
REACTOME_SIGNALING_BY_THE_B_CELL_RECEPTOR_BCR	C2: curated gene sets	0.113613	-0.431133	0.0871672	0.318192	0.549706	-0.206308	0.0299396	25.531	2.16964e-09	3.13643e-08	-0.251523	-0.183688	-0.183714	0.0239898	0.0414174	0.196094	0.459749	0.20742	0.287407	0.588032	0.593491	0.467594	0.183773	0.346367	0.0246026	-0.0224278	0.0357491	-0.286251	-0.54856	-0.583206	-0.409759	-0.327886
BENPORATH_PROLIFERATION	C2: curated gene sets	-0.135937	-0.399375	0.326671	0.192665	0.15392	0.438431	0.0299319	25.4353	2.25495e-09	3.19178e-08	0.454344	0.413415	0.447534	0.316829	0.396918	0.266265	0.320034	0.214813	0.0431477	0.233373	0.243219	-0.0148335	-0.0843569	-0.185004	-0.254133	0.0432582	-0.199449	-0.374419	-0.359857	-0.482898	-0.323618	-0.456081
HALLMARK_IL2_STAT5_SIGNALING	H: hallmark gene sets	0.37968	0.392725	-0.484517	-0.201022	0.0319574	-0.519274	0.0156116	25.4474	2.24396e-09	3.19178e-08	-0.598346	-0.435175	-0.524301	-0.612626	-0.513742	-0.327184	-0.314813	-0.138869	-0.149383	-0.136362	-0.105758	0.337993	0.349071	0.362413	0.525448	0.200927	0.460539	0.55213	0.352707	0.249186	0.29211	0.517491
GO_COVALENT_CHROMATIN_MODIFICATION	C5: GO gene sets	-0.272681	-0.269815	0.361151	0.141489	-0.0970568	0.43549	-0.00860277	25.3576	2.32689e-09	3.26393e-08	0.442675	0.3922	0.471595	0.374557	0.329388	0.379507	0.10767	-0.0223835	0.339182	-0.0802162	-0.218596	0.00764223	-0.264183	-0.316533	-0.300841	-0.17928	-0.302569	-0.183539	-0.273893	-0.340801	-0.193943	-0.3569
GO_REGULATION_OF_VESICLE_MEDIATED_TRANSPORT	C5: GO gene sets	0.276508	0.367318	-0.3846	-0.110878	0.0338342	-0.479422	0.0179968	25.2419	2.43866e-09	3.38793e-08	-0.465821	-0.539958	-0.432488	-0.390039	-0.472551	-0.29121	-0.206483	-0.206208	0.0800569	0.0471089	-0.0114055	0.0657993	0.417852	0.323148	0.0303764	0.225402	0.385762	0.451417	0.308419	0.247261	0.382365	0.447126
REACTOME_AUTODEGRADATION_OF_CDH1_BY_CDH1_APC_C	C2: curated gene sets	-0.0229394	-0.502382	0.258229	0.363754	0.585801	-0.0455023	0.0391018	25.2217	2.45881e-09	3.38793e-08	-0.0476715	-0.0911055	0.00227003	0.342485	0.24096	0.191242	0.487483	0.359263	0.244518	0.608345	0.643891	0.505166	0.0943513	0.126358	-0.275468	-0.0996367	0.0396988	-0.178783	-0.63615	-0.671115	-0.511026	-0.514835
JUBAN_TARGETS_OF_SPI1_AND_FLI1_DN	C2: curated gene sets	-0.237102	-0.426409	0.328398	0.197775	-0.0837167	0.577392	-0.0117277	25.0655	2.62041e-09	3.54781e-08	0.541128	0.571027	0.620021	0.358459	0.2816	0.345135	0.0399649	0.195061	0.358299	-0.133447	0.0563978	-0.174101	-0.149459	-0.227918	-0.428627	0.0174807	-0.396987	-0.257936	-0.559766	-0.486083	-0.477047	-0.351213
NUYTTEN_EZH2_TARGETS_UP	C2: curated gene sets	0.192817	0.308147	-0.413609	-0.117533	-0.112136	-0.375958	-0.0251312	25.0666	2.61928e-09	3.54781e-08	-0.368399	-0.386811	-0.372664	-0.449577	-0.457078	-0.334174	-0.165321	-0.163309	-0.0239697	-0.0634066	-0.203704	-0.0692962	0.320984	0.241432	0.245452	-0.0164187	0.172635	0.287807	0.249924	0.268114	0.302545	0.432346
BUYTAERT_PHOTODYNAMIC_THERAPY_STRESS_UP	C2: curated gene sets	0.113804	0.382906	-0.387624	-0.265245	-0.189495	-0.297169	-0.0425023	25.0295	2.65924e-09	3.56473e-08	-0.320985	-0.281178	-0.289344	-0.451835	-0.424938	-0.286098	-0.273331	-0.310967	-0.211437	-0.163728	-0.288816	-0.115941	0.130989	0.268546	0.124336	-0.0830951	0.128244	0.343919	0.472297	0.22222	0.387019	0.489073
REACTOME_APC_C_CDC20_MEDIATED_DEGRADATION_OF_MITOTIC_PROTEINS	C2: curated gene sets	-0.0542589	-0.473863	0.269935	0.342004	0.527753	0.0603822	0.0436189	25.0117	2.6787e-09	3.56473e-08	0.0729794	-0.0456825	0.15385	0.316108	0.253211	0.240487	0.498122	0.315505	0.212384	0.568939	0.562737	0.451583	0.00180519	0.0882143	-0.281043	-0.0646166	-0.0156548	-0.198779	-0.568541	-0.642772	-0.453117	-0.506105
KEGG_PROTEASOME	C2: curated gene sets	0.109246	-0.522237	0.19621	0.387623	0.609617	-0.215515	0.039493	24.9545	2.74224e-09	3.61836e-08	-0.220247	-0.258811	-0.167487	0.267517	0.166519	0.154593	0.513062	0.332637	0.317169	0.672429	0.671901	0.48452	0.188255	0.364422	-0.132996	-0.0599927	0.186541	-0.189424	-0.671484	-0.666561	-0.53157	-0.552146
GO_VACUOLAR_MEMBRANE	C5: GO gene sets	0.165159	0.4189	-0.391151	-0.147033	0.0846488	-0.460999	0.00803157	24.9246	2.77616e-09	3.63234e-08	-0.47956	-0.455215	-0.448222	-0.41545	-0.42866	-0.329342	-0.108862	-0.231121	-0.101115	0.163587	-0.0193943	0.109753	0.355121	0.152784	0.0566733	-0.112508	0.373723	0.404303	0.405219	0.376599	0.468182	0.440199
LI_WILMS_TUMOR_VS_FETAL_KIDNEY_1_UP	C2: curated gene sets	0.280834	0.51379	-0.493117	-0.244323	-0.0557016	-0.537427	-0.000844704	24.8036	2.91786e-09	3.78593e-08	-0.538543	-0.525995	-0.547742	-0.596741	-0.511535	-0.371074	-0.274874	-0.415242	-0.0428536	-0.134631	-0.107159	0.0746856	0.462113	0.383851	0.396272	-0.168033	0.329967	0.519781	0.490835	0.359188	0.578385	0.620763
REACTOME_APC_C_CDH1_MEDIATED_DEGRADATION_OF_CDC20_AND_OTHER_APC_C_CDH1_TARGETED_PROTEINS_IN_LATE_MITOSIS_EARLY_G1	C2: curated gene sets	-0.0360275	-0.46644	0.249976	0.347742	0.565037	-0.0478633	0.0378336	24.6022	3.17139e-09	4.08088e-08	-0.0420895	-0.10379	0.00229015	0.341455	0.236172	0.1723	0.473895	0.349557	0.219773	0.582749	0.62838	0.483982	0.0362835	0.085078	-0.246463	-0.0928513	0.0378157	-0.147902	-0.572885	-0.643804	-0.477323	-0.490284
GO_CALCIUM_ION_BINDING	C5: GO gene sets	0.263311	0.283112	-0.431793	-0.290631	0.222048	-0.46608	-0.00760223	24.4504	3.37817e-09	4.27669e-08	-0.558936	-0.464141	-0.375162	-0.495638	-0.470921	-0.328819	-0.238131	-0.370838	-0.262924	-0.00537426	0.292823	0.378694	0.385945	0.234484	0.347406	0.280402	0.0683201	0.284085	0.286511	0.0898732	0.348662	0.406427
HALLMARK_G2M_CHECKPOINT	H: hallmark gene sets	-0.299698	-0.395221	0.314382	0.13599	-0.130437	0.635954	-0.0275877	24.4501	3.3785e-09	4.27669e-08	0.580232	0.623893	0.703737	0.222158	0.262302	0.458685	-0.126103	0.26549	0.268582	-0.167537	-0.04679	-0.176985	-0.0197967	-0.214019	-0.434295	-0.29761	-0.532767	-0.486687	-0.360993	-0.376873	-0.400016	-0.351537
WHITEFORD_PEDIATRIC_CANCER_MARKERS	C2: curated gene sets	-0.22124	-0.387213	0.312091	0.073467	-0.15511	0.581459	-0.0275701	24.3821	3.47591e-09	4.36451e-08	0.546773	0.494568	0.703035	0.145227	0.355079	0.435967	0.264027	0.0061959	-0.0498222	-0.194175	-0.328869	0.0577131	-0.18185	-0.306008	-0.288039	-0.131366	-0.198938	-0.395649	-0.265141	-0.486517	-0.386391	-0.402365
GO_PEPTIDYL_LYSINE_MODIFICATION	C5: GO gene sets	-0.365262	-0.33796	0.452793	0.0271902	-0.0894216	0.599155	-0.0248617	24.3626	3.50435e-09	4.36502e-08	0.670122	0.52316	0.604183	0.526176	0.485841	0.346363	0.0379978	-0.0379885	0.0815614	0.0636613	-0.289396	-0.0425301	-0.257034	-0.44496	-0.499767	-0.158541	-0.466007	-0.483411	-0.322154	-0.313354	-0.0351308	-0.53575
CHARAFE_BREAST_CANCER_LUMINAL_VS_BASAL_DN	C2: curated gene sets	0.306445	0.301922	-0.461547	-0.198537	0.0961316	-0.43556	0.00196808	24.3043	3.59098e-09	4.42312e-08	-0.483819	-0.476098	-0.346764	-0.447725	-0.526055	-0.410861	-0.235315	-0.2881	-0.0721969	0.109734	0.0422359	0.136424	0.456552	0.3386	0.361152	0.0968574	0.279066	0.483496	0.303075	0.102923	0.171128	0.448987
NABA_MATRISOME_ASSOCIATED	C2: curated gene sets	0.339024	0.518461	-0.533058	-0.176924	-0.00990986	-0.583355	0.0171674	24.2932	3.60781e-09	4.42312e-08	-0.656495	-0.614425	-0.479145	-0.676907	-0.552866	-0.3694	-0.302552	-0.228621	0.000401795	-0.271668	-0.118922	0.36086	0.495675	0.240925	0.549082	0.137665	0.271771	0.390468	0.563317	0.560352	0.430941	0.647225
GO_NUCLEOBASE_CONTAINING_COMPOUND_TRANSPORT	C5: GO gene sets	-0.243483	-0.435441	0.296487	0.130033	0.0217636	0.599525	-0.0114178	24.2533	3.66875e-09	4.46268e-08	0.615546	0.591715	0.591315	0.169845	0.402776	0.31684	0.0298214	0.116046	0.244231	0.278408	-0.068661	-0.144456	-0.150035	-0.046986	-0.384813	-0.151723	-0.483857	-0.405402	-0.436811	-0.398843	-0.441447	-0.494701
CONCANNON_APOPTOSIS_BY_EPOXOMICIN_UP	C2: curated gene sets	0.23378	0.316638	-0.357062	-0.133819	0.0767578	-0.391114	0.0152898	24.2154	3.72761e-09	4.48825e-08	-0.475409	-0.455207	-0.242727	-0.410307	-0.3296	-0.331278	-0.127048	-0.164754	-0.109656	0.113063	-0.0142946	0.131505	0.330641	0.2267	0.070383	0.241073	0.300102	0.414587	0.259948	0.181117	0.311668	0.415869
RICKMAN_TUMOR_DIFFERENTIATED_WELL_VS_POORLY_UP	C2: curated gene sets	-0.132803	-0.358874	0.257918	0.0838175	-0.113064	0.471877	-0.0162154	24.2028	3.74741e-09	4.48825e-08	0.459919	0.472228	0.483486	0.16002	0.331934	0.2818	-0.0859812	0.176225	0.161209	-0.0401532	-0.0927949	-0.206245	-0.102345	-0.0753142	-0.139222	-0.0296226	-0.317511	-0.299861	-0.38679	-0.398852	-0.361321	-0.347545
CHEN_HOXA5_TARGETS_9HR_UP	C2: curated gene sets	0.150631	0.447723	-0.512213	-0.269715	0.115912	-0.311125	0.0027428	24.1008	3.912e-09	4.64961e-08	-0.243266	-0.288768	-0.40134	-0.506957	-0.516669	-0.513015	-0.293704	-0.0966629	-0.418779	0.13781	0.0272423	0.182683	0.176648	-0.121795	0.265363	0.0282445	0.404693	0.460239	0.488375	0.341454	0.437331	0.511215
DANG_REGULATED_BY_MYC_DN	C2: curated gene sets	0.247218	0.440266	-0.508107	-0.302342	-0.030346	-0.308884	-0.000528091	23.9856	4.10744e-09	4.80849e-08	-0.341073	-0.343172	-0.242408	-0.556072	-0.507692	-0.460556	-0.448306	-0.136488	-0.322231	-0.196106	-0.126837	0.231905	0.44234	0.260905	0.369614	0.0223277	0.140904	0.445893	0.446612	0.392313	0.391916	0.524593
GO_VACUOLE	C5: GO gene sets	0.190199	0.393874	-0.412161	-0.105256	0.0716664	-0.449262	0.0106968	23.9878	4.10368e-09	4.80849e-08	-0.467482	-0.46671	-0.413595	-0.457418	-0.436063	-0.343002	-0.0857266	-0.152209	-0.0778327	0.0719025	-0.0202574	0.163354	0.393212	0.21988	0.096384	-0.110869	0.352389	0.413906	0.366963	0.311104	0.432773	0.444624
CHANG_CORE_SERUM_RESPONSE_DN	C2: curated gene sets	0.143329	0.308423	-0.376069	-0.324555	-0.422963	-0.424081	-0.108375	23.8888	4.27992e-09	4.86412e-08	-0.389531	-0.389157	-0.493556	-0.472548	-0.285431	-0.370228	-0.377713	-0.223762	-0.37219	-0.571093	-0.360464	-0.337332	0.126233	0.0791169	0.48172	0.119941	-0.0903686	0.34476	0.288013	0.229079	0.328238	0.352025
HIRSCH_CELLULAR_TRANSFORMATION_SIGNATURE_UP	C2: curated gene sets	0.0665029	0.371854	-0.496597	-0.208985	-0.142507	-0.491093	-0.0829893	23.9091	4.24306e-09	4.86412e-08	-0.491775	-0.513387	-0.468118	-0.471478	-0.535474	-0.482838	-0.162729	-0.254227	-0.209999	-0.221691	-0.22821	0.022379	0.304169	0.0245559	0.190432	-0.174793	-0.0118483	0.185524	0.45082	0.387342	0.314994	0.520586
IGLESIAS_E2F_TARGETS_UP	C2: curated gene sets	0.282384	0.248654	-0.436948	-0.236331	0.0621476	-0.262457	0.00156476	23.8929	4.2723e-09	4.86412e-08	-0.309822	-0.281669	-0.195882	-0.494194	-0.453419	-0.363231	-0.330201	-0.109982	-0.26881	0.166345	-0.00935318	0.0294509	0.403456	0.257239	0.337818	0.136932	0.276475	0.247169	0.180339	0.170305	0.241076	0.404383
PASINI_SUZ12_TARGETS_DN	C2: curated gene sets	0.251977	0.397946	-0.52326	-0.265853	0.0692037	-0.396811	-0.00457037	23.8931	4.27207e-09	4.86412e-08	-0.515469	-0.424658	-0.250305	-0.584086	-0.6218	-0.363893	-0.397068	-0.210451	-0.190041	-0.0717173	0.124414	0.154915	0.464861	0.0814505	0.427012	0.0889183	0.197642	0.404835	0.418757	0.29132	0.346441	0.528374
LIU_PROSTATE_CANCER_DN	C2: curated gene sets	0.27319	0.355493	-0.457806	-0.275501	0.113879	-0.383065	0.006179	23.8706	4.31303e-09	4.86623e-08	-0.408355	-0.435671	-0.305168	-0.504152	-0.503352	-0.365913	-0.417481	-0.27264	-0.136382	-0.0562065	0.0943523	0.303492	0.32345	0.166136	0.328701	0.319422	0.228244	0.517511	0.330909	0.329077	0.117162	0.482802
REACTOME_REGULATION_OF_MITOTIC_CELL_CYCLE	C2: curated gene sets	-0.0997525	-0.455938	0.270257	0.341387	0.5211	0.0749394	0.0383908	23.8406	4.36856e-09	4.89341e-08	0.0881303	-0.0487551	0.185443	0.299183	0.244739	0.266849	0.495819	0.315008	0.213332	0.559729	0.555529	0.448041	-0.0395528	0.0785775	-0.309516	-0.145813	-0.0824583	-0.195739	-0.560981	-0.643635	-0.432343	-0.446991
REACTOME_DOWNSTREAM_SIGNALING_EVENTS_OF_B_CELL_RECEPTOR_BCR	C2: curated gene sets	0.07041	-0.434085	0.108574	0.348871	0.573725	-0.197734	0.0309971	23.7884	4.46687e-09	4.96779e-08	-0.227805	-0.198037	-0.167359	0.0408373	0.0661979	0.218688	0.479086	0.270006	0.297523	0.617194	0.622912	0.48107	0.174852	0.311391	-0.0444929	-0.115225	0.0255247	-0.248434	-0.575502	-0.601137	-0.422562	-0.322791
REACTOME_DNA_REPLICATION	C2: curated gene sets	-0.070695	-0.498462	0.309566	0.288966	0.468307	0.217444	0.0457756	23.6964	4.64613e-09	5.13052e-08	0.221884	0.113902	0.316545	0.307807	0.285409	0.335482	0.427598	0.262141	0.177159	0.512151	0.456278	0.436492	-0.0636087	0.221353	-0.399575	-0.0867771	-0.024867	-0.328438	-0.542882	-0.596732	-0.473885	-0.550371
DANG_MYC_TARGETS_UP	C2: curated gene sets	-0.208177	-0.417279	0.329822	-0.00530623	-0.0204104	0.551113	-0.0255283	23.6732	4.69252e-09	5.14457e-08	0.541075	0.54517	0.567095	0.309915	0.396655	0.282896	0.0189308	0.127916	-0.162765	-0.0333755	0.141769	-0.169625	-0.187542	-0.240246	-0.338102	0.0814762	-0.356473	-0.485274	-0.377354	-0.294948	-0.450571	-0.478247
GO_ANTIGEN_PROCESSING_AND_PRESENTATION_OF_EXOGENOUS_PEPTIDE_ANTIGEN_VIA_MHC_CLASS_I	C5: GO gene sets	0.0896702	-0.49897	0.20907	0.383872	0.607351	-0.199374	0.0434662	23.6492	4.74116e-09	5.14457e-08	-0.22229	-0.253291	-0.12254	0.282079	0.15807	0.18706	0.497857	0.335751	0.318007	0.675749	0.668154	0.478149	0.178375	0.357647	-0.154179	-0.0826813	0.149189	-0.179636	-0.647875	-0.643832	-0.513861	-0.509646
HELLER_SILENCED_BY_METHYLATION_UP	C2: curated gene sets	0.319022	0.445589	-0.508834	-0.217314	0.082736	-0.538131	0.0126559	23.6409	4.75799e-09	5.14457e-08	-0.657603	-0.420331	-0.536458	-0.545958	-0.569598	-0.410945	-0.345479	-0.284765	-0.0216991	-0.0711831	-0.119332	0.438723	0.494878	0.261022	0.344928	0.133731	0.360553	0.584572	0.364921	0.388399	0.331355	0.558701
GRAESSMANN_APOPTOSIS_BY_DOXORUBICIN_UP	C2: curated gene sets	0.178698	0.381121	-0.381548	-0.152873	-0.0273704	-0.388754	-0.00238837	23.484	5.09028e-09	5.46591e-08	-0.387713	-0.422172	-0.356378	-0.413508	-0.429284	-0.301852	-0.186995	-0.261742	-0.00988116	-0.0667378	-0.181088	0.165715	0.248895	0.140086	0.209628	-0.00388349	0.298762	0.438026	0.367488	0.335614	0.353396	0.411079
REACTOME_REGULATION_OF_ORNITHINE_DECARBOXYLASE_ODC	C2: curated gene sets	0.0648593	-0.49141	0.182937	0.35027	0.58578	-0.126669	0.0383727	23.4435	5.18005e-09	5.5242e-08	-0.111939	-0.208328	-0.059739	0.242118	0.170459	0.136236	0.4824	0.330273	0.238137	0.634105	0.667315	0.455921	0.134823	0.249275	-0.13064	-0.130148	0.200987	-0.203887	-0.649624	-0.619385	-0.490409	-0.493747
BLUM_RESPONSE_TO_SALIRASIB_DN	C2: curated gene sets	-0.180055	-0.253192	0.240692	-0.0723537	-0.231666	0.519317	-0.0362851	23.3516	5.39023e-09	5.64573e-08	0.482282	0.515939	0.559731	0.158664	0.278134	0.285277	-0.193312	0.104212	-0.127962	-0.255695	-0.305644	-0.133659	-0.169205	-0.095828	-0.301519	-0.0710446	-0.262681	-0.313748	-0.272728	-0.159441	-0.21189	-0.308156
FISCHER_DREAM_TARGETS	C2: curated gene sets	-0.147736	-0.354723	0.307943	-0.00633537	-0.128014	0.532545	-0.0179036	23.3462	5.40279e-09	5.64573e-08	0.497727	0.502702	0.597207	0.229454	0.36728	0.327096	-0.137137	0.0460822	0.072049	-0.021995	-0.237486	-0.12456	-0.00172935	-0.0419413	-0.357107	-0.0469636	-0.290939	-0.286769	-0.331654	-0.434432	-0.379656	-0.341107
GRAESSMANN_RESPONSE_TO_MC_AND_DOXORUBICIN_UP	C2: curated gene sets	0.223127	0.395447	-0.403551	-0.114548	-0.104653	-0.429469	-0.00289966	23.3479	5.39879e-09	5.64573e-08	-0.404963	-0.472391	-0.411054	-0.453446	-0.460405	-0.296801	-0.19535	-0.183191	0.0348958	-0.0707004	-0.282303	0.0390442	0.393703	0.195008	0.221407	-0.023284	0.328804	0.483482	0.359757	0.388097	0.323705	0.422194
GO_POSITIVE_REGULATION_OF_LIGASE_ACTIVITY	C5: GO gene sets	-0.0687011	-0.455231	0.247407	0.341994	0.504771	0.0265282	0.0337472	23.2546	5.62195e-09	5.83559e-08	0.0114676	-0.1355	0.203617	0.29	0.213902	0.238317	0.428225	0.31228	0.285476	0.562351	0.548919	0.403043	0.0815461	0.0720712	-0.311913	-0.155537	-0.0296729	-0.263834	-0.557682	-0.582767	-0.43	-0.44187
BIDUS_METASTASIS_UP	C2: curated gene sets	-0.148207	-0.400973	0.200611	0.100504	-0.228321	0.607436	-0.0320552	23.1439	5.89987e-09	6.08155e-08	0.501695	0.640896	0.679717	0.135425	0.0785975	0.387809	-0.000443703	0.132831	0.169125	-0.150454	-0.241858	-0.292651	0.0331196	0.0435483	-0.26648	-0.180385	-0.37084	-0.48829	-0.464514	-0.416251	-0.340987	-0.294826
GO_CHROMOSOME_ORGANIZATION	C5: GO gene sets	-0.174106	-0.301611	0.312285	0.0756105	-0.0305101	0.369839	-0.00895074	23.1295	5.93703e-09	6.08155e-08	0.327839	0.30355	0.478128	0.308032	0.366273	0.262549	0.0785969	0.0429451	0.10529	-0.0494809	-0.121423	0.0793731	-0.162831	-0.117418	-0.308236	-0.126435	-0.155611	-0.248409	-0.232994	-0.349611	-0.314218	-0.362825
GO_CHROMOSOME	C5: GO gene sets	-0.169925	-0.35166	0.292044	0.0970925	-0.0274385	0.406855	-0.0137392	23.1069	5.99615e-09	6.10196e-08	0.357674	0.345868	0.517024	0.317211	0.277835	0.281086	0.132115	0.0208758	0.138287	0.0949622	-0.167288	-0.00998961	-0.127411	-0.0386173	-0.292731	-0.0951172	-0.295746	-0.347618	-0.321946	-0.378717	-0.386238	-0.323781
GO_DNA_REPAIR	C5: GO gene sets	-0.248739	-0.329226	0.389575	0.0713392	0.036254	0.386917	-0.0107985	23.0064	6.26602e-09	6.13597e-08	0.358797	0.358777	0.443176	0.459248	0.38548	0.323999	0.153894	0.182133	-0.122009	0.227569	-0.102546	-0.0162614	-0.355738	-0.273543	-0.247628	-0.131482	-0.235303	-0.361523	-0.255382	-0.344027	-0.314316	-0.370881
GO_INNATE_IMMUNE_RESPONSE_ACTIVATING_CELL_SURFACE_RECEPTOR_SIGNALING_PATHWAY	C5: GO gene sets	0.0827254	-0.437974	0.116553	0.365734	0.566241	-0.189779	0.0363639	23.0708	6.09166e-09	6.13597e-08	-0.223874	-0.219515	-0.125949	0.108603	0.0790828	0.161974	0.469749	0.318942	0.308512	0.669348	0.598804	0.430571	0.15728	0.341615	-0.0646476	-0.116746	0.0961254	-0.229934	-0.569317	-0.621172	-0.412165	-0.357279
GO_INTRINSIC_COMPONENT_OF_PLASMA_MEMBRANE	C5: GO gene sets	0.143986	0.369662	-0.473712	-0.174117	-0.0914813	-0.376679	-0.0354421	23.0279	6.20711e-09	6.13597e-08	-0.335402	-0.39071	-0.403924	-0.473991	-0.521469	-0.425675	-0.256109	-0.125168	-0.141073	-0.024369	-0.234478	-0.0155963	0.281332	0.120832	0.206904	-0.171091	0.281956	0.343344	0.331658	0.328595	0.376137	0.468573
GO_NEGATIVE_REGULATION_OF_WNT_SIGNALING_PATHWAY	C5: GO gene sets	0.11541	-0.427897	0.16975	0.299988	0.522147	-0.111532	0.0490283	23.0215	6.22447e-09	6.13597e-08	-0.1666	-0.216893	0.0488967	0.234831	0.139285	0.135135	0.437717	0.272544	0.189702	0.594352	0.568387	0.403702	0.142417	0.30049	-0.0125761	0.0618843	0.0848358	-0.172024	-0.501453	-0.511379	-0.483296	-0.471332
GO_REGULATION_OF_CELLULAR_AMINE_METABOLIC_PROCESS	C5: GO gene sets	0.0400495	-0.469776	0.230085	0.328465	0.562845	-0.153305	0.0343472	23.0179	6.23435e-09	6.13597e-08	-0.171744	-0.239651	-0.0485198	0.296589	0.227935	0.165731	0.462544	0.269046	0.253806	0.622641	0.634536	0.431358	0.137639	0.180212	-0.137689	-0.16083	0.180915	-0.188974	-0.601662	-0.587185	-0.481437	-0.489622
GO_REGULATION_OF_CELLULAR_AMINO_ACID_METABOLIC_PROCESS	C5: GO gene sets	0.0400495	-0.469776	0.230085	0.328465	0.562845	-0.153305	0.0343472	23.0179	6.23435e-09	6.13597e-08	-0.171744	-0.239651	-0.0485198	0.296589	0.227935	0.165731	0.462544	0.269046	0.253806	0.622641	0.634536	0.431358	0.137639	0.180212	-0.137689	-0.16083	0.180915	-0.188974	-0.601662	-0.587185	-0.481437	-0.489622
GO_ANAPHASE_PROMOTING_COMPLEX_DEPENDENT_CATABOLIC_PROCESS	C5: GO gene sets	-0.0491633	-0.44627	0.269001	0.332385	0.508066	0.0254788	0.0421649	22.8972	6.57406e-09	6.39739e-08	0.00484808	-0.113713	0.185301	0.351967	0.274023	0.181014	0.462686	0.292463	0.242006	0.552015	0.54316	0.429023	0.00149921	0.0694975	-0.268254	-0.0569117	0.00835239	-0.186456	-0.529864	-0.603229	-0.435993	-0.475806
FEVR_CTNNB1_TARGETS_DN	C2: curated gene sets	-0.223376	-0.413607	0.283217	0.105407	-0.0268559	0.467409	-0.0316992	22.8532	6.70292e-09	6.47512e-08	0.407927	0.439872	0.554428	0.212338	0.359082	0.278231	-0.0328591	0.167712	0.181369	0.040895	-0.00175893	-0.119704	-0.00564789	-0.192641	-0.373746	-0.0904933	-0.454352	-0.354171	-0.435828	-0.435676	-0.406338	-0.436023
GO_DNA_TEMPLATED_TRANSCRIPTION_TERMINATION	C5: GO gene sets	-0.261148	-0.437941	0.411942	-0.0156688	-0.157437	0.62027	-0.041733	22.8277	6.7787e-09	6.47512e-08	0.646462	0.591792	0.622556	0.331527	0.528489	0.37581	-0.160702	0.117001	-0.00330573	-0.00760503	-0.223815	-0.24089	-0.423551	-0.267792	-0.275507	0.179058	-0.517946	-0.42534	-0.458097	-0.470654	-0.3587	-0.476915
QI_PLASMACYTOMA_UP	C2: curated gene sets	0.408363	0.333559	-0.481112	-0.252896	0.0301267	-0.495562	0.00505834	22.8372	6.75045e-09	6.47512e-08	-0.476409	-0.443907	-0.566368	-0.479049	-0.527328	-0.436958	-0.255892	-0.107362	-0.395432	-0.336963	0.0792555	0.348088	0.452808	0.497927	0.514108	0.229209	0.347764	0.359219	0.374038	0.176087	0.320503	0.437947
REACTOME_ACTIVATION_OF_NF_KAPPAB_IN_B_CELLS	C2: curated gene sets	0.0337595	-0.46927	0.181366	0.407048	0.60398	-0.17236	0.0401158	22.8083	6.83695e-09	6.49093e-08	-0.122679	-0.210405	-0.183996	0.207977	0.106771	0.22935	0.544211	0.392368	0.284566	0.679846	0.661868	0.470225	0.106758	0.288499	-0.202316	-0.121018	0.0968749	-0.212526	-0.61799	-0.669248	-0.47201	-0.374578
FUJII_YBX1_TARGETS_DN	C2: curated gene sets	-0.101955	-0.403342	0.219832	0.15334	0.1056	0.404058	0.00554559	22.7766	6.93347e-09	6.50326e-08	0.276953	0.47478	0.46044	0.107582	0.256291	0.295623	0.180345	0.239342	0.0403334	0.101887	0.194421	0.0204912	0.0473174	-0.0179193	-0.202332	-0.152647	-0.184194	-0.368084	-0.374507	-0.438905	-0.374005	-0.461208
GO_REGULATION_OF_LIGASE_ACTIVITY	C5: GO gene sets	-0.076697	-0.433715	0.234982	0.314091	0.491234	0.0433906	0.0317744	22.7816	6.91826e-09	6.50326e-08	0.0290285	-0.118159	0.219303	0.290144	0.217742	0.197061	0.417097	0.273085	0.25209	0.553535	0.523536	0.396632	0.0447207	0.0311547	-0.303903	-0.120154	-0.0353036	-0.253335	-0.530865	-0.569889	-0.397824	-0.416661
LEE_BMP2_TARGETS_DN	C2: curated gene sets	-0.254909	-0.368466	0.233699	-0.0122516	-0.0454596	0.536084	-0.0445754	22.6953	7.18788e-09	6.70152e-08	0.504358	0.505741	0.598154	0.13679	0.32412	0.240187	-0.0716673	0.0974923	-0.0625798	0.109539	-0.0570548	-0.188863	-0.0679344	-0.100294	-0.407428	-0.264357	-0.434533	-0.347946	-0.351353	-0.471938	-0.318923	-0.352169
GO_NEGATIVE_REGULATION_OF_MULTICELLULAR_ORGANISMAL_PROCESS	C5: GO gene sets	0.231397	0.320372	-0.389527	-0.268587	0.0561707	-0.325145	-0.00101892	22.6539	7.32125e-09	6.78523e-08	-0.381335	-0.382486	-0.211614	-0.400698	-0.383194	-0.384688	-0.284723	-0.234013	-0.287026	-0.0858376	-0.0458851	0.300235	0.332027	0.325132	0.271136	0.111857	0.116836	0.34256	0.315489	0.25462	0.300224	0.388968
ENK_UV_RESPONSE_EPIDERMIS_DN	C2: curated gene sets	0.252044	0.334983	-0.364725	-0.300349	0.0174321	-0.327822	0.000397219	22.4918	7.86986e-09	7.25052e-08	-0.355495	-0.371467	-0.256504	-0.339479	-0.439476	-0.315221	-0.447909	-0.242115	-0.211025	-0.14865	-0.0434421	0.244389	0.29125	0.262513	0.270646	0.163984	0.271827	0.330551	0.418559	0.153178	0.37011	0.402516
GO_NEGATIVE_REGULATION_OF_CYTOKINE_PRODUCTION	C5: GO gene sets	0.293958	0.25168	-0.402538	-0.313369	0.110394	-0.35597	-0.00710261	22.347	8.3974e-09	7.6016e-08	-0.379185	-0.360528	-0.328197	-0.420884	-0.459159	-0.327571	-0.269983	-0.3429	-0.327224	-0.106232	0.168462	0.268953	0.168309	0.434219	0.383969	0.143885	0.339411	0.408746	0.169125	0.139285	0.2371	0.304142
GO_PROTEIN_DNA_COMPLEX_SUBUNIT_ORGANIZATION	C5: GO gene sets	-0.112028	-0.44911	0.424211	0.191517	0.0507192	0.391425	0.0167239	22.3598	8.3495e-09	7.6016e-08	0.274917	0.392089	0.50727	0.499958	0.399775	0.3729	0.0878953	0.367814	0.118841	-0.140058	0.0589051	0.23331	-0.170019	0.110828	-0.256274	-0.0886955	-0.15598	-0.404278	-0.351278	-0.506557	-0.504048	-0.479388
LINDGREN_BLADDER_CANCER_CLUSTER_2B	C2: curated gene sets	0.195605	0.223412	-0.526451	-0.319301	-0.0464811	-0.46541	-0.0899019	22.3551	8.36711e-09	7.6016e-08	-0.583741	-0.411536	-0.400954	-0.57014	-0.573996	-0.435217	-0.39712	-0.291018	-0.269764	-0.182909	-0.0190061	0.0624719	0.393761	0.24412	0.244806	0.0792131	0.0161259	0.32167	0.413557	0.0295153	0.127846	0.224473
PUJANA_BRCA2_PCC_NETWORK	C2: curated gene sets	-0.125767	-0.409596	0.33917	0.0161321	-0.124938	0.493548	-0.0229581	22.3146	8.52095e-09	7.66886e-08	0.45143	0.4199	0.609315	0.361717	0.376522	0.27927	-0.0405291	0.0705641	0.0183612	-0.0143139	-0.303205	-0.0572958	-0.130791	-0.00591775	-0.3159	0.094317	-0.270541	-0.355609	-0.342581	-0.482941	-0.37314	-0.49371
GO_CHROMATIN_ORGANIZATION	C5: GO gene sets	-0.159666	-0.341244	0.342439	0.129734	-0.0579273	0.395683	-0.00339826	22.2739	8.67827e-09	7.76555e-08	0.34381	0.345962	0.497278	0.351325	0.349874	0.326119	0.0161438	0.039025	0.334034	-0.0695986	-0.187683	0.0834999	-0.181506	-0.0995695	-0.178703	-0.0913552	-0.247196	-0.271704	-0.341198	-0.351226	-0.39688	-0.345214
HALLMARK_XENOBIOTIC_METABOLISM	H: hallmark gene sets	0.0898403	0.30627	-0.197954	0.116163	0.128779	-0.459114	0.0338259	22.2424	8.80257e-09	7.83177e-08	-0.429676	-0.491614	-0.456051	-0.229332	-0.226537	-0.137994	0.141224	0.0529083	0.154356	0.0736962	0.000736628	0.311903	0.135312	0.0762973	0.0804076	0.0118058	0.145378	0.411724	0.221611	0.314056	0.294884	0.289072
GO_LATE_ENDOSOME_MEMBRANE	C5: GO gene sets	0.177592	0.445123	-0.506544	-0.225323	0.112958	-0.470276	-0.00699902	22.2138	8.9169e-09	7.88841e-08	-0.39166	-0.474354	-0.544813	-0.557608	-0.437937	-0.524085	0.099638	-0.434947	-0.34066	0.212116	0.108289	0.0184681	0.272188	0.0195248	0.369045	-0.0569013	0.284106	0.387259	0.513134	0.35452	0.477014	0.493687
GO_ENDOSOMAL_PART	C5: GO gene sets	0.119125	0.406501	-0.390973	-0.0917012	0.0650835	-0.424549	0.00462339	22.1039	9.37158e-09	8.24381e-08	-0.453553	-0.397575	-0.422518	-0.418236	-0.423227	-0.331456	-0.107733	-0.188451	0.0210803	0.0708805	0.0363364	0.0880336	0.340793	0.0666966	0.0184964	-0.138536	0.308177	0.394864	0.451908	0.322427	0.448204	0.415103
DODD_NASOPHARYNGEAL_CARCINOMA_UP	C2: curated gene sets	0.203443	0.417091	-0.335595	-0.152062	-0.0582973	-0.444201	0.00600913	22.07	9.51698e-09	8.32468e-08	-0.487245	-0.42449	-0.42087	-0.349179	-0.399677	-0.257928	-0.163479	-0.274562	-0.0181451	-0.197964	-0.200652	0.223724	0.317311	0.221925	0.146685	0.0334184	0.297876	0.4434	0.411236	0.319741	0.429526	0.481549
REACTOME_SIGNALING_BY_WNT	C2: curated gene sets	-0.0212534	-0.494528	0.2074	0.383699	0.551431	-0.0192442	0.0359521	21.9945	9.84923e-09	8.56718e-08	-0.0214328	-0.0883986	0.0520988	0.251219	0.106669	0.264311	0.467315	0.305885	0.377896	0.60245	0.597855	0.453987	0.0207039	0.317729	-0.303609	-0.160524	0.0194332	-0.266348	-0.584439	-0.630272	-0.52995	-0.461632
GO_RNA_BINDING	C5: GO gene sets	-0.161695	-0.374415	0.297967	0.107927	-0.0226272	0.425505	-0.0115561	21.8982	1.02914e-08	8.90205e-08	0.417759	0.4156	0.443155	0.233161	0.390168	0.270571	0.052741	0.204171	0.0668674	-0.132835	0.12297	-0.0580167	-0.181367	-0.138034	-0.253521	0.0729738	-0.308528	-0.350206	-0.347277	-0.344052	-0.476071	-0.354466
REACTOME_ANTIGEN_PROCESSING_CROSS_PRESENTATION	C2: curated gene sets	0.13583	-0.442085	0.156232	0.282913	0.553383	-0.221833	0.0354912	21.8322	1.06069e-08	9.07417e-08	-0.16148	-0.300773	-0.203247	0.1736	0.147882	0.147213	0.420915	0.253158	0.174665	0.574465	0.638141	0.447544	0.273362	0.365069	-0.0814878	0.0222567	0.0999487	-0.197316	-0.598213	-0.593988	-0.447676	-0.373232
REACTOME_ER_PHAGOSOME_PATHWAY	C2: curated gene sets	0.13583	-0.442085	0.156232	0.282913	0.553383	-0.221833	0.0354912	21.8322	1.06069e-08	9.07417e-08	-0.16148	-0.300773	-0.203247	0.1736	0.147882	0.147213	0.420915	0.253158	0.174665	0.574465	0.638141	0.447544	0.273362	0.365069	-0.0814878	0.0222567	0.0999487	-0.197316	-0.598213	-0.593988	-0.447676	-0.373232
GO_REGULATION_OF_CANONICAL_WNT_SIGNALING_PATHWAY	C5: GO gene sets	0.00686385	-0.434146	0.257361	0.314774	0.478063	-0.0866492	0.0342833	21.7992	1.07686e-08	9.16218e-08	-0.142747	-0.194959	0.0777582	0.297614	0.272963	0.201505	0.340002	0.316954	0.287367	0.566774	0.493843	0.373572	0.0602021	0.286898	-0.155569	-0.131056	-0.0261562	-0.227043	-0.506622	-0.506135	-0.471358	-0.459574
REACTOME_MITOTIC_M_M_G1_PHASES	C2: curated gene sets	-0.0510629	-0.494233	0.278862	0.31337	0.478196	0.156626	0.0433946	21.7608	1.09598e-08	9.27416e-08	0.203778	0.0250811	0.241017	0.314577	0.20929	0.312719	0.431133	0.28499	0.223986	0.523779	0.469622	0.441186	-0.00582383	0.252523	-0.378822	-0.10758	-0.015612	-0.29925	-0.537786	-0.610709	-0.489556	-0.533861
BERENJENO_TRANSFORMED_BY_RHOA_UP	C2: curated gene sets	-0.142117	-0.352739	0.163173	-0.0203527	-0.0826041	0.447535	-0.0432285	21.6706	1.14244e-08	9.52785e-08	0.4607	0.410994	0.470912	0.122775	0.21455	0.152194	0.0298167	0.0873638	-0.178239	0.0424021	-0.124859	-0.165356	-0.134098	-0.0587247	-0.219818	-0.0485105	-0.249434	-0.339032	-0.378942	-0.443116	-0.305238	-0.297369
GOBERT_OLIGODENDROCYTE_DIFFERENTIATION_DN	C2: curated gene sets	0.182383	0.38475	-0.38805	-0.0886678	-0.0677426	-0.388301	0.00169906	21.6821	1.13637e-08	9.52785e-08	-0.430541	-0.43557	-0.298792	-0.416389	-0.477113	-0.270649	-0.144364	-0.140985	0.0193453	-0.161464	-0.136292	0.0945284	0.372323	0.178023	0.169138	-0.0417576	0.23419	0.459409	0.367688	0.31349	0.34446	0.4387
ZHOU_INFLAMMATORY_RESPONSE_LIVE_UP	C2: curated gene sets	0.126658	0.354359	-0.447735	-0.246879	-0.104547	-0.516955	-0.0701483	21.667	1.14432e-08	9.52785e-08	-0.510649	-0.59738	-0.442837	-0.455284	-0.465828	-0.422095	-0.316346	-0.235447	-0.188843	-0.276235	-0.0547635	0.0173579	0.380735	0.171327	0.237213	-0.0764511	-0.0795353	0.388337	0.438739	0.195218	0.271001	0.478501
GO_CHEMICAL_HOMEOSTASIS	C5: GO gene sets	0.242637	0.345639	-0.359632	-0.208967	-0.146951	-0.479586	-0.0292741	21.4656	1.25608e-08	1.04028e-07	-0.482777	-0.523486	-0.432496	-0.446339	-0.438406	-0.194151	-0.295266	-0.225004	-0.106632	-0.284047	-0.327484	0.170677	0.369911	0.194522	0.268272	0.19308	0.187399	0.310832	0.355369	0.280379	0.319476	0.462139
GO_ENDOSOME	C5: GO gene sets	0.163434	0.363211	-0.396008	-0.0813795	0.0952736	-0.420188	0.0102871	21.4518	1.26413e-08	1.0414e-07	-0.433497	-0.442087	-0.38498	-0.480789	-0.401766	-0.305469	-0.0973526	-0.139306	-0.00748011	0.0457319	0.0558989	0.18419	0.385317	0.194871	0.043855	-0.0887162	0.281841	0.407603	0.357223	0.247625	0.407975	0.395626
REACTOME_TRANSCRIPTION	C2: curated gene sets	-0.206099	-0.371179	0.450252	-0.0735962	-0.201589	0.536345	-0.0341889	21.3936	1.29886e-08	1.06438e-07	0.576614	0.481244	0.551178	0.539494	0.43381	0.377452	-0.147985	-0.0686316	-0.00417208	-0.0671208	-0.260774	-0.276872	-0.488491	-0.242028	-0.162198	0.189104	-0.326882	-0.433646	-0.445732	-0.294823	-0.353016	-0.32868
LINDGREN_BLADDER_CANCER_CLUSTER_2A_DN	C2: curated gene sets	0.273553	0.285131	-0.411768	-0.231938	0.114283	-0.378162	0.00321189	21.3815	1.3062e-08	1.0648e-07	-0.414584	-0.388993	-0.330909	-0.39762	-0.465471	-0.372215	-0.30292	-0.115954	-0.276941	0.212402	-0.00834362	0.13879	0.544468	0.276638	0.110651	0.173287	0.26272	0.396758	0.270469	0.108412	0.367524	0.282494
BIOCARTA_PROTEASOME_PATHWAY	C2: curated gene sets	-0.0465773	-0.527409	0.1667	0.404392	0.578328	0.0723051	0.0361473	21.3498	1.32565e-08	1.07502e-07	0.132261	0.0843562	0.000298369	0.233142	0.246035	0.0209224	0.435514	0.463885	0.313776	0.67024	0.627456	0.437287	0.0706439	0.300568	-0.33066	-0.277972	0.00453347	-0.365946	-0.698484	-0.603723	-0.477724	-0.491167
CHIARADONNA_NEOPLASTIC_TRANSFORMATION_CDC25_DN	C2: curated gene sets	0.290313	0.493739	-0.475303	-0.394455	-0.0386032	-0.494892	-0.0131589	21.2481	1.39018e-08	1.12151e-07	-0.523726	-0.537771	-0.423177	-0.441811	-0.603828	-0.38027	-0.402409	-0.582017	-0.198939	-0.0404143	-0.388968	0.313572	0.369827	0.403055	0.249552	-0.0396184	0.468751	0.457433	0.453633	0.522606	0.475962	0.559062
GO_NEGATIVE_REGULATION_OF_CANONICAL_WNT_SIGNALING_PATHWAY	C5: GO gene sets	0.0539111	-0.449011	0.204134	0.312177	0.531201	-0.0969211	0.0398306	21.2126	1.41344e-08	1.1344e-07	-0.131926	-0.212928	0.0540907	0.254455	0.178887	0.179059	0.434758	0.284776	0.216996	0.608469	0.572661	0.412473	0.0857092	0.304406	-0.14329	-0.031043	0.0537737	-0.177585	-0.530729	-0.561175	-0.487951	-0.487614
SMIRNOV_RESPONSE_TO_IR_6HR_UP	C2: curated gene sets	0.264405	0.506525	-0.43912	-0.368387	-0.0922188	-0.471969	-0.011838	21.1915	1.4275e-08	1.1398e-07	-0.492662	-0.444155	-0.47909	-0.527855	-0.487609	-0.301896	-0.658769	-0.418424	-0.0279689	-0.0758527	-0.232173	0.0313687	0.512997	0.152159	0.298897	-0.0649188	0.422891	0.47948	0.488876	0.462235	0.525915	0.576119
ACEVEDO_FGFR1_TARGETS_IN_PROSTATE_CANCER_MODEL_UP	C2: curated gene sets	0.215718	0.467274	-0.481665	-0.316819	-0.159713	-0.454157	-0.0373682	21.0227	1.54561e-08	1.22782e-07	-0.44917	-0.508333	-0.404967	-0.572946	-0.511645	-0.360405	-0.348395	-0.496274	-0.105788	-0.407207	-0.225975	0.154043	0.435393	0.175695	0.331334	-0.00809854	0.144267	0.467336	0.358533	0.375888	0.523606	0.611007
GO_NUCLEOPLASM_PART	C5: GO gene sets	-0.196802	-0.282229	0.362931	0.0410431	-0.176276	0.43038	-0.0191327	20.95	1.59964e-08	1.25426e-07	0.461676	0.360883	0.468579	0.348519	0.400071	0.340202	0.0169715	-0.0514149	0.157573	-0.0516703	-0.301512	-0.175645	-0.259829	-0.217899	-0.245789	0.0768271	-0.337318	-0.289511	-0.261138	-0.254539	-0.274363	-0.331593
HAN_SATB1_TARGETS_UP	C2: curated gene sets	0.252536	0.359872	-0.393812	-0.236443	-0.0112928	-0.288594	0.012346	20.9455	1.60307e-08	1.25426e-07	-0.266337	-0.339997	-0.259447	-0.481584	-0.381677	-0.318174	-0.378028	-0.122679	-0.208622	-0.153234	-0.101637	0.220993	0.233498	0.330276	0.289439	0.120337	0.28913	0.525469	0.403787	0.237721	0.296121	0.33626
HELLER_HDAC_TARGETS_SILENCED_BY_METHYLATION_UP	C2: curated gene sets	0.348573	0.431274	-0.502913	-0.138929	0.0487986	-0.501086	0.0280386	20.9628	1.58999e-08	1.25426e-07	-0.566443	-0.516484	-0.420329	-0.608994	-0.597196	-0.302549	-0.0131932	-0.261516	-0.142078	-0.148847	-0.129906	0.425149	0.503044	0.328646	0.394042	0.0644725	0.452661	0.521678	0.420488	0.375399	0.349287	0.489518
NABA_MATRISOME	C2: curated gene sets	0.350733	0.493505	-0.490998	-0.146608	0.00704089	-0.605873	0.023267	20.8644	1.66599e-08	1.29697e-07	-0.672655	-0.63557	-0.509393	-0.647852	-0.529194	-0.295949	-0.323184	-0.206617	0.0899764	-0.268586	-0.114288	0.403997	0.520796	0.330218	0.528231	0.113544	0.260878	0.428334	0.528483	0.482466	0.399981	0.62826
CHEN_METABOLIC_SYNDROM_NETWORK	C2: curated gene sets	0.298465	0.281663	-0.384716	-0.114074	0.172593	-0.493195	0.0201119	20.7923	1.72412e-08	1.33555e-07	-0.486607	-0.524417	-0.468562	-0.461363	-0.482556	-0.210228	-0.181193	-0.116952	-0.044076	0.0767175	0.126836	0.314224	0.395775	0.324485	0.363193	0.0570896	0.351782	0.349939	0.286243	0.012158	0.313009	0.446965
MALONEY_RESPONSE_TO_17AAG_DN	C2: curated gene sets	-0.227383	-0.432756	0.297229	0.0537134	-0.0169614	0.560267	-0.0280886	20.7816	1.73291e-08	1.33571e-07	0.615083	0.558977	0.50674	0.365561	0.363724	0.162402	0.104681	0.164035	-0.107575	0.107661	0.150673	-0.309218	-0.38033	-0.292326	-0.263459	0.0579315	-0.25873	-0.468612	-0.405866	-0.396507	-0.402601	-0.490193
REACTOME_HOST_INTERACTIONS_OF_HIV_FACTORS	C2: curated gene sets	0.0438968	-0.465609	0.223249	0.313564	0.479838	0.0862297	0.0545492	20.7161	1.78794e-08	1.37134e-07	0.129993	0.0103671	0.118329	0.223244	0.166557	0.279946	0.417378	0.317564	0.205751	0.584898	0.492739	0.361878	0.108175	0.274743	-0.21621	-0.096546	0.149323	-0.244532	-0.562013	-0.588375	-0.461699	-0.471425
REACTOME_MRNA_PROCESSING	C2: curated gene sets	-0.187321	-0.457072	0.432989	-0.090688	-0.119002	0.611691	-0.0325906	20.6518	1.84385e-08	1.40043e-07	0.631231	0.562269	0.641575	0.37889	0.499648	0.42043	-0.16134	-0.191292	0.0805682	0.0195247	-0.12853	-0.248002	-0.341286	-0.13952	-0.330846	0.293269	-0.418223	-0.492336	-0.488754	-0.364224	-0.442063	-0.497982
REACTOME_PROCESSING_OF_CAPPED_INTRON_CONTAINING_PRE_MRNA	C2: curated gene sets	-0.187321	-0.457072	0.432989	-0.090688	-0.119002	0.611691	-0.0325906	20.6518	1.84385e-08	1.40043e-07	0.631231	0.562269	0.641575	0.37889	0.499648	0.42043	-0.16134	-0.191292	0.0805682	0.0195247	-0.12853	-0.248002	-0.341286	-0.13952	-0.330846	0.293269	-0.418223	-0.492336	-0.488754	-0.364224	-0.442063	-0.497982
MEISSNER_NPC_HCP_WITH_H3K4ME2	C2: curated gene sets	0.316201	0.314205	-0.433107	-0.112478	-0.094175	-0.418156	-0.000987104	20.5975	1.89244e-08	1.43036e-07	-0.458307	-0.4739	-0.322262	-0.501047	-0.489801	-0.308472	-0.242652	-0.0852833	-0.00949698	-0.118642	-0.177619	0.0137361	0.497615	0.391678	0.237427	0.16479	0.289494	0.399458	0.406001	0.0983155	0.164428	0.502822
GO_POSITIVE_REGULATION_OF_CANONICAL_WNT_SIGNALING_PATHWAY	C5: GO gene sets	0.0247221	-0.482422	0.246526	0.379164	0.575185	-0.129751	0.0420395	20.4385	2.04307e-08	1.53674e-07	-0.199515	-0.202533	0.0127959	0.327372	0.178797	0.233409	0.42189	0.377659	0.337941	0.680966	0.597828	0.44676	0.146531	0.331648	-0.229787	-0.156113	0.0313312	-0.173981	-0.621378	-0.606639	-0.524899	-0.485213
REACTOME_METABOLISM_OF_MRNA	C2: curated gene sets	-0.125817	-0.475145	0.31847	0.208857	0.316703	0.359732	0.0275672	20.4195	2.06199e-08	1.54352e-07	0.437698	0.374776	0.266722	0.307886	0.422063	0.225462	0.23445	0.361183	0.0309383	0.232564	0.481671	0.235874	-0.285164	-0.0346164	-0.0978091	0.154466	-0.365963	-0.428182	-0.527752	-0.41011	-0.536197	-0.473482
TARTE_PLASMA_CELL_VS_PLASMABLAST_DN	C2: curated gene sets	-0.0732011	-0.40175	0.266777	0.0553194	-0.0679924	0.356143	-0.0247279	20.2994	2.18553e-08	1.62817e-07	0.382822	0.337285	0.348323	0.27048	0.301596	0.228256	0.144359	0.182259	-0.160659	-0.0435778	0.0434852	-0.203885	-0.10197	0.0221207	-0.137382	-0.00441394	-0.14436	-0.34382	-0.455156	-0.453424	-0.358613	-0.397739
GO_CATALYTIC_STEP_2_SPLICEOSOME	C5: GO gene sets	-0.125896	-0.406151	0.368037	-0.027288	-0.254887	0.574766	-0.030834	20.2849	2.20101e-08	1.6319e-07	0.534577	0.59552	0.594202	0.355899	0.431645	0.316568	-0.05029	0.0167366	-0.0483106	-0.178824	-0.197238	-0.3886	-0.230586	-0.220234	-0.339769	0.323938	-0.162828	-0.427021	-0.231094	-0.423158	-0.446181	-0.503299
REACTOME_CELL_CYCLE	C2: curated gene sets	-0.104232	-0.408997	0.286693	0.137943	0.312901	0.342154	0.0305877	20.2199	2.27175e-08	1.67636e-07	0.309438	0.262229	0.454795	0.294389	0.260716	0.304974	0.244458	0.072396	0.0969765	0.27018	0.303343	0.365181	-0.113887	0.17695	-0.372892	-0.135279	-0.0760532	-0.288642	-0.451613	-0.491952	-0.392156	-0.420622
GO_REGULATION_OF_CELLULAR_COMPONENT_MOVEMENT	C5: GO gene sets	0.282207	0.38114	-0.408912	-0.31031	0.00470603	-0.38394	0.00097125	20.1134	2.39298e-08	1.75748e-07	-0.404323	-0.493219	-0.254277	-0.518255	-0.427013	-0.281467	-0.380587	-0.308167	-0.242175	-0.162217	-0.126981	0.303316	0.45402	0.378751	0.241223	0.0887302	0.248309	0.445313	0.413077	0.259951	0.280325	0.507033
DER_IFN_BETA_RESPONSE_UP	C2: curated gene sets	0.13942	0.30942	-0.374125	-0.213961	0.170122	-0.362025	-0.00435309	20.0649	2.45062e-08	1.79137e-07	-0.332315	-0.363904	-0.389857	-0.394746	-0.398624	-0.329005	-0.226162	-0.261361	-0.154361	-0.0160383	0.237955	0.28845	0.224823	-0.0131063	0.145739	0.0230748	0.316571	0.387196	0.152327	0.382775	0.286691	0.338109
GO_RIBONUCLEOPROTEIN_COMPLEX_SUBUNIT_ORGANIZATION	C5: GO gene sets	-0.238272	-0.42075	0.383949	0.1354	0.117126	0.492847	0.00422066	20.0422	2.47807e-08	1.79458e-07	0.51072	0.496164	0.471657	0.447699	0.507382	0.196765	0.284402	0.167549	-0.0457499	0.15318	0.257852	-0.0596544	-0.437137	-0.293186	-0.236466	0.0833472	-0.307919	-0.347171	-0.472963	-0.307924	-0.491423	-0.484269
SAKAI_TUMOR_INFILTRATING_MONOCYTES_DN	C2: curated gene sets	-0.110922	-0.399232	0.33432	0.0186696	-0.0774674	0.511621	-0.00860645	20.0512	2.46711e-08	1.79458e-07	0.562819	0.47499	0.497054	0.243572	0.435434	0.323952	0.0202353	0.0945213	-0.0587478	-0.109503	-0.0331628	-0.0897364	-0.111544	-0.136999	-0.226039	0.22685	-0.306879	-0.279286	-0.435005	-0.399149	-0.31501	-0.567709
CHANG_CORE_SERUM_RESPONSE_UP	C2: curated gene sets	-0.129213	-0.329633	0.270223	-0.0389553	-0.0468194	0.410153	-0.0232012	19.9516	2.59086e-08	1.85897e-07	0.351111	0.347262	0.532087	0.241719	0.313877	0.255072	-0.0298818	0.0289622	-0.115946	-0.0114188	-0.0890231	-0.0400163	-0.139801	0.0111527	-0.31607	0.0159712	-0.217317	-0.347743	-0.335837	-0.353037	-0.267757	-0.343792
SARRIO_EPITHELIAL_MESENCHYMAL_TRANSITION_UP	C2: curated gene sets	-0.191095	-0.434792	0.278196	0.0437175	-0.0916885	0.587659	-0.0307174	19.9603	2.57984e-08	1.85897e-07	0.497168	0.579061	0.686748	0.171568	0.296865	0.366154	0.263137	0.0809008	-0.212886	-0.0821729	-0.237246	0.0443535	-0.343283	-0.189392	-0.384921	0.0707669	-0.108647	-0.515183	-0.428775	-0.477372	-0.360605	-0.392023
DUTERTRE_ESTRADIOL_RESPONSE_24HR_DN	C2: curated gene sets	0.256186	0.432182	-0.455983	-0.189293	-0.0303155	-0.431825	0.00543592	19.873	2.69329e-08	1.9236e-07	-0.436264	-0.483518	-0.375694	-0.553559	-0.594582	-0.219807	-0.352177	-0.197331	-0.0183695	-0.245573	-0.0284367	0.183063	0.313183	0.143584	0.303484	0.162247	0.358432	0.59781	0.437859	0.258816	0.291938	0.574487
GO_LYTIC_VACUOLE_MEMBRANE	C5: GO gene sets	0.1672	0.383739	-0.36771	-0.0978995	0.141678	-0.476836	0.0160179	19.8557	2.71645e-08	1.93128e-07	-0.485507	-0.471592	-0.473409	-0.42106	-0.449889	-0.232182	-0.0203493	-0.163904	-0.109445	0.320074	-0.00144054	0.106401	0.377353	0.111038	0.172838	-0.122916	0.29769	0.392741	0.351833	0.256043	0.480989	0.437088
REACTOME_CELL_CYCLE_MITOTIC	C2: curated gene sets	-0.100761	-0.408406	0.269853	0.155852	0.333113	0.322296	0.031705	19.8298	2.75149e-08	1.9473e-07	0.279657	0.242401	0.444829	0.26714	0.249757	0.292663	0.260219	0.100259	0.107077	0.259612	0.363242	0.376486	-0.0971324	0.176739	-0.367003	-0.162578	-0.0538291	-0.296746	-0.437207	-0.493614	-0.399249	-0.415214
BASAKI_YBX1_TARGETS_DN	C2: curated gene sets	0.00130879	0.449895	-0.378468	-0.153215	-0.285773	-0.0985867	-0.0223686	19.7896	2.80691e-08	1.97122e-07	-0.132774	-0.060731	-0.102255	-0.517925	-0.358888	-0.258591	-0.129905	0.0122996	-0.34204	-0.249315	-0.335744	-0.272261	0.244231	-0.0553994	0.0285601	-0.0802821	-0.130565	0.350222	0.449308	0.553892	0.398825	0.497229
RUTELLA_RESPONSE_TO_CSF2RB_AND_IL4_DN	C2: curated gene sets	0.111627	0.351195	-0.423978	-0.291829	-0.0912847	-0.398443	-0.0592045	19.7869	2.8106e-08	1.97122e-07	-0.395979	-0.416652	-0.382697	-0.548619	-0.405323	-0.317993	-0.41522	-0.312366	-0.147901	-0.211882	-0.249065	0.187093	0.292761	-0.0280721	0.172355	0.0152532	0.105835	0.347381	0.401678	0.308908	0.298109	0.399898
GO_ORGANIC_ANION_TRANSPORT	C5: GO gene sets	0.0326179	0.439949	-0.353251	-0.139398	-0.163161	-0.255741	-0.0169009	19.7329	2.88691e-08	2.01566e-07	-0.241441	-0.295509	-0.230273	-0.287266	-0.415465	-0.357021	-0.219218	0.00257941	-0.201557	-0.0916027	-0.381467	-0.0164132	0.197206	0.0567859	-0.0257506	-0.0915062	0.0263547	0.470717	0.379495	0.310877	0.499585	0.539069
GO_RESPONSE_TO_PEPTIDE	C5: GO gene sets	0.238938	0.433878	-0.429525	-0.1779	-0.130785	-0.381586	0.000213097	19.7097	2.92041e-08	2.02995e-07	-0.454415	-0.422364	-0.267978	-0.513495	-0.513263	-0.261818	-0.284161	-0.236441	-0.0130985	-0.195847	-0.372167	0.175658	0.308317	0.295167	0.21012	0.0263059	0.354778	0.479778	0.456323	0.352628	0.456169	0.424492
GO_REGULATION_OF_WNT_SIGNALING_PATHWAY	C5: GO gene sets	0.093166	-0.378962	0.205026	0.253446	0.423839	-0.121965	0.0387298	19.6827	2.95997e-08	2.0483e-07	-0.227729	-0.213033	0.0748654	0.261713	0.179464	0.173901	0.249365	0.243637	0.267336	0.503642	0.424901	0.342975	0.141549	0.271864	0.00974593	-0.059653	0.102324	-0.176396	-0.442145	-0.451454	-0.423642	-0.401175
MARKEY_RB1_ACUTE_LOF_DN	C2: curated gene sets	0.177602	0.320449	-0.450759	-0.154932	-0.00902606	-0.596814	-0.0520152	19.55	3.16272e-08	2.17892e-07	-0.605924	-0.571828	-0.612691	-0.469761	-0.486539	-0.395977	-0.192391	-0.208433	-0.0639725	-0.105819	-0.0708411	0.149582	0.212169	0.231472	0.391184	-0.191857	0.245043	0.468983	0.160978	0.220641	0.229452	0.522191
GO_RNA_SPLICING_VIA_TRANSESTERIFICATION_REACTIONS	C5: GO gene sets	-0.185957	-0.369466	0.394971	-0.0695484	-0.161822	0.565498	-0.0268099	19.4911	3.25752e-08	2.23435e-07	0.523016	0.586701	0.586777	0.383331	0.446803	0.354778	-0.157145	-0.0217863	-0.0297137	-0.0923085	-0.119622	-0.273535	-0.35595	-0.215693	-0.264412	0.275808	-0.369537	-0.371074	-0.389865	-0.235813	-0.409126	-0.441454
GO_SECRETORY_VESICLE	C5: GO gene sets	0.212682	0.363936	-0.422276	-0.225873	-0.096674	-0.298637	-0.0112403	19.4421	3.33864e-08	2.27994e-07	-0.377074	-0.242131	-0.276706	-0.373888	-0.473898	-0.419043	-0.199822	-0.270353	-0.207443	-0.129711	-0.181109	0.020798	0.335904	0.22861	0.225018	-0.0926364	0.366515	0.413038	0.355423	0.140398	0.455671	0.455152
CHIANG_LIVER_CANCER_SUBCLASS_UNANNOTATED_DN	C2: curated gene sets	-0.196954	-0.291726	0.254833	0.104552	0.00200355	0.430245	-0.00311373	19.3961	3.41694e-08	2.31831e-07	0.442286	0.386695	0.461753	0.223773	0.289294	0.251432	0.0832574	0.204958	0.0254412	0.122088	-0.010776	-0.105301	-0.0498586	-0.189129	-0.359127	-0.0610981	-0.325559	-0.351379	-0.315973	-0.298152	-0.198453	-0.294674
GO_RESPONSE_TO_INSULIN	C5: GO gene sets	0.252323	0.45195	-0.411353	-0.165335	-0.144795	-0.405603	0.00636866	19.3853	3.4356e-08	2.31831e-07	-0.49418	-0.397958	-0.324673	-0.502318	-0.492761	-0.238978	-0.223023	-0.313379	0.0403983	-0.137941	-0.436583	0.140137	0.315328	0.318795	0.169914	0.0844473	0.373131	0.518942	0.48848	0.332608	0.47158	0.448143
REACTOME_RNA_POL_II_TRANSCRIPTION	C2: curated gene sets	-0.208911	-0.418518	0.484272	-0.0568691	-0.0978101	0.580423	-0.0185043	19.383	3.43949e-08	2.31831e-07	0.6438	0.540619	0.556851	0.536248	0.534725	0.381843	-0.180015	-0.0338904	0.0432981	0.0992507	-0.0912345	-0.301446	-0.467256	-0.283502	-0.0769797	0.20261	-0.419425	-0.44408	-0.502881	-0.329651	-0.407995	-0.407983
GO_PROTEASOME_COMPLEX	C5: GO gene sets	0.0699292	-0.461395	0.144949	0.335896	0.561966	-0.153407	0.0323128	19.3741	3.45501e-08	2.31873e-07	-0.215711	-0.14866	-0.0958492	0.164203	0.122586	0.148058	0.404046	0.363406	0.240238	0.616383	0.607917	0.461597	0.221707	0.299703	-0.194952	-0.201976	0.225165	-0.22566	-0.546968	-0.635379	-0.424672	-0.474298
SHEDDEN_LUNG_CANCER_POOR_SURVIVAL_A6	C2: curated gene sets	-0.165619	-0.387382	0.242126	0.107081	-0.0830318	0.379857	-0.0375867	19.3031	3.58108e-08	2.39302e-07	0.437388	0.276231	0.42595	0.201463	0.204692	0.320224	0.0962258	0.126205	0.098813	0.0171451	-0.173842	-0.0923979	0.0106147	-0.0653971	-0.351583	-0.11382	-0.307912	-0.346243	-0.40428	-0.530976	-0.281983	-0.373427
KEGG_SPLICEOSOME	C2: curated gene sets	-0.168295	-0.405467	0.320658	-0.0506709	-0.157594	0.603528	-0.0327749	19.2629	3.65479e-08	2.43184e-07	0.561361	0.639165	0.610057	0.197203	0.413345	0.351425	-0.105866	-0.00594879	-0.0401979	-0.0796811	-0.108959	-0.284142	-0.275346	-0.256026	-0.29436	0.304662	-0.320403	-0.425447	-0.2745	-0.382631	-0.462196	-0.482563
RHODES_CANCER_META_SIGNATURE	C2: curated gene sets	-0.0742692	-0.462679	0.292606	0.222149	-0.0157159	0.462573	0.00909519	19.2487	3.68105e-08	2.43889e-07	0.469236	0.46861	0.449875	0.165291	0.317248	0.395279	0.12531	0.353428	0.187708	0.0846532	0.0774855	-0.209287	-0.142691	0.12744	-0.212231	0.100195	-0.244059	-0.64196	-0.494215	-0.456822	-0.277204	-0.443195
GO_CHROMATIN_MODIFICATION	C5: GO gene sets	-0.151478	-0.331023	0.326353	0.154863	-0.0273392	0.3589	0.00117397	19.2282	3.71954e-08	2.45395e-07	0.307822	0.32274	0.446139	0.307558	0.316442	0.355058	0.0451858	0.0205948	0.398808	-0.0235421	-0.128318	0.0698429	-0.154107	-0.108925	-0.213481	-0.0588669	-0.222008	-0.239444	-0.315963	-0.380693	-0.383314	-0.3357
GO_LYTIC_VACUOLE	C5: GO gene sets	0.190918	0.410812	-0.431991	-0.111564	0.06685	-0.483954	0.00575789	19.1963	3.78036e-08	2.48355e-07	-0.51198	-0.474131	-0.465751	-0.469207	-0.494713	-0.332055	-0.0494167	-0.138601	-0.146672	0.174384	-0.0656592	0.0918254	0.44827	0.153591	0.212809	-0.219762	0.359683	0.418946	0.371729	0.290419	0.468093	0.504874
SMID_BREAST_CANCER_LUMINAL_B_DN	C2: curated gene sets	0.235854	0.257059	-0.492302	-0.129338	-0.0729316	-0.522707	-0.0539666	19.1408	3.88846e-08	2.54384e-07	-0.559117	-0.571993	-0.43701	-0.543312	-0.600041	-0.333553	-0.29822	-0.079491	-0.0103022	-0.21559	-0.14542	0.142216	0.461853	0.153162	0.304335	0.234289	0.0256306	0.330863	0.319169	0.105729	0.177499	0.352038
KEEN_RESPONSE_TO_ROSIGLITAZONE_DN	C2: curated gene sets	0.199502	0.284342	-0.539038	-0.332253	-0.106661	-0.419862	-0.0806463	19.1227	3.9246e-08	2.55674e-07	-0.422489	-0.45266	-0.384436	-0.570812	-0.609315	-0.436986	-0.261608	-0.356618	-0.378534	0.0206973	0.00620789	-0.346889	0.421408	0.0515882	0.359982	0.165834	-0.00130025	0.214409	0.271564	0.0603856	0.429422	0.445928
GO_NUCLEOTIDE_EXCISION_REPAIR	C5: GO gene sets	-0.334811	-0.368711	0.507216	0.0954585	0.0817822	0.447937	-0.00547396	19.1084	3.95314e-08	2.5646e-07	0.408443	0.424114	0.511252	0.483536	0.54646	0.491652	0.135996	0.377514	-0.227134	0.293399	-0.0469419	-0.00111057	-0.430331	-0.39744	-0.379531	-0.0526157	-0.414136	-0.423316	-0.202267	-0.342682	-0.358347	-0.516941
GO_NIK_NF_KAPPAB_SIGNALING	C5: GO gene sets	0.0402889	-0.447707	0.233073	0.382938	0.523823	-0.124784	0.045821	19.0624	4.04707e-08	2.61295e-07	-0.127907	-0.188602	-0.0578427	0.248299	0.191273	0.259648	0.49224	0.35773	0.298846	0.62659	0.540391	0.404489	0.117325	0.339644	-0.128626	-0.137592	0.0106943	-0.129619	-0.58345	-0.64667	-0.501868	-0.376929
HUTTMANN_B_CLL_POOR_SURVIVAL_UP	C2: curated gene sets	0.372461	0.431392	-0.40519	-0.42207	-0.139242	-0.439225	-0.00899631	19.0556	4.06123e-08	2.61295e-07	-0.59292	-0.38754	-0.337215	-0.415659	-0.439437	-0.360473	-0.476035	-0.582217	-0.207958	-0.429793	-0.338126	0.350194	0.494229	0.191044	0.338142	0.375118	0.46377	0.486049	0.501915	0.374718	0.435988	0.358289
MEISSNER_BRAIN_HCP_WITH_H3K4ME3_AND_H3K27ME3	C2: curated gene sets	0.257955	0.434126	-0.486288	-0.231665	-0.094843	-0.467202	-0.017254	19.0356	4.10292e-08	2.62891e-07	-0.491378	-0.593618	-0.316611	-0.629046	-0.494869	-0.33495	-0.370067	-0.248501	-0.076428	-0.242852	-0.241138	0.19946	0.489658	0.270586	0.307285	0.00335733	0.218888	0.526493	0.444976	0.239723	0.368557	0.590884
GO_CELLULAR_RESPONSE_TO_EXTRACELLULAR_STIMULUS	C5: GO gene sets	0.200919	0.417254	-0.489699	-0.214048	0.0243157	-0.378404	-0.0037564	18.9881	4.20399e-08	2.68263e-07	-0.379946	-0.434266	-0.320999	-0.45823	-0.605003	-0.405863	-0.15258	-0.31664	-0.172923	-0.286086	0.0506315	0.308401	0.395819	0.293953	0.0117622	0.060468	0.242591	0.309681	0.382545	0.417398	0.427913	0.548732
CASORELLI_ACUTE_PROMYELOCYTIC_LEUKEMIA_UP	C2: curated gene sets	0.210172	0.318187	-0.408955	-0.130246	0.0980024	-0.402196	0.00507312	18.9377	4.314e-08	2.74159e-07	-0.295883	-0.428603	-0.482103	-0.539021	-0.406022	-0.281821	-0.222655	-0.0391237	-0.128959	0.104007	0.00222792	0.187773	-0.0891269	0.202577	0.209452	0.371926	0.35603	0.357065	0.380854	0.325578	0.24065	0.286786
REACTOME_METABOLISM_OF_RNA	C2: curated gene sets	-0.13329	-0.462398	0.319777	0.1928	0.3003	0.382207	0.0275825	18.9227	4.34731e-08	2.75153e-07	0.443837	0.389207	0.313576	0.311924	0.436687	0.21072	0.22869	0.339677	0.0100348	0.254786	0.459352	0.18676	-0.300497	-0.082604	-0.118405	0.190844	-0.355787	-0.419204	-0.516802	-0.348975	-0.545888	-0.48112
GO_T_CELL_RECEPTOR_SIGNALING_PATHWAY	C5: GO gene sets	0.0763838	-0.397231	0.159343	0.364653	0.539543	-0.230878	0.0406247	18.8061	4.61641e-08	2.91002e-07	-0.246917	-0.304404	-0.141315	0.174002	0.0718549	0.232172	0.415098	0.342779	0.336081	0.620688	0.57551	0.422431	0.166347	0.339051	-0.142438	-0.0810727	0.100032	-0.114184	-0.540567	-0.599127	-0.425656	-0.306624
GO_MOVEMENT_OF_CELL_OR_SUBCELLULAR_COMPONENT	C5: GO gene sets	0.257128	0.244338	-0.35153	-0.157074	0.036459	-0.28138	0.0112162	18.784	4.66948e-08	2.93161e-07	-0.364239	-0.312142	-0.167758	-0.413203	-0.387342	-0.254044	-0.264676	-0.150334	-0.0562114	0.0151204	-0.0193215	0.113578	0.348157	0.300295	0.328484	0.143522	0.16518	0.237852	0.265696	0.109554	0.251273	0.357315
HORIUCHI_WTAP_TARGETS_UP	C2: curated gene sets	0.096617	0.337957	-0.555184	-0.275166	-0.0604933	-0.588425	-0.102952	18.7567	4.73594e-08	2.96139e-07	-0.597371	-0.620928	-0.546976	-0.591927	-0.580082	-0.493542	-0.267491	-0.418436	-0.13957	-0.0802174	-0.157013	0.0557505	0.423598	0.192308	0.151637	-0.383114	0.0986569	0.384756	0.409318	0.176209	0.418041	0.301458
FERREIRA_EWINGS_SARCOMA_UNSTABLE_VS_STABLE_UP	C2: curated gene sets	-0.111393	-0.400844	0.329411	0.0501066	-0.177639	0.560588	-0.0124449	18.7049	4.86449e-08	3.0296e-07	0.560735	0.55574	0.565289	0.350135	0.363716	0.274382	0.0150372	0.208294	-0.0730115	-0.0171283	-0.279997	-0.235793	-0.096194	-0.0370816	-0.291807	0.232435	-0.364318	-0.403628	-0.489316	-0.360662	-0.277505	-0.473108
GO_NEGATIVE_REGULATION_OF_INTRINSIC_APOPTOTIC_SIGNALING_PATHWAY	C5: GO gene sets	0.123755	0.255124	-0.315924	-0.319636	-0.340607	-0.410922	-0.10304	18.6952	4.88913e-08	3.03282e-07	-0.32646	-0.46907	-0.437237	-0.338535	-0.46344	-0.145797	-0.305224	-0.405151	-0.248533	-0.44169	-0.45849	-0.121641	0.258684	-0.00250094	0.292726	0.037194	0.0326735	0.372529	0.259787	0.142562	0.211358	0.289383
GO_MRNA_PROCESSING	C5: GO gene sets	-0.160765	-0.339535	0.349937	-0.0842581	-0.167415	0.535264	-0.0273146	18.6451	5.01812e-08	3.10048e-07	0.500478	0.537806	0.567507	0.322523	0.411368	0.315919	-0.189143	-0.0714143	0.00778357	-0.139496	-0.136225	-0.226524	-0.320273	-0.185625	-0.278804	0.267677	-0.286802	-0.326042	-0.363996	-0.217099	-0.385082	-0.405458
GO_SPLICEOSOMAL_COMPLEX	C5: GO gene sets	-0.159856	-0.388539	0.337038	-0.044031	-0.165709	0.580302	-0.0281445	18.6081	5.11543e-08	3.14811e-07	0.538165	0.609958	0.592783	0.353752	0.363845	0.293516	-0.0782926	0.0499541	-0.103754	-0.136638	-0.0577746	-0.302715	-0.270638	-0.230052	-0.36919	0.298726	-0.228126	-0.34754	-0.278634	-0.368884	-0.440818	-0.506821
KAUFFMANN_DNA_REPAIR_GENES	C2: curated gene sets	-0.230301	-0.264849	0.30226	0.128837	0.0672697	0.382317	0.00755918	18.5697	5.21882e-08	3.1991e-07	0.450845	0.274752	0.421355	0.39268	0.172631	0.341467	0.111263	0.150477	0.12477	0.152575	-0.0270067	0.0762411	-0.343669	-0.113361	-0.30873	-0.18247	-0.203274	-0.297267	-0.106914	-0.427291	-0.19818	-0.294593
GO_POSITIVE_REGULATION_OF_INNATE_IMMUNE_RESPONSE	C5: GO gene sets	0.154579	-0.37741	-0.0255558	0.291194	0.51475	-0.182252	0.0309205	18.4499	5.55616e-08	3.39253e-07	-0.228066	-0.150291	-0.1684	-0.0942844	-0.0149891	0.0326062	0.361003	0.270252	0.242328	0.568649	0.574006	0.401596	0.235721	0.403748	0.0717639	-0.082235	0.143898	-0.144491	-0.520396	-0.567638	-0.348098	-0.306429
REACTOME_MRNA_SPLICING	C2: curated gene sets	-0.16602	-0.460308	0.43024	-0.127165	-0.167987	0.615386	-0.0400098	18.4168	5.65357e-08	3.43852e-07	0.638805	0.57266	0.634692	0.384669	0.489663	0.416388	-0.254915	-0.183156	0.0565774	-0.0617762	-0.164107	-0.278078	-0.377365	-0.104227	-0.260197	0.361742	-0.450051	-0.490742	-0.509416	-0.351835	-0.474881	-0.474665
MARKEY_RB1_ACUTE_LOF_UP	C2: curated gene sets	-0.158877	-0.366375	0.300553	0.0255102	-0.052863	0.487165	-0.0156891	18.3933	5.7236e-08	3.46756e-07	0.4231	0.466789	0.571608	0.219314	0.258291	0.424054	-0.143649	0.0791802	0.141	0.0825623	-0.174487	-0.0666645	-0.0418453	0.0189981	-0.324518	-0.0866426	-0.360376	-0.348224	-0.351479	-0.448651	-0.29029	-0.393229
GO_FC_EPSILON_RECEPTOR_SIGNALING_PATHWAY	C5: GO gene sets	0.159842	-0.353588	0.0106943	0.259473	0.49761	-0.203454	0.0329202	18.3167	5.95903e-08	3.58113e-07	-0.277533	-0.182139	-0.150688	0.0146868	-0.0495326	0.0669288	0.336495	0.20556	0.236365	0.606201	0.512963	0.373667	0.231054	0.389645	-0.0219777	0.011423	0.189066	-0.167663	-0.488138	-0.508693	-0.357855	-0.245591
MILI_PSEUDOPODIA_HAPTOTAXIS_DN	C2: curated gene sets	0.0837595	0.376927	-0.443615	-0.214126	-0.199054	-0.250651	-0.046314	18.3101	5.98006e-08	3.58113e-07	-0.284965	-0.301009	-0.165979	-0.487526	-0.394643	-0.448678	-0.283816	-0.165382	-0.19318	-0.104294	-0.347145	-0.145721	0.311851	0.172512	0.163002	-0.186007	-0.0425601	0.234745	0.344299	0.399728	0.469208	0.436653
REACTOME_TRANSMEMBRANE_TRANSPORT_OF_SMALL_MOLECULES	C2: curated gene sets	0.150469	0.364426	-0.362482	-0.0743794	-0.0600765	-0.440136	-0.0107613	18.3206	5.9469e-08	3.58113e-07	-0.43877	-0.512983	-0.368656	-0.378222	-0.461688	-0.247537	0.0282508	-0.0758902	-0.175499	0.136303	-0.282726	-0.0338067	0.345585	0.00575073	0.115167	0.0485122	0.237331	0.262308	0.301185	0.418768	0.422867	0.417001
MATTIOLI_MGUS_VS_PCL	C2: curated gene sets	-0.0753278	-0.376373	0.274186	0.0599506	0.0941086	0.402958	0.0106867	18.2505	6.17098e-08	3.68131e-07	0.404576	0.342737	0.461562	0.333535	0.254224	0.234798	0.0511838	0.256597	-0.127928	0.114577	-0.0117467	0.179496	-0.146832	-0.0432225	-0.143551	0.124909	-0.167942	-0.285646	-0.45863	-0.353059	-0.382278	-0.40225
GOZGIT_ESR1_TARGETS_DN	C2: curated gene sets	0.0822947	0.390132	-0.310704	-0.0593935	-0.201486	-0.349239	-0.0181971	18.2421	6.19849e-08	3.6836e-07	-0.297475	-0.352495	-0.397747	-0.31946	-0.433793	-0.178859	-0.164483	0.0351458	-0.0488439	-0.211243	-0.302856	-0.0903586	0.206711	0.106434	0.171094	-0.202688	0.129923	0.413341	0.332253	0.382157	0.340632	0.482276
HALLMARK_COMPLEMENT	H: hallmark gene sets	0.273233	0.282156	-0.347588	-0.353839	-0.0289103	-0.305987	-0.0150922	18.2123	6.29701e-08	3.72793e-07	-0.402231	-0.311812	-0.203919	-0.425816	-0.358441	-0.258507	-0.364002	-0.406981	-0.290534	-0.138625	-0.213011	0.264905	0.179945	0.297748	0.346889	0.321891	0.21969	0.175194	0.377946	0.153609	0.280149	0.423882
GO_RESPONSE_TO_OXYGEN_CONTAINING_COMPOUND	C5: GO gene sets	0.206332	0.277118	-0.355646	-0.216178	-0.0987304	-0.303196	-0.022909	18.1764	6.41804e-08	3.78519e-07	-0.3611	-0.352537	-0.195952	-0.427536	-0.389361	-0.25004	-0.253634	-0.238838	-0.156063	-0.196678	-0.256502	0.156989	0.284223	0.181278	0.247463	0.161961	0.156737	0.284895	0.23486	0.205488	0.295472	0.364876
RUTELLA_RESPONSE_TO_HGF_DN	C2: curated gene sets	0.296807	0.359707	-0.412471	-0.402249	-0.0896576	-0.275372	-0.0116672	18.1661	6.45331e-08	3.79162e-07	-0.29901	-0.288183	-0.238922	-0.50337	-0.391603	-0.34244	-0.570542	-0.445054	-0.191149	-0.284413	-0.28583	0.30127	0.386185	0.258439	0.278221	0.257073	0.304116	0.249399	0.505628	0.418504	0.301723	0.323278
MORI_LARGE_PRE_BII_LYMPHOCYTE_UP	C2: curated gene sets	-0.0736725	-0.50444	0.356924	-0.0364006	-0.10545	0.633053	-0.0157357	18.0717	6.78523e-08	3.97166e-07	0.644556	0.558882	0.695721	0.292193	0.40665	0.371929	-0.184316	0.104807	-0.0296931	0.037657	-0.340696	-0.0133111	-0.366874	0.26999	-0.283161	0.227548	-0.215866	-0.536438	-0.439145	-0.509253	-0.52629	-0.511074
GO_ANTIGEN_RECEPTOR_MEDIATED_SIGNALING_PATHWAY	C5: GO gene sets	0.0782923	-0.375452	0.151653	0.357454	0.533532	-0.251612	0.0403309	18.0351	6.91911e-08	4.02635e-07	-0.260145	-0.321063	-0.173629	0.172492	0.0601276	0.22234	0.427616	0.312862	0.331883	0.607089	0.570938	0.422568	0.164484	0.352081	-0.149821	-0.0925687	0.117286	-0.0972092	-0.490868	-0.574759	-0.40941	-0.305014
GO_TUMOR_NECROSIS_FACTOR_MEDIATED_SIGNALING_PATHWAY	C5: GO gene sets	0.0965543	-0.421502	0.166693	0.377401	0.593058	-0.297233	0.0406828	18.032	6.93039e-08	4.02635e-07	-0.307469	-0.36043	-0.2238	0.144706	0.124274	0.231099	0.441035	0.366823	0.324346	0.651891	0.637485	0.489798	0.18991	0.372811	-0.168401	-0.0949257	0.183377	-0.00758477	-0.59608	-0.588907	-0.495545	-0.419391
CREIGHTON_ENDOCRINE_THERAPY_RESISTANCE_3	C2: curated gene sets	0.0684832	0.365305	-0.370409	-0.0514494	0.0510483	-0.379065	-0.00366755	18.0077	7.02084e-08	4.06373e-07	-0.382831	-0.411711	-0.342654	-0.414073	-0.421873	-0.275283	-0.0498913	-0.148094	0.043637	0.0731124	0.053131	0.0269015	0.325741	0.0841025	-0.013526	-0.182697	0.128795	0.251681	0.397558	0.327087	0.455738	0.394461
GO_DNA_CONFORMATION_CHANGE	C5: GO gene sets	-0.144544	-0.346079	0.360814	0.0759823	-0.0470399	0.432919	0.000677988	17.9485	7.24663e-08	4.17889e-07	0.292937	0.431918	0.573902	0.450067	0.39468	0.237695	0.0962383	0.141213	-0.00950466	-0.230608	-0.0789222	0.16841	-0.207138	0.0614333	-0.238415	-0.191316	-0.147283	-0.351957	-0.237335	-0.355827	-0.400661	-0.384614
GO_NUCLEAR_BODY	C5: GO gene sets	-0.180198	-0.282725	0.290789	-0.00600406	-0.20127	0.469741	-0.0297658	17.9335	7.3054e-08	4.19723e-07	0.491801	0.426179	0.491244	0.233043	0.301572	0.337753	-0.134542	0.0241768	0.0923535	-0.0284919	-0.389921	-0.185398	-0.164228	-0.144725	-0.356247	0.0570753	-0.292865	-0.279468	-0.251636	-0.223569	-0.307494	-0.35146
FOSTER_TOLERANT_MACROPHAGE_DN	C2: curated gene sets	0.171979	0.371273	-0.454666	-0.182585	0.288149	-0.428612	0.0174143	17.7502	8.06229e-08	4.61507e-07	-0.444177	-0.425498	-0.416161	-0.566859	-0.496037	-0.301101	-0.31627	-0.142298	-0.0891877	0.187385	0.295854	0.381208	0.456213	0.253479	0.0892465	-0.0913203	0.152274	0.520535	0.346887	0.154235	0.235009	0.599698
GO_POSITIVE_REGULATION_OF_WNT_SIGNALING_PATHWAY	C5: GO gene sets	0.0914513	-0.423284	0.184284	0.316468	0.539762	-0.175225	0.0425776	17.7013	8.27869e-08	4.71667e-07	-0.275734	-0.236305	-0.0136371	0.253573	0.110725	0.188555	0.352595	0.304309	0.292501	0.63833	0.571362	0.409595	0.176669	0.336977	-0.0753392	-0.137255	0.156205	-0.0995702	-0.562282	-0.566266	-0.480503	-0.407798
GO_REGULATION_OF_RESPONSE_TO_WOUNDING	C5: GO gene sets	0.180228	0.269989	-0.372628	-0.0907163	0.146331	-0.320038	0.0154514	17.6964	8.30037e-08	4.71667e-07	-0.326444	-0.395885	-0.237783	-0.377539	-0.371328	-0.369016	0.012945	-0.0914627	-0.193631	0.0940126	0.18687	0.15811	0.327067	0.00811613	0.270405	0.0619027	0.233649	0.393561	0.149891	0.30947	0.174381	0.322642
GO_BIOLOGICAL_ADHESION	C5: GO gene sets	0.23376	0.391111	-0.416723	-0.146935	-0.120546	-0.357216	4.28382e-06	17.6177	8.66254e-08	4.90457e-07	-0.400917	-0.411967	-0.258765	-0.530793	-0.490369	-0.229009	-0.30759	-0.162379	0.0291635	-0.19647	-0.255265	0.0900975	0.429323	0.255971	0.212089	0.00208847	0.269328	0.441495	0.29727	0.316946	0.37346	0.526387
RUTELLA_RESPONSE_TO_HGF_VS_CSF2RB_AND_IL4_DN	C2: curated gene sets	0.166793	0.315673	-0.400759	-0.170212	-0.0817995	-0.271213	-0.0163462	17.4776	9.34989e-08	5.27456e-07	-0.271079	-0.245143	-0.297415	-0.402904	-0.451509	-0.347864	-0.323976	-0.058462	-0.128198	-0.216141	-0.0841819	0.0549248	0.275978	0.246628	0.241595	0.017183	0.052583	0.296754	0.423313	0.172675	0.26528	0.420343
ELVIDGE_HYPOXIA_UP	C2: curated gene sets	0.0889306	0.414932	-0.505377	-0.0179846	-0.13188	-0.261873	-0.0105468	17.4248	9.62394e-08	5.3901e-07	-0.216666	-0.335202	-0.233752	-0.583751	-0.551168	-0.38121	0.00324367	0.0494908	-0.106688	-0.323596	-0.161222	0.0891784	0.284342	-0.121872	0.193123	-0.136645	0.225705	0.440329	0.450588	0.375762	0.377937	0.430042
GOBERT_OLIGODENDROCYTE_DIFFERENTIATION_UP	C2: curated gene sets	-0.0969517	-0.364149	0.150217	0.00724129	-0.116389	0.375158	-0.0480376	17.4253	9.62138e-08	5.3901e-07	0.332565	0.324348	0.468561	0.0531964	0.24532	0.152133	0.095574	-0.0505348	-0.0233153	0.0545194	-0.233944	-0.169744	0.0231998	-0.118416	-0.210875	0.00167068	-0.180338	-0.348457	-0.378549	-0.414182	-0.364969	-0.314591
GO_RNA_SPLICING	C5: GO gene sets	-0.132999	-0.327744	0.355966	-0.11144	-0.20856	0.529843	-0.0275587	17.3877	9.82188e-08	5.48124e-07	0.483309	0.53173	0.57449	0.354318	0.374074	0.339504	-0.223691	-0.107475	-0.00315261	-0.167421	-0.191193	-0.267066	-0.282731	-0.134721	-0.282609	0.310229	-0.275164	-0.344722	-0.351585	-0.188478	-0.36483	-0.389107
GO_ACTIVATION_OF_INNATE_IMMUNE_RESPONSE	C5: GO gene sets	0.129744	-0.383468	0.0100231	0.309153	0.527595	-0.213189	0.0287331	17.3386	1.00909e-07	5.5941e-07	-0.274192	-0.179819	-0.185557	-0.0556803	0.016325	0.0694245	0.381371	0.278039	0.268051	0.58956	0.580902	0.412324	0.227826	0.393224	0.02472	-0.154704	0.157654	-0.146945	-0.539525	-0.575786	-0.346218	-0.308867
GO_POLY_A_RNA_BINDING	C5: GO gene sets	-0.143601	-0.362757	0.273316	0.0803356	-0.032583	0.421887	-0.0137692	17.3376	1.0096e-07	5.5941e-07	0.395894	0.420648	0.449119	0.189867	0.361511	0.26857	-0.00204533	0.174269	0.0687826	-0.147685	0.104525	-0.0545896	-0.157305	-0.103288	-0.280825	0.142174	-0.318762	-0.339607	-0.331059	-0.339891	-0.46881	-0.334417
GO_APICAL_PLASMA_MEMBRANE	C5: GO gene sets	0.198586	0.43431	-0.468187	-0.192931	-0.0778111	-0.373299	-0.00782748	17.2669	1.04974e-07	5.79589e-07	-0.347802	-0.359637	-0.412457	-0.488919	-0.538928	-0.376714	-0.128092	-0.263843	-0.186857	-0.185721	-0.137561	0.0898481	0.474053	0.105999	0.252731	-0.199235	0.359382	0.497658	0.510769	0.310613	0.290418	0.562091
GO_REGULATION_OF_PROTEIN_UBIQUITINATION_INVOLVED_IN_UBIQUITIN_DEPENDENT_PROTEIN_CATABOLIC_PROCESS	C5: GO gene sets	-0.0204369	-0.400527	0.207238	0.314105	0.451315	0.00930081	0.0382298	17.2319	1.07025e-07	5.88606e-07	-0.0128978	-0.118054	0.158855	0.238401	0.184266	0.199046	0.418152	0.233329	0.290836	0.530536	0.483321	0.340088	0.0842191	0.163102	-0.265595	-0.0909503	0.00703954	-0.173229	-0.541505	-0.549244	-0.369484	-0.369174
YAO_TEMPORAL_RESPONSE_TO_PROGESTERONE_CLUSTER_12	C2: curated gene sets	0.186962	0.360108	-0.374614	-0.160992	-0.0244304	-0.434378	-0.0112678	17.2262	1.07363e-07	5.88606e-07	-0.516232	-0.352276	-0.434627	-0.35067	-0.455808	-0.317363	-0.202771	-0.181633	-0.09857	-0.324028	0.021541	0.229196	0.185475	-0.0453666	0.20429	0.305102	0.285308	0.218122	0.407013	0.383068	0.338959	0.45338
RODWELL_AGING_KIDNEY_UP	C2: curated gene sets	0.322789	0.208686	-0.389507	-0.31277	0.172344	-0.33829	0.00239561	17.203	1.08748e-07	5.9411e-07	-0.436277	-0.253685	-0.324909	-0.447261	-0.327723	-0.393538	-0.326788	-0.226496	-0.385027	-0.104788	0.247911	0.373908	0.26552	0.322157	0.497783	0.375442	0.153041	0.249072	0.055336	0.347068	0.0664246	0.325531
MONNIER_POSTRADIATION_TUMOR_ESCAPE_DN	C2: curated gene sets	0.178166	0.380899	-0.371766	-0.154358	-0.116167	-0.318792	-0.00399678	17.1885	1.09624e-07	5.96798e-07	-0.29849	-0.342601	-0.315286	-0.393056	-0.38761	-0.334632	-0.0644318	-0.102225	-0.296418	-0.329681	-0.188532	0.169713	0.281687	0.228414	0.212739	-0.0803728	0.24836	0.398306	0.386941	0.363448	0.343411	0.412387
GO_REGULATION_OF_ESTABLISHMENT_OF_PROTEIN_LOCALIZATION_TO_MITOCHONDRION	C5: GO gene sets	-0.117578	-0.291448	0.303517	-0.084242	0.117218	0.388202	0.00586159	17.0759	1.16698e-07	6.30899e-07	0.40661	0.328871	0.429126	0.397501	0.122891	0.390158	-0.0539105	-0.178568	-0.0202478	0.0947587	0.202375	0.0545196	-0.273672	-0.0461313	-0.0191794	-0.178981	-0.0699273	-0.311469	-0.394949	-0.338696	-0.242833	-0.169291
GO_RESPONSE_TO_TUMOR_NECROSIS_FACTOR	C5: GO gene sets	0.140249	-0.352601	0.0718211	0.361145	0.553987	-0.368497	0.0360731	17.0771	1.16622e-07	6.30899e-07	-0.373115	-0.416635	-0.315739	0.0728653	0.0685191	0.0740788	0.45568	0.363718	0.264038	0.603907	0.566455	0.491598	0.233415	0.374222	-0.0458494	-0.112767	0.252225	0.0372295	-0.523275	-0.543089	-0.444759	-0.289113
GO_APICAL_PART_OF_CELL	C5: GO gene sets	0.222509	0.38789	-0.426017	-0.182288	-0.0272081	-0.379585	0.000304524	17.0667	1.17298e-07	6.31949e-07	-0.36445	-0.376205	-0.398101	-0.420302	-0.501323	-0.356427	-0.142598	-0.265515	-0.13875	-0.0656921	-0.118897	0.102965	0.471629	0.189266	0.274704	-0.180758	0.357703	0.475196	0.4057	0.259628	0.28671	0.512215
KIM_MYC_AMPLIFICATION_TARGETS_UP	C2: curated gene sets	-0.127268	-0.310524	0.276842	0.00950752	-0.117177	0.454282	-0.0144818	16.9984	1.21853e-07	6.54223e-07	0.481253	0.460069	0.421524	0.353706	0.396421	0.0803991	0.123052	0.0990443	-0.193574	-0.134604	-0.0821466	-0.13478	-0.24136	0.00262056	-0.275711	0.0091304	-0.131021	-0.303945	-0.338519	-0.273542	-0.307599	-0.329016
BRUINS_UVC_RESPONSE_VIA_TP53_GROUP_A	C2: curated gene sets	0.213783	0.350827	-0.391467	-0.206555	0.0267168	-0.377697	-0.00108894	16.9898	1.22437e-07	6.55102e-07	-0.472432	-0.37237	-0.288288	-0.351245	-0.471464	-0.351692	-0.284345	-0.266419	-0.0689017	-0.049655	-0.049447	0.179252	0.437783	0.385492	0.149907	-0.0845514	0.180281	0.300626	0.250145	0.314229	0.438403	0.450733
RUTELLA_RESPONSE_TO_CSF2RB_AND_IL4_UP	C2: curated gene sets	0.100975	0.327161	-0.336596	-0.0820594	-0.0698693	-0.304893	-0.0108897	16.9705	1.23769e-07	6.5996e-07	-0.316235	-0.276077	-0.322367	-0.34871	-0.345762	-0.315316	-0.162701	0.0589849	-0.142462	-0.103005	-0.169023	0.0624202	0.180485	0.039931	0.218102	-0.0466937	0.113053	0.401646	0.378331	0.167254	0.286999	0.401575
PEDRIOLI_MIR31_TARGETS_DN	C2: curated gene sets	0.0382996	0.395282	-0.513946	-0.132118	-0.202646	-0.528867	-0.0893101	16.9249	1.26964e-07	6.74686e-07	-0.519381	-0.590031	-0.477188	-0.579617	-0.615787	-0.346433	0.00827536	-0.237541	-0.167089	-0.45242	-0.242376	0.0868573	0.341037	-0.118704	0.0662037	-0.154059	0.0570202	0.511864	0.458027	0.144391	0.371338	0.490791
GO_EXOCYTOSIS	C5: GO gene sets	0.282758	0.228125	-0.314601	-0.117249	-0.0970547	-0.408605	-0.0117326	16.9069	1.28258e-07	6.79245e-07	-0.390059	-0.504597	-0.331158	-0.318678	-0.276433	-0.348693	-0.0556549	-0.18025	-0.115842	-0.134563	-0.112394	-0.0442073	0.460977	0.354534	0.220369	-0.0199345	0.397843	0.184559	0.214552	0.088604	0.339846	0.313062
BAELDE_DIABETIC_NEPHROPATHY_DN	C2: curated gene sets	0.166709	0.249583	-0.357857	-0.144791	-0.00147369	-0.191457	-0.000239741	16.8752	1.30558e-07	6.89082e-07	-0.256717	-0.231875	-0.0857799	-0.377782	-0.381032	-0.314757	-0.110239	-0.12132	-0.202813	-0.0409082	0.073309	-0.0368219	0.332632	0.197658	0.134973	0.00274755	0.165535	0.216366	0.26958	0.227563	0.253661	0.280746
GO_REGULATION_OF_GTPASE_ACTIVITY	C5: GO gene sets	0.187502	0.258144	-0.276296	-0.256203	-0.0767157	-0.237981	-0.0142434	16.7773	1.37957e-07	7.25672e-07	-0.246358	-0.196394	-0.27119	-0.243476	-0.393938	-0.191473	-0.272892	-0.272438	-0.223278	-0.0378837	-0.136069	-0.0561941	0.291034	0.161809	0.22336	0.239365	0.0219414	0.236625	0.240958	0.0963524	0.350574	0.366211
NUYTTEN_EZH2_TARGETS_DN	C2: curated gene sets	-0.157745	-0.263584	0.213873	0.15522	-0.00936177	0.272576	-0.00953293	16.7677	1.38703e-07	7.25804e-07	0.272598	0.247163	0.297966	0.156387	0.232646	0.252587	0.048022	0.239861	0.177777	0.0756422	-0.0305542	-0.0731734	-0.0298045	-0.133197	-0.154266	-0.236223	-0.235235	-0.291776	-0.22499	-0.256473	-0.260245	-0.284437
RODRIGUES_THYROID_CARCINOMA_POORLY_DIFFERENTIATED_DN	C2: curated gene sets	0.0825892	0.364736	-0.301501	-0.157726	-0.106153	-0.2831	-0.0140369	16.765	1.38914e-07	7.25804e-07	-0.322709	-0.280024	-0.246566	-0.331058	-0.379499	-0.193945	-0.297384	-0.164001	-0.0117922	-0.112078	-0.167838	-0.0385431	0.282768	0.11495	0.138855	-0.137623	0.0139955	0.382601	0.329616	0.358376	0.364401	0.388684
SCHLOSSER_MYC_TARGETS_REPRESSED_BY_SERUM	C2: curated gene sets	-0.182558	-0.363437	0.263197	0.121412	-0.059095	0.499937	-0.0115284	16.6995	1.44158e-07	7.50682e-07	0.487615	0.515301	0.496894	0.168359	0.283721	0.337512	0.00265074	0.209475	0.152109	0.0668818	0.0711004	-0.315267	-0.0676286	0.0848582	-0.410874	-0.203535	-0.315613	-0.378422	-0.391904	-0.373977	-0.29332	-0.379561
RUTELLA_RESPONSE_TO_HGF_VS_CSF2RB_AND_IL4_UP	C2: curated gene sets	0.045598	0.344697	-0.357089	-0.176124	-0.0712691	-0.385437	-0.0462855	16.6828	1.45528e-07	7.55289e-07	-0.381761	-0.397136	-0.377414	-0.454776	-0.321684	-0.294807	-0.260834	-0.120105	-0.147433	-0.121859	-0.265408	0.17346	0.188221	-0.161238	0.141915	-0.0498937	0.108985	0.405583	0.357239	0.264781	0.305417	0.390467
GO_REGULATION_OF_ACTIN_FILAMENT_BASED_PROCESS	C5: GO gene sets	0.339017	0.194338	-0.341258	-0.16411	0.029169	-0.340629	0.00983137	16.6178	1.51001e-07	7.81094e-07	-0.353563	-0.364824	-0.303501	-0.314675	-0.454185	-0.254913	-0.163412	-0.219109	-0.109807	-0.0304805	0.09288	0.0251077	0.441227	0.469229	0.311143	0.213458	0.260028	0.306889	0.292445	-0.136773	0.224117	0.285011
GO_REGULATION_OF_ORGANELLE_ASSEMBLY	C5: GO gene sets	0.206598	0.361525	-0.374132	-0.294993	0.0243989	-0.313871	-0.00159898	16.507	1.60838e-07	8.29222e-07	-0.295187	-0.232058	-0.414369	-0.344394	-0.367893	-0.41011	-0.523719	-0.240119	-0.121141	-0.14835	0.11812	0.103427	0.27302	0.198664	0.134852	-0.0197349	0.44619	0.433385	0.459408	0.217496	0.329918	0.367418
WEI_MYCN_TARGETS_WITH_E_BOX	C2: curated gene sets	-0.132917	-0.268891	0.210254	0.0411503	-0.0797296	0.399048	-0.013494	16.469	1.64375e-07	8.44657e-07	0.394016	0.348932	0.454197	0.197944	0.204505	0.228313	0.132896	0.0690425	-0.0784873	-0.054216	-0.000910505	-0.184062	-0.079093	0.0115299	-0.27639	-0.0637324	-0.256899	-0.254768	-0.295245	-0.317255	-0.218987	-0.258199
PENG_RAPAMYCIN_RESPONSE_DN	C2: curated gene sets	-0.141905	-0.304457	0.284862	0.105611	0.0930759	0.351721	0.0124544	16.3979	1.7121e-07	8.76888e-07	0.230069	0.374911	0.450183	0.216316	0.31761	0.32066	0.0368725	0.149953	0.130007	0.12866	0.106233	0.0443341	0.0790645	-0.0397179	-0.307459	-0.184633	-0.25678	-0.296212	-0.326742	-0.384127	-0.237379	-0.277826
GO_POSITIVE_REGULATION_OF_DEFENSE_RESPONSE	C5: GO gene sets	0.165057	-0.316813	-0.0716344	0.250927	0.499376	-0.226879	0.0271175	16.2871	1.82496e-07	9.31626e-07	-0.24081	-0.21824	-0.221588	-0.091032	-0.0997827	-0.0240884	0.308942	0.252508	0.191332	0.540539	0.559257	0.398331	0.246786	0.371908	0.11643	-0.137015	0.227175	-0.0767577	-0.464554	-0.486914	-0.30199	-0.253851
DAIRKEE_CANCER_PRONE_RESPONSE_BPA_E2	C2: curated gene sets	-0.0483902	-0.357318	0.264021	-0.0387742	0.00417298	0.431096	-0.00213612	16.2231	1.89368e-07	9.63549e-07	0.430011	0.296314	0.566963	0.346597	0.219339	0.226127	0.0772636	-0.0970813	-0.0965048	-0.0839098	0.136388	-0.0399594	0.078522	0.0602261	-0.282755	0.0533518	-0.151296	-0.412283	-0.377085	-0.373501	-0.297912	-0.325811
GRAESSMANN_APOPTOSIS_BY_SERUM_DEPRIVATION_UP	C2: curated gene sets	-0.0287624	0.240021	-0.360745	-0.20346	0.0160026	-0.287453	-0.0659397	16.2172	1.90014e-07	9.63687e-07	-0.136324	-0.391339	-0.334696	-0.411315	-0.306372	-0.364549	-0.268268	-0.21278	-0.129331	0.0206935	-0.0586215	0.0859358	0.092009	0.0200797	-0.127331	-0.144662	0.0160924	0.267178	0.298784	0.195671	0.175702	0.26277
ZWANG_CLASS_1_TRANSIENTLY_INDUCED_BY_EGF	C2: curated gene sets	0.211749	0.422897	-0.405112	-0.164502	-0.00182453	-0.396554	0.0122387	16.1898	1.93063e-07	9.75971e-07	-0.429219	-0.464983	-0.295458	-0.487431	-0.438121	-0.289784	-0.413181	-0.0049549	-0.0753697	0.00163436	-0.102887	0.0957791	0.48189	0.246108	0.213829	-0.166746	0.283662	0.440738	0.41701	0.366024	0.361215	0.529497
UDAYAKUMAR_MED1_TARGETS_DN	C2: curated gene sets	0.152869	0.414099	-0.402062	-0.201143	-0.0292851	-0.360873	-0.00660212	16.1702	1.95274e-07	9.83952e-07	-0.382116	-0.400132	-0.300371	-0.520014	-0.454255	-0.231918	-0.329174	-0.308696	0.0344403	-0.151592	-0.188748	0.252485	0.308769	0.0822544	0.0485674	0.124472	0.200285	0.569887	0.353877	0.391258	0.283899	0.471577
GARCIA_TARGETS_OF_FLI1_AND_DAX1_DN	C2: curated gene sets	-0.165186	-0.374701	0.322834	-0.00468882	0.18779	0.418067	0.00329898	16.1557	1.96923e-07	9.89062e-07	0.331898	0.479783	0.44252	0.311297	0.364826	0.292381	0.0112956	0.228989	-0.254351	0.0718001	0.378402	0.113169	-0.199461	-0.0129458	-0.311782	-0.0552014	-0.246537	-0.220383	-0.331184	-0.468006	-0.369018	-0.484913
GO_SECRETORY_GRANULE	C5: GO gene sets	0.221292	0.351665	-0.424284	-0.201428	-0.128902	-0.315946	-0.0157678	16.1365	1.99132e-07	9.9694e-07	-0.390477	-0.272766	-0.284595	-0.336442	-0.491511	-0.444898	-0.2347	-0.250527	-0.119058	-0.191577	-0.232475	0.0373471	0.330923	0.288565	0.290139	-0.156325	0.353159	0.314017	0.361932	0.151661	0.468098	0.46262
BOCHKIS_FOXA2_TARGETS	C2: curated gene sets	0.151394	0.293191	-0.271584	-0.0824126	-0.183987	-0.246981	-0.00599847	16.0605	2.08145e-07	1.03872e-06	-0.214825	-0.295342	-0.230777	-0.348009	-0.320343	-0.1464	0.0827456	-0.174732	-0.155252	-0.190938	-0.244711	-0.116313	0.19832	0.147158	0.139952	0.00796244	0.263579	0.26316	0.362972	0.248813	0.275274	0.315737
LEE_LIVER_CANCER_SURVIVAL_DN	C2: curated gene sets	-0.0833413	-0.375275	0.255245	-0.030405	-0.0965913	0.503747	-0.0180496	16.05	2.09419e-07	1.04174e-06	0.531712	0.539498	0.440032	0.303324	0.304844	0.157569	-0.0719235	0.148301	-0.167593	-0.176421	0.140601	-0.253953	-0.102257	-0.0690802	-0.218397	0.196851	-0.223824	-0.425375	-0.421989	-0.307371	-0.373329	-0.348308
RUTELLA_RESPONSE_TO_HGF_UP	C2: curated gene sets	0.0226585	0.338241	-0.357698	-0.0762811	-0.0713646	-0.363764	-0.0364921	16.0342	2.11364e-07	1.04807e-06	-0.349923	-0.361917	-0.379453	-0.407124	-0.357005	-0.308966	-0.129801	0.0428023	-0.141844	-0.107944	-0.164083	0.0579333	0.168354	-0.120627	0.155913	-0.133764	0.0434162	0.421314	0.354902	0.150183	0.287783	0.477025
LU_AGING_BRAIN_UP	C2: curated gene sets	0.129066	0.398877	-0.390248	-0.16885	0.0679781	-0.336336	0.007152	15.9454	2.22643e-07	1.10049e-06	-0.311416	-0.45103	-0.246563	-0.441284	-0.42214	-0.30732	-0.275644	-0.0884528	-0.142454	-0.0449267	0.176837	0.0720243	0.301498	-0.00569828	0.374069	-0.180272	0.155733	0.396335	0.427384	0.306527	0.357467	0.506673
JISON_SICKLE_CELL_DISEASE_UP	C2: curated gene sets	0.220625	0.299276	-0.374731	-0.170372	0.107294	-0.393865	0.00474939	15.8986	2.28838e-07	1.12753e-06	-0.373967	-0.426607	-0.381021	-0.406282	-0.340367	-0.377544	0.122388	-0.409888	-0.223616	0.0740562	0.0317171	0.21611	0.170426	0.129105	0.353168	0.0774698	0.372955	0.388923	0.335448	0.1989	0.176151	0.396959
GO_REGULATION_OF_INNATE_IMMUNE_RESPONSE	C5: GO gene sets	0.207742	-0.264278	-0.162252	0.184655	0.482372	-0.260903	0.0204061	15.7738	2.46324e-07	1.20986e-06	-0.290157	-0.230159	-0.262391	-0.185729	-0.17047	-0.130557	0.254137	0.179073	0.120754	0.49334	0.538641	0.415134	0.28989	0.427289	0.0934937	0.0230752	0.204961	0.0080925	-0.422625	-0.458298	-0.303593	-0.144967
GO_CHROMOSOME_CENTROMERIC_REGION	C5: GO gene sets	-0.188548	-0.326768	0.261353	0.134329	-0.0534769	0.408033	-0.014812	15.7634	2.47839e-07	1.21348e-06	0.323704	0.35431	0.546087	0.278983	0.162881	0.342197	0.307557	0.0753129	0.0201162	0.0842601	-0.282548	0.0378575	-0.118088	-0.102955	-0.344186	-0.159109	-0.2184	-0.37858	-0.2627	-0.264334	-0.426451	-0.301776
GO_CATALYTIC_COMPLEX	C5: GO gene sets	-0.142116	-0.215626	0.325353	0.03054	-0.187869	0.279832	-0.0202337	15.7569	2.48792e-07	1.21432e-06	0.321784	0.244386	0.273325	0.360503	0.316086	0.299469	0.0176172	0.0142063	0.0597966	-0.119999	-0.212737	-0.23087	-0.280716	-0.193799	-0.0846146	0.0648001	-0.216248	-0.295964	-0.223127	-0.117661	-0.178485	-0.262894
GO_CELLULAR_RESPONSE_TO_DNA_DAMAGE_STIMULUS	C5: GO gene sets	-0.162693	-0.258414	0.305607	0.0725129	0.0170646	0.264766	-0.00571282	15.729	2.52942e-07	1.22859e-06	0.196077	0.214096	0.384125	0.333888	0.279064	0.30387	0.0338789	0.159528	0.0241312	0.0769875	-0.122999	0.0972051	-0.291541	-0.1371	-0.205644	-0.114645	-0.0645335	-0.216532	-0.21775	-0.306393	-0.2666	-0.284794
GO_POSITIVE_REGULATION_OF_MITOCHONDRION_ORGANIZATION	C5: GO gene sets	-0.16933	-0.269826	0.283721	-0.0168982	0.137929	0.384742	0.00785011	15.7267	2.53293e-07	1.22859e-06	0.393238	0.313945	0.447043	0.383262	0.0626914	0.40521	-0.0589147	-0.0284872	0.0367073	0.192974	0.0905487	0.130264	-0.264926	-0.259701	-0.115633	-0.118894	-0.0874974	-0.355933	-0.405565	-0.264355	-0.194072	-0.129203
GO_TRANSCRIPTION_COUPLED_NUCLEOTIDE_EXCISION_REPAIR	C5: GO gene sets	-0.33458	-0.377699	0.53073	0.0909024	0.0306231	0.444828	-0.0122795	15.6471	2.65552e-07	1.28405e-06	0.371029	0.394145	0.569309	0.492878	0.604722	0.494589	0.115372	0.384495	-0.22716	0.326951	-0.0321045	-0.202978	-0.526754	-0.362559	-0.364424	0.00448147	-0.423647	-0.421716	-0.303274	-0.304663	-0.339198	-0.519646
REACTOME_ANTIGEN_PROCESSING_UBIQUITINATION_PROTEASOME_DEGRADATION	C2: curated gene sets	-0.0642042	-0.313116	0.186436	0.195096	0.389515	0.0266163	0.0230176	15.5494	2.81479e-07	1.35685e-06	-0.016348	-0.0676459	0.163843	0.215034	0.165342	0.178932	0.14714	0.238763	0.199383	0.465301	0.419646	0.283598	0.0501402	0.0383108	-0.164939	-0.241235	-0.00329844	-0.211513	-0.401906	-0.429746	-0.286827	-0.235586
GO_REGULATION_OF_ORGAN_MORPHOGENESIS	C5: GO gene sets	0.0608897	-0.389741	0.191134	0.285566	0.492401	-0.0966777	0.0442279	15.5033	2.89354e-07	1.39051e-06	-0.254279	-0.131456	0.0957018	0.144808	0.143455	0.28514	0.272645	0.30071	0.283344	0.571566	0.480315	0.425322	0.25967	0.260905	-0.171699	-0.0960565	0.0516297	-0.16051	-0.509789	-0.56125	-0.37923	-0.337928
FULCHER_INFLAMMATORY_RESPONSE_LECTIN_VS_LPS_DN	C2: curated gene sets	0.022434	0.144949	-0.455252	-0.195633	-0.0765185	-0.426696	-0.119336	15.4796	2.93509e-07	1.40613e-06	-0.4852	-0.398739	-0.39615	-0.520106	-0.474068	-0.37158	-0.261854	-0.196651	-0.128396	-0.283685	-0.0456261	0.0997556	0.178959	-0.00899504	0.0580346	-0.036502	-0.0793267	0.253711	0.224734	-0.0691978	0.073146	0.24235
GO_REGULATION_OF_INTRACELLULAR_SIGNAL_TRANSDUCTION	C5: GO gene sets	0.150226	0.248424	-0.289473	-0.180051	-0.0757472	-0.256759	-0.0187654	15.399	3.08067e-07	1.47135e-06	-0.269151	-0.321571	-0.179554	-0.371546	-0.33791	-0.158962	-0.17829	-0.224414	-0.137448	-0.0802798	-0.202097	0.0551349	0.24263	0.196471	0.116866	0.111115	0.0840482	0.316385	0.177071	0.175141	0.264193	0.30933
GO_REGULATION_OF_IMMUNE_RESPONSE	C5: GO gene sets	0.253313	-0.0730185	-0.252662	0.00408737	0.381043	-0.300207	0.0181026	15.3396	3.19306e-07	1.51573e-06	-0.331155	-0.291449	-0.278016	-0.237374	-0.337004	-0.183606	-0.00189501	-0.00634378	0.0205009	0.383713	0.405999	0.353416	0.317152	0.388347	0.230245	0.0629442	0.267876	0.151714	-0.231902	-0.21182	-0.0981453	0.0250606
LEE_AGING_NEOCORTEX_UP	C2: curated gene sets	0.10185	0.319051	-0.401794	-0.264934	-0.0159861	-0.183008	-0.0223937	15.342	3.18854e-07	1.51573e-06	-0.234135	-0.310098	-0.00479146	-0.412836	-0.473684	-0.318862	-0.291509	-0.335006	-0.168286	-0.0682478	0.0664099	-0.0461205	0.131302	0.103672	0.0046672	0.29109	-0.0214812	0.374453	0.19317	0.470401	0.191642	0.365588
GO_RIBONUCLEOPROTEIN_COMPLEX_BIOGENESIS	C5: GO gene sets	-0.256196	-0.443507	0.409107	0.163364	0.15296	0.513417	0.0099105	15.3324	3.20695e-07	1.5177e-06	0.56455	0.553613	0.422087	0.463387	0.533364	0.230571	0.238168	0.277298	-0.0253731	0.0988375	0.358828	0.0012155	-0.512853	-0.356111	-0.163059	0.211748	-0.460705	-0.43398	-0.450354	-0.272219	-0.582364	-0.478618
GO_LOCOMOTION	C5: GO gene sets	0.208361	0.311739	-0.393054	-0.176981	0.053608	-0.273133	0.0105373	15.2824	3.30552e-07	1.55961e-06	-0.363777	-0.314841	-0.140781	-0.48227	-0.430678	-0.266215	-0.332601	-0.14461	-0.0537327	0.0991369	-0.111894	0.173581	0.419314	0.261415	0.244917	0.0183826	0.0977758	0.334098	0.299023	0.270992	0.255951	0.398633
FOURNIER_ACINAR_DEVELOPMENT_LATE_2	C2: curated gene sets	-0.0558166	-0.3607	0.212555	-0.0417155	-0.0171738	0.453884	-0.011815	15.2643	3.34187e-07	1.57199e-06	0.409831	0.421518	0.530305	0.146574	0.25796	0.233132	-0.0187825	0.0202346	-0.126599	0.053342	-0.168785	0.0639218	0.00473747	0.168656	-0.264424	0.0748269	-0.26288	-0.397544	-0.392677	-0.403806	-0.301794	-0.307678
HOFFMANN_LARGE_TO_SMALL_PRE_BII_LYMPHOCYTE_UP	C2: curated gene sets	-0.0146452	-0.44417	0.300787	-0.0611563	-0.0810567	0.541788	-0.00877235	15.2098	3.45444e-07	1.62005e-06	0.468431	0.534459	0.622473	0.232251	0.344232	0.325878	-0.157916	0.144904	-0.170457	0.118854	-0.367964	0.00594011	0.0046493	0.328137	-0.223218	0.0371564	-0.21995	-0.445886	-0.407168	-0.495368	-0.496228	-0.376201
RODRIGUES_THYROID_CARCINOMA_POORLY_DIFFERENTIATED_UP	C2: curated gene sets	-0.174633	-0.350043	0.214778	0.195936	-0.031924	0.366729	-0.0175831	15.1998	3.47537e-07	1.62497e-06	0.317777	0.296621	0.485787	0.193914	0.192222	0.258197	0.198764	0.152241	0.236801	0.112758	0.0123587	-0.220889	0.101398	-0.144448	-0.345694	-0.202854	-0.281567	-0.327317	-0.268483	-0.485118	-0.346447	-0.32285
PUJANA_BRCA_CENTERED_NETWORK	C2: curated gene sets	-0.107882	-0.447002	0.396324	-0.0535995	-0.186674	0.558692	-0.0286452	15.1828	3.51146e-07	1.63693e-06	0.529678	0.491423	0.654975	0.332042	0.552482	0.304447	0.0464957	0.027624	-0.234918	-0.179251	-0.366796	-0.0139755	-0.254004	-0.0147304	-0.295055	0.365353	-0.340974	-0.289261	-0.478475	-0.448933	-0.500241	-0.518102
PUJANA_ATM_PCC_NETWORK	C2: curated gene sets	-0.0518568	-0.328703	0.162189	0.106652	-0.0388266	0.355604	-0.00663362	15.1472	3.58854e-07	1.66787e-06	0.331827	0.353593	0.381392	0.161931	0.157378	0.167258	0.058594	0.131452	0.129912	-0.0168065	0.0720887	-0.171762	-0.0619414	0.101424	-0.185495	0.101795	-0.215066	-0.280341	-0.331811	-0.379271	-0.335232	-0.316858
GO_RESPONSE_TO_NITROGEN_COMPOUND	C5: GO gene sets	0.229665	0.309359	-0.352223	-0.158995	-0.0843406	-0.284924	0.0024397	15.1107	3.66949e-07	1.70041e-06	-0.392398	-0.296937	-0.165438	-0.433693	-0.418857	-0.204119	-0.262128	-0.175095	-0.0397631	-0.135158	-0.250845	0.132982	0.347827	0.29622	0.269384	0.0712053	0.16369	0.357979	0.296267	0.1623	0.357027	0.373223
GO_CELLULAR_RESPONSE_TO_STARVATION	C5: GO gene sets	0.189584	0.398529	-0.462593	-0.123767	0.0316699	-0.359815	0.00895679	15.055	3.79653e-07	1.75407e-06	-0.426126	-0.377668	-0.27565	-0.426827	-0.588752	-0.372201	-0.0287491	-0.312681	-0.0298717	-0.169983	0.0391316	0.225861	0.370163	0.293487	-0.175293	0.0970908	0.362472	0.350037	0.33668	0.377177	0.413525	0.515227
GO_CYTOKINE_MEDIATED_SIGNALING_PATHWAY	C5: GO gene sets	0.131353	-0.168517	-0.210895	0.128912	0.439958	-0.489262	-0.026349	14.9543	4.03872e-07	1.85495e-06	-0.49296	-0.532268	-0.442557	-0.216071	-0.238875	-0.177738	0.152874	0.116333	0.117529	0.384938	0.483348	0.451589	0.212275	0.283296	0.0899613	-0.184758	0.25599	0.132637	-0.341758	-0.324468	-0.228642	-0.080355
GO_MITOCHONDRIAL_MEMBRANE_ORGANIZATION	C5: GO gene sets	-0.0707475	-0.345399	0.411743	-0.0534326	0.0513788	0.354623	0.00964555	14.9549	4.03717e-07	1.85495e-06	0.306578	0.336027	0.421264	0.456685	0.288039	0.490505	-0.0782747	-0.110111	0.0280874	0.0690279	0.0594702	0.0256384	-0.299812	0.0987756	0.128133	-0.147814	-0.133021	-0.400934	-0.427274	-0.456288	-0.360395	-0.0821059
GO_REGULATION_OF_PROTEIN_MODIFICATION_BY_SMALL_PROTEIN_CONJUGATION_OR_REMOVAL	C5: GO gene sets	-0.0172239	-0.311715	0.111124	0.263613	0.370494	-0.00755004	0.025834	14.9007	4.17443e-07	1.91164e-06	-0.0807483	-0.0879277	0.146026	0.120723	0.0965849	0.116064	0.324356	0.173667	0.292816	0.442126	0.389671	0.279686	0.0690749	0.136903	-0.232942	-0.0511106	-0.0080445	-0.230273	-0.398515	-0.378564	-0.270191	-0.281033
DEBIASI_APOPTOSIS_BY_REOVIRUS_INFECTION_UP	C2: curated gene sets	0.0417893	0.272558	-0.36192	-0.140019	-0.032151	-0.297887	-0.0420089	14.8459	4.31828e-07	1.97172e-06	-0.351445	-0.31602	-0.226195	-0.322845	-0.429795	-0.333121	-0.0672676	-0.176	-0.176791	0.00342421	-0.0951822	-0.00469493	0.134479	-0.095299	0.190074	-0.0955669	0.0752592	0.306923	0.391389	0.0940451	0.232671	0.33776
GRADE_COLON_AND_RECTAL_CANCER_UP	C2: curated gene sets	-0.0781835	-0.329423	0.141884	0.106146	-0.0528818	0.282375	-0.027521	14.7855	4.483e-07	2.035e-06	0.256386	0.247476	0.343264	0.137515	0.128808	0.159329	0.203636	0.134597	-0.019796	-0.0162332	-0.0614468	-0.0809652	-0.0411036	-0.0118319	-0.256789	0.0325151	-0.113708	-0.287722	-0.436861	-0.330376	-0.281779	-0.310377
KEGG_CELL_CYCLE	C2: curated gene sets	-0.26404	-0.245935	0.361538	-0.116616	-0.110087	0.494869	-0.0300347	14.7891	4.47305e-07	2.035e-06	0.365764	0.521533	0.59731	0.324488	0.232531	0.527595	-0.13964	-0.210247	3.94966e-05	-0.350639	-0.111767	0.132146	-0.196449	-0.118123	-0.44126	-0.177894	-0.386474	-0.290686	-0.275701	-0.397574	-0.222316	-0.0434
REACTOME_REGULATION_OF_MRNA_STABILITY_BY_PROTEINS_THAT_BIND_AU_RICH_ELEMENTS	C2: curated gene sets	0.0588464	-0.429438	0.138973	0.246296	0.524066	-0.0375384	0.034656	14.7776	4.50505e-07	2.03906e-06	-0.135594	-0.0700586	0.0930371	0.030916	0.169863	0.21614	0.289318	0.184867	0.264703	0.496648	0.567167	0.508383	0.244773	0.337639	-0.184736	-0.13113	0.027686	-0.126465	-0.559157	-0.602624	-0.428995	-0.429949
GO_POSITIVE_REGULATION_OF_PROTEIN_MODIFICATION_BY_SMALL_PROTEIN_CONJUGATION_OR_REMOVAL	C5: GO gene sets	-0.0353155	-0.323768	0.121805	0.300335	0.428586	-0.0711401	0.0246974	14.7434	4.60186e-07	2.07684e-06	-0.147439	-0.20074	0.134759	0.157462	0.0979777	0.109975	0.380376	0.218988	0.301639	0.493482	0.45558	0.336697	0.117562	0.125848	-0.277078	-0.130856	-0.0120539	-0.242331	-0.442807	-0.376592	-0.258498	-0.29861
CHANDRAN_METASTASIS_DN	C2: curated gene sets	0.0685479	0.515306	-0.449874	-0.408794	-0.0517885	-0.353899	-0.0397182	14.6784	4.79215e-07	2.15647e-06	-0.280627	-0.505666	-0.275404	-0.407488	-0.495884	-0.44625	-0.334252	-0.601265	-0.290866	-0.237576	0.0207274	0.0614832	0.452338	-0.249465	0.31851	-0.265176	0.086533	0.584026	0.578926	0.453564	0.31794	0.642071
GO_NEGATIVE_REGULATION_OF_CELLULAR_PROTEIN_LOCALIZATION	C5: GO gene sets	0.13145	0.307052	-0.167118	-0.174321	-0.0261497	-0.381184	-0.00244574	14.6536	4.86702e-07	2.17757e-06	-0.451085	-0.356865	-0.335602	-0.224567	-0.0861793	-0.190607	-0.179979	-0.302071	-0.0409117	-0.0684555	-0.099213	0.0892195	0.144136	0.132334	0.239457	0.080103	0.0612208	0.157961	0.334759	0.159069	0.471084	0.412386
GO_NEGATIVE_REGULATION_OF_PROTEOLYSIS	C5: GO gene sets	0.157324	0.322926	-0.304752	-0.133348	-0.206393	-0.213863	-0.00790082	14.6548	4.86324e-07	2.17757e-06	-0.396193	-0.098589	-0.146807	-0.345344	-0.322768	-0.246143	-0.163211	-0.00341282	-0.233419	-0.24319	-0.353803	-0.0221868	0.16499	0.0329521	0.209169	0.1688	0.210708	0.272919	0.200149	0.34981	0.355514	0.436237
DOUGLAS_BMI1_TARGETS_DN	C2: curated gene sets	0.188879	0.362637	-0.455306	-0.134301	0.0257629	-0.377746	-0.00305392	14.6251	4.95434e-07	2.21029e-06	-0.443203	-0.388278	-0.301757	-0.406558	-0.552013	-0.407346	-0.0841891	-0.197127	-0.121585	0.0986243	-0.238376	0.21704	0.406499	0.293841	0.245763	-0.17182	0.170113	0.342799	0.23607	0.265751	0.487892	0.480673
GO_TRANSCRIPTION_COACTIVATOR_ACTIVITY	C5: GO gene sets	-0.178674	-0.185019	0.236791	0.121725	-0.0207517	0.288723	0.00277238	14.5278	5.26635e-07	2.34277e-06	0.284392	0.254302	0.327474	0.27057	0.321952	0.117852	0.15817	0.116276	0.0907297	0.0365586	0.00735367	-0.106167	-0.295652	-0.200366	-0.146082	-0.149703	-0.101568	-0.109924	-0.195153	-0.259014	-0.191053	-0.169953
WELCSH_BRCA1_TARGETS_UP	C2: curated gene sets	0.152728	0.227022	-0.291145	-0.205675	-0.200424	-0.11099	-0.023907	14.4909	5.38996e-07	2.39093e-06	-0.178975	-0.147152	-0.00684222	-0.424255	-0.222051	-0.22713	-0.15983	-0.20687	-0.250324	-0.179904	-0.290584	-0.130785	0.163028	0.216921	0.0827814	0.0758566	0.225051	0.174902	0.263461	0.143125	0.343848	0.209773
PENG_RAPAMYCIN_RESPONSE_UP	C2: curated gene sets	0.319337	0.26053	-0.335435	-0.0722604	0.221192	-0.487705	0.0398502	14.4798	5.42789e-07	2.40092e-06	-0.51264	-0.568492	-0.381982	-0.426262	-0.450275	-0.129768	-0.304617	0.0469713	0.0408642	0.215361	-0.0201726	0.468387	0.302197	0.33048	0.337014	0.175878	0.451114	0.302362	0.287941	0.32453	-0.0214075	0.409222
GO_RIBONUCLEOPROTEIN_COMPLEX	C5: GO gene sets	-0.177966	-0.427308	0.393269	0.143375	0.0475729	0.462105	0.00511801	14.4412	5.56177e-07	2.45316e-06	0.534054	0.457478	0.394784	0.417406	0.470744	0.291656	0.248572	0.244714	-0.0631598	-0.00277299	0.302988	-0.157496	-0.372297	-0.203395	-0.198929	0.248251	-0.363461	-0.426223	-0.41859	-0.302276	-0.525068	-0.464381
GO_INTRINSIC_COMPONENT_OF_ENDOPLASMIC_RETICULUM_MEMBRANE	C5: GO gene sets	0.225142	0.37139	-0.488735	-0.265201	-0.0159406	-0.344686	-0.0164103	14.4231	5.62574e-07	2.47437e-06	-0.412294	-0.328123	-0.29364	-0.630896	-0.465667	-0.369641	-0.261042	-0.232865	-0.301696	0.113426	-0.233299	0.0720511	0.42625	0.441779	0.270002	0.135823	-0.148144	0.178766	0.303151	0.2598	0.531366	0.583865
MILI_PSEUDOPODIA_CHEMOTAXIS_DN	C2: curated gene sets	0.0554284	0.330111	-0.409108	-0.221543	-0.141567	-0.237208	-0.0500263	14.3858	5.76026e-07	2.5264e-06	-0.348198	-0.309816	-0.0536095	-0.47198	-0.388329	-0.367014	-0.312884	-0.17709	-0.174655	-0.117253	-0.290187	-0.0172598	0.267284	0.121989	0.0741807	-0.202088	0.0157764	0.329226	0.223515	0.263642	0.412749	0.421424
KARLSSON_TGFB1_TARGETS_UP	C2: curated gene sets	-0.0917462	-0.394349	0.0202434	-0.0212517	0.06485	0.559523	-0.0254717	14.359	5.85881e-07	2.56241e-06	0.464745	0.607476	0.606349	0.101421	-0.0358243	-0.00486641	-0.0625847	0.130569	-0.13174	0.209762	0.216474	-0.231686	0.0560481	0.059594	-0.248987	-0.170946	-0.15444	-0.205641	-0.539321	-0.516403	-0.407214	-0.303164
GO_TRANSPORT_VESICLE	C5: GO gene sets	0.161873	0.344134	-0.379728	-0.0902432	-0.0366504	-0.381668	-0.00612879	14.349	5.89623e-07	2.57155e-06	-0.44528	-0.389909	-0.309814	-0.402294	-0.402408	-0.334482	-0.057553	-0.0445354	-0.168641	0.101128	-0.131583	-0.0794963	0.448026	0.200038	-0.0210031	-0.142634	0.32494	0.322314	0.263268	0.328437	0.46491	0.341738
GO_RESPONSE_TO_STARVATION	C5: GO gene sets	0.134669	0.399185	-0.397251	-0.0676044	0.00244406	-0.387027	0.00549792	14.3431	5.91838e-07	2.574e-06	-0.447155	-0.431071	-0.282855	-0.429038	-0.501831	-0.260884	-0.0117827	-0.216124	0.0250932	-0.192277	-0.0283287	0.227938	0.346739	0.251879	-0.169366	-0.00655736	0.250648	0.349035	0.425917	0.367813	0.369881	0.48328
BOYAULT_LIVER_CANCER_SUBCLASS_G3_UP	C2: curated gene sets	-0.149816	-0.380616	0.268348	0.170001	0.0991464	0.416656	0.00955891	14.3309	5.96443e-07	2.5868e-06	0.341849	0.414526	0.493594	0.29809	0.189782	0.317173	0.0554609	0.457534	-0.00299207	0.129466	0.221101	-0.0531272	0.0329693	-0.0136077	-0.286486	-0.118561	-0.363392	-0.382508	-0.278658	-0.432749	-0.482898	-0.326268
GO_NUCLEAR_SPECK	C5: GO gene sets	-0.192895	-0.247276	0.268692	0.00660997	-0.306984	0.509213	-0.034921	14.3095	6.0461e-07	2.61494e-06	0.459943	0.550665	0.517029	0.151994	0.270546	0.383534	-0.291219	0.0215012	0.289548	-0.119353	-0.416581	-0.385018	-0.164904	-0.0897852	-0.384076	-0.0505551	-0.275153	-0.285423	-0.123343	-0.229271	-0.268165	-0.330177
GO_NEGATIVE_REGULATION_OF_TRANSPORT	C5: GO gene sets	0.181449	0.27259	-0.202977	-0.200308	0.0113473	-0.328617	0.00493331	14.2732	6.18753e-07	2.66869e-06	-0.373615	-0.337796	-0.274439	-0.273085	-0.223597	-0.112248	-0.301369	-0.215451	-0.0841036	0.0270084	-0.105493	0.112526	0.223721	0.259833	0.276679	0.145768	0.00124164	0.169866	0.348607	0.151767	0.294546	0.398165
GO_CHROMATIN	C5: GO gene sets	-0.0936214	-0.349752	0.203078	0.00595621	-0.0240122	0.381127	-0.0235647	14.2238	6.38551e-07	2.74647e-06	0.307067	0.371827	0.464488	0.20019	0.180787	0.228256	-0.115243	-0.0561184	0.18923	0.0246841	-0.191169	0.0944485	-0.0487441	0.0524005	-0.0941214	-0.0577914	-0.319851	-0.344453	-0.309394	-0.389887	-0.418148	-0.286879
REACTOME_APOPTOSIS	C2: curated gene sets	-0.0105034	-0.411207	0.086471	0.240552	0.412366	-0.0437633	-0.000985182	14.2089	6.44675e-07	2.76517e-06	-0.103558	-0.136238	0.108506	0.0556483	-0.00698168	0.210746	0.238453	0.290449	0.192754	0.469938	0.370785	0.396375	0.0555047	0.131783	-0.0440211	-0.244909	0.0491254	-0.155392	-0.604636	-0.563432	-0.440585	-0.291989
CHARAFE_BREAST_CANCER_LUMINAL_VS_MESENCHYMAL_UP	C2: curated gene sets	0.161347	0.41425	-0.3443	-0.23488	-0.0458297	-0.406561	-0.00985114	14.1745	6.59035e-07	2.819e-06	-0.440643	-0.395146	-0.383893	-0.496184	-0.321378	-0.215338	-0.347893	-0.299952	-0.0567942	-0.234881	-0.216497	0.313888	0.192357	0.193608	0.0655707	-0.0606515	0.415852	0.367601	0.410426	0.386629	0.526903	0.379691
GO_NUCLEAR_CHROMOSOME	C5: GO gene sets	-0.132638	-0.320421	0.236967	-0.0228266	-0.0990117	0.396716	-0.0331707	14.1453	6.71456e-07	2.86427e-06	0.318922	0.363753	0.507472	0.283136	0.238153	0.189614	-0.129222	-0.102027	0.162769	0.0546203	-0.273512	-0.0781435	-0.205585	0.0554183	-0.204895	-0.042744	-0.265382	-0.375231	-0.314337	-0.378648	-0.297196	-0.236691
GO_MACROMOLECULE_CATABOLIC_PROCESS	C5: GO gene sets	-0.0998236	-0.242574	0.150911	0.201023	0.217555	0.15161	0.020514	14.1325	6.77011e-07	2.88007e-06	0.179625	0.0863808	0.188822	0.126521	0.221023	0.105189	0.148198	0.290833	0.164038	0.153116	0.323012	0.176535	-0.105232	-0.0163921	-0.127115	-0.060613	-0.189766	-0.212762	-0.247475	-0.260775	-0.280085	-0.211772
TSAI_RESPONSE_TO_IONIZING_RADIATION	C2: curated gene sets	0.131028	0.250966	-0.278005	-0.135174	-0.00405249	-0.260916	-0.00565779	14.1277	6.79103e-07	2.8811e-06	-0.348009	-0.260886	-0.173854	-0.368605	-0.208929	-0.25648	-0.242125	-0.0832336	-0.080163	-0.113998	0.063676	0.0381647	0.209141	0.115788	0.116055	0.119819	0.0943392	0.239656	0.341886	0.109648	0.236606	0.327032
GO_NEGATIVE_REGULATION_OF_ESTABLISHMENT_OF_PROTEIN_LOCALIZATION	C5: GO gene sets	0.123962	0.342373	-0.226728	-0.20232	0.0383577	-0.361725	0.00338313	14.1196	6.82618e-07	2.88511e-06	-0.418163	-0.395447	-0.271566	-0.201783	-0.153898	-0.324503	-0.238896	-0.245691	-0.122372	0.0486981	-0.11435	0.180725	0.0467604	0.225256	0.332817	-0.0193371	0.0343152	0.230998	0.417245	0.177779	0.446458	0.439383
KIM_WT1_TARGETS_UP	C2: curated gene sets	0.353315	0.328093	-0.396603	-0.410182	0.122414	-0.347702	0.0141283	14.1171	6.83755e-07	2.88511e-06	-0.3777	-0.457205	-0.2082	-0.367351	-0.403771	-0.418687	-0.530609	-0.463833	-0.236104	-0.0141365	-0.159768	0.541147	0.491997	0.428096	0.268342	0.180607	0.397533	0.403544	0.464218	-0.0264552	0.351579	0.447582
GO_MEMBRANE_MICRODOMAIN	C5: GO gene sets	0.192706	0.30334	-0.391219	-0.0111301	-0.0209157	-0.322828	0.0109977	14.0867	6.97231e-07	2.91043e-06	-0.361222	-0.362395	-0.244868	-0.426323	-0.483271	-0.264064	-0.0231229	0.0128373	-0.0231046	-0.119566	-0.191232	0.248051	0.380466	0.173523	0.194522	0.0106494	0.204369	0.345992	0.200745	0.208664	0.307926	0.453371
GO_NUCLEOLUS	C5: GO gene sets	-0.170357	-0.278822	0.190125	-0.0218613	0.023595	0.393721	-0.0222346	14.0897	6.95874e-07	2.91043e-06	0.404356	0.396436	0.380371	0.183154	0.262523	0.124696	-0.0382483	0.0475907	-0.0749262	-0.109454	0.164742	0.0154962	-0.275455	-0.275528	-0.135662	0.100201	-0.265343	-0.244271	-0.246892	-0.239137	-0.329386	-0.334426
GO_POSTTRANSCRIPTIONAL_REGULATION_OF_GENE_EXPRESSION	C5: GO gene sets	-0.0263384	-0.375377	0.165785	0.103847	0.201656	0.183034	-0.0020734	14.095	6.935e-07	2.91043e-06	0.191519	0.103889	0.253694	0.071221	0.241234	0.184899	0.104931	0.0626459	0.143962	0.143636	0.257534	0.203797	0.0579919	0.186665	-0.212845	-0.00933206	-0.154172	-0.305488	-0.426302	-0.417541	-0.395247	-0.332308
WINTER_HYPOXIA_UP	C2: curated gene sets	-0.105249	-0.406881	0.150945	0.319533	-0.0141965	0.459495	0.00848552	14.0932	6.94338e-07	2.91043e-06	0.405824	0.42318	0.549482	0.0239786	0.277156	0.151701	0.268698	0.59513	0.0947701	-0.071429	-0.00271052	0.0315502	-0.297992	-0.0828149	0.128528	-0.305549	0.031583	-0.267014	-0.500804	-0.542973	-0.448001	-0.275614
ZHANG_BREAST_CANCER_PROGENITORS_UP	C2: curated gene sets	-0.190115	-0.302069	0.191767	0.0209697	-0.187688	0.387854	-0.0555553	14.0812	6.99717e-07	2.91299e-06	0.392045	0.393881	0.377635	0.188348	0.164327	0.222627	-0.158081	0.180254	0.0407363	0.0196897	-0.170621	-0.412133	-0.036258	-0.284488	-0.325628	-0.0753056	-0.228897	-0.329827	-0.270353	-0.332164	-0.239084	-0.338919
GO_IMMUNE_RESPONSE_REGULATING_CELL_SURFACE_RECEPTOR_SIGNALING_PATHWAY	C5: GO gene sets	0.211965	-0.286641	-0.058114	0.166789	0.428932	-0.206533	0.0281747	14.0006	7.37025e-07	3.06013e-06	-0.261755	-0.168663	-0.189183	-0.0310226	-0.159141	0.0158217	0.173938	0.170249	0.15618	0.516222	0.472001	0.298574	0.268744	0.442233	0.0833003	0.0188365	0.246713	-0.0806749	-0.387018	-0.480226	-0.298435	-0.186851
GO_ANTIGEN_PROCESSING_AND_PRESENTATION_OF_PEPTIDE_ANTIGEN_VIA_MHC_CLASS_I	C5: GO gene sets	0.136277	-0.358143	0.0779554	0.25221	0.504459	-0.251088	0.0291491	13.9732	7.50226e-07	3.10666e-06	-0.307356	-0.311127	-0.134782	0.0577327	0.0656185	0.110515	0.35302	0.280824	0.122785	0.546938	0.540808	0.425631	0.297444	0.415274	-0.100036	-0.0311527	0.0998582	-0.0416364	-0.519386	-0.523035	-0.365842	-0.340815
HADDAD_B_LYMPHOCYTE_PROGENITOR	C2: curated gene sets	0.127796	0.238084	-0.371285	-0.216389	-0.351996	-0.35548	-0.0934568	13.964	7.54685e-07	3.11683e-06	-0.299233	-0.373077	-0.394132	-0.478073	-0.271108	-0.364673	-0.385071	-0.0771103	-0.186987	-0.459652	-0.307955	-0.288381	0.204349	0.165461	0.298236	0.0700781	-0.0991466	0.422871	0.235007	0.0535585	0.0343382	0.444647
GARY_CD5_TARGETS_DN	C2: curated gene sets	-0.191325	-0.305333	0.124774	-0.053412	-0.0347751	0.283425	-0.0692389	13.9582	7.57549e-07	3.118e-06	0.3126	0.257846	0.279828	0.0347405	0.174597	0.164985	0.0301265	0.0107928	-0.201155	0.0639951	0.0264306	-0.194751	-0.192491	-0.156409	-0.226274	-0.100177	-0.281275	-0.274007	-0.369412	-0.372659	-0.195198	-0.315386
PUJANA_XPRSS_INT_NETWORK	C2: curated gene sets	-0.0898698	-0.425903	0.369007	0.00147097	-0.210041	0.522213	-0.0241324	13.9553	7.58975e-07	3.118e-06	0.496076	0.478995	0.59157	0.307533	0.508556	0.290932	0.056236	0.185044	-0.236867	-0.0744972	-0.379943	-0.175683	-0.289614	0.079297	-0.340486	0.317624	-0.21617	-0.290878	-0.444347	-0.50395	-0.396587	-0.493753
GO_REGULATION_OF_CELL_CYCLE_PHASE_TRANSITION	C5: GO gene sets	-0.0134625	-0.362521	0.180269	0.251692	0.377151	0.122571	0.041597	13.9458	7.63624e-07	3.12885e-06	0.0729759	-0.00156163	0.296299	0.235285	0.187391	0.11813	0.31204	0.216427	0.22661	0.379327	0.412788	0.339338	0.121049	0.137602	-0.285533	-0.0581962	0.0177666	-0.173827	-0.473707	-0.533512	-0.332674	-0.298886
GO_RNA_PROCESSING	C5: GO gene sets	-0.203691	-0.386527	0.38134	0.0179821	0.00121722	0.51487	-0.00931183	13.9372	7.6791e-07	3.13022e-06	0.529879	0.538416	0.476317	0.388988	0.471139	0.283892	-0.0295208	0.123644	-0.0401765	-0.123485	0.195661	-0.068524	-0.423037	-0.278319	-0.21836	0.296893	-0.395631	-0.412163	-0.401724	-0.191196	-0.485151	-0.442401
RHEIN_ALL_GLUCOCORTICOID_THERAPY_DN	C2: curated gene sets	-0.0973488	-0.259359	0.228131	0.0675141	-0.108879	0.406985	-0.000104004	13.9371	7.67979e-07	3.13022e-06	0.380917	0.402286	0.437753	0.206564	0.213332	0.264496	0.104172	0.174143	-0.0757728	-0.235415	-0.0344775	-0.056745	-0.0968202	-0.141891	-0.261304	0.154358	-0.141087	-0.257701	-0.229972	-0.251831	-0.208435	-0.348857
GO_REGULATION_OF_INTRINSIC_APOPTOTIC_SIGNALING_PATHWAY	C5: GO gene sets	0.117188	0.242236	-0.238818	-0.273388	-0.271577	-0.328781	-0.0700261	13.9174	7.7786e-07	3.16222e-06	-0.292248	-0.374989	-0.319107	-0.24762	-0.363332	-0.105502	-0.262608	-0.261276	-0.296281	-0.389899	-0.410205	-0.0146267	0.0205743	-0.0121887	0.264882	0.28905	0.0236236	0.313202	0.226804	0.221186	0.200111	0.249874
GO_FC_RECEPTOR_SIGNALING_PATHWAY	C5: GO gene sets	0.198842	-0.326506	-0.0472959	0.160392	0.428402	-0.15952	0.0230735	13.9108	7.81203e-07	3.16753e-06	-0.241689	-0.0926783	-0.144191	-0.0383228	-0.121939	0.018374	0.191698	0.160762	0.128716	0.545173	0.476363	0.26367	0.235552	0.4322	0.0382128	0.0302651	0.25798	-0.139249	-0.432255	-0.513744	-0.321007	-0.226273
GO_CELLULAR_RESPONSE_TO_OXYGEN_CONTAINING_COMPOUND	C5: GO gene sets	0.203454	0.232718	-0.326287	-0.199211	-0.116131	-0.301838	-0.0295246	13.9003	7.86517e-07	3.1808e-06	-0.372113	-0.320791	-0.212609	-0.381008	-0.417681	-0.180171	-0.185019	-0.231123	-0.18149	-0.20616	-0.290836	0.148601	0.291329	0.205515	0.267415	0.115113	0.137898	0.256968	0.198411	0.103593	0.274479	0.330135
GO_GTPASE_ACTIVITY	C5: GO gene sets	0.200706	0.221377	-0.33378	-0.130248	-0.0252482	-0.231929	-0.00241818	13.8876	7.93033e-07	3.19884e-06	-0.305284	-0.160897	-0.229606	-0.247365	-0.419336	-0.334639	-0.197746	-0.179656	-0.0133415	0.0989144	-0.157477	-0.017182	0.302083	0.336333	0.151578	0.0392171	0.174317	0.204312	0.224902	0.224825	0.272157	0.18069
DELACROIX_RARG_BOUND_MEF	C2: curated gene sets	0.0959526	0.303859	-0.311359	-0.189579	0.0278673	-0.271574	-0.0106763	13.8502	8.12584e-07	3.26923e-06	-0.370644	-0.21847	-0.225607	-0.230521	-0.379114	-0.324442	-0.000554643	-0.298565	-0.269618	-0.019326	0.0531723	0.0497557	0.0669516	-0.0152092	0.242285	-0.0585398	0.244276	0.387341	0.354648	0.247279	0.232922	0.297103
CHIARADONNA_NEOPLASTIC_TRANSFORMATION_KRAS_UP	C2: curated gene sets	-0.0367485	-0.177002	-0.0717987	-0.160888	0.185321	0.378161	-0.0034711	13.8022	8.38443e-07	3.36458e-06	0.385445	0.316315	0.432724	-0.0449349	0.040568	-0.211029	-0.211257	-0.047511	-0.223896	0.188981	0.126218	0.240764	-0.0247134	-0.0179253	-0.0764059	0.0126527	-0.0773507	-0.147067	-0.183511	-0.247033	-0.11096	-0.196437
GO_MACROMOLECULAR_COMPLEX_DISASSEMBLY	C5: GO gene sets	-0.149336	-0.31958	0.362204	0.235025	0.13288	0.226546	0.0238812	13.779	8.51223e-07	3.40708e-06	0.311528	0.203225	0.164887	0.389765	0.355976	0.340871	0.334034	0.252164	0.118877	0.230264	0.355469	-0.187092	-0.182249	-0.0397834	-0.236843	-0.0917559	-0.196049	-0.2644	-0.216928	-0.354933	-0.462456	-0.299184
GO_CELL_MOTILITY	C5: GO gene sets	0.169866	0.348329	-0.405361	-0.16244	0.00205064	-0.262299	0.00485582	13.7233	8.8285e-07	3.52461e-06	-0.304366	-0.29541	-0.187119	-0.498172	-0.42773	-0.290182	-0.335015	-0.118485	-0.0338205	0.130695	-0.172368	0.0478253	0.438917	0.211207	0.238004	-0.0506299	0.0118341	0.396713	0.278579	0.305218	0.304741	0.456395
GO_MUSCLE_TISSUE_DEVELOPMENT	C5: GO gene sets	0.29738	0.201613	-0.323361	-0.383062	0.0270921	-0.266152	-0.0155219	13.7114	8.89785e-07	3.54321e-06	-0.262369	-0.349855	-0.186232	-0.412345	-0.324761	-0.232977	-0.41172	-0.452863	-0.284604	-0.249452	0.0984037	0.232325	0.291125	0.360885	0.458734	0.304634	0.0715242	0.21573	0.200736	0.092094	0.073531	0.425975
KINSEY_TARGETS_OF_EWSR1_FLII_FUSION_UP	C2: curated gene sets	-0.153636	-0.278362	0.202355	0.126521	-0.0449615	0.362174	-0.0100785	13.7012	8.95772e-07	3.55795e-06	0.319529	0.323517	0.443477	0.182457	0.19006	0.234547	0.0282318	0.16839	0.18294	0.0466505	-0.0485398	-0.132995	0.0272967	0.00682271	-0.26733	-0.194064	-0.340906	-0.260606	-0.265595	-0.396781	-0.250891	-0.217938
GO_ACTIVE_TRANSMEMBRANE_TRANSPORTER_ACTIVITY	C5: GO gene sets	0.174244	0.292712	-0.318327	-0.0905943	0.179568	-0.455219	0.0127757	13.6673	9.15969e-07	3.62892e-06	-0.386292	-0.49428	-0.485086	-0.372613	-0.328082	-0.254285	-0.0316013	-0.272831	0.0326499	0.365409	-0.0967807	0.270076	0.296049	0.153056	0.286442	-0.13819	0.273863	0.287588	0.350708	0.352112	0.225842	0.247312
GO_ENDOCYTIC_VESICLE	C5: GO gene sets	0.282062	0.261111	-0.340766	-0.251962	-0.0398621	-0.312483	-0.00542506	13.6573	9.21998e-07	3.64192e-06	-0.408874	-0.264709	-0.263866	-0.40376	-0.360251	-0.258288	-0.388617	-0.339172	-0.0280966	-0.169596	-0.152108	0.202117	0.321568	0.253371	0.0901982	0.301501	0.443672	0.302253	0.285097	0.113311	0.437217	0.16768
ONDER_CDH1_TARGETS_2_DN	C2: curated gene sets	0.195894	0.472617	-0.466374	-0.153572	-0.148358	-0.436445	-0.0123495	13.6503	9.26268e-07	3.64192e-06	-0.488769	-0.523754	-0.296813	-0.661574	-0.507311	-0.230236	-0.349278	-0.0945024	-0.0169354	-0.296923	-0.323495	0.175344	0.479342	0.283673	0.15906	-0.1845	0.241897	0.530709	0.478734	0.262312	0.484884	0.606445
SENESE_HDAC3_TARGETS_UP	C2: curated gene sets	0.157765	0.352737	-0.480198	-0.34888	-0.202014	-0.336214	-0.0704278	13.6503	9.26249e-07	3.64192e-06	-0.404427	-0.452265	-0.151951	-0.560221	-0.542353	-0.338021	-0.513834	-0.416067	-0.11674	-0.352066	-0.29364	0.0396631	0.475585	0.318938	0.103209	-0.0335363	-0.0753692	0.394955	0.304454	0.230349	0.319339	0.514586
DUTERTRE_ESTRADIOL_RESPONSE_24HR_UP	C2: curated gene sets	-0.119288	-0.273369	0.305628	0.196001	-0.202144	0.350078	-0.000663496	13.6288	9.39432e-07	3.67813e-06	0.260079	0.22102	0.569134	0.0821515	0.434405	0.400326	0.235382	0.292187	0.0604334	-0.112877	-0.333955	-0.159599	-0.206893	-0.170732	-0.15931	-0.0530256	-0.00647723	-0.319275	-0.200245	-0.323693	-0.301225	-0.222406
GO_REGULATION_OF_CYTOKINE_PRODUCTION	C5: GO gene sets	0.150157	0.274669	-0.283098	-0.181524	0.0445433	-0.245834	0.005745	13.6276	9.40204e-07	3.67813e-06	-0.274525	-0.292064	-0.170914	-0.417188	-0.259877	-0.172228	-0.202199	-0.189155	-0.153218	-0.0418014	-0.0412	0.216631	0.138423	0.210135	0.180461	0.0755971	0.146168	0.370428	0.110395	0.183289	0.336369	0.372862
SASSON_RESPONSE_TO_FORSKOLIN_UP	C2: curated gene sets	0.190845	0.303437	-0.40795	-0.135907	0.0836242	-0.372968	-0.00128142	13.6064	9.53464e-07	3.72066e-06	-0.408922	-0.429244	-0.280737	-0.480945	-0.479749	-0.263156	-0.123179	-0.153933	-0.130608	-0.222463	0.224884	0.248452	0.265201	0.231025	-0.0950378	0.177904	0.375133	0.346986	0.218347	0.234846	0.429665	0.287339
BORCZUK_MALIGNANT_MESOTHELIOMA_UP	C2: curated gene sets	-0.157198	-0.300241	0.207712	0.157956	0.0303412	0.341398	-0.00340802	13.5888	9.64553e-07	3.75452e-06	0.226322	0.350099	0.447774	0.127877	0.201287	0.293973	0.0348621	0.243934	0.19507	0.158904	0.0115883	-0.0794681	-0.0430646	-0.0606515	-0.388736	-0.154805	-0.138735	-0.250564	-0.366881	-0.383204	-0.218868	-0.281689
YAO_TEMPORAL_RESPONSE_TO_PROGESTERONE_CLUSTER_17	C2: curated gene sets	-0.048067	-0.329267	0.266678	0.0737013	0.134987	0.296314	0.0194715	13.5604	9.8287e-07	3.81628e-06	0.282925	0.309453	0.296565	0.318493	0.315833	0.165709	0.125677	0.116957	-0.0215297	0.132798	0.0906423	0.181519	-0.27251	-0.170156	0.0525507	0.0959954	0.0537859	-0.392301	-0.41007	-0.312323	-0.162293	-0.369347
GO_GOLGI_APPARATUS_PART	C5: GO gene sets	0.106035	0.335197	-0.374891	-0.0807909	-0.0351647	-0.341756	-0.0132566	13.5279	1.00424e-06	3.88955e-06	-0.370459	-0.391908	-0.2629	-0.377518	-0.424495	-0.322661	-0.0380684	-0.11899	-0.0853149	0.0946998	-0.228048	0.0278546	0.386097	0.177748	0.00550943	-0.191759	0.152579	0.309855	0.257906	0.334409	0.420307	0.353511
GO_WNT_SIGNALING_PATHWAY	C5: GO gene sets	0.0929433	-0.34584	0.161483	0.282923	0.40656	-0.137634	0.0397963	13.4311	1.07098e-06	4.13774e-06	-0.215514	-0.176386	-0.0210004	0.175271	0.00729891	0.301878	0.262986	0.275418	0.310366	0.517664	0.387229	0.314788	0.255043	0.327856	-0.0664032	-0.0495857	-0.00219329	-0.118928	-0.435076	-0.473202	-0.417046	-0.284946
GO_EXTRACELLULAR_SPACE	C5: GO gene sets	0.258013	0.285218	-0.321897	-0.116561	-0.0686765	-0.282693	0.0157578	13.4117	1.08491e-06	4.18122e-06	-0.413313	-0.328992	-0.105775	-0.470262	-0.342025	-0.153404	-0.190472	-0.0632701	-0.0959406	-0.148006	-0.214909	0.156885	0.405169	0.246771	0.249249	0.166446	0.222428	0.356104	0.228774	0.171297	0.258866	0.41105
ZHANG_TLX_TARGETS_60HR_DN	C2: curated gene sets	0.00575568	-0.433484	0.331	-0.076673	-0.0211189	0.521334	0.00568117	13.3921	1.09919e-06	4.22579e-06	0.496203	0.458249	0.609549	0.323942	0.379269	0.289791	-0.23191	0.0615632	-0.0596721	0.204538	-0.184964	-0.0829311	0.157628	0.248839	-0.361717	0.240014	-0.255985	-0.451248	-0.402342	-0.469885	-0.380058	-0.463885
KRIGE_RESPONSE_TO_TOSEDOSTAT_24HR_DN	C2: curated gene sets	-0.161065	-0.245133	0.192036	0.0216412	-0.0592549	0.278652	-0.0332621	13.3875	1.10251e-06	4.22812e-06	0.312757	0.265659	0.257541	0.175325	0.232339	0.168445	0.0373576	0.0506779	-0.023112	-0.0282585	-0.0483178	-0.101188	-0.240747	-0.193916	-0.148385	0.0609732	-0.283248	-0.246668	-0.2117	-0.212445	-0.24331	-0.311544
GO_CELL_ACTIVATION	C5: GO gene sets	0.273127	0.31862	-0.350581	-0.214037	-0.0222711	-0.320098	0.0108079	13.3372	1.14029e-06	4.36222e-06	-0.40349	-0.446686	-0.110117	-0.432435	-0.481125	-0.138184	-0.321177	-0.285551	-0.035383	-0.174454	-0.123493	0.231133	0.448527	0.356748	0.20328	0.106591	0.250489	0.345786	0.229462	0.308983	0.317622	0.391247
GO_NCRNA_METABOLIC_PROCESS	C5: GO gene sets	-0.258425	-0.415246	0.449398	0.168317	0.043605	0.455272	-0.00084446	13.3024	1.16712e-06	4.45392e-06	0.528797	0.516379	0.320641	0.497977	0.529532	0.320685	0.179026	0.257462	0.0684648	-0.122064	0.309606	-0.0567266	-0.466722	-0.41472	-0.156615	0.218965	-0.473035	-0.479681	-0.445853	-0.159613	-0.542043	-0.44904
GO_EARLY_ENDOSOME	C5: GO gene sets	0.0870648	0.321055	-0.327759	-0.0355457	0.181648	-0.36767	0.0178464	13.2821	1.1832e-06	4.50427e-06	-0.377184	-0.40812	-0.317707	-0.455952	-0.368627	-0.158698	-0.14956	-0.0355669	0.0784895	0.097099	0.197565	0.25028	0.382285	0.038029	-0.110535	-0.00977593	0.135321	0.424565	0.223544	0.195093	0.404013	0.358061
GO_REGULATION_OF_RNA_STABILITY	C5: GO gene sets	0.0201499	-0.420136	0.175026	0.206974	0.450571	0.0788565	0.0333795	13.2621	1.19915e-06	4.55384e-06	-0.030079	0.0130048	0.253644	0.0462163	0.212838	0.266022	0.196172	0.127943	0.296806	0.437343	0.45169	0.462681	0.210643	0.308769	-0.241806	-0.140678	-0.0361788	-0.199405	-0.546803	-0.526288	-0.422117	-0.406069
BHATTACHARYA_EMBRYONIC_STEM_CELL	C2: curated gene sets	-0.206137	-0.354994	0.298115	0.282776	0.288179	0.2452	0.024416	13.2186	1.23477e-06	4.67769e-06	0.0617604	0.17913	0.494708	0.166596	0.29559	0.43216	0.0892687	0.393706	0.365352	0.282971	0.220093	0.361473	0.0601801	-0.190095	-0.387548	-0.142757	-0.370464	-0.184843	-0.452297	-0.391832	-0.471679	-0.27432
GO_LIPID_CATABOLIC_PROCESS	C5: GO gene sets	-0.0365989	0.346745	-0.180826	0.0492903	0.265239	-0.488629	0.0220888	13.1799	1.26749e-06	4.77895e-06	-0.565096	-0.441768	-0.459024	-0.154315	-0.352128	-0.0360334	0.0971711	-0.0591892	0.109889	0.201832	0.29424	0.299644	0.0543152	0.0304732	-0.0281068	-0.454661	0.214985	0.426983	0.304478	0.246558	0.403969	0.351738
GO_NEGATIVE_REGULATION_OF_IMMUNE_SYSTEM_PROCESS	C5: GO gene sets	0.209442	0.198345	-0.330312	0.00572846	0.12491	-0.346743	0.0181672	13.1797	1.26764e-06	4.77895e-06	-0.380926	-0.369831	-0.289472	-0.365667	-0.292577	-0.332692	0.0528835	0.0675693	-0.103267	0.186033	-0.00617585	0.194871	0.164138	0.302913	0.283354	0.229528	0.0672745	0.389652	0.255844	0.189316	-0.0765901	0.233501
GO_TAXIS	C5: GO gene sets	0.32361	0.180257	-0.397941	-0.183948	0.0410872	-0.2619	0.00505603	13.1695	1.27637e-06	4.80027e-06	-0.40131	-0.298032	-0.0863592	-0.508802	-0.47034	-0.214681	-0.172173	-0.34651	-0.0331603	0.12625	-0.0687599	0.0657711	0.556413	0.425747	0.159749	0.168769	0.307373	0.240575	0.259639	0.116923	0.157703	0.126448
WANG_TUMOR_INVASIVENESS_UP	C2: curated gene sets	-0.149852	-0.289678	0.131283	0.029234	0.0686811	0.301961	-0.0274623	13.1051	1.33327e-06	5.00219e-06	0.258408	0.355178	0.292298	0.082327	0.211984	0.0995384	0.0494219	0.115034	-0.0767537	-0.00389024	0.175772	0.0341619	-0.227413	-0.148893	-0.111532	0.0436069	-0.305027	-0.291379	-0.288116	-0.273587	-0.30205	-0.293259
HALLMARK_APOPTOSIS	H: hallmark gene sets	0.00675929	0.239184	-0.451165	-0.192746	-0.113503	-0.398444	-0.101721	13.0769	1.35903e-06	5.08657e-06	-0.383042	-0.469606	-0.342684	-0.492703	-0.480616	-0.380177	-0.212821	-0.0693777	-0.29604	0.00812253	-0.333349	-0.0152825	0.0377762	0.0305171	0.166568	-0.215561	0.014497	0.418081	0.0556736	0.189391	0.0897646	0.443007
GO_POSITIVE_REGULATION_OF_SEQUENCE_SPECIFIC_DNA_BINDING_TRANSCRIPTION_FACTOR_ACTIVITY	C5: GO gene sets	0.0702487	-0.242139	0.0439873	0.14923	0.365953	-0.090715	0.0248143	13.0545	1.37989e-06	5.15226e-06	-0.0514654	-0.135104	-0.0855758	0.163173	-0.143038	0.111828	0.0585613	0.214239	0.174889	0.27471	0.36225	0.4609	0.0662678	0.0140928	0.0648032	0.0808423	0.125238	-0.164914	-0.305437	-0.234317	-0.249598	-0.256429
GO_CELL_SURFACE	C5: GO gene sets	0.246263	0.290843	-0.430278	-0.123009	0.0751884	-0.340139	0.0104917	13.0406	1.39292e-06	5.18847e-06	-0.378129	-0.373608	-0.268681	-0.512818	-0.485008	-0.293008	-0.301439	0.0972148	-0.164803	0.0645037	0.012595	0.148466	0.450803	0.360482	0.279429	-0.132169	0.272771	0.348065	0.213629	0.203181	0.228687	0.460653
GO_AUTOPHAGY	C5: GO gene sets	0.0950186	0.290376	-0.240954	-0.217936	-0.158039	-0.215675	-0.0259472	13.0368	1.39653e-06	5.18948e-06	-0.242682	-0.152943	-0.251399	-0.2309	-0.184459	-0.307502	-0.14411	-0.285329	-0.224371	-0.173839	-0.208746	-0.0915324	-0.0158099	-0.0761026	0.190269	0.0314809	0.345255	0.241914	0.255214	0.290042	0.386549	0.278163
MARSON_BOUND_BY_E2F4_UNSTIMULATED	C2: curated gene sets	-0.110456	-0.296087	0.231712	-0.129307	-0.0146106	0.323006	-0.0363779	13.0029	1.4292e-06	5.29826e-06	0.311509	0.244362	0.413147	0.245055	0.318293	0.131786	-0.224228	-0.0819361	-0.0817569	0.000675452	-0.0405574	-0.00394996	-0.147823	-0.108616	-0.166634	0.153368	-0.282575	-0.227436	-0.313544	-0.39133	-0.225139	-0.322983
PID_P53_DOWNSTREAM_PATHWAY	C2: curated gene sets	0.0142435	0.325061	-0.295825	-0.196311	-0.0700305	-0.127333	-0.0169079	12.9681	1.46358e-06	5.41282e-06	-0.220167	-0.185301	0.0234705	-0.323477	-0.282594	-0.281404	-0.302112	-0.175387	-0.111435	-0.0857415	-0.0612767	-0.0630733	0.0347719	-0.011171	0.124914	-0.127839	0.0505414	0.427118	0.285242	0.180148	0.247918	0.484879
GO_NUCLEAR_CHROMATIN	C5: GO gene sets	-0.0974879	-0.316867	0.151999	-0.0753838	-0.0508197	0.365268	-0.0408448	12.9414	1.49047e-06	5.49921e-06	0.295998	0.341793	0.458012	0.171424	0.215374	0.069199	-0.260832	-0.0458822	0.0805626	-0.00872905	-0.168346	0.024616	-0.148146	0.0535789	-0.0561585	-0.0764883	-0.260226	-0.31598	-0.324527	-0.398631	-0.332768	-0.212429
COLINA_TARGETS_OF_4EBP1_AND_4EBP2	C2: curated gene sets	0.110976	0.316462	-0.254426	-0.0523425	-0.0932371	-0.325709	-0.00181607	12.9234	1.50898e-06	5.55434e-06	-0.263617	-0.350896	-0.362614	-0.272386	-0.335191	-0.155702	0.0273827	-0.219569	0.0351591	-0.175427	-0.0756304	-0.0286538	0.274067	-0.133994	0.240434	0.00382765	0.170548	0.370531	0.285396	0.29461	0.299665	0.332108
GO_TRANSFERASE_COMPLEX	C5: GO gene sets	-0.243655	-0.136708	0.239054	0.0484632	-0.0873777	0.294859	-0.0189464	12.9085	1.52443e-06	5.59798e-06	0.323078	0.198383	0.363115	0.270599	0.212728	0.233835	-0.00979193	0.069565	0.0856164	0.0443523	-0.160405	-0.146081	-0.227358	-0.338041	-0.247638	-0.119701	-0.285537	-0.27862	-0.197975	-0.023814	-0.0488252	-0.134306
GO_REGULATION_OF_CELL_CYCLE_PROCESS	C5: GO gene sets	-0.0237149	-0.297534	0.171847	0.159318	0.290225	0.140662	0.030905	12.9023	1.53091e-06	5.60855e-06	0.0553833	0.0922209	0.274382	0.192422	0.16741	0.15571	0.172467	0.144768	0.160719	0.251973	0.35145	0.267252	0.028727	0.128217	-0.212966	-0.0649614	0.00240937	-0.20527	-0.330209	-0.462226	-0.248718	-0.241249
HORIUCHI_WTAP_TARGETS_DN	C2: curated gene sets	-0.0775234	-0.260992	0.211202	0.0475826	-0.02336	0.370596	0.00570385	12.8849	1.54935e-06	5.66275e-06	0.356953	0.311353	0.443481	0.212239	0.252899	0.168469	-0.0377609	0.185747	-0.00523812	0.0235094	-0.0250061	-0.0685832	-0.148336	0.0548856	-0.15263	0.108485	-0.250022	-0.228532	-0.284433	-0.292812	-0.234514	-0.264669
GO_NEGATIVE_REGULATION_OF_CELL_DEATH	C5: GO gene sets	0.166024	0.221865	-0.299126	-0.182535	-0.107449	-0.201399	-0.0196401	12.7667	1.68065e-06	6.12827e-06	-0.270524	-0.243047	-0.0906272	-0.366388	-0.359604	-0.171386	-0.204269	-0.156442	-0.186894	-0.263102	-0.108166	0.0489213	0.224834	0.244984	0.126412	0.0985149	0.135374	0.219395	0.209343	0.108413	0.222061	0.350113
GO_GENERATION_OF_PRECURSOR_METABOLITES_AND_ENERGY	C5: GO gene sets	-0.0452922	-0.355154	0.436749	0.0571381	-0.256057	0.360851	-0.00937218	12.7629	1.68515e-06	6.13034e-06	0.39695	0.459168	0.226434	0.460801	0.47377	0.375675	0.216341	0.147732	-0.192658	-0.237916	-0.283965	-0.24629	-0.453428	-0.0796878	0.067959	0.278822	-0.040126	-0.297004	-0.373004	-0.338001	-0.34124	-0.426519
CHYLA_CBFA2T3_TARGETS_UP	C2: curated gene sets	0.346287	0.0648774	-0.338791	0.125509	0.350992	-0.547471	0.0375699	12.6694	1.79783e-06	6.52501e-06	-0.634178	-0.567229	-0.441007	-0.548999	-0.461675	-0.00570091	-0.0570072	0.196573	0.236959	0.252381	0.312081	0.488515	0.648369	0.458934	-0.000230699	0.303369	0.320994	0.307787	0.0273147	-0.0041147	-0.0767324	0.0701322
CHARAFE_BREAST_CANCER_LUMINAL_VS_MESENCHYMAL_DN	C2: curated gene sets	0.219822	0.203204	-0.38448	-0.223329	0.214657	-0.295411	0.00224712	12.6616	1.80762e-06	6.54528e-06	-0.425098	-0.351299	-0.109834	-0.475439	-0.381859	-0.296143	-0.281665	-0.296431	-0.0918916	0.128033	0.175734	0.340203	0.480664	0.245432	0.16782	0.0697993	0.135394	0.412739	0.135264	0.0108363	0.185346	0.271833
SMID_BREAST_CANCER_BASAL_DN	C2: curated gene sets	0.150724	0.373278	-0.311494	0.0498651	0.0168329	-0.477148	0.0206445	12.6081	1.87624e-06	6.77796e-06	-0.408488	-0.522093	-0.500863	-0.408782	-0.404036	-0.121663	-0.0626833	-0.143632	0.355911	-0.134559	-0.0977421	0.2828	0.320683	0.0606805	0.162526	-0.0482293	0.257962	0.474259	0.398303	0.245492	0.395597	0.352738
GO_NEGATIVE_REGULATION_OF_APOPTOTIC_SIGNALING_PATHWAY	C5: GO gene sets	0.116346	0.233863	-0.217439	-0.281003	-0.333435	-0.228571	-0.0650134	12.5178	1.9983e-06	7.18558e-06	-0.199825	-0.342754	-0.143134	-0.25158	-0.332586	-0.06815	-0.384864	-0.244668	-0.213477	-0.412855	-0.435443	-0.152005	0.240881	0.125688	0.194748	-0.016795	0.0372097	0.413707	0.152891	0.150271	0.109637	0.34281
GO_NEGATIVE_REGULATION_OF_HYDROLASE_ACTIVITY	C5: GO gene sets	0.148533	0.285217	-0.273947	-0.0884773	-0.141135	-0.272505	-0.0072475	12.5183	1.99764e-06	7.18558e-06	-0.419423	-0.2674	-0.130691	-0.35783	-0.265129	-0.198881	-0.173537	0.0257728	-0.117668	-0.151061	-0.313261	0.0409162	0.0925016	0.0911162	0.174858	0.220983	0.163204	0.262371	0.16782	0.250413	0.307326	0.438153
GO_MRNA_METABOLIC_PROCESS	C5: GO gene sets	-0.188756	-0.366901	0.358813	-0.0216945	-0.0674605	0.510577	-0.0198899	12.4115	2.15338e-06	7.72538e-06	0.545453	0.520285	0.465993	0.349735	0.458269	0.268435	-0.130169	0.143409	-0.0783228	-0.122726	0.149243	-0.228898	-0.410847	-0.251428	-0.206525	0.289922	-0.3649	-0.404641	-0.377202	-0.149882	-0.462944	-0.439836
GO_LEUKOCYTE_ACTIVATION	C5: GO gene sets	0.215393	0.277801	-0.320306	-0.170953	3.98796e-05	-0.280814	0.00681225	12.3724	2.21351e-06	7.92285e-06	-0.295263	-0.421052	-0.126128	-0.351807	-0.408241	-0.200871	-0.227232	-0.206151	-0.0794753	-0.11794	-0.072412	0.190471	0.365862	0.192193	0.287795	-0.0400016	0.271118	0.337574	0.13107	0.30026	0.28419	0.335909
GO_GLYCEROLIPID_METABOLIC_PROCESS	C5: GO gene sets	0.0530489	0.484027	-0.412973	0.0453842	-0.169407	-0.434448	-0.010407	12.3652	2.2249e-06	7.93665e-06	-0.448936	-0.379388	-0.475021	-0.48279	-0.520764	-0.235366	-0.137903	0.223835	0.0502208	0.00208319	-0.391916	-0.11839	0.370803	0.305168	-0.160502	-0.385335	0.13511	0.514006	0.543315	0.378042	0.492043	0.492729
KRIGE_RESPONSE_TO_TOSEDOSTAT_24HR_UP	C2: curated gene sets	0.167058	0.315558	-0.273929	-0.14143	-0.104631	-0.325708	-0.00563707	12.3635	2.22756e-06	7.93665e-06	-0.429562	-0.295384	-0.252179	-0.292783	-0.407331	-0.121673	-0.230077	-0.265091	0.0708763	-0.132734	-0.195148	0.0139888	0.332333	0.258218	0.0907752	-0.0801313	0.234094	0.34972	0.365268	0.233306	0.285359	0.344139
GO_REGULATION_OF_CELLULAR_KETONE_METABOLIC_PROCESS	C5: GO gene sets	0.0751739	-0.339227	0.0852006	0.232268	0.439419	-0.146454	0.0232288	12.3499	2.24904e-06	7.99488e-06	-0.196875	-0.185634	-0.0568543	0.062885	0.0927142	0.100003	0.316992	0.160147	0.219665	0.464603	0.504967	0.348688	0.226127	0.230564	-0.105409	-0.206798	0.231386	-0.121557	-0.488327	-0.4866	-0.251509	-0.348145
BAKKER_FOXO3_TARGETS_DN	C2: curated gene sets	-0.207639	-0.235105	0.340347	0.157649	0.00841358	0.214676	-0.00229395	12.3338	2.27482e-06	8.06811e-06	0.27198	0.114048	0.257999	0.327655	0.376767	0.316618	0.279002	-0.128152	0.322098	0.103989	-0.11863	0.0398816	-0.164039	-0.202129	-0.174363	-0.248798	-0.248867	-0.106277	-0.252895	-0.258074	-0.246239	-0.312042
GO_TRANSLATIONAL_ELONGATION	C5: GO gene sets	-0.212123	-0.419411	0.486034	0.215826	0.093174	0.346721	0.0121633	12.3206	2.29615e-06	8.10683e-06	0.496045	0.336254	0.207863	0.53188	0.512966	0.413256	0.437074	0.308759	-0.098354	0.189637	0.341527	-0.251642	-0.399413	-0.282903	-0.178375	0.14947	-0.349395	-0.434697	-0.35923	-0.307737	-0.556311	-0.439082
WANG_CISPLATIN_RESPONSE_AND_XPC_DN	C2: curated gene sets	0.151467	0.319855	-0.307676	-0.15565	-0.185361	-0.227662	-0.0123835	12.3222	2.29358e-06	8.10683e-06	-0.284927	-0.195418	-0.20264	-0.331911	-0.398406	-0.192711	-0.31752	-0.0166212	-0.132809	-0.241368	-0.11492	-0.199794	0.199257	0.196149	-0.171305	0.165091	0.368144	0.411867	0.243765	0.293995	0.262482	0.387164
MORI_PRE_BI_LYMPHOCYTE_UP	C2: curated gene sets	-0.181975	-0.387988	0.289295	0.00693743	-0.0952851	0.584722	-0.0224006	12.311	2.31189e-06	8.14391e-06	0.578116	0.476772	0.699278	0.301213	0.189292	0.377379	-0.36618	0.220097	0.166895	0.144866	-0.445317	0.0145962	-0.168392	0.0283438	-0.329134	-0.0422684	-0.398426	-0.403674	-0.329267	-0.374502	-0.438538	-0.393961
GO_CELL_CELL_ADHESION	C5: GO gene sets	0.216667	0.336751	-0.384795	-0.150349	-0.0459295	-0.351512	-0.00139372	12.2765	2.36913e-06	8.30834e-06	-0.359105	-0.459886	-0.235545	-0.498537	-0.492535	-0.163312	-0.341883	-0.125915	0.0167519	-0.0809843	-0.210334	0.15353	0.397239	0.318828	0.177528	-0.0820918	0.271834	0.378166	0.257056	0.218125	0.35759	0.472818
YAMAZAKI_TCEB3_TARGETS_UP	C2: curated gene sets	0.32268	0.244779	-0.412445	-0.157221	-0.0202381	-0.378009	-0.00302029	12.2764	2.36924e-06	8.30834e-06	-0.515575	-0.440149	-0.178303	-0.591041	-0.459499	-0.186796	-0.0883222	-0.223441	-0.159901	-0.100971	-0.019466	0.0597231	0.562136	0.357122	0.269919	0.220015	0.204209	-0.0233625	0.0497189	0.409769	0.292767	0.495
GO_IMMUNE_EFFECTOR_PROCESS	C5: GO gene sets	0.144667	0.0292374	-0.370001	-0.145304	-0.0176419	-0.367428	-0.0832548	12.2081	2.48725e-06	8.68307e-06	-0.407572	-0.291574	-0.403138	-0.317198	-0.380831	-0.411975	-0.226269	-0.141406	-0.0682362	-0.0310128	-0.0392691	0.0173563	0.0423367	0.264503	0.124872	-0.0195177	0.311138	0.105733	0.0306735	-0.203124	0.108579	0.104326
MUNSHI_MULTIPLE_MYELOMA_UP	C2: curated gene sets	0.316156	0.0765887	-0.242522	-0.283184	0.0754197	-0.17522	0.00396384	12.2106	2.48281e-06	8.68307e-06	-0.272307	-0.163268	-0.0900866	-0.276974	-0.244005	-0.206587	-0.230293	-0.186587	-0.432672	-0.128218	0.114323	0.240154	0.204904	0.345541	0.252098	0.478969	0.299269	-0.0419503	0.0110358	0.0906818	0.147684	0.175492
GO_MRNA_BINDING	C5: GO gene sets	-0.103545	-0.350149	0.175618	-0.0618539	-0.141921	0.531052	-0.0345357	12.1966	2.50768e-06	8.73479e-06	0.563043	0.503235	0.526879	0.0954116	0.186863	0.24458	-0.185537	0.00738428	-0.00740869	-0.211068	-0.0279669	-0.186728	-0.0372829	-0.0940365	-0.205097	0.300999	-0.482308	-0.44917	-0.428096	-0.260165	-0.348752	-0.264564
SWEET_LUNG_CANCER_KRAS_DN	C2: curated gene sets	0.157847	0.355406	-0.417466	-0.0658171	-0.0855741	-0.295943	-0.00127886	12.1778	2.54162e-06	8.83328e-06	-0.398875	-0.310538	-0.178414	-0.448742	-0.494135	-0.309522	-0.205018	-0.0915235	0.0990903	0.0866655	-0.275444	-0.0679441	0.428848	-0.036049	0.307335	0.0107529	0.078347	0.402106	0.395342	0.422306	0.139474	0.417802
GO_VACUOLAR_TRANSPORT	C5: GO gene sets	0.0631271	0.372245	-0.314319	-0.143102	0.0113902	-0.295515	-0.00217185	12.1382	2.61459e-06	9.04646e-06	-0.34446	-0.259736	-0.282351	-0.39507	-0.274376	-0.273511	-0.34593	-0.123479	0.0401024	-0.127261	-0.0285619	0.189994	0.32183	0.0770807	-0.145264	-0.0654645	0.127453	0.310338	0.459368	0.290932	0.446543	0.354041
RICKMAN_METASTASIS_DN	C2: curated gene sets	0.261754	0.341211	-0.36648	-0.173429	-0.0821331	-0.385302	-0.000327433	12.1388	2.61354e-06	9.04646e-06	-0.450448	-0.446467	-0.25899	-0.414634	-0.372208	-0.312599	-0.317771	-0.266335	0.063819	-0.184895	-0.339812	0.278309	0.416399	0.317536	0.21525	0.0631921	0.296396	0.486661	0.272717	0.212299	0.216306	0.518074
GO_GOLGI_APPARATUS	C5: GO gene sets	0.1187	0.332891	-0.372275	-0.0674914	-0.0280673	-0.341852	-0.0077772	12.103	2.68133e-06	9.21945e-06	-0.38364	-0.381485	-0.260429	-0.377564	-0.420756	-0.318506	-0.00759859	-0.151201	-0.0436744	0.114172	-0.207886	0.00951232	0.397817	0.21017	-0.0266627	-0.210446	0.222624	0.304285	0.299657	0.271623	0.430131	0.35876
GO_RESPONSE_TO_EXTRACELLULAR_STIMULUS	C5: GO gene sets	0.177743	0.307562	-0.347634	-0.086931	-0.00286364	-0.307676	0.00869142	12.1025	2.68234e-06	9.21945e-06	-0.393511	-0.36559	-0.163928	-0.442417	-0.352587	-0.247897	-0.146062	-0.158291	0.0435598	-0.214327	-0.0597448	0.265481	0.357512	0.282992	0.11781	0.0987936	0.0316094	0.276546	0.294624	0.27137	0.274481	0.420788
KOINUMA_TARGETS_OF_SMAD2_OR_SMAD3	C2: curated gene sets	0.104297	0.254711	-0.314849	-0.196305	0.00867001	-0.155945	-0.00819315	12.1063	2.67511e-06	9.21945e-06	-0.198963	-0.197216	-0.0716554	-0.381573	-0.354908	-0.208066	-0.230737	-0.241089	-0.117087	-0.0231981	-0.0531828	0.102391	0.253155	0.213851	-0.0296945	-0.00333904	0.0875115	0.296539	0.276903	0.122	0.249779	0.328332
CREIGHTON_ENDOCRINE_THERAPY_RESISTANCE_5	C2: curated gene sets	0.0879011	0.378684	-0.363382	-0.0795894	-0.0249367	-0.392201	-0.0112456	12.0994	2.68827e-06	9.21945e-06	-0.384706	-0.453754	-0.338142	-0.407504	-0.474934	-0.207709	-0.254702	-0.0561828	0.0721161	0.221081	-0.14329	-0.152602	0.181807	0.260958	0.0597701	-0.214538	0.151509	0.476521	0.227302	0.238743	0.43733	0.513523
GO_ENDOPLASMIC_RETICULUM	C5: GO gene sets	0.061355	0.312098	-0.346291	-0.0982444	-0.0463718	-0.233245	-0.0138722	12.0778	2.73022e-06	9.34276e-06	-0.270024	-0.271968	-0.157743	-0.344527	-0.339904	-0.354441	-0.131405	-0.0411109	-0.122217	0.0720276	-0.179525	-0.0316186	0.263003	0.163478	0.00711441	-0.205383	0.0785631	0.148811	0.316614	0.363889	0.398332	0.332846
GO_POSITIVE_REGULATION_OF_CELLULAR_PROTEIN_CATABOLIC_PROCESS	C5: GO gene sets	-0.0445119	-0.250517	0.127068	0.250445	0.395364	-0.0969404	0.0251211	12.0177	2.851e-06	9.73467e-06	-0.197509	-0.193673	0.100361	0.149902	0.110847	0.120456	0.329698	0.232881	0.188757	0.414182	0.37989	0.392019	0.0855319	0.0808748	-0.201085	-0.129553	-0.0583274	-0.0374851	-0.376782	-0.356598	-0.251209	-0.230513
GO_ENDOPEPTIDASE_ACTIVITY	C5: GO gene sets	0.0246308	-0.249326	0.1855	0.346415	0.318396	-0.274892	0.0273989	11.9929	2.90243e-06	9.88859e-06	-0.282145	-0.343309	-0.199222	0.175242	0.210968	0.170288	0.397482	0.366125	0.275637	0.525595	0.192517	0.237075	-0.0549858	0.146797	0.0555136	-0.213795	0.189624	-0.0135428	-0.336443	-0.410743	-0.162269	-0.323634
REACTOME_INTERFERON_SIGNALING	C2: curated gene sets	0.030612	0.0753418	-0.432808	-0.2551	0.107329	-0.350901	-0.10294	11.9866	2.91571e-06	9.91214e-06	-0.461264	-0.316178	-0.275262	-0.437634	-0.42245	-0.438339	-0.402123	-0.0995977	-0.263579	-0.141001	0.253335	0.209652	0.106148	0.0669984	0.0422889	-0.20935	0.146975	0.128208	0.0574444	-0.0345904	0.102137	0.12351
PAL_PRMT5_TARGETS_UP	C2: curated gene sets	-0.155329	-0.313975	0.311796	0.0388147	0.00707992	0.407526	-0.00231223	11.9231	3.0528e-06	1.03556e-05	0.370701	0.358563	0.493314	0.319568	0.243069	0.37275	-0.157974	0.109059	0.165359	-0.133997	-0.0188565	0.174094	-0.152866	-0.206077	-0.305054	0.22033	-0.332978	-0.30846	-0.285927	-0.289911	-0.313233	-0.372343
GO_CELL_PROJECTION_ORGANIZATION	C5: GO gene sets	0.262792	0.139767	-0.268761	-0.105843	-0.0736449	-0.175765	0.00639782	11.8963	3.11269e-06	1.05358e-05	-0.26099	-0.196354	-0.0699522	-0.375696	-0.266402	-0.164185	-0.158059	-0.128191	-0.0312781	0.0202078	-0.210671	-0.0304714	0.425363	0.283032	0.231033	0.19794	0.176589	0.166336	0.182792	0.0958204	0.140669	0.113219
OSWALD_HEMATOPOIETIC_STEM_CELL_IN_COLLAGEN_GEL_UP	C2: curated gene sets	-0.025834	0.260394	-0.353549	-0.345986	-0.153812	-0.121364	-0.079606	11.8644	3.1856e-06	1.07592e-05	0.00734947	-0.166877	-0.204564	-0.404102	-0.228668	-0.427876	-0.510518	-0.167763	-0.359677	-0.337144	-0.0897781	-0.0345137	-0.0399805	-0.16508	0.181148	-0.091519	-0.0137383	0.298374	0.343381	0.1774	0.15373	0.329084
MOOTHA_MITOCHONDRIA	C2: curated gene sets	-0.150764	-0.333217	0.317486	0.082604	-0.143754	0.241009	-0.0421759	11.8557	3.20593e-06	1.08044e-05	0.354529	0.258934	0.109565	0.373211	0.351598	0.22765	0.18923	0.179017	-0.120435	-0.0241991	-0.168268	-0.238795	-0.401122	-0.208075	-0.0153575	0.0492357	-0.1785	-0.299686	-0.315392	-0.254257	-0.373049	-0.423702
GO_GOLGI_MEMBRANE	C5: GO gene sets	0.118771	0.321132	-0.361861	-0.0794423	-0.0376147	-0.325907	-0.00977083	11.7942	3.35293e-06	1.12754e-05	-0.347175	-0.371326	-0.259221	-0.363895	-0.41538	-0.306307	-0.0401826	-0.0978848	-0.10026	0.131644	-0.231541	-0.012947	0.402713	0.248329	0.0140873	-0.190382	0.119108	0.291852	0.227793	0.316891	0.413864	0.355261
GO_POSITIVE_REGULATION_OF_PROTEOLYSIS	C5: GO gene sets	-0.098731	-0.251984	0.103794	0.22108	0.260173	0.0118206	0.00168315	11.7336	3.50485e-06	1.17609e-05	-0.0618518	-0.0502055	0.147519	0.1079	0.110511	0.0929722	0.304601	0.195829	0.162808	0.319207	0.202876	0.258437	-0.0497971	-0.102457	-0.159477	-0.0383893	-0.143534	-0.0764572	-0.361961	-0.30508	-0.313932	-0.202489
GO_REGULATION_OF_MAPK_CASCADE	C5: GO gene sets	0.165549	0.247179	-0.27961	-0.219739	-0.0426263	-0.193975	-0.00655499	11.7066	3.57489e-06	1.19701e-05	-0.319446	-0.239336	-0.0231439	-0.356585	-0.311012	-0.171233	-0.200379	-0.22108	-0.237757	-0.133124	-0.151709	0.156954	0.270063	0.178259	0.0912482	0.088375	0.199799	0.297475	0.143724	0.173994	0.311906	0.308797
GO_SYSTEM_PROCESS	C5: GO gene sets	0.150858	0.22903	-0.268035	-0.121431	-0.115333	-0.309334	-0.02468	11.6431	3.74587e-06	1.25157e-05	-0.305422	-0.306276	-0.316303	-0.363657	-0.324983	-0.115466	-0.138329	-0.0969574	-0.129006	-0.324906	-0.126108	0.105014	0.313607	0.0511908	0.197727	0.0945541	0.0972101	0.241377	0.294122	0.158557	0.187361	0.263735
REACTOME_METABOLISM_OF_AMINO_ACIDS_AND_DERIVATIVES	C2: curated gene sets	0.0282297	-0.318748	0.116238	0.307544	0.433789	-0.219636	0.0209641	11.5143	4.12016e-06	1.37368e-05	-0.237059	-0.258694	-0.163155	0.060392	0.0555923	0.232728	0.308936	0.286926	0.326771	0.433087	0.500487	0.367793	0.219489	0.178983	-0.182296	-0.241641	0.166613	0.0341678	-0.363449	-0.488141	-0.401583	-0.374737
GO_REGULATION_OF_DEFENSE_RESPONSE	C5: GO gene sets	0.16604	-0.125786	-0.165276	0.0820178	0.361795	-0.22153	0.0169223	11.5037	4.15255e-06	1.38152e-05	-0.234916	-0.243256	-0.186418	-0.147762	-0.209215	-0.13885	0.123081	0.118827	0.00414534	0.382447	0.364972	0.337966	0.226819	0.26575	0.0606557	0.0685051	0.20847	0.133673	-0.274701	-0.231196	-0.159984	-0.0967233
WAMUNYOKOLI_OVARIAN_CANCER_GRADES_1_2_UP	C2: curated gene sets	0.160665	0.315028	-0.366877	-0.105226	-0.243757	-0.174047	-0.0132388	11.4395	4.35582e-06	1.44606e-05	-0.16051	-0.236154	-0.125478	-0.510845	-0.260411	-0.329376	-0.0829921	-0.0983034	-0.134382	-0.189734	0.0126218	-0.554158	0.147213	0.243185	0.0695101	0.0120138	0.331404	0.238795	0.326088	0.196265	0.489219	0.324775
PELLICCIOTTA_HDAC_IN_ANTIGEN_PRESENTATION_DN	C2: curated gene sets	0.131537	-0.345267	0.106719	0.183232	0.457842	-0.15584	0.0321457	11.4083	4.45864e-06	1.47704e-05	-0.183961	-0.304601	0.0210417	0.0785958	0.127949	0.113613	0.302287	0.179088	0.0683207	0.560502	0.527892	0.285132	0.305146	0.374561	-0.0587974	-0.160094	0.196868	-0.207308	-0.450308	-0.464428	-0.284603	-0.31969
KRIGE_RESPONSE_TO_TOSEDOSTAT_6HR_DN	C2: curated gene sets	-0.11856	-0.222141	0.153258	-0.0192409	-0.0879213	0.258239	-0.035932	11.3938	4.50728e-06	1.48999e-05	0.294955	0.24325	0.236512	0.135485	0.178863	0.145427	0.00711269	-0.00264734	-0.062188	-0.0665721	-0.0552918	-0.1419	-0.168357	-0.145016	-0.0864513	0.0589087	-0.251885	-0.245347	-0.190959	-0.188834	-0.220129	-0.265438
GO_INTRACELLULAR_VESICLE	C5: GO gene sets	0.175198	0.266228	-0.347674	-0.144754	0.0306427	-0.299407	-0.0034748	11.3601	4.62221e-06	1.52474e-05	-0.41305	-0.287789	-0.197381	-0.422925	-0.362589	-0.257509	-0.207052	-0.130959	-0.0962515	0.0411559	-0.0671588	0.117931	0.390447	0.295128	0.0328749	-0.0951604	0.252703	0.236987	0.226781	0.095708	0.385501	0.386163
REACTOME_AXON_GUIDANCE	C2: curated gene sets	0.400221	0.11446	-0.265227	-0.119779	-0.0244059	-0.331063	0.015999	11.3534	4.64547e-06	1.52918e-05	-0.398898	-0.275141	-0.319152	-0.396882	-0.410968	0.0121678	-0.115263	-0.238897	-0.00517706	-0.139275	-0.189867	0.255924	0.489204	0.488936	0.322728	0.338389	0.361846	0.203368	0.124838	-0.119965	0.163966	0.200095
GO_CELLULAR_HOMEOSTASIS	C5: GO gene sets	0.142063	0.260565	-0.295195	-0.10137	0.00304897	-0.254177	0.00318467	11.3173	4.77296e-06	1.56783e-05	-0.25106	-0.341782	-0.16969	-0.389953	-0.297672	-0.197959	-0.239388	-0.0300542	-0.0346689	-0.09976	-0.080878	0.189785	0.238478	0.213448	0.165672	0.0575587	0.0351607	0.245905	0.129736	0.226645	0.364989	0.335551
GO_CELLULAR_RESPONSE_TO_HORMONE_STIMULUS	C5: GO gene sets	0.207862	0.315545	-0.285611	-0.240692	-0.190903	-0.180312	-0.00343257	11.2867	4.88402e-06	1.60093e-05	-0.339982	-0.237957	0.0370019	-0.37094	-0.388811	-0.0970812	-0.285436	-0.315916	-0.120724	-0.280909	-0.358338	0.0665381	0.390995	0.26567	0.176383	0.0826364	0.123626	0.288653	0.367751	0.209845	0.351617	0.359861
GO_REGENERATION	C5: GO gene sets	0.140686	0.299717	-0.354655	-0.368707	-0.148216	0.0818337	-0.00760083	11.2301	5.09706e-06	1.66376e-05	0.03363	-0.081117	0.292988	-0.388667	-0.38021	-0.295088	-0.506354	-0.353475	-0.246291	-0.230325	-0.274326	0.060003	0.406623	0.20137	0.0894122	0.100587	-0.0945638	0.431311	0.172955	0.212842	0.283026	0.398451
GO_RIBOSOME_BIOGENESIS	C5: GO gene sets	-0.26208	-0.458321	0.405721	0.196199	0.203021	0.498408	0.0140021	11.2312	5.09282e-06	1.66376e-05	0.596318	0.574542	0.324363	0.49735	0.546066	0.173747	0.266618	0.355402	-0.0334221	0.0888405	0.446843	0.0733806	-0.567917	-0.417604	-0.0497905	0.26397	-0.539057	-0.482022	-0.472897	-0.235495	-0.606974	-0.494217
GO_MITOCHONDRIAL_MATRIX	C5: GO gene sets	-0.1605	-0.201415	0.293313	0.119753	-0.0492895	0.116844	-0.0167142	11.1952	5.23355e-06	1.70474e-05	0.233212	0.0858503	0.0314693	0.330795	0.265851	0.283294	0.1685	0.175746	0.0150132	-0.0139708	-0.0460737	-0.087824	-0.191355	-0.222435	-0.173177	-0.074691	-0.140845	-0.170232	-0.0476983	-0.21312	-0.259727	-0.316296
GO_ACTIVATION_OF_IMMUNE_RESPONSE	C5: GO gene sets	0.197582	-0.281044	-0.0829269	0.185304	0.406873	-0.17777	0.0262331	11.1641	5.35806e-06	1.73802e-05	-0.229181	-0.134877	-0.169253	-0.107342	-0.167354	0.0259151	0.180477	0.185916	0.189519	0.480182	0.467951	0.272487	0.271384	0.439388	0.0764567	-0.0454082	0.246089	-0.0307195	-0.412829	-0.48827	-0.296649	-0.176753
LIM_MAMMARY_STEM_CELL_DN	C2: curated gene sets	0.0241317	0.337902	-0.182185	-0.0305001	-0.100928	-0.379369	-0.0122173	11.1668	5.34731e-06	1.73802e-05	-0.338788	-0.411791	-0.387529	-0.118714	-0.193878	-0.233964	-0.128077	-0.0950705	0.131647	-0.206665	-0.155742	0.0596227	-0.0156999	-0.0947749	0.0816873	-0.177382	0.326828	0.399932	0.306523	0.227792	0.420243	0.335019
WEST_ADRENOCORTICAL_TUMOR_DN	C2: curated gene sets	0.0795451	0.314734	-0.265211	-0.209185	0.00673222	-0.271045	-0.0111241	11.156	5.39118e-06	1.74513e-05	-0.190057	-0.268485	-0.354593	-0.247534	-0.163556	-0.384543	-0.197967	-0.276204	-0.153385	-0.0698846	0.00017404	0.0899072	0.166287	-0.16095	0.325913	-0.0304258	0.0969006	0.327921	0.377604	0.369516	0.11881	0.37982
GO_CELLULAR_RESPONSE_TO_CYTOKINE_STIMULUS	C5: GO gene sets	0.129199	-0.189831	-0.151464	0.136479	0.349265	-0.369366	-0.0185644	11.1495	5.41763e-06	1.746e-05	-0.420935	-0.404522	-0.28264	-0.213185	-0.176052	-0.0651545	0.113498	0.154414	0.141526	0.284711	0.356091	0.406993	0.245733	0.259793	0.0612559	-0.131198	0.210412	0.0993067	-0.351451	-0.324851	-0.236258	-0.135903
GO_GENE_SILENCING	C5: GO gene sets	-0.183243	-0.218149	0.268543	-0.124125	0.00956606	0.383745	-0.0178989	11.1471	5.4275e-06	1.746e-05	0.388677	0.29551	0.46705	0.242532	0.316783	0.246314	-0.226099	-0.1695	0.0232231	-0.0153716	0.0302736	0.0137962	-0.0761336	-0.23344	-0.125848	-0.173536	-0.307259	-0.490437	-0.271684	-0.121155	0.0639434	-0.271414
GO_PROTEIN_LOCALIZATION_TO_MITOCHONDRION	C5: GO gene sets	-0.170467	-0.310863	0.415817	0.0341797	0.102735	0.270052	0.00280458	11.1503	5.41431e-06	1.746e-05	0.383349	0.213009	0.213799	0.425422	0.436843	0.385186	0.140699	0.049128	-0.0872878	0.257174	-0.102441	0.153472	-0.426788	-0.32181	-0.0359965	-0.116894	0.0491527	-0.457024	-0.35338	-0.189976	-0.122789	-0.431144
GO_ANTIGEN_PROCESSING_AND_PRESENTATION_OF_PEPTIDE_ANTIGEN	C5: GO gene sets	0.132308	-0.302497	0.0828435	0.235064	0.43033	-0.221753	0.0331141	11.135	5.47781e-06	1.75855e-05	-0.273558	-0.294457	-0.0972441	-0.00949194	0.102514	0.155509	0.276673	0.234012	0.194507	0.455503	0.463186	0.372302	0.273351	0.393422	-0.116706	-0.0905728	0.202044	-0.0210665	-0.43338	-0.464825	-0.310305	-0.282907
GO_CELLULAR_RESPONSE_TO_PEPTIDE	C5: GO gene sets	0.257699	0.337741	-0.326326	-0.111194	-0.110486	-0.360791	0.0114005	11.1139	5.5664e-06	1.78331e-05	-0.523106	-0.372259	-0.187007	-0.404697	-0.52746	-0.0468219	-0.120909	-0.235415	0.0227421	-0.162534	-0.381877	0.212953	0.356741	0.358469	0.12669	0.143882	0.302714	0.394712	0.350318	0.218554	0.353619	0.371503
CHANDRAN_METASTASIS_UP	C2: curated gene sets	-0.0631074	-0.357689	0.171486	0.0790693	-0.0772862	0.427584	-0.0137011	11.0939	5.65162e-06	1.80689e-05	0.434731	0.395699	0.452322	0.11506	0.0700268	0.329372	-0.137811	0.40415	-0.029131	-0.0665791	0.0561879	-0.221467	0.100659	0.0813927	-0.244348	-0.141315	-0.111925	-0.367893	-0.397701	-0.391214	-0.316476	-0.315164
WAKABAYASHI_ADIPOGENESIS_PPARG_RXRA_BOUND_WITH_H4K20ME1_MARK	C2: curated gene sets	0.0494309	0.267551	-0.282521	0.0691187	0.0279617	-0.30552	0.00509206	11.0899	5.66913e-06	1.80878e-05	-0.357344	-0.2934	-0.265817	-0.365331	-0.292079	-0.190152	-0.000697327	0.274562	-0.0665082	0.0328923	-0.0196025	0.0705954	-0.0379652	0.0408165	0.0269188	-0.00290957	0.220294	0.427207	0.149771	0.257742	0.331176	0.171859
GO_CYTOPLASMIC_VESICLE_PART	C5: GO gene sets	0.182502	0.261358	-0.351532	-0.103133	0.0284556	-0.324469	-0.00148801	11.078	5.72037e-06	1.82139e-05	-0.42207	-0.280188	-0.271149	-0.423806	-0.40066	-0.230129	-0.195688	-0.0633514	-0.0503606	-0.0365862	-0.0257227	0.147676	0.405445	0.256255	0.0852933	-0.136571	0.302089	0.281781	0.187226	0.112159	0.380662	0.34496
GO_POSITIVE_REGULATION_OF_INTRACELLULAR_SIGNAL_TRANSDUCTION	C5: GO gene sets	0.120334	0.242697	-0.268577	-0.101004	0.0244067	-0.227501	0.00441523	11.0664	5.77155e-06	1.83394e-05	-0.229145	-0.275602	-0.177754	-0.334991	-0.323912	-0.146828	-0.0961155	-0.145722	-0.061173	0.0276272	-0.132919	0.178512	0.238974	0.138969	0.0965774	0.0872224	0.0399282	0.292961	0.101516	0.212517	0.283278	0.323217
FERRANDO_T_ALL_WITH_MLL_ENL_FUSION_DN	C2: curated gene sets	-0.0400284	-0.349164	0.326491	0.103544	0.109756	0.370199	0.0356364	11.0625	5.78852e-06	1.83559e-05	0.306301	0.224877	0.579418	0.370414	0.188016	0.421042	-0.0760056	0.167634	0.219002	0.028979	0.0799638	0.220324	0.164459	0.0592617	-0.379657	-0.0827222	0.0385171	-0.259328	-0.476495	-0.373396	-0.299696	-0.336906
GO_ANTIGEN_PROCESSING_AND_PRESENTATION	C5: GO gene sets	0.151708	-0.264349	0.035826	0.199899	0.408649	-0.252364	0.0278555	11.0317	5.92634e-06	1.87547e-05	-0.291771	-0.308734	-0.156587	-0.068177	0.0393151	0.13634	0.226273	0.200215	0.17321	0.385535	0.433963	0.406449	0.311264	0.35162	-0.0085222	-0.127181	0.231357	-0.0137587	-0.401219	-0.427139	-0.235377	-0.244253
GO_ENZYME_INHIBITOR_ACTIVITY	C5: GO gene sets	0.168623	0.282828	-0.290394	-0.18523	-0.108404	-0.309774	-0.0192799	10.9759	6.1849e-06	1.94937e-05	-0.46636	-0.336245	-0.126718	-0.339645	-0.382634	-0.148905	-0.322176	-0.124334	-0.10918	-0.202607	-0.275396	0.152792	0.274202	0.143272	0.251213	0.10037	0.0740551	0.190784	0.280311	0.17986	0.315605	0.447579
GO_NEGATIVE_REGULATION_OF_CELL_PROLIFERATION	C5: GO gene sets	-0.00170479	0.267381	-0.319998	-0.0759249	-0.108058	-0.297231	-0.0488752	10.9783	6.17365e-06	1.94937e-05	-0.335341	-0.392896	-0.163457	-0.293019	-0.346983	-0.319993	-0.0906009	-0.108161	-0.0290123	-0.264118	-0.184001	0.123945	0.157116	-0.0553293	0.036782	-0.0440097	-0.103083	0.211498	0.352031	0.196076	0.150012	0.427288
HOSHIDA_LIVER_CANCER_SUBCLASS_S3	C2: curated gene sets	-0.0505967	0.310686	-0.161741	-0.128322	-0.128756	-0.395782	-0.0519708	10.9622	6.25051e-06	1.96607e-05	-0.382558	-0.368766	-0.436023	-0.181493	-0.19003	-0.1137	-0.203192	-0.0778937	-0.103881	-0.304727	-0.238442	0.156901	0.0299244	-0.261201	0.0322625	-0.133285	0.0793152	0.353993	0.438721	0.260476	0.138169	0.36207
YAO_TEMPORAL_RESPONSE_TO_PROGESTERONE_CLUSTER_14	C2: curated gene sets	-0.0517659	-0.341321	0.226556	-0.0530675	-0.00762712	0.465911	-0.00318707	10.9542	6.28871e-06	1.9741e-05	0.394682	0.477905	0.525146	0.105856	0.241449	0.332363	-0.0964605	0.0295381	-0.0922802	-0.0155017	0.0230103	-0.0303899	0.279515	0.141533	-0.305528	-0.0522394	-0.322109	-0.420453	-0.448842	-0.287844	-0.195013	-0.354453
FISCHER_DIRECT_P53_TARGETS_META_ANALYSIS	C2: curated gene sets	0.165373	0.301099	-0.268155	-0.142969	-0.0300342	-0.354429	-0.00247281	10.9416	6.35008e-06	1.98935e-05	-0.338756	-0.371343	-0.35319	-0.328375	-0.348955	-0.127136	-0.355258	-0.138648	0.0649991	-0.071458	-0.182145	0.163501	0.280065	0.0717347	0.17546	-0.0466543	0.346261	0.278187	0.16973	0.311718	0.327225	0.418634
GO_TRANSFERASE_COMPLEX_TRANSFERRING_PHOSPHORUS_CONTAINING_GROUPS	C5: GO gene sets	-0.212155	-0.283958	0.418251	0.0056722	-0.199903	0.423097	-0.0245097	10.8965	6.57436e-06	2.05548e-05	0.508955	0.295222	0.465115	0.468559	0.380858	0.405336	0.221708	-0.0852578	-0.119433	-0.202517	-0.301542	-0.095651	-0.370907	-0.370918	-0.310051	0.252509	-0.261406	-0.454722	-0.373905	-0.0570019	-0.132023	-0.40214
KAUFFMANN_DNA_REPLICATION_GENES	C2: curated gene sets	-0.117721	-0.319216	0.327764	-0.0715402	-0.134828	0.467903	-0.018945	10.8419	6.85722e-06	2.13962e-05	0.484238	0.371894	0.547577	0.450032	0.179741	0.353518	-0.285691	0.0318499	0.0392201	-0.00617025	-0.286964	-0.111351	-0.244015	0.0143729	-0.44649	0.158941	-0.0714132	-0.338903	-0.133489	-0.242003	-0.379526	-0.502159
JOHNSTONE_PARVB_TARGETS_2_UP	C2: curated gene sets	0.243538	0.335325	-0.323624	-0.239768	0.0361726	-0.411203	0.00359308	10.8199	6.97487e-06	2.17197e-05	-0.495172	-0.438128	-0.300309	-0.341055	-0.396527	-0.233289	-0.459537	-0.237663	-0.0221042	-0.159867	-0.248013	0.516399	0.429717	0.230691	0.236062	0.128532	0.192687	0.269495	0.330578	0.302462	0.327912	0.446177
MOOTHA_HUMAN_MITODB_6_2002	C2: curated gene sets	-0.145553	-0.297325	0.309826	0.0679527	-0.144551	0.211284	-0.040039	10.8015	7.07515e-06	2.1988e-05	0.326443	0.221635	0.0857729	0.365857	0.332507	0.231114	0.183611	0.147628	-0.127381	-0.0753747	-0.166067	-0.192213	-0.389095	-0.217082	0.0184544	0.0116821	-0.151724	-0.263859	-0.306884	-0.189306	-0.332748	-0.393828
CHICAS_RB1_TARGETS_CONFLUENT	C2: curated gene sets	0.181213	0.213883	-0.30258	-0.203677	0.0330033	-0.364324	-0.0244208	10.7917	7.1293e-06	2.21122e-05	-0.446257	-0.358778	-0.287938	-0.335073	-0.391189	-0.181479	-0.293485	-0.249156	-0.068392	-0.187391	0.00616576	0.280235	0.270391	-0.0036485	0.352409	0.120103	0.166809	0.215961	0.326127	0.0569558	0.160354	0.310016
BENPORATH_ES_1	C2: curated gene sets	-0.214523	-0.215562	0.185218	-0.0203943	-0.0411418	0.443025	-0.0204683	10.7673	7.2655e-06	2.24898e-05	0.38792	0.364876	0.576279	0.0743663	0.23364	0.247646	-0.291228	0.24437	-0.0143258	0.00918103	-0.165218	0.0326111	-0.12702	-0.138078	-0.264153	-0.191641	-0.351723	-0.235003	-0.337601	-0.278543	-0.0970552	-0.129607
GO_VASCULATURE_DEVELOPMENT	C5: GO gene sets	0.160349	0.355546	-0.323439	-0.164377	0.0850843	-0.334878	0.0166658	10.7518	7.35388e-06	2.27182e-05	-0.393008	-0.443368	-0.168259	-0.422319	-0.403357	-0.14464	-0.281381	-0.28121	0.0694607	0.0907255	-0.0840181	0.248546	0.40714	0.294779	0.0981928	-0.124575	0.126207	0.423734	0.336268	0.333424	0.234824	0.44948
GO_TRANSLATIONAL_TERMINATION	C5: GO gene sets	-0.198277	-0.39863	0.47102	0.206493	0.104321	0.307228	0.0128477	10.7342	7.45478e-06	2.29843e-05	0.484461	0.322088	0.115134	0.507315	0.470437	0.435308	0.423468	0.267427	-0.0714157	0.222425	0.377696	-0.287159	-0.385443	-0.250322	-0.228573	0.163341	-0.29039	-0.404647	-0.31089	-0.350477	-0.527915	-0.399219
DARWICHE_SQUAMOUS_CELL_CARCINOMA_UP	C2: curated gene sets	-0.102343	-0.290433	0.200296	0.128337	-0.0358651	0.294981	-0.00911989	10.6471	7.9797e-06	2.45541e-05	0.244645	0.244475	0.395823	0.0731537	0.211938	0.315797	0.128175	0.201898	0.0549373	0.0332434	-0.114002	-0.0268365	0.150376	-0.254671	-0.131192	-0.15665	-0.119579	-0.251041	-0.337697	-0.334672	-0.391183	-0.137574
GO_TRANSLATION_FACTOR_ACTIVITY_RNA_BINDING	C5: GO gene sets	-0.111127	-0.37497	0.311578	0.11094	-0.0151983	0.426114	0.00317331	10.6426	8.00773e-06	2.45918e-05	0.438438	0.350834	0.48907	0.298885	0.448524	0.187324	0.265756	0.24024	-0.173177	0.064641	0.244987	-0.355223	-0.277134	0.0548603	-0.14874	-0.0517443	-0.132877	-0.235779	-0.36275	-0.365807	-0.573089	-0.337427
RICKMAN_METASTASIS_UP	C2: curated gene sets	-0.241594	-0.294431	0.247255	0.200299	-0.088619	0.346595	-0.0256152	10.6238	8.1268e-06	2.49083e-05	0.27294	0.370444	0.396401	0.14779	0.375608	0.218369	0.141588	0.183546	0.275764	-0.0582014	0.142563	-0.350219	-0.0586309	-0.155849	-0.45453	-0.276865	-0.262095	-0.356409	-0.317666	-0.185414	-0.0628431	-0.549825
LANDIS_ERBB2_BREAST_TUMORS_324_DN	C2: curated gene sets	0.103477	0.273215	-0.243339	-0.0458978	0.19654	-0.350122	0.0252274	10.6	8.27965e-06	2.5327e-05	-0.399931	-0.270801	-0.379635	-0.217889	-0.391496	-0.120633	-0.142714	-0.0178951	0.0229153	0.127061	0.171829	0.29073	0.293859	0.168566	-0.0442764	-0.138427	0.237665	0.438563	0.13225	0.310177	0.287364	0.197721
GO_CELLULAR_RESPONSE_TO_EXTERNAL_STIMULUS	C5: GO gene sets	0.151729	0.350876	-0.405929	-0.0863094	0.0828765	-0.347971	0.0109556	10.571	8.47024e-06	2.58591e-05	-0.371138	-0.457684	-0.21509	-0.410409	-0.570956	-0.236422	-0.170803	-0.0838025	-0.00432243	-0.139711	0.0145303	0.37381	0.44544	0.305849	0.00448693	-0.103663	0.10653	0.326189	0.225292	0.331636	0.370457	0.500803
GO_ORGANELLE_INNER_MEMBRANE	C5: GO gene sets	-0.128784	-0.328925	0.401617	0.0967233	-0.142233	0.267174	-0.019032	10.5588	8.55231e-06	2.60586e-05	0.363976	0.309996	0.127551	0.4772	0.451685	0.275967	0.259984	0.154996	-0.12481	-0.127686	-0.0725223	-0.226491	-0.449934	-0.250696	0.00843881	0.169894	-0.121624	-0.324718	-0.288421	-0.23649	-0.369239	-0.425757
SATO_SILENCED_BY_METHYLATION_IN_PANCREATIC_CANCER_1	C2: curated gene sets	0.0073458	0.249232	-0.349948	-0.119905	-0.160256	-0.548565	-0.102415	10.5429	8.66026e-06	2.6336e-05	-0.615654	-0.558435	-0.471608	-0.406446	-0.457257	-0.186139	-0.265392	-0.0959549	0.00163136	-0.234722	-0.278573	0.0325267	0.287677	0.0107719	0.180803	-0.368741	-0.0737819	0.415291	0.140769	0.0836184	0.177528	0.428955
GO_AMIDE_BIOSYNTHETIC_PROCESS	C5: GO gene sets	-0.215707	-0.382162	0.381187	0.169878	0.023776	0.429886	0.00112896	10.5394	8.68401e-06	2.63567e-05	0.513788	0.456906	0.318965	0.460574	0.475037	0.207951	0.330227	0.293257	-0.113849	-0.0310991	0.33103	-0.228603	-0.416278	-0.257386	-0.188435	0.175231	-0.391666	-0.413348	-0.355147	-0.199722	-0.550725	-0.391871
KAAB_HEART_ATRIUM_VS_VENTRICLE_UP	C2: curated gene sets	0.178925	0.296231	-0.30938	-0.345403	0.050984	-0.342639	-0.0210696	10.5233	8.79515e-06	2.66421e-05	-0.350661	-0.321552	-0.355703	-0.439249	-0.136616	-0.352274	-0.308343	-0.25995	-0.467916	-0.238524	0.0738701	0.317606	0.183206	-0.173814	0.400115	0.320435	0.164684	0.120583	0.330549	0.34316	0.275659	0.411204
TARTE_PLASMA_CELL_VS_PLASMABLAST_UP	C2: curated gene sets	0.183762	0.326602	-0.374366	-0.282575	0.0193716	-0.264382	-0.00700152	10.5046	8.92569e-06	2.69851e-05	-0.163125	-0.229392	-0.400629	-0.366784	-0.341232	-0.415082	-0.272293	-0.244094	-0.331337	-0.194395	0.00468377	0.247826	0.0303137	-0.0279367	0.497963	0.387879	0.0305888	0.320344	0.381504	0.457772	0.070267	0.403125
SCHAEFFER_PROSTATE_DEVELOPMENT_6HR_UP	C2: curated gene sets	-0.0524018	0.230527	-0.29249	0.289047	0.188083	-0.295931	0.0253069	10.4404	9.39051e-06	2.83353e-05	-0.373166	-0.219167	-0.29546	-0.309409	-0.414214	-0.153848	0.336212	0.319498	0.211432	0.19798	0.391882	-0.025614	0.176307	-0.127686	0.0144638	-0.183886	-0.141208	0.42922	0.148878	0.151268	0.120357	0.302914
GO_METAL_ION_TRANSPORT	C5: GO gene sets	0.134156	0.340187	-0.258903	-0.0539787	0.0764295	-0.431587	0.0167089	10.4352	9.42965e-06	2.83666e-05	-0.452048	-0.52892	-0.313793	-0.296326	-0.254686	-0.225696	-0.083079	-0.291711	0.212853	0.0215922	-0.129313	0.337009	0.39461	-0.00782914	0.0557886	0.0975112	0.130698	0.455089	0.363923	0.149273	0.336627	0.396024
GO_REGULATION_OF_ANATOMICAL_STRUCTURE_SIZE	C5: GO gene sets	0.216611	0.0847684	-0.286105	-0.136734	-0.151392	-0.275242	-0.047342	10.4342	9.43733e-06	2.83666e-05	-0.269297	-0.264896	-0.291534	-0.30665	-0.354061	-0.197605	-0.21977	-0.155152	-0.0352801	-0.165424	-0.150748	-0.138006	0.299467	0.340512	0.256339	0.187016	-0.000278181	0.184109	0.101802	-0.166158	0.111655	0.192434
GO_NEGATIVE_REGULATION_OF_PEPTIDASE_ACTIVITY	C5: GO gene sets	0.17427	0.27062	-0.275043	-0.0697561	-0.125479	-0.325246	-0.00736938	10.4066	9.64646e-06	2.89394e-05	-0.501028	-0.221366	-0.253345	-0.313104	-0.238312	-0.273714	-0.163796	0.114183	-0.159655	-0.240148	-0.191058	0.0547692	0.120341	0.00727984	0.374679	0.214445	0.154605	0.243093	0.0999068	0.2644	0.285943	0.459756
PENG_GLUTAMINE_DEPRIVATION_DN	C2: curated gene sets	-0.0785583	-0.286107	0.180669	-0.0312468	0.00802919	0.370245	-0.01092	10.3967	9.72221e-06	2.91106e-05	0.230771	0.39128	0.488683	0.0603429	0.282612	0.199051	-0.109755	0.125831	-0.109817	-0.0926504	0.0541676	0.0625704	0.0602924	0.025366	-0.250756	0.00388397	-0.231578	-0.27151	-0.302811	-0.396747	-0.262004	-0.197465
GO_PROTEIN_POLYUBIQUITINATION	C5: GO gene sets	-0.050152	-0.255754	0.170111	0.1867	0.3553	-0.0208656	0.0247366	10.3937	9.74591e-06	2.91255e-05	-0.0653155	-0.138662	0.141381	0.215726	0.081709	0.212899	0.174327	0.172572	0.213201	0.434247	0.362048	0.269605	0.0758481	0.0370241	-0.179545	-0.22796	0.0438727	-0.123598	-0.342452	-0.414589	-0.215095	-0.183038
GO_PEPTIDE_METABOLIC_PROCESS	C5: GO gene sets	-0.164138	-0.354435	0.360102	0.15113	0.013722	0.369015	0.00404753	10.386	9.80545e-06	2.92473e-05	0.454859	0.396534	0.255652	0.42359	0.431693	0.225024	0.311879	0.240152	-0.0986393	-0.0117462	0.246515	-0.193602	-0.359809	-0.164241	-0.164316	0.194393	-0.326715	-0.389326	-0.344492	-0.186555	-0.505532	-0.346269
REACTOME_METABOLISM_OF_PROTEINS	C2: curated gene sets	-0.210115	-0.314107	0.287438	0.0775481	0.0495756	0.407084	-0.00709866	10.3595	1.00147e-05	2.98144e-05	0.472602	0.461386	0.287265	0.300696	0.459442	0.102178	0.173856	0.251781	-0.192993	0.0209245	0.236984	-0.109181	-0.375493	-0.143515	-0.170387	0.0227565	-0.383938	-0.377774	-0.298116	-0.117949	-0.415397	-0.361298
GO_INFLAMMATORY_RESPONSE	C5: GO gene sets	0.233677	0.279539	-0.343949	-0.165054	0.138333	-0.343202	0.0192938	10.3396	1.01745e-05	3.02321e-05	-0.342808	-0.452641	-0.234158	-0.401724	-0.33117	-0.298953	-0.274018	-0.142925	-0.0782176	0.219072	-0.0663782	0.262305	0.475287	0.433453	0.242547	-0.177608	0.194707	0.252935	0.122463	0.269916	0.281196	0.471186
GO_POSITIVE_REGULATION_OF_DNA_METABOLIC_PROCESS	C5: GO gene sets	-0.0330039	-0.371156	0.232489	-0.0518451	-0.0112795	0.394266	-0.0149959	10.3306	1.0248e-05	3.03927e-05	0.265017	0.296788	0.620993	0.157073	0.140887	0.399507	-0.170678	0.0488927	-0.0337499	0.0339241	-0.19304	0.125278	0.0137518	0.194306	-0.339352	0.0536912	-0.0874166	-0.320081	-0.41409	-0.402307	-0.281499	-0.437804
RICKMAN_TUMOR_DIFFERENTIATED_WELL_VS_POORLY_DN	C2: curated gene sets	0.170405	0.272732	-0.38543	-0.134602	0.0484446	-0.294904	-0.00380855	10.3249	1.02954e-05	3.04751e-05	-0.312452	-0.406493	-0.165767	-0.421473	-0.424946	-0.309869	-0.084337	-0.314267	-0.0052015	0.0154313	-0.0451618	0.175064	0.419057	0.220695	0.145859	-0.184007	0.250423	0.36852	0.27271	0.168547	0.168195	0.385687
GO_SIGNAL_TRANSDUCER_ACTIVITY	C5: GO gene sets	0.179412	0.324182	-0.336184	-0.0288366	0.0341919	-0.382267	0.0172129	10.3193	1.03409e-05	3.05519e-05	-0.417615	-0.460894	-0.268293	-0.457686	-0.418597	-0.132269	-0.122647	-0.0296108	0.0657483	-0.0790992	-0.054411	0.236086	0.508446	0.32669	0.111792	-0.137953	0.0880848	0.355609	0.226945	0.274345	0.341498	0.422515
GO_RESPONSE_TO_EXTERNAL_STIMULUS	C5: GO gene sets	0.130436	0.162666	-0.301169	-0.0858901	-0.00558327	-0.2523	-0.0213325	10.2401	1.10185e-05	3.24922e-05	-0.302744	-0.305353	-0.148802	-0.365273	-0.315337	-0.222898	-0.159632	-0.0534615	-0.0445763	-0.038276	-0.145476	0.167002	0.251241	0.174566	0.140596	-0.000290632	0.0860669	0.147065	0.124665	0.12588	0.185142	0.23058
GO_MUSCLE_STRUCTURE_DEVELOPMENT	C5: GO gene sets	0.22574	0.271901	-0.272211	-0.272742	-0.0381399	-0.275473	-0.00397692	10.2115	1.12746e-05	3.31845e-05	-0.394782	-0.413564	-0.0180744	-0.448298	-0.319673	-0.0486634	-0.411105	-0.352372	-0.0547491	-0.09049	-0.127552	0.103622	0.355713	0.328123	0.234899	0.108076	0.10189	0.207361	0.252729	0.211626	0.286194	0.401596
HALLMARK_ESTROGEN_RESPONSE_LATE	H: hallmark gene sets	0.0856125	0.351373	-0.249957	-0.0822248	-0.0207154	-0.393409	-0.00245435	10.1998	1.13813e-05	3.34353e-05	-0.4408	-0.43779	-0.301639	-0.347058	-0.288437	-0.114377	-0.152443	-0.186069	0.0918376	-0.232356	-0.0786703	0.24888	0.164166	-0.167598	0.30039	0.0928785	0.0382258	0.455495	0.299544	0.227364	0.286724	0.487736
GO_MEMBRANE_REGION	C5: GO gene sets	0.183634	0.201614	-0.300552	0.0453276	0.0190926	-0.314878	0.0124187	10.173	1.163e-05	3.41017e-05	-0.359949	-0.338436	-0.246249	-0.352835	-0.39993	-0.148891	-0.00729558	0.0472719	0.0960065	-0.0392789	-0.092986	0.189543	0.385958	0.179743	0.111136	-0.00482151	0.246155	0.263224	0.182081	0.0612946	0.147916	0.353552
GO_REGULATION_OF_IMMUNE_SYSTEM_PROCESS	C5: GO gene sets	0.221609	-0.0350561	-0.222933	0.0319568	0.279705	-0.265265	0.0183252	10.1537	1.18124e-05	3.45713e-05	-0.340195	-0.261309	-0.194292	-0.239924	-0.320486	-0.108389	-0.0397931	0.0732602	0.0624034	0.300619	0.230198	0.308297	0.292977	0.374973	0.154667	0.0705588	0.214869	0.198439	-0.137061	-0.181969	-0.0632721	0.00858298
SHETH_LIVER_CANCER_VS_TXNIP_LOSS_PAM1	C2: curated gene sets	0.211104	0.199168	-0.29851	-0.106791	0.0235993	-0.267262	0.00474852	10.1417	1.1928e-05	3.4844e-05	-0.255301	-0.246228	-0.300258	-0.328556	-0.143756	-0.423217	-0.194517	0.128642	-0.254499	0.0198207	-0.057386	0.108363	0.00987038	0.318993	0.26688	0.270407	0.189369	0.277388	0.182291	0.0673509	0.24023	0.228579
GO_RIBONUCLEOPROTEIN_GRANULE	C5: GO gene sets	-0.108014	-0.329454	0.135882	0.130977	0.154257	0.294753	-0.00180599	10.0944	1.23935e-05	3.61361e-05	0.418155	0.0693145	0.396788	0.235107	0.0484736	0.124066	0.11276	0.0309662	0.249206	0.13709	0.103123	0.222557	0.0831116	-0.0254301	-0.348722	-0.0202077	-0.22882	-0.242385	-0.419231	-0.284799	-0.330126	-0.370729
GO_RESPONSE_TO_BACTERIUM	C5: GO gene sets	0.20857	0.260187	-0.310621	-0.0119137	0.0349907	-0.322293	0.0233762	10.0821	1.25177e-05	3.64301e-05	-0.309687	-0.370671	-0.286521	-0.370818	-0.340764	-0.220281	-0.197079	0.0137867	0.147552	-0.0113536	-0.208347	0.324672	0.26863	0.237249	0.285923	-0.0389098	0.289957	0.354503	0.222733	0.181946	0.296146	0.245609
GO_DEFENSE_RESPONSE_TO_OTHER_ORGANISM	C5: GO gene sets	-0.0612633	-0.0570077	-0.343349	-0.0114794	0.00110803	-0.293848	-0.115185	10.0647	1.26953e-05	3.68779e-05	-0.242179	-0.31082	-0.328545	-0.300647	-0.345306	-0.384093	-0.120471	0.176726	-0.0906924	0.0139098	-0.0922774	0.0816917	-0.190631	-0.028088	-0.0328928	0.0466158	-0.101321	-0.0836572	-0.0362485	-0.0203763	-0.0588482	-0.0859083
GO_PHOSPHOLIPID_METABOLIC_PROCESS	C5: GO gene sets	0.0292302	0.460504	-0.401827	0.118774	-0.112918	-0.486188	-0.00899117	10.0508	1.28396e-05	3.72276e-05	-0.513087	-0.453692	-0.491785	-0.410832	-0.55974	-0.23491	-0.0158621	0.29361	0.0785745	0.0499163	-0.381552	-0.00711802	0.327733	0.375903	-0.222349	-0.502351	0.167215	0.438659	0.496022	0.400736	0.4627	0.504402
SASSON_RESPONSE_TO_GONADOTROPHINS_UP	C2: curated gene sets	0.23456	0.171992	-0.355597	-0.0341578	0.0827779	-0.370554	7.82201e-06	10.0478	1.28709e-05	3.72491e-05	-0.41708	-0.363753	-0.330829	-0.423818	-0.438748	-0.204223	0.0585489	-0.0466764	-0.114346	-0.135156	0.251967	0.131523	0.448677	0.241224	-0.0358165	0.22424	0.294478	0.287373	0.0764217	-0.0538274	0.305552	0.244442
GO_NEUROLOGICAL_SYSTEM_PROCESS	C5: GO gene sets	0.0484865	0.191314	-0.255199	-0.0564355	-0.143568	-0.311434	-0.0500413	10.0352	1.30033e-05	3.75625e-05	-0.255015	-0.329161	-0.350126	-0.328497	-0.380454	-0.0566464	-0.0909063	-0.0397209	-0.0386793	-0.307203	-0.0763814	-0.0471189	0.151806	-0.0779074	0.138374	0.0187439	0.0114152	0.167952	0.279068	0.1561	0.168694	0.184755
GO_REGULATION_OF_CELL_PROLIFERATION	C5: GO gene sets	0.0631698	0.21125	-0.264546	-0.141369	-0.0876091	-0.138564	-0.0238257	10.0162	1.32069e-05	3.80798e-05	-0.195675	-0.186101	-0.0339148	-0.300505	-0.258522	-0.234611	-0.193456	-0.162866	-0.0677846	-0.167213	-0.132373	0.0367587	0.178848	0.0783524	0.107854	-0.0545905	0.00538532	0.190691	0.234559	0.176017	0.181121	0.273861
GO_MITOCHONDRIAL_TRANSLATION	C5: GO gene sets	-0.195099	-0.387453	0.478334	0.221403	0.0790787	0.296014	0.0141695	9.98187	1.35816e-05	3.90301e-05	0.48195	0.305099	0.100992	0.540604	0.483286	0.411113	0.450772	0.285941	-0.0725029	0.197016	0.352698	-0.312478	-0.405701	-0.306538	-0.154562	0.158974	-0.26767	-0.416821	-0.279569	-0.32702	-0.513721	-0.400133
GO_POSITIVE_REGULATION_OF_IMMUNE_RESPONSE	C5: GO gene sets	0.202374	-0.21946	-0.111594	0.136052	0.365358	-0.18406	0.0241744	9.98142	1.35866e-05	3.90301e-05	-0.207718	-0.170632	-0.173831	-0.135912	-0.178648	-0.0202226	0.14219	0.104815	0.161151	0.413237	0.419263	0.263575	0.276997	0.385044	0.0943955	-0.000697042	0.256132	0.0501475	-0.363025	-0.434199	-0.22183	-0.128393
GO_CELLULAR_CATABOLIC_PROCESS	C5: GO gene sets	-0.0784856	-0.168932	0.124925	0.207228	0.198735	0.0342646	0.0208351	9.96733	1.37439e-05	3.94092e-05	0.0690158	0.00247025	0.0313079	0.130965	0.13186	0.111949	0.171909	0.272868	0.176909	0.136365	0.282093	0.177748	-0.0777055	-0.0118762	-0.0761427	-0.0879121	-0.138791	-0.0822497	-0.163881	-0.212007	-0.233065	-0.153455
GO_CELLULAR_RESPONSE_TO_NITROGEN_COMPOUND	C5: GO gene sets	0.223338	0.317507	-0.322062	-0.125908	-0.0594468	-0.320169	0.0100668	9.9605	1.38209e-05	3.95573e-05	-0.462183	-0.275505	-0.222819	-0.393031	-0.498564	-0.0745918	-0.148323	-0.220598	-0.00880152	-0.120377	-0.299004	0.24104	0.387487	0.341188	0.166537	0.0334943	0.187985	0.356379	0.338924	0.123162	0.373705	0.395365
OISHI_CHOLANGIOMA_STEM_CELL_LIKE_DN	C2: curated gene sets	0.209219	0.418455	-0.274714	0.0465717	-0.0370484	-0.496951	0.0387249	9.94469	1.40008e-05	3.99987e-05	-0.520622	-0.514188	-0.456042	-0.379265	-0.451836	0.00695946	-0.279997	0.100052	0.31966	-0.18058	-0.234492	0.303927	0.449453	0.171377	0.195092	0.00771133	0.222465	0.400053	0.59734	0.480882	0.145535	0.468462
GO_ORGANONITROGEN_COMPOUND_BIOSYNTHETIC_PROCESS	C5: GO gene sets	-0.191113	-0.252982	0.303845	0.163445	-0.0124111	0.30181	0.00225436	9.90809	1.44272e-05	4.11412e-05	0.394054	0.298801	0.212574	0.341114	0.400522	0.169899	0.26841	0.276303	-0.0543761	-0.0120061	0.198988	-0.224216	-0.310699	-0.178262	-0.166536	0.0109643	-0.311031	-0.214233	-0.239318	-0.131171	-0.400453	-0.279733
WANG_RESPONSE_TO_GSK3_INHIBITOR_SB216763_DN	C2: curated gene sets	-0.111235	-0.137587	0.141507	-0.0145277	-0.162995	0.390449	-0.00821872	9.86728	1.49192e-05	4.24666e-05	0.407387	0.329941	0.43402	0.116461	0.166082	0.141977	0.0387355	-0.0356736	-0.046645	-0.00334674	-0.341134	-0.144503	-0.10452	-0.12973	-0.0910861	0.091172	-0.322011	-0.0907625	-0.141693	-0.108659	-0.168416	-0.178407
GO_ENVELOPE	C5: GO gene sets	-0.135492	-0.238622	0.269486	0.00755088	-0.0942441	0.230643	-0.0286483	9.85897	1.50216e-05	4.26799e-05	0.303396	0.237083	0.15145	0.306579	0.309453	0.192426	0.154138	0.0289466	-0.160432	-0.0307594	-0.119915	-0.132058	-0.355407	-0.19753	-0.0409118	0.017835	-0.101444	-0.228424	-0.211133	-0.190599	-0.245884	-0.317072
GO_REGULATION_OF_LIPID_METABOLIC_PROCESS	C5: GO gene sets	0.175638	0.306642	-0.259521	-0.25889	-0.168727	-0.260436	-0.0196053	9.79149	1.58816e-05	4.50413e-05	-0.343381	-0.223776	-0.21415	-0.347158	-0.383437	-0.0479672	-0.351812	-0.255794	-0.169063	-0.116651	-0.412435	0.0229037	0.389564	0.248422	-0.0480256	-0.0127468	0.300978	0.213729	0.252934	0.273567	0.501322	0.291657
GO_CELLULAR_PROTEIN_COMPLEX_DISASSEMBLY	C5: GO gene sets	-0.161774	-0.362732	0.406416	0.169477	0.142682	0.28194	0.0172279	9.78889	1.59158e-05	4.50562e-05	0.435129	0.269425	0.141266	0.43213	0.40816	0.378959	0.378042	0.232309	-0.10192	0.279917	0.389307	-0.241177	-0.208615	-0.226135	-0.243942	0.138579	-0.268757	-0.296012	-0.281946	-0.364582	-0.520706	-0.350416
CUI_TCF21_TARGETS_2_UP	C2: curated gene sets	-0.153419	-0.264518	0.238932	0.121658	0.0464428	0.276865	-0.00172691	9.64316	1.79649e-05	5.07646e-05	0.132605	0.322538	0.375453	0.0693618	0.381962	0.265472	0.103254	0.261186	0.000533779	-0.0286553	-0.0546488	0.222632	-0.212018	-0.205332	0.0151459	-0.0571261	-0.307765	-0.236385	-0.311292	-0.280728	-0.212588	-0.281596
GO_PLASMA_MEMBRANE_REGION	C5: GO gene sets	0.184007	0.242494	-0.304323	0.0259406	-0.0241023	-0.334582	0.0100595	9.63577	1.80761e-05	5.09864e-05	-0.388162	-0.363943	-0.25164	-0.393113	-0.396671	-0.123185	-0.0608888	0.0117689	0.126942	-0.0855114	-0.140531	0.153735	0.447241	0.234731	0.0612155	-0.0380251	0.214874	0.257855	0.292953	0.150681	0.131776	0.379206
GO_ENERGY_DERIVATION_BY_OXIDATION_OF_ORGANIC_COMPOUNDS	C5: GO gene sets	-0.0269875	-0.326307	0.438859	0.0157175	-0.241928	0.30461	-0.00975895	9.62611	1.82225e-05	5.13065e-05	0.3784	0.42463	0.110799	0.486093	0.490095	0.34039	0.169222	0.076138	-0.198207	-0.222567	-0.248202	-0.255015	-0.4657	-0.0927091	0.131194	0.323746	-0.0314686	-0.257479	-0.349719	-0.258284	-0.328626	-0.437427
GO_VESICLE_MEMBRANE	C5: GO gene sets	0.144388	0.246861	-0.327651	-0.0648535	0.0568029	-0.341867	-0.00347557	9.62392	1.8256e-05	5.13081e-05	-0.41098	-0.33565	-0.27897	-0.372006	-0.38678	-0.224168	-0.17669	-0.0128596	-0.00501071	0.0491507	-0.0240487	0.145307	0.361342	0.194325	0.0597937	-0.210118	0.316597	0.25592	0.172315	0.112885	0.383647	0.309536
LOCKWOOD_AMPLIFIED_IN_LUNG_CANCER	C2: curated gene sets	0.0192615	-0.259111	0.195038	0.186517	0.0848261	0.0278031	0.0128777	9.61296	1.84242e-05	5.16874e-05	-0.0468638	0.0381448	0.0921284	0.271347	0.117637	0.196132	0.260127	0.0578098	0.241615	0.0365708	0.0579174	0.15999	0.0722675	-0.0762682	0.139999	-0.0122997	-0.0273911	-0.277691	-0.172352	-0.293648	-0.293179	-0.258683
GO_RESPONSE_TO_INORGANIC_SUBSTANCE	C5: GO gene sets	0.11007	0.201179	-0.318344	-0.218239	-0.0634396	-0.224641	-0.0417156	9.60966	1.84751e-05	5.17369e-05	-0.219267	-0.308937	-0.145718	-0.381884	-0.297417	-0.27573	-0.246421	-0.198024	-0.210271	-0.178652	-0.190154	0.178487	0.163639	0.0656651	0.232831	0.123495	-0.0352783	0.332831	0.104537	0.0585833	0.16349	0.346452
GO_CYTOSOLIC_PART	C5: GO gene sets	-0.214563	-0.452337	0.366843	0.225281	0.18552	0.460423	0.017259	9.60435	1.85573e-05	5.18738e-05	0.549041	0.495936	0.336292	0.440645	0.54108	0.118802	0.385409	0.45557	-0.165137	0.0319841	0.499104	0.0254721	-0.527881	-0.312204	-0.0450885	0.200009	-0.38765	-0.45695	-0.463908	-0.213298	-0.628072	-0.499458
GO_REGULATION_OF_CHROMOSOME_ORGANIZATION	C5: GO gene sets	-0.169518	-0.243864	0.264263	0.157299	-0.160953	0.345722	-0.011269	9.5995	1.86328e-05	5.19916e-05	0.230809	0.30735	0.499007	0.282437	0.0896759	0.420676	-0.0466162	0.240538	0.277975	-0.124461	-0.335024	-0.0233751	-0.06832	0.0669772	-0.399958	-0.189102	-0.257185	-0.281649	-0.233583	-0.287285	-0.181247	-0.235557
GO_REGULATION_OF_TRANSLATIONAL_INITIATION	C5: GO gene sets	-0.00344149	-0.316959	0.261209	0.0656881	-0.110152	0.36937	0.00710636	9.58722	1.88256e-05	5.24356e-05	0.39653	0.283931	0.427648	0.203658	0.413853	0.166115	0.127061	0.049901	0.0201029	-0.136104	0.160754	-0.355106	-0.207869	0.0507461	-0.153712	0.230426	0.0632014	-0.301987	-0.389407	-0.281273	-0.415074	-0.197057
BILANGES_RAPAMYCIN_SENSITIVE_VIA_TSC1_AND_TSC2	C2: curated gene sets	-0.235455	-0.300916	0.27082	0.0674267	0.0612663	0.479737	-0.00200495	9.5846	1.88669e-05	5.24568e-05	0.543637	0.441617	0.453956	0.350624	0.378145	0.0836904	0.165241	0.279088	-0.242049	0.108133	0.217526	-0.14186	-0.355529	-0.389522	-0.292995	0.228268	-0.367497	-0.243541	-0.346967	-0.306969	-0.30932	-0.297785
GO_GLYCOSYL_COMPOUND_METABOLIC_PROCESS	C5: GO gene sets	-0.0169925	-0.312694	0.360729	0.003118	-0.228072	0.334701	-0.0107729	9.57919	1.89527e-05	5.26014e-05	0.389222	0.451172	0.163708	0.417296	0.432075	0.232817	0.181078	0.0821132	-0.253837	-0.220251	-0.185172	-0.278793	-0.426655	-0.0151066	0.157396	0.192661	0.00674195	-0.269664	-0.311489	-0.313579	-0.269469	-0.399269
GO_REGULATION_OF_ACTIN_FILAMENT_LENGTH	C5: GO gene sets	0.332049	0.0863201	-0.274405	-0.0519791	0.00309024	-0.312752	0.00835029	9.56381	1.91989e-05	5.31897e-05	-0.319232	-0.361108	-0.257916	-0.23848	-0.426375	-0.158362	0.00220096	-0.163254	0.00511623	-0.0767778	0.111203	-0.0251542	0.478666	0.493662	0.266756	0.242274	0.178886	0.23216	0.144323	-0.263563	0.122465	0.196215
GO_NUCLEOSIDE_MONOPHOSPHATE_METABOLIC_PROCESS	C5: GO gene sets	-0.0161436	-0.37886	0.425519	0.0331249	-0.242597	0.397856	-0.00605942	9.52679	1.98057e-05	5.47734e-05	0.477163	0.483738	0.232668	0.490619	0.504959	0.280981	0.211497	0.193501	-0.305623	-0.254725	-0.181202	-0.291865	-0.502883	0.00579065	0.202657	0.318672	-0.104955	-0.330039	-0.366948	-0.372592	-0.352369	-0.472352
GO_ACTIN_FILAMENT_BASED_PROCESS	C5: GO gene sets	0.233156	0.10035	-0.320261	-0.159142	0.0980224	-0.147656	0.00365529	9.50811	2.01196e-05	5.54571e-05	-0.161306	-0.171221	-0.110441	-0.454949	-0.348962	-0.156871	-0.129276	-0.145445	-0.202705	-0.011329	0.117753	0.187643	0.362484	0.30297	0.151657	0.214343	0.134324	0.0349923	0.22322	-0.116077	0.136225	0.223387
GO_CELLULAR_AMIDE_METABOLIC_PROCESS	C5: GO gene sets	-0.156423	-0.306586	0.316806	0.128747	0.0104105	0.330539	0.00202105	9.50785	2.01241e-05	5.54571e-05	0.41553	0.349809	0.226278	0.390861	0.393307	0.166249	0.273177	0.197092	-0.084029	-0.01675	0.236135	-0.188153	-0.330446	-0.137797	-0.181145	0.135675	-0.268401	-0.350105	-0.267847	-0.150098	-0.456013	-0.308866
GO_REGULATION_OF_CELLULAR_COMPONENT_SIZE	C5: GO gene sets	0.288814	0.117482	-0.251922	-0.0837634	-0.0633544	-0.238527	0.00539905	9.4875	2.04723e-05	5.63169e-05	-0.314725	-0.205362	-0.195493	-0.291138	-0.341637	-0.12299	-0.200684	-0.125365	0.0747584	-0.0896702	-0.0700691	-0.0303239	0.377248	0.445182	0.254402	0.243106	0.124133	0.216681	0.130145	-0.140121	0.178393	0.20231
YAMAZAKI_TCEB3_TARGETS_DN	C2: curated gene sets	-0.124364	-0.127405	-0.00974866	-0.0633399	-0.308012	0.338339	-0.0630514	9.4452	2.12173e-05	5.82634e-05	0.38672	0.316478	0.311819	-0.111214	0.0878966	-0.00592808	-0.0882102	0.115767	-0.217577	-0.333002	-0.389038	-0.201998	-0.138204	-0.243147	-0.129354	0.0929343	-0.204051	-0.192267	-0.132566	-0.223737	-0.0306595	-0.0577934
ZWANG_TRANSIENTLY_UP_BY_1ST_EGF_PULSE_ONLY	C2: curated gene sets	0.0734737	0.227361	-0.211475	-0.0483061	-0.127676	-0.376602	-0.0358183	9.44219	2.12715e-05	5.83093e-05	-0.3532	-0.343052	-0.433554	-0.209149	-0.331964	-0.0933136	-0.000544144	-0.247676	0.103302	-0.211739	-0.184324	0.0130341	0.175583	0.24187	0.0673775	-0.0924077	-0.0250544	0.291952	0.283337	0.164401	0.097192	0.299924
GO_CELLULAR_LIPID_METABOLIC_PROCESS	C5: GO gene sets	0.00819036	0.365372	-0.220793	-0.0802137	-0.0660955	-0.361067	-0.0143953	9.44005	2.131e-05	5.83123e-05	-0.35826	-0.387296	-0.337644	-0.21944	-0.349262	-0.0936776	-0.286869	-0.0484966	0.0947243	-0.0684038	-0.216235	0.0863526	0.21123	0.144038	-0.0938289	-0.361668	0.141181	0.370509	0.411246	0.317584	0.356118	0.371403
GO_NCRNA_PROCESSING	C5: GO gene sets	-0.253073	-0.423004	0.421432	0.173207	0.12988	0.469269	0.00913548	9.39821	2.20793e-05	6.03114e-05	0.57737	0.544054	0.286383	0.480086	0.550483	0.233728	0.222571	0.348313	-0.0512637	-0.0952308	0.396427	0.0884432	-0.541673	-0.477334	-0.0203765	0.277075	-0.503054	-0.491917	-0.40894	-0.156464	-0.600871	-0.456826
GO_REGULATION_OF_SECRETION	C5: GO gene sets	0.133937	0.284326	-0.27855	-0.0667665	0.057956	-0.296155	0.0154894	9.37416	2.25351e-05	6.14485e-05	-0.21189	-0.381991	-0.294585	-0.351932	-0.36857	-0.115148	-0.324181	0.015078	0.108804	0.127714	-0.091354	0.137509	0.311566	0.189349	0.134661	-0.0929403	0.127047	0.307934	0.331798	0.277234	0.19514	0.309526
GO_PROTEASOMAL_PROTEIN_CATABOLIC_PROCESS	C5: GO gene sets	-0.0592666	-0.236954	0.124274	0.214205	0.386828	-0.02349	0.0283795	9.36065	2.27955e-05	6.205e-05	-0.0842287	-0.176379	0.190138	0.122884	0.0918637	0.158073	0.226016	0.161856	0.254743	0.35236	0.469569	0.338554	0.111946	0.0941963	-0.195814	-0.239141	-0.0675198	-0.099143	-0.264911	-0.431543	-0.206448	-0.182723
GO_MITOCHONDRIAL_PART	C5: GO gene sets	-0.140326	-0.232497	0.302334	0.0666877	-0.139106	0.193201	-0.0270348	9.2782	2.4457e-05	6.64565e-05	0.313531	0.193782	0.0722913	0.354526	0.32202	0.230458	0.208705	0.0844758	-0.0931175	-0.107255	-0.150969	-0.159093	-0.376359	-0.236801	-0.0561187	0.026609	-0.0589623	-0.213707	-0.173182	-0.167763	-0.269881	-0.337954
GO_PERINUCLEAR_REGION_OF_CYTOPLASM	C5: GO gene sets	0.174149	0.201177	-0.231864	-0.188593	-0.147967	-0.11883	-0.00841496	9.26607	2.47124e-05	6.70336e-05	-0.216805	-0.164217	0.024532	-0.269001	-0.344439	-0.0821508	-0.270427	-0.142896	-0.152457	-0.261495	-0.183484	0.00107761	0.32679	0.183672	0.134336	0.10463	0.121318	0.129595	0.176345	0.147685	0.238929	0.313332
GO_APOPTOTIC_SIGNALING_PATHWAY	C5: GO gene sets	-0.0164804	0.151638	-0.315268	-0.121091	-0.147422	-0.388276	-0.101836	9.24969	2.50616e-05	6.78626e-05	-0.341661	-0.419314	-0.403852	-0.398643	-0.271038	-0.276123	-0.00468097	-0.126279	-0.232311	-0.131404	-0.283684	-0.0271795	0.025034	-0.101809	0.108418	-0.176487	0.0624407	0.341356	-0.0668669	0.0865421	0.0294816	0.367679
GO_NEGATIVE_REGULATION_OF_NEURON_DEATH	C5: GO gene sets	-0.158315	0.162088	-0.351956	-0.222388	-0.139768	-0.160745	-0.118441	9.21489	2.58216e-05	6.9799e-05	-0.34997	-0.19209	0.0598231	-0.460046	-0.39414	-0.201683	-0.341798	-0.13693	-0.188436	-0.204015	-0.171571	-0.0437177	0.0957434	-0.212524	-0.256875	-0.170644	-0.247278	0.114654	0.187349	0.110944	0.179152	0.218338
GO_RESPONSE_TO_CYTOKINE	C5: GO gene sets	0.140273	-0.0756887	-0.214013	0.0549005	0.319898	-0.363201	-0.0129239	9.19663	2.62302e-05	7.07807e-05	-0.430887	-0.405582	-0.253133	-0.272792	-0.230014	-0.139233	0.00101552	0.0957868	0.0678992	0.26368	0.308505	0.387509	0.238567	0.281475	0.129918	-0.176464	0.227868	0.168105	-0.234629	-0.20747	-0.0658528	-0.0385971
LASTOWSKA_NEUROBLASTOMA_COPY_NUMBER_UP	C2: curated gene sets	-0.0162304	-0.373655	0.309	0.00204677	0.0658359	0.317126	0.00602712	9.18836	2.64177e-05	7.11631e-05	0.117313	0.392541	0.441523	0.308074	0.273338	0.345588	-0.352427	0.238921	0.119646	0.207991	0.12938	-0.139863	0.228087	-0.0576694	-0.0913379	-0.065729	-0.0945033	-0.327082	-0.27974	-0.485964	-0.379532	-0.395958
ZHOU_INFLAMMATORY_RESPONSE_FIMA_UP	C2: curated gene sets	0.149664	0.254824	-0.26719	0.0355674	0.109823	-0.431818	0.0164357	9.15121	2.72775e-05	7.33523e-05	-0.416884	-0.472103	-0.406468	-0.228245	-0.32225	-0.251075	-0.100357	0.178045	0.0290151	-0.0705097	0.232449	0.167529	0.451072	0.220779	0.170011	-0.0862297	-0.00731429	0.421669	0.376672	0.0299758	0.0874772	0.358327
RIGGINS_TAMOXIFEN_RESISTANCE_DN	C2: curated gene sets	0.0689146	0.188477	-0.413876	-0.0844589	0.0354958	-0.350722	-0.052442	9.14692	2.73788e-05	7.34978e-05	-0.241633	-0.395895	-0.414638	-0.437018	-0.392976	-0.411634	-0.327363	-0.0415781	0.115564	-0.113153	0.0983899	0.12125	0.157422	-0.0190886	0.273883	-0.0229117	-0.0447316	0.299346	0.154729	-0.0462477	0.144639	0.389918
GO_CELL_LEADING_EDGE	C5: GO gene sets	0.260988	0.0556855	-0.280724	0.081075	-0.105739	-0.201723	0.00281978	9.10744	2.83294e-05	7.57884e-05	-0.258513	-0.175426	-0.171229	-0.351756	-0.324675	-0.165741	0.0657406	0.110524	0.0669602	-0.0719092	-0.297333	0.0520262	0.316435	0.321712	0.22565	0.190017	0.251125	0.127215	-0.0360271	-0.13617	0.0674926	0.255917
GO_ORGANELLE_SUBCOMPARTMENT	C5: GO gene sets	0.0494404	0.276213	-0.355871	-0.0521125	-0.0353138	-0.289939	-0.0259746	9.10803	2.8315e-05	7.57884e-05	-0.280133	-0.399681	-0.190004	-0.43138	-0.372729	-0.263506	-0.0137303	-0.12192	-0.0206871	0.204388	-0.243793	-0.0665368	0.302825	0.0336241	-0.0228275	-0.172989	0.10657	0.175714	0.2231	0.254455	0.454003	0.273796
GO_ORGANIC_CYCLIC_COMPOUND_CATABOLIC_PROCESS	C5: GO gene sets	-0.150867	-0.358906	0.298409	0.101851	0.107091	0.377051	0.00474281	9.08459	2.88958e-05	7.71712e-05	0.496417	0.369807	0.264931	0.336855	0.387201	0.171171	0.0382812	0.334423	-0.0671515	-0.0042677	0.329105	-0.00356609	-0.383737	-0.228709	0.0575367	0.16865	-0.368074	-0.363459	-0.412652	-0.166968	-0.510526	-0.340926
SMID_BREAST_CANCER_RELAPSE_IN_BONE_DN	C2: curated gene sets	0.0961489	0.146701	-0.414632	-0.180657	-0.130683	-0.228267	-0.0749304	9.03508	3.01655e-05	8.04241e-05	-0.393873	-0.315301	0.0243729	-0.433933	-0.49053	-0.319433	-0.307616	-0.0575132	-0.176842	-0.142409	-0.163906	-0.0857338	0.273911	0.111359	0.0207389	0.104112	-0.0293765	0.14896	0.192793	-0.104758	0.22675	0.26976
GO_PEPTIDASE_ACTIVITY	C5: GO gene sets	-0.00851605	-0.172608	0.191548	0.303523	0.2415	-0.21137	0.0304537	9.03155	3.02582e-05	8.05335e-05	-0.225217	-0.21801	-0.190884	0.154681	0.259733	0.160229	0.372013	0.242996	0.295558	0.420212	0.0993958	0.204892	-0.118682	0.236771	-0.0597646	-0.17709	0.0761853	-0.0260497	-0.217743	-0.269133	-0.0816862	-0.268427
RODRIGUES_THYROID_CARCINOMA_ANAPLASTIC_DN	C2: curated gene sets	0.00230193	0.334864	-0.246987	-0.0778433	-0.0847612	-0.257382	-0.0143223	8.98203	3.15932e-05	8.39429e-05	-0.277904	-0.276193	-0.218049	-0.266479	-0.328806	-0.145676	-0.161245	-0.0345323	-0.0377529	-0.118168	-0.198526	0.0624104	0.390936	-0.0749312	-0.0131562	-0.136055	-0.155283	0.374247	0.342836	0.393139	0.189778	0.374323
GO_CELLULAR_RESPIRATION	C5: GO gene sets	-0.0481766	-0.356075	0.471068	0.01637	-0.246797	0.34165	-0.0124721	8.9787	3.16852e-05	8.40439e-05	0.47091	0.468012	0.0860281	0.523195	0.542223	0.347786	0.166921	0.102334	-0.220146	-0.232383	-0.210935	-0.297072	-0.514879	-0.206453	0.178921	0.344953	-0.0434242	-0.268714	-0.399558	-0.29347	-0.352178	-0.466457
GO_NUCLEOSIDE_TRIPHOSPHATE_METABOLIC_PROCESS	C5: GO gene sets	-0.00626158	-0.381431	0.395702	0.00544714	-0.205282	0.389977	-0.00822406	8.97025	3.19199e-05	8.45225e-05	0.459945	0.484653	0.225333	0.480104	0.470301	0.236701	0.237808	0.081784	-0.303251	-0.208472	-0.160715	-0.246661	-0.510147	-0.0161097	0.223631	0.313243	-0.0419251	-0.35047	-0.34436	-0.381734	-0.368043	-0.462546
MARTINEZ_TP53_TARGETS_DN	C2: curated gene sets	0.130612	0.193743	-0.249658	-0.206307	-0.133984	-0.0236951	-0.00996167	8.96782	3.19878e-05	8.45585e-05	0.0606436	-0.0294406	-0.102288	-0.340593	-0.189972	-0.21841	-0.276742	-0.169522	-0.172658	-0.30064	-0.0658935	-0.0354171	0.123839	0.128787	0.239064	0.175529	-0.0141595	0.10443	0.172131	0.306485	0.122253	0.263418
GO_ORGANELLAR_RIBOSOME	C5: GO gene sets	-0.197903	-0.395691	0.495409	0.189147	0.128658	0.283744	0.0146775	8.93471	3.29282e-05	8.68969e-05	0.478493	0.251679	0.12106	0.557038	0.472611	0.456579	0.446344	0.307621	-0.186524	0.245692	0.415255	-0.274973	-0.367695	-0.268952	-0.290513	0.222356	-0.28471	-0.412777	-0.248742	-0.375648	-0.487597	-0.453692
GO_RESPONSE_TO_MOLECULE_OF_BACTERIAL_ORIGIN	C5: GO gene sets	0.20781	0.317545	-0.372232	0.00494284	0.0599928	-0.36547	0.0276579	8.91963	3.33665e-05	8.79045e-05	-0.391766	-0.430069	-0.274575	-0.456713	-0.408006	-0.251976	-0.22637	0.0290117	0.212187	-0.0662642	-0.192111	0.438353	0.388302	0.287473	0.162361	-0.132236	0.33315	0.423555	0.324437	0.21855	0.366602	0.254581
GAVIN_FOXP3_TARGETS_CLUSTER_T4	C2: curated gene sets	0.278094	0.0796977	-0.202422	-0.152902	0.134337	-0.379193	-0.000526601	8.91628	3.34645e-05	8.80139e-05	-0.407054	-0.353942	-0.376584	-0.319329	-0.235087	-0.0528498	-0.159336	-0.0962602	-0.20311	-0.0522787	0.127729	0.327559	0.290748	0.320062	0.122197	0.198028	0.459432	0.300073	-0.193489	0.00941791	0.268875	0.0136108
GO_PURINE_CONTAINING_COMPOUND_METABOLIC_PROCESS	C5: GO gene sets	-0.00496388	-0.314344	0.363213	-0.00646953	-0.199622	0.313108	-0.00844787	8.88845	3.42924e-05	9.00392e-05	0.38027	0.407966	0.151087	0.414085	0.416623	0.258931	0.183432	0.0715051	-0.274346	-0.184452	-0.165805	-0.248609	-0.420764	-0.0395203	0.171598	0.237857	0.0260102	-0.248987	-0.339937	-0.314341	-0.303944	-0.364511
GO_REGULATION_OF_GENE_EXPRESSION_EPIGENETIC	C5: GO gene sets	-0.118584	-0.21841	0.256434	-0.105629	-0.132036	0.402688	-0.0191179	8.87974	3.4556e-05	9.04265e-05	0.458955	0.312107	0.437002	0.128312	0.315766	0.325226	-0.29792	0.0140585	-0.0330243	-0.205223	-0.173259	-0.0176263	-0.160932	-0.29995	0.0933198	0.106615	-0.331971	-0.268259	-0.359915	-0.236822	-0.0456862	-0.181367
GO_REGULATION_OF_HYDROLASE_ACTIVITY	C5: GO gene sets	0.115535	0.145079	-0.242734	-0.171913	-0.083187	-0.109219	-0.0235497	8.88056	3.4531e-05	9.04265e-05	-0.13707	-0.0483819	-0.142205	-0.234443	-0.294049	-0.199711	-0.201364	-0.109395	-0.204981	-0.0785164	-0.154183	-0.0168612	0.108126	0.104729	0.108341	0.195404	0.0610729	0.169294	0.0368222	0.127774	0.0876685	0.303834
GO_CELLULAR_RESPONSE_TO_OXIDATIVE_STRESS	C5: GO gene sets	-0.147541	0.0831315	-0.293953	-0.209091	-0.171767	-0.233577	-0.13851	8.85724	3.52472e-05	9.20803e-05	-0.20048	-0.285016	-0.215234	-0.333699	-0.173922	-0.374238	-0.232648	-0.152434	-0.242192	-0.0180102	-0.362951	-0.134341	-0.144622	-0.281135	0.0109795	-0.123802	-0.199128	0.202554	-0.060371	-0.0154035	0.0455431	0.243335
HALLMARK_PROTEIN_SECRETION	H: hallmark gene sets	0.119748	0.291555	-0.355085	0.161274	-0.0120749	-0.375452	0.0142047	8.84795	3.5537e-05	9.2682e-05	-0.381937	-0.419188	-0.325232	-0.482607	-0.377508	-0.20514	0.166666	0.238226	0.0789288	0.125428	-0.0510861	-0.110566	0.4667	0.143267	-0.109813	-0.231027	0.329615	0.278915	0.261286	0.120681	0.431309	0.365585
GRAESSMANN_RESPONSE_TO_MC_AND_DOXORUBICIN_DN	C2: curated gene sets	-0.232548	-0.109905	0.201054	0.120394	-0.0159092	0.295355	0.00410959	8.83822	3.5843e-05	9.33236e-05	0.162395	0.294296	0.429374	0.181638	0.138965	0.282557	-0.0439477	0.239209	0.16592	0.073471	-0.0224036	-0.098795	-0.0423074	-0.184631	-0.358714	-0.315421	-0.261668	-0.101447	-0.0254592	-0.23341	-0.0272822	-0.161928
GO_RNA_CATABOLIC_PROCESS	C5: GO gene sets	-0.214512	-0.433953	0.38987	0.129491	0.0306729	0.473041	-0.00786824	8.82555	3.6246e-05	9.42155e-05	0.585105	0.481068	0.35295	0.450376	0.503855	0.21538	0.0705106	0.40561	-0.0876481	-0.080783	0.369546	-0.196744	-0.509044	-0.366282	0.0242755	0.251662	-0.473171	-0.485848	-0.472787	-0.160178	-0.58443	-0.466523
GO_ORGANONITROGEN_COMPOUND_METABOLIC_PROCESS	C5: GO gene sets	-0.0985326	-0.215663	0.287063	0.12942	-0.090184	0.214039	0.00227433	8.79773	3.71482e-05	9.63997e-05	0.306416	0.251699	0.0840025	0.326911	0.342026	0.192253	0.221284	0.206942	-0.0399662	-0.0942731	0.000218876	-0.176498	-0.306287	-0.0701064	-0.0526239	0.0733649	-0.137011	-0.148781	-0.1999	-0.172478	-0.304478	-0.25268
GRADE_COLON_CANCER_UP	C2: curated gene sets	0.0148669	-0.301959	0.180878	0.00867669	0.0579273	0.251525	0.00279824	8.76804	3.81377e-05	9.88026e-05	0.236994	0.284486	0.233096	0.146879	0.270964	0.12479	0.102536	0.107548	-0.184053	-0.0231238	0.0731642	0.123741	-0.162388	0.106302	0.0781789	0.21354	-0.161298	-0.319609	-0.316934	-0.241059	-0.302343	-0.329849
GO_TRANS_GOLGI_NETWORK	C5: GO gene sets	0.088727	0.315855	-0.364653	-0.108826	0.0110338	-0.312115	-0.0136713	8.75337	3.86369e-05	9.99297e-05	-0.277505	-0.395522	-0.263316	-0.461665	-0.392328	-0.239966	-0.206946	-0.0596183	-0.0599125	0.0754867	-0.261794	0.219409	0.445183	0.10988	-0.141433	-0.141141	0.171146	0.233297	0.33	0.271308	0.441598	0.303072
GO_CELLULAR_MACROMOLECULAR_COMPLEX_ASSEMBLY	C5: GO gene sets	-0.0594944	-0.342439	0.300858	0.0403877	-0.0191708	0.35296	0.000701693	8.74554	3.89065e-05	0.00010046	0.400393	0.395397	0.263088	0.389662	0.415795	0.0971175	0.1505	0.176258	-0.205595	-0.0732904	0.133715	-0.117937	-0.347788	-0.134059	0.00680054	0.29041	-0.112835	-0.31097	-0.332486	-0.269786	-0.382173	-0.416779
GO_FATTY_ACID_METABOLIC_PROCESS	C5: GO gene sets	0.0390986	0.324193	-0.0768651	-0.1452	0.0491198	-0.407446	0.00342194	8.74229	3.90188e-05	0.000100583	-0.43807	-0.41733	-0.36694	-0.013253	-0.248012	0.0306701	-0.269569	-0.226674	0.0606422	-0.148854	-0.00965124	0.305865	0.100522	0.178914	0.0910377	-0.266692	0.0917116	0.449675	0.309318	0.341662	0.300791	0.219519
GO_POSITIVE_REGULATION_OF_CELL_CYCLE	C5: GO gene sets	-0.0388751	-0.28734	0.204447	-0.0330688	-0.0903959	0.378406	-0.011496	8.73079	3.94196e-05	0.000101448	0.3111	0.333624	0.490495	0.18287	0.285683	0.144787	-0.0829	-0.129607	0.1133	-0.151145	-0.205253	0.0852098	0.0886036	0.0655912	-0.320609	0.185248	-0.213209	-0.302763	-0.366619	-0.335596	-0.203281	-0.228442
AMUNDSON_RESPONSE_TO_ARSENITE	C2: curated gene sets	0.0491591	0.225699	-0.250248	-0.0354534	-0.0511287	-0.207203	-0.0117186	8.7151	3.99735e-05	0.000102704	-0.226035	-0.172659	-0.222915	-0.331506	-0.212162	-0.207078	0.131477	-0.212277	-0.02556	-0.0972555	0.00263567	-0.0587662	0.0577411	0.114482	0.136904	-0.0851654	0.021833	0.209509	0.320835	0.195662	0.269621	0.13287
DACOSTA_UV_RESPONSE_VIA_ERCC3_UP	C2: curated gene sets	0.126824	0.234636	-0.160775	-0.176235	-0.0477114	-0.222923	-0.000710713	8.6972	4.06154e-05	0.000104181	-0.258182	-0.267367	-0.143218	-0.324512	0.0317318	-0.189545	-0.223367	-0.208775	-0.0965646	-0.136798	-0.154809	0.148473	0.0863928	0.0711568	0.101047	0.191111	0.184412	0.312743	0.280506	0.21219	0.168246	0.199493
GO_REGULATION_OF_HEMOPOIESIS	C5: GO gene sets	0.149317	0.296513	-0.305188	-0.0769531	-0.0569012	-0.204565	0.0135603	8.69406	4.0729e-05	0.000104301	-0.36178	-0.240086	-0.0118305	-0.353546	-0.406054	-0.155964	-0.238693	-0.0320486	0.0398824	-0.044164	-0.233718	0.107178	0.341161	0.253185	0.0335747	-0.0385075	0.15717	0.311987	0.357728	0.214276	0.25011	0.348466
BROWNE_HCMV_INFECTION_48HR_DN	C2: curated gene sets	0.0356552	0.388377	-0.350927	-0.113815	0.0464032	-0.324618	-0.00494136	8.63331	4.29992e-05	0.000109934	-0.34846	-0.413176	-0.212216	-0.458664	-0.424414	-0.169702	-0.355079	-0.148487	0.162121	-0.0289043	-0.0645505	0.232664	0.379145	-0.11449	0.0996991	-0.329093	0.143016	0.365601	0.407893	0.351017	0.385203	0.43217
GO_GLYCEROPHOSPHOLIPID_METABOLIC_PROCESS	C5: GO gene sets	-0.0209609	0.455037	-0.357285	0.160248	-0.136227	-0.424696	-0.00470436	8.62682	4.32496e-05	0.000110212	-0.467969	-0.359586	-0.446534	-0.385304	-0.570275	-0.116276	-0.0240485	0.315096	0.189697	0.0184603	-0.373423	-0.053717	0.36435	0.285011	-0.323538	-0.487644	0.0570169	0.479035	0.529671	0.326772	0.46244	0.477269
GO_SIDE_OF_MEMBRANE	C5: GO gene sets	0.150148	0.247143	-0.447386	-0.102021	0.130445	-0.407479	-0.0224032	8.62821	4.3196e-05	0.000110212	-0.55924	-0.349667	-0.313531	-0.552573	-0.546233	-0.243352	-0.314983	0.0886212	-0.0797006	0.05	0.0594636	0.281871	0.367455	0.290798	0.198876	-0.124785	0.0183941	0.357271	0.0167513	0.0175341	0.267338	0.576821
THUM_SYSTOLIC_HEART_FAILURE_UP	C2: curated gene sets	0.172168	0.245681	-0.406921	-0.245648	-0.0849173	-0.243209	-0.0387654	8.61534	4.36968e-05	0.00011117	-0.42239	-0.236149	-0.0710868	-0.465298	-0.413256	-0.342209	-0.314318	-0.23549	-0.187137	-0.202354	-0.104571	0.0521722	0.488622	0.364937	0.0369602	-0.0460149	0.0163357	0.293664	0.230291	-0.0501839	0.295215	0.459421
GO_PLASMA_MEMBRANE_ORGANIZATION	C5: GO gene sets	0.296281	0.353271	-0.328863	-0.217215	-0.256003	-0.367034	-0.0117994	8.60312	4.41779e-05	0.00011221	-0.359759	-0.528466	-0.212878	-0.541669	-0.515886	0.0709675	-0.345069	-0.368835	0.0622608	-0.399779	-0.499003	0.130774	0.513317	0.289965	0.218728	-0.0337501	0.493143	0.33522	0.393503	0.239439	0.403931	0.39426
GO_PRESYNAPSE	C5: GO gene sets	0.142103	0.275696	-0.24107	-0.113354	0.0263274	-0.28044	0.0119721	8.56679	4.56429e-05	0.000115743	-0.362676	-0.252835	-0.22581	-0.20705	-0.213659	-0.302501	-0.0690102	-0.189278	-0.0817722	0.0506164	-0.0467483	0.0751141	0.347006	0.159807	-0.155396	-0.00692051	0.366018	0.334762	0.311228	0.0773427	0.384541	0.270608
GO_POSITIVE_REGULATION_OF_CELL_ADHESION	C5: GO gene sets	0.230054	0.266907	-0.289888	-0.00718043	0.246345	-0.461848	0.0430495	8.52029	4.75946e-05	0.000120496	-0.455828	-0.515897	-0.413818	-0.461224	-0.469118	0.0606772	-0.215396	0.0135238	0.180331	0.116935	0.242172	0.379928	0.518279	0.321819	0.208647	-0.0786989	0.180222	0.321567	0.354358	0.08062	0.0442587	0.533732
GO_REGULATION_OF_CELL_DEATH	C5: GO gene sets	0.104447	0.141801	-0.24009	-0.204238	-0.0784289	-0.099294	-0.0288596	8.51435	4.78504e-05	0.000120947	-0.168174	-0.130765	0.00105658	-0.30556	-0.296516	-0.118195	-0.260357	-0.188005	-0.164353	-0.168902	-0.0998288	0.0334438	0.155695	0.154089	0.0764621	0.0520478	0.0839409	0.167171	0.0652744	0.13204	0.110934	0.233588
GO_POSITIVE_REGULATION_OF_PROTEIN_CATABOLIC_PROCESS	C5: GO gene sets	-0.00798898	-0.191242	0.0957343	0.206815	0.313349	-0.10504	0.0243827	8.49396	4.87396e-05	0.000122994	-0.170307	-0.216764	0.0719496	0.126721	0.070528	0.0899538	0.252896	0.229129	0.138421	0.318526	0.303995	0.317527	0.0840004	0.121349	-0.14801	-0.123064	0.0257789	0.00373859	-0.265321	-0.284939	-0.213906	-0.195783
GO_NEGATIVE_REGULATION_OF_CELL_CYCLE_PROCESS	C5: GO gene sets	-0.100081	-0.20775	0.249544	0.138076	-0.229969	0.303151	-0.00712519	8.48558	4.91098e-05	0.000123528	0.243727	0.243901	0.421824	0.18965	0.265592	0.29339	0.13628	0.147363	0.130584	-0.298887	-0.262666	-0.128355	-0.253879	-0.0164113	-0.324651	0.247532	-0.152998	-0.0125676	-0.213551	-0.324428	-0.234008	-0.254195
LEI_MYB_TARGETS	C2: curated gene sets	0.0825125	0.182332	-0.299656	-0.219437	-0.0312111	-0.148487	-0.0350978	8.48668	4.9061e-05	0.000123528	-0.20749	-0.256289	0.018317	-0.389301	-0.260969	-0.248699	-0.130654	-0.30626	-0.221396	-0.0768368	-0.204325	0.187528	0.184529	0.0380609	0.0384651	0.10645	0.0450577	0.204805	0.16216	0.117852	0.170816	0.256028
PENG_LEUCINE_DEPRIVATION_DN	C2: curated gene sets	-0.0458519	-0.317035	0.170752	0.057342	0.0484246	0.337541	0.00126117	8.47733	4.94777e-05	0.000124253	0.15248	0.374549	0.485594	-0.0580959	0.258132	0.31222	-0.0822207	0.181311	0.0729357	-0.0203674	0.0454007	0.120241	0.0340037	0.124437	-0.282989	0.036073	-0.140784	-0.324705	-0.361075	-0.371912	-0.332865	-0.194616
GO_SECRETION	C5: GO gene sets	0.199223	0.239896	-0.315845	-0.133401	-0.0349567	-0.242124	0.000755202	8.46111	5.02097e-05	0.000125888	-0.354701	-0.371051	-0.000620728	-0.425384	-0.317872	-0.204278	-0.275016	-0.119963	-0.0052242	-0.000437254	-0.142271	0.0378385	0.478239	0.280544	0.0585147	0.0261022	0.152715	0.182221	0.236681	0.118026	0.304628	0.357923
UEDA_PERIFERAL_CLOCK	C2: curated gene sets	0.22083	0.206673	-0.286713	-0.214057	-0.0427712	-0.180755	-0.00160786	8.45351	5.05566e-05	0.000126554	-0.235666	-0.158031	-0.148567	-0.370657	-0.281185	-0.208299	-0.291078	-0.206538	-0.144554	-0.145744	-0.245813	0.263244	0.294838	0.42139	0.0312978	0.0990507	0.257572	0.167596	0.183559	0.0878678	0.289658	0.304685
WELCSH_BRCA1_TARGETS_DN	C2: curated gene sets	-0.0889068	-0.206059	0.174022	0.0135787	-0.135019	0.372078	-0.00912954	8.40633	5.27686e-05	0.000131879	0.274482	0.358431	0.483322	0.0752966	0.194953	0.251818	0.036548	-0.0882959	0.0924841	-0.189727	-0.245999	0.0306697	0.0419083	0.0247435	-0.350072	0.0110384	-0.172152	-0.318733	-0.168116	-0.249451	-0.206188	-0.0878081
CONCANNON_APOPTOSIS_BY_EPOXOMICIN_DN	C2: curated gene sets	-0.210678	-0.208298	0.310134	0.24642	-0.138672	0.377821	0.013283	8.40397	5.28823e-05	0.000131952	0.379762	0.355144	0.398556	0.367443	0.193572	0.369387	0.320236	0.31985	0.0991728	-0.0929558	-0.177842	-0.14522	-0.404178	-0.399369	-0.0167354	0.207678	-0.440785	-0.342264	0.101474	-0.301393	-0.209955	-0.289352
GO_MITOCHONDRIAL_ENVELOPE	C5: GO gene sets	-0.122872	-0.258452	0.340339	0.0536768	-0.107795	0.238758	-0.0150766	8.37631	5.42308e-05	0.0001351	0.354366	0.252319	0.109588	0.392967	0.386087	0.241963	0.223518	0.0778996	-0.140387	-0.0675444	-0.0998041	-0.156036	-0.442986	-0.23296	-0.0186984	0.097012	-0.0167296	-0.26428	-0.206274	-0.174769	-0.288319	-0.358618
GO_RIBOSOME	C5: GO gene sets	-0.217902	-0.452216	0.447393	0.212846	0.0780596	0.443286	0.00882551	8.36547	5.47691e-05	0.000136223	0.584812	0.499598	0.245446	0.509123	0.556742	0.276315	0.394473	0.402525	-0.158461	0.0766036	0.426006	-0.268431	-0.50814	-0.353718	-0.108756	0.331519	-0.450414	-0.50961	-0.426332	-0.214231	-0.619643	-0.491265
GO_RESPONSE_TO_REACTIVE_OXYGEN_SPECIES	C5: GO gene sets	0.0578966	0.182501	-0.285262	-0.290638	-0.180308	-0.140978	-0.0677078	8.3524	5.54264e-05	0.000137638	-0.103733	-0.259112	-0.0600897	-0.304534	-0.173351	-0.377902	-0.231619	-0.251517	-0.388779	-0.269754	-0.278624	0.00745318	0.109989	-0.0842678	0.183323	0.194874	-0.114436	0.269043	0.092119	0.069514	0.129858	0.351972
JIANG_HYPOXIA_NORMAL	C2: curated gene sets	0.0811692	0.152819	-0.34649	-0.179318	-0.0871791	-0.0621218	-0.0388812	8.34335	5.58863e-05	0.000138397	-0.114226	-0.00388151	-0.068258	-0.352696	-0.321993	-0.364783	-0.168765	-0.0555327	-0.313657	-0.178252	-0.0601781	-0.0231073	0.246461	0.0543399	0.111595	0.0749882	-0.0815379	0.2088	0.185831	0.119714	-0.0270327	0.276784
MASSARWEH_TAMOXIFEN_RESISTANCE_UP	C2: curated gene sets	0.0395905	0.277499	-0.393426	-0.0624241	0.155693	-0.248914	-0.00280742	8.34289	5.59098e-05	0.000138397	-0.150099	-0.400644	-0.195999	-0.468072	-0.456822	-0.255382	-0.152502	-0.107838	0.0730682	0.334011	-0.023183	0.156252	0.317599	0.225324	-0.033916	-0.250556	-0.0604981	0.33532	0.231596	0.141853	0.331735	0.34699
HALLMARK_HYPOXIA	H: hallmark gene sets	0.102176	0.330784	-0.377202	-0.12834	-0.268026	-0.111746	-0.0223245	8.33953	5.60815e-05	0.000138601	-0.252478	-0.0859806	0.0032216	-0.552723	-0.425506	-0.153376	-0.0879923	0.10729	-0.404319	-0.48773	-0.279333	-0.0370154	0.307613	0.0138595	0.0641201	0.00800502	0.117284	0.188117	0.451122	0.155135	0.428897	0.430651
JUBAN_TARGETS_OF_SPI1_AND_FLI1_UP	C2: curated gene sets	0.163338	0.220666	-0.169536	0.0655598	0.142107	-0.456276	0.0302541	8.29111	5.86231e-05	0.000144653	-0.555411	-0.395826	-0.41759	-0.29086	-0.319739	0.101992	-0.0484324	0.0526202	0.192492	0.0691955	-0.0111074	0.368234	0.242496	0.232827	0.199996	-0.146305	0.287677	0.312134	0.140454	0.224488	0.364152	0.062104
GO_POSITIVE_REGULATION_OF_CYTOSKELETON_ORGANIZATION	C5: GO gene sets	0.306106	0.0895722	-0.337766	-0.154704	0.0341318	-0.155041	0.00628416	8.2802	5.92124e-05	0.000145646	-0.151609	-0.282731	-0.0307844	-0.340813	-0.415429	-0.257057	0.00771414	-0.406544	-0.0652804	-0.178369	0.210816	0.0699481	0.318758	0.423036	0.150726	0.348996	0.289012	0.131281	0.0373373	-0.0964615	0.0829861	0.292718
GRUETZMANN_PANCREATIC_CANCER_DN	C2: curated gene sets	0.132238	0.166236	-0.270734	-0.213492	-0.0734454	0.0710427	0.0014767	8.28182	5.91245e-05	0.000145646	-0.00136352	0.148839	0.065653	-0.380581	-0.232531	-0.199091	-0.0873119	-0.223617	-0.329546	-0.190298	-0.0146979	-0.0153402	0.106929	0.088318	0.199318	0.00719698	0.259429	0.135468	0.17001	0.266894	0.0330333	0.225776
GO_INTRINSIC_APOPTOTIC_SIGNALING_PATHWAY	C5: GO gene sets	-0.00376189	0.240178	-0.392804	-0.240494	-0.176237	-0.245382	-0.0901215	8.26229	6.01942e-05	0.000147827	-0.253886	-0.238544	-0.243715	-0.431107	-0.381127	-0.366179	-0.0177736	-0.35875	-0.344959	-0.127948	-0.251386	-0.149378	0.00195288	-0.204357	0.153838	-0.0844887	0.114245	0.495065	-0.104663	0.306058	0.0518516	0.452577
GO_PHAGOCYTOSIS	C5: GO gene sets	0.310013	0.113858	-0.346765	-0.194689	-0.0383501	-0.225539	-0.013485	8.26017	6.03118e-05	0.000147883	-0.34826	-0.126659	-0.201696	-0.408572	-0.444544	-0.187179	-0.372313	-0.239983	0.0282276	-0.0120484	-0.0526293	-0.0503727	0.31791	0.450289	0.152368	0.163238	0.466261	0.207192	0.138754	-0.265186	0.284337	0.204195
GO_BLOOD_VESSEL_MORPHOGENESIS	C5: GO gene sets	0.109008	0.318898	-0.28075	-0.0819783	0.153532	-0.344819	0.0217038	8.24957	6.0902e-05	0.000149095	-0.352804	-0.496799	-0.184854	-0.338614	-0.346875	-0.15676	-0.24271	-0.176421	0.173196	0.243644	-0.0341211	0.251073	0.372978	0.226547	0.166469	-0.194808	-0.0261489	0.369105	0.310323	0.268266	0.181954	0.464845
DARWICHE_PAPILLOMA_RISK_HIGH_UP	C2: curated gene sets	-0.106582	-0.232947	0.18198	0.138994	-0.0288628	0.232896	-0.00557392	8.2375	6.15824e-05	0.000150524	0.1396	0.191539	0.367549	0.0479605	0.197958	0.300022	0.18952	0.208785	0.0186768	0.0315085	-0.145451	0.0273538	-0.0276969	-0.305277	-0.0449221	-0.0633468	-0.0916692	-0.228183	-0.233266	-0.238126	-0.323454	-0.141708
GO_HOMEOSTATIC_PROCESS	C5: GO gene sets	0.102722	0.215912	-0.221588	-0.110901	-0.0984194	-0.239198	-0.0189613	8.2305	6.19801e-05	0.000151259	-0.240653	-0.349884	-0.127057	-0.35336	-0.219354	-0.0920499	-0.215604	-0.10669	-0.0104083	-0.165608	-0.229003	0.0993529	0.229384	0.133687	0.0992401	0.0494592	0.00184112	0.227404	0.183729	0.146321	0.245039	0.277065
GO_STRUCTURAL_CONSTITUENT_OF_RIBOSOME	C5: GO gene sets	-0.245887	-0.437476	0.435342	0.195606	0.105115	0.438707	0.00488607	8.21579	6.2826e-05	0.000153083	0.593763	0.513888	0.20847	0.510789	0.543221	0.252016	0.393242	0.363086	-0.169508	0.0915744	0.441337	-0.217568	-0.529001	-0.389034	-0.17766	0.316651	-0.45039	-0.483969	-0.447496	-0.174558	-0.59628	-0.485078
GO_MACROMOLECULAR_COMPLEX_ASSEMBLY	C5: GO gene sets	-0.0408185	-0.244142	0.184464	0.0537166	-0.00630705	0.192124	-0.00694596	8.21172	6.30626e-05	0.000153419	0.226159	0.188834	0.161378	0.242865	0.239768	0.0707593	0.0697578	0.159592	-0.0682	-0.0744569	0.0475715	0.0079642	-0.187244	-0.0553955	-0.00271887	0.108012	-0.0667457	-0.169058	-0.289437	-0.219044	-0.276201	-0.266972
GO_INTERSPECIES_INTERACTION_BETWEEN_ORGANISMS	C5: GO gene sets	-0.0423916	-0.24798	0.110837	0.064353	0.190978	0.207649	0.0122543	8.20825	6.32643e-05	0.00015367	0.209429	0.229549	0.183969	0.0957788	0.224184	0.0125483	0.00456545	0.1815	0.00699316	0.10094	0.299881	0.172112	-0.173771	0.106309	-0.0218849	0.0391843	-0.161795	-0.215118	-0.235412	-0.195151	-0.384242	-0.209976
GO_AXON	C5: GO gene sets	0.139606	0.143566	-0.212022	0.13022	0.260255	-0.305945	0.0469718	8.20268	6.359e-05	0.000154221	-0.444156	-0.276065	-0.197613	-0.166601	-0.346889	-0.122577	-0.0302221	0.154027	0.266854	0.157745	0.218332	0.404687	0.37922	0.17997	-0.0883763	0.0422901	0.184923	0.1501	0.110192	0.0534586	0.250303	0.153775
GO_NEGATIVE_REGULATION_OF_PHOSPHORYLATION	C5: GO gene sets	0.128121	0.235736	-0.167914	-0.293675	-0.203321	-0.0828829	-0.0192769	8.18794	6.44617e-05	0.000156092	-0.199141	-0.110708	0.0611998	-0.206853	-0.305895	0.0090059	-0.39383	-0.306915	-0.180279	-0.308264	-0.349094	0.0473964	0.107682	0.0427937	0.310473	0.0389965	0.140662	0.163649	0.263816	0.18957	0.232099	0.329547
WAKABAYASHI_ADIPOGENESIS_PPARG_BOUND_8D	C2: curated gene sets	0.133064	0.183503	-0.227558	-0.157478	-0.0262226	-0.204971	-0.012084	8.17619	6.51651e-05	0.00015755	-0.321651	-0.172856	-0.120404	-0.168826	-0.273458	-0.240388	-0.126963	-0.178315	-0.167156	-0.0442066	-0.133452	0.0989905	0.240893	0.152818	0.222236	-0.000189252	0.0495639	0.322699	0.0521954	0.0739135	0.215256	0.253452
IVANOVA_HEMATOPOIESIS_INTERMEDIATE_PROGENITOR	C2: curated gene sets	-0.154736	-0.241432	0.1109	0.196446	0.00107998	0.284387	-0.00920014	8.17399	6.52978e-05	0.000157626	0.218952	0.372996	0.261212	0.0604253	0.00992222	0.262353	0.240496	0.293119	0.0557228	0.166957	-0.0252576	-0.13846	-0.163106	-0.0850204	-0.261148	-0.283304	0.0188974	-0.362637	-0.387831	-0.164946	-0.124726	-0.167021
HAHTOLA_MYCOSIS_FUNGOIDES_CD4_DN	C2: curated gene sets	-0.0788293	-0.2768	0.125986	0.0293824	0.0606917	0.440533	0.00871071	8.1681	6.56549e-05	0.000158242	0.339088	0.452606	0.529906	0.262367	0.106681	0.00891093	-0.0123436	0.237397	-0.136906	0.290895	0.143667	-0.252487	0.060564	-0.100246	-0.0358731	-0.0480237	-0.270568	-0.139947	-0.341997	-0.376548	-0.294743	-0.230764
GO_RESPONSE_TO_METAL_ION	C5: GO gene sets	0.133923	0.257455	-0.304492	-0.192107	0.0211363	-0.215347	-0.00525183	8.15742	6.6307e-05	0.000159567	-0.303577	-0.323482	-0.0189807	-0.365976	-0.322158	-0.225342	-0.2188	-0.208237	-0.149285	-0.131045	-0.130885	0.325338	0.251111	0.12911	0.221695	0.0482174	0.0194824	0.320511	0.102381	0.141481	0.295266	0.427634
MCBRYAN_PUBERTAL_BREAST_3_4WK_UP	C2: curated gene sets	0.0958286	0.45163	-0.345865	-0.155702	-0.0501671	-0.348166	0.001709	8.15391	6.65224e-05	0.000159839	-0.432403	-0.383354	-0.22874	-0.4935	-0.482508	-0.0615864	-0.295807	-0.15445	-0.0168479	-0.0252263	-0.343471	0.218196	0.449463	-0.023163	0.0708526	-0.334948	0.316939	0.489262	0.404961	0.260914	0.495369	0.607645
GO_CHROMATIN_BINDING	C5: GO gene sets	-0.105133	-0.289599	0.134709	-0.114654	0.0151655	0.390603	-0.0316452	8.14942	6.67999e-05	0.000160258	0.309887	0.339926	0.521994	0.111757	0.118488	0.17388	-0.273275	-0.143272	0.0725837	0.102558	-0.322409	0.265348	-0.0104177	-0.071443	-0.0726218	-0.134476	-0.236707	-0.358558	-0.275769	-0.45456	-0.216941	-0.142167
GO_RESPONSE_TO_WOUNDING	C5: GO gene sets	0.132748	0.265785	-0.361254	-0.177411	-0.0668944	-0.0750657	-0.00223678	8.11506	6.8963e-05	0.000165193	-0.17049	-0.163507	0.1088	-0.411446	-0.396786	-0.27553	-0.309039	-0.059286	-0.163907	-0.122498	-0.149262	0.071077	0.380356	0.124992	0.193736	0.139126	-0.174468	0.298735	0.234877	0.127376	0.240172	0.427764
THEILGAARD_NEUTROPHIL_AT_SKIN_WOUND_DN	C2: curated gene sets	0.17971	-0.253108	0.158319	0.0616533	-0.0874563	0.0883097	0.0134313	8.10118	6.9858e-05	0.00016708	-0.00799129	0.091166	0.181754	0.185714	0.0115154	0.277728	-0.00145061	0.136645	0.0497652	-0.126214	-0.0710221	-0.0651332	0.209124	0.33569	0.115499	0.220592	0.0176475	-0.144216	-0.253779	-0.267543	-0.395452	-0.204553
GO_REGULATION_OF_I_KAPPAB_KINASE_NF_KAPPAB_SIGNALING	C5: GO gene sets	0.110307	0.259103	-0.329733	-0.0167912	0.219572	-0.321258	0.0228374	8.09696	7.01328e-05	0.00016748	-0.105675	-0.470662	-0.387436	-0.401066	-0.380004	-0.208128	-0.0844882	0.0578394	-0.0237248	0.274234	0.00871692	0.375763	0.339339	0.306738	0.140256	-0.148551	-0.0862446	0.390496	0.0706662	0.219993	0.24635	0.368012
GO_NUCLEOSIDE_TRIPHOSPHATASE_REGULATOR_ACTIVITY	C5: GO gene sets	0.164899	0.253949	-0.322121	-0.197305	0.0420119	-0.229785	-0.00124346	8.08956	7.06166e-05	0.000168377	-0.182703	-0.290648	-0.216004	-0.332286	-0.323931	-0.310146	-0.196258	-0.135077	-0.260581	-0.130247	-0.0946339	0.350917	0.173858	0.276867	0.133121	0.371414	-0.130765	0.304828	0.162709	0.0655793	0.325548	0.41108
WHITFIELD_CELL_CYCLE_M_G1	C2: curated gene sets	-0.105181	-0.219	0.120092	-0.0211806	-0.134897	0.436593	-0.0190492	8.07786	7.13903e-05	0.000169961	0.408898	0.420668	0.480212	0.208488	0.0119958	0.139792	-0.137653	0.079388	-0.00527653	0.0894721	-0.24318	-0.250982	-0.108358	0.16487	-0.264487	-0.183283	-0.134648	-0.332868	-0.172571	-0.442602	-0.0476912	-0.0992667
GO_ALCOHOL_METABOLIC_PROCESS	C5: GO gene sets	0.0680059	0.26676	-0.171057	0.0935014	-0.0900437	-0.336244	0.00737724	8.07568	7.15352e-05	0.000170046	-0.355727	-0.340762	-0.312242	-0.29072	-0.20994	-0.0125109	0.00198133	0.113339	0.165184	-0.0649335	-0.285995	0.0807974	0.29499	0.158475	-0.103751	-0.117254	0.107569	0.199029	0.338717	0.159558	0.370794	0.265701
BROWNE_HCMV_INFECTION_24HR_UP	C2: curated gene sets	0.254858	0.0287284	-0.311417	-0.118673	0.178341	-0.209379	0.00157039	8.06744	7.20862e-05	0.000171087	-0.33063	-0.32069	0.0231825	-0.316078	-0.274083	-0.34409	-0.244045	-0.0437047	-0.0682697	0.164725	0.0698408	0.300456	0.383661	0.369669	0.13704	0.242743	0.141178	0.147324	-0.00956616	-0.221132	0.0279572	0.199059
GARY_CD5_TARGETS_UP	C2: curated gene sets	0.169111	0.235117	-0.291768	-0.0247071	-0.0479305	-0.347284	-0.00517853	8.06586	7.21928e-05	0.000171087	-0.428761	-0.345824	-0.267267	-0.394402	-0.355133	-0.125768	-0.126983	-0.0477559	0.100618	-0.341189	-0.0480532	0.245451	0.368908	0.243381	-0.0516423	0.0716126	0.213297	0.140536	0.250923	0.198403	0.304153	0.281568
TIEN_INTESTINE_PROBIOTICS_24HR_UP	C2: curated gene sets	-0.101164	-0.231751	0.198024	-0.00204842	-0.0681818	0.331449	-0.0130384	8.03203	7.45082e-05	0.000176306	0.369923	0.355257	0.269166	0.284113	0.19499	0.114969	0.0984128	0.0666257	-0.171184	0.079973	-0.067958	-0.21656	-0.270327	-0.180163	-0.0155748	0.14681	-0.186566	-0.217419	-0.156682	-0.208444	-0.204448	-0.37176
GO_REGULATION_OF_ION_TRANSPORT	C5: GO gene sets	0.236236	0.196194	-0.247898	-0.174151	-0.00401041	-0.178193	0.0158814	8.02466	7.50226e-05	0.000177254	-0.288197	-0.145994	-0.100389	-0.312093	-0.346458	-0.085144	-0.28163	-0.142282	-0.0985404	-0.191083	-0.0737098	0.252761	0.448647	0.215803	0.241139	0.123675	0.151917	0.213117	0.131914	0.158955	0.142491	0.334492
REACTOME_CLASS_I_MHC_MEDIATED_ANTIGEN_PROCESSING_PRESENTATION	C2: curated gene sets	-0.0218293	-0.265114	0.148532	0.116774	0.329682	-0.0158343	0.0137612	8.00505	7.64117e-05	0.000179989	-0.0990214	-0.099446	0.150965	0.123671	0.128311	0.193615	0.0878783	0.141907	0.120538	0.375457	0.368935	0.244653	0.22298	0.142711	-0.180231	-0.220546	-0.0740601	-0.179325	-0.366875	-0.36965	-0.242119	-0.167599
YAO_TEMPORAL_RESPONSE_TO_PROGESTERONE_CLUSTER_11	C2: curated gene sets	-0.208847	-0.107656	-0.0646829	-0.274934	0.16905	0.526582	-0.023385	8.00576	7.63612e-05	0.000179989	0.487401	0.522311	0.570035	-0.125921	-0.106883	0.0387554	-0.474666	-0.221193	-0.128943	0.176681	0.35044	-0.0199705	-0.0774047	0.133746	-0.449315	-0.250546	-0.400717	-0.417926	-0.142952	-0.0738928	0.20181	-0.105319
GO_MITOTIC_CELL_CYCLE	C5: GO gene sets	-0.0331204	-0.248829	0.157858	0.0846562	0.197273	0.164749	0.0183572	7.96874	7.90569e-05	0.000185939	0.119824	0.116229	0.258193	0.239458	0.107557	0.126559	0.150465	0.0264747	0.0770286	0.186615	0.270575	0.134628	0.0157033	0.180322	-0.213877	-0.0928024	-0.0549475	-0.141935	-0.282391	-0.385674	-0.252983	-0.181162
ZHOU_INFLAMMATORY_RESPONSE_LPS_UP	C2: curated gene sets	0.0495631	0.355374	-0.192196	-0.00572018	-0.110679	-0.394135	-0.00379562	7.95856	7.98166e-05	0.000187443	-0.44726	-0.497132	-0.238012	-0.218039	-0.338561	-0.0199892	-0.188585	0.0636241	0.107801	-0.322974	-0.141418	0.132356	0.427222	0.0980778	-0.0585055	-0.0945663	-0.124413	0.449275	0.346937	0.287864	0.233597	0.459199
GO_ENDOPLASMIC_RETICULUM_PART	C5: GO gene sets	0.0461822	0.289849	-0.325266	-0.0829156	-0.0698363	-0.194751	-0.0153705	7.95542	8.00522e-05	0.000187713	-0.252933	-0.234494	-0.0968259	-0.352585	-0.325545	-0.297669	-0.199587	-0.0129227	-0.0362372	0.0233854	-0.198288	-0.0346066	0.331747	0.15402	-0.0503087	-0.227601	0.0230539	0.0675072	0.293041	0.338013	0.398084	0.3526
GO_PROTEIN_MODIFICATION_BY_SMALL_PROTEIN_CONJUGATION_OR_REMOVAL	C5: GO gene sets	-0.122804	-0.2011	0.192251	0.137826	0.242769	0.0693225	0.0139539	7.94711	8.06802e-05	0.000188901	0.059683	-0.0915998	0.239884	0.159697	0.189162	0.227895	0.153696	0.0752318	0.18455	0.348444	0.202908	0.176954	0.052356	-0.0623201	-0.237257	-0.207694	-0.159105	-0.0863621	-0.242257	-0.338817	-0.129954	-0.208111
RAO_BOUND_BY_SALL4	C2: curated gene sets	-0.057631	0.264335	-0.374498	-0.133333	-0.198984	-0.122112	-0.0660574	7.92364	8.24814e-05	0.000192828	-0.161642	-0.182916	-0.0217773	-0.465727	-0.38762	-0.270148	-0.232562	-0.124767	-0.0426682	-0.196859	-0.267249	-0.132843	0.2353	-0.324936	0.0392533	0.0654866	-0.303258	0.381962	0.130879	0.14385	0.385217	0.279765
REACTOME_INNATE_IMMUNE_SYSTEM	C2: curated gene sets	0.179914	0.150158	-0.296515	-0.201686	-0.0188893	-0.0875742	-0.00743786	7.91097	8.34723e-05	0.000194852	-0.210725	-0.0530415	0.00104405	-0.324997	-0.35731	-0.207237	-0.267484	-0.236842	-0.100733	-0.139239	-0.0582038	0.140774	0.16766	0.290087	0.0580958	0.154163	0.229563	0.297494	0.0536591	-0.0394033	0.1972	0.241842
GO_NUCLEOBASE_CONTAINING_SMALL_MOLECULE_METABOLIC_PROCESS	C5: GO gene sets	0.0120428	-0.267809	0.319	-0.0123503	-0.180194	0.259955	-0.00543627	7.90327	8.40801e-05	0.000195977	0.308203	0.352316	0.119346	0.366811	0.35551	0.234679	0.166923	0.00476109	-0.208735	-0.196006	-0.173721	-0.170854	-0.37622	0.0468436	0.145354	0.179081	0.0651559	-0.157943	-0.331446	-0.344921	-0.178553	-0.326182
GO_VESICLE_MEDIATED_TRANSPORT	C5: GO gene sets	0.160191	0.207964	-0.278472	-0.068628	-0.00478915	-0.299787	-0.00519343	7.87217	8.65855e-05	0.000201515	-0.36541	-0.312206	-0.221746	-0.32891	-0.343925	-0.162581	-0.176667	-0.0950607	0.0658432	0.00586952	-0.0532604	0.0330234	0.37453	0.323958	-0.0028659	-0.131762	0.237094	0.190362	0.166132	0.0798461	0.340686	0.262794
GO_ENZYME_LINKED_RECEPTOR_PROTEIN_SIGNALING_PATHWAY	C5: GO gene sets	0.145118	0.197121	-0.237781	-0.158613	0.0300265	-0.213223	-0.00125339	7.84351	8.89664e-05	0.000206747	-0.274341	-0.231244	-0.134084	-0.316021	-0.328909	-0.0684122	-0.207403	-0.231577	-0.0368575	0.191188	-0.135607	0.0344991	0.139166	0.252517	0.0684554	0.0251795	0.240274	0.150889	0.18486	0.0773451	0.315122	0.257388
YANG_BCL3_TARGETS_UP	C2: curated gene sets	0.102315	-0.00141268	-0.236331	-0.0912651	-0.256871	-0.298542	-0.097478	7.82246	9.07598e-05	0.000210601	-0.256289	-0.325386	-0.313952	-0.279678	-0.306597	-0.122717	-0.14369	-0.0550505	-0.0750546	-0.390199	-0.33648	-0.0439334	-0.07953	0.0460609	0.318788	0.109272	0.116984	0.00374846	-0.0287762	-0.101788	-0.0431107	0.162863
GO_NEGATIVE_REGULATION_OF_PHOSPHORUS_METABOLIC_PROCESS	C5: GO gene sets	0.163448	0.216756	-0.160369	-0.301197	-0.191605	-0.0920041	-0.0152048	7.81958	9.10079e-05	0.000210862	-0.239204	-0.109966	0.0731573	-0.2084	-0.30298	0.0302734	-0.430845	-0.332238	-0.140507	-0.279154	-0.34591	0.050248	0.154462	0.126681	0.272494	0.0803123	0.183291	0.1328	0.238319	0.129351	0.241994	0.341316
GO_SECRETION_BY_CELL	C5: GO gene sets	0.192882	0.21102	-0.284671	-0.107548	-0.0156281	-0.258266	0.000962338	7.81621	9.12997e-05	0.000211224	-0.389027	-0.3909	0.00512928	-0.409743	-0.243387	-0.200884	-0.172837	-0.115599	-0.0342084	0.0400713	-0.158875	0.0719192	0.415945	0.285446	0.0377594	0.0642004	0.161059	0.156813	0.176681	0.0876659	0.332036	0.301903
GO_ORGANONITROGEN_COMPOUND_CATABOLIC_PROCESS	C5: GO gene sets	0.117825	0.318347	-0.230357	0.114369	0.0317484	-0.485789	0.021399	7.79976	9.27376e-05	0.000214232	-0.524707	-0.478723	-0.453937	-0.341998	-0.420953	0.0718795	0.0284226	0.0760937	0.23859	-0.12961	-0.0600282	0.284884	0.354732	0.0289593	0.108346	-0.26944	0.366529	0.464638	0.338286	0.205813	0.137886	0.445113
VECCHI_GASTRIC_CANCER_EARLY_UP	C2: curated gene sets	-0.170863	-0.324383	-0.0141643	-0.123267	-0.171819	0.0835207	-0.143337	7.77419	9.50207e-05	0.000219181	-0.0108762	0.0893573	0.172081	-0.127374	0.120117	-0.0352366	0.00483505	-0.0833975	-0.291238	-0.31119	-0.0774269	-0.12684	-0.238977	-0.335283	-0.0364415	0.0684636	-0.312076	-0.327841	-0.35307	-0.431239	-0.186165	-0.3236
KOKKINAKIS_METHIONINE_DEPRIVATION_48HR_UP	C2: curated gene sets	0.0535975	0.278295	-0.241647	-0.200202	-0.0838622	-0.160758	-0.0181794	7.75092	9.7151e-05	0.000223764	-0.135232	-0.27259	-0.0744513	-0.375661	-0.241442	-0.107838	-0.228905	-0.118555	-0.253147	-0.284465	-0.132881	0.165759	0.17523	0.0516838	0.165228	-0.000578886	-0.123575	0.262786	0.362761	0.131087	0.285765	0.349075
LINDGREN_BLADDER_CANCER_CLUSTER_3_UP	C2: curated gene sets	-0.165074	-0.193542	0.213982	0.0459217	-0.0199911	0.356745	-0.000141307	7.74584	9.76236e-05	0.00022452	0.268142	0.298814	0.50328	0.0634808	0.174719	0.403747	-0.0695491	0.129645	0.0776689	0.0597759	-0.0905505	-0.0291989	-0.0600005	-0.0386444	-0.316487	-0.0927776	-0.317462	-0.281688	-0.0742712	-0.391956	-0.0178795	-0.201916
GO_NEGATIVE_REGULATION_OF_RESPONSE_TO_STIMULUS	C5: GO gene sets	0.157708	0.0207545	-0.186417	-0.104469	0.200942	-0.257372	-0.00680161	7.64942	0.000107067	0.000245876	-0.305605	-0.338597	-0.127915	-0.238318	-0.228289	-0.0926434	-0.0887599	-0.143015	-0.0816326	0.194479	0.176607	0.23174	0.238555	0.234743	0.235042	-0.0276913	0.107892	0.177478	-0.0367509	-0.137252	-0.0108717	0.111169
GO_POSITIVE_REGULATION_OF_CELL_CYCLE_PROCESS	C5: GO gene sets	-0.0401328	-0.24012	0.208255	-0.062228	-0.149546	0.370385	-0.0136665	7.64482	0.000107541	0.000246601	0.358843	0.30793	0.444383	0.257037	0.253435	0.114293	-0.1408	-0.163859	0.117976	-0.101923	-0.25756	-0.0891537	0.00446325	-0.00104558	-0.383291	0.201405	-0.0221955	-0.28398	-0.314024	-0.382531	-0.0514869	-0.168578
GO_REGULATION_OF_CELL_PROJECTION_ORGANIZATION	C5: GO gene sets	0.22938	0.165999	-0.197576	-0.0597032	-0.0443886	-0.256318	0.0137698	7.60025	0.000112258	0.000257038	-0.330344	-0.241386	-0.197224	-0.182909	-0.324987	-0.0848328	-0.212725	-0.0060017	0.0396177	-0.203379	-0.0590634	0.129277	0.43575	0.286576	0.0375584	0.255229	0.131787	0.233738	0.19576	0.0602168	0.140728	0.19955
GO_NUCLEAR_TRANSPORT	C5: GO gene sets	0.00187163	-0.171627	0.0178185	-0.102425	-0.00610195	0.353957	-0.00268333	7.58993	0.000113381	0.000259229	0.271864	0.397542	0.392464	-0.0532784	0.0776195	0.0291146	-0.271113	-0.0299775	-0.00618405	0.0950981	-0.114347	0.000942743	0.0416214	0.0959341	-0.0955255	0.106693	-0.139365	-0.200292	-0.125619	-0.0964487	-0.225077	-0.210701
CAIRO_HEPATOBLASTOMA_UP	C2: curated gene sets	-0.154821	-0.17224	0.0499579	0.271868	-0.0711325	0.3431	0.00663971	7.57911	0.000114572	0.000261568	0.197994	0.41395	0.417355	-0.0650781	-0.0615985	0.27655	0.237999	0.401988	0.175617	-0.168243	-0.114324	0.069169	0.102613	-0.0424463	-0.28661	-0.342732	-0.20493	-0.226551	-0.140105	-0.180956	-0.223618	-0.0899697
KEGG_REGULATION_OF_ACTIN_CYTOSKELETON	C2: curated gene sets	0.210464	0.158635	-0.252576	-0.145516	-0.0722672	-0.204823	-0.00818423	7.5655	0.00011609	0.000264644	-0.283269	-0.150657	-0.180543	-0.298845	-0.431607	-0.0272772	-0.134766	-0.296715	-0.00506844	0.0978767	-0.0328139	-0.281864	0.180288	0.361081	0.181258	0.145628	0.184068	0.160483	0.21013	0.0960105	0.194889	0.131661
GO_UBIQUITIN_LIKE_PROTEIN_BINDING	C5: GO gene sets	0.0135895	-0.262291	0.0719375	0.330062	0.324755	-0.116155	0.0267406	7.56079	0.00011662	0.000265465	-0.0803713	-0.270441	0.00234695	0.105094	0.101634	0.00908391	0.362707	0.208891	0.418589	0.152862	0.428839	0.392564	0.299779	0.0790892	-0.312356	-0.19207	0.193506	-0.195298	-0.142165	-0.328736	-0.311557	-0.333698
GO_MULTI_ORGANISM_METABOLIC_PROCESS	C5: GO gene sets	-0.178661	-0.464781	0.382918	0.235053	0.064949	0.495124	0.0144055	7.52497	0.000120738	0.000274436	0.608992	0.547916	0.328463	0.318302	0.590475	0.239979	0.321046	0.435483	-0.0513706	-0.102451	0.498884	-0.201586	-0.530907	-0.237736	-0.0325442	0.375209	-0.467325	-0.462799	-0.545398	-0.116643	-0.700681	-0.498386
GO_REGULATION_OF_CELLULAR_PROTEIN_CATABOLIC_PROCESS	C5: GO gene sets	0.0163323	-0.170911	0.03369	0.145198	0.328108	-0.117227	0.0180188	7.5214	0.000121157	0.000274987	-0.21562	-0.176881	0.0408191	0.042832	0.0472133	0.0110247	0.229937	0.102365	0.103291	0.365944	0.31632	0.302061	0.140632	0.099743	-0.165461	-0.0532551	0.0600026	-0.00289633	-0.268484	-0.271606	-0.157837	-0.153731
JAATINEN_HEMATOPOIETIC_STEM_CELL_UP	C2: curated gene sets	-0.138892	-0.239082	0.200477	0.347343	-0.062693	0.205679	0.00829786	7.50462	0.000123147	0.000279098	0.13235	0.213857	0.270831	0.0905699	0.186438	0.324424	0.206127	0.43901	0.396892	-0.046904	-0.282475	0.1413	0.000590235	-0.261887	0.0848846	-0.0977154	-0.420331	-0.433174	-0.204982	-0.075292	-0.195007	-0.286954
GO_TRANSLATION_INITIATION_FACTOR_ACTIVITY	C5: GO gene sets	-0.0937526	-0.306969	0.281632	0.0646164	-0.0916613	0.414212	0.00012666	7.4798	0.000126156	0.000285501	0.446767	0.347878	0.44799	0.290539	0.375809	0.178546	0.274482	0.132461	-0.213093	-0.0143676	0.203779	-0.464395	-0.348932	0.0755399	-0.163845	-0.0530847	0.0215583	-0.198099	-0.22749	-0.356851	-0.502239	-0.250165
GO_SIGNAL_TRANSDUCTION_BY_PROTEIN_PHOSPHORYLATION	C5: GO gene sets	0.10973	-0.242652	-0.00409927	0.174823	0.389339	-0.173243	0.0225388	7.47061	0.00012729	0.00028765	-0.286947	-0.186648	-0.0461353	-0.0999229	-0.04951	0.137135	0.249017	0.0773318	0.19812	0.445783	0.377053	0.345181	0.249024	0.329128	-0.0888499	-0.105309	0.164659	0.00140561	-0.401097	-0.477822	-0.188228	-0.147516
BHATI_G2M_ARREST_BY_2METHOXYESTRADIOL_UP	C2: curated gene sets	-0.0530556	-0.358714	-0.141786	-0.180274	-0.155002	0.18255	-0.133745	7.3944	0.000137129	0.000309196	0.319874	0.0681499	0.159626	-0.1248	-0.237445	-0.0631128	-0.0056286	-0.152388	-0.382804	0.0243053	-0.208647	-0.280666	0.175164	0.0435848	-0.319928	0.0235802	-0.18768	-0.398935	-0.376272	-0.435928	-0.136117	-0.44632
GO_NUCLEAR_OUTER_MEMBRANE_ENDOPLASMIC_RETICULUM_MEMBRANE_NETWORK	C5: GO gene sets	0.024316	0.289773	-0.32048	-0.101417	-0.0762211	-0.168919	-0.0195756	7.39211	0.000137438	0.000309196	-0.211638	-0.201069	-0.0940479	-0.340321	-0.31752	-0.303601	-0.207376	-0.0424618	-0.0544121	0.0514257	-0.229829	-0.0502599	0.32372	0.161046	-0.0840505	-0.265314	-0.0138213	0.0923904	0.296371	0.325744	0.393672	0.340688
GO_RIBOSOMAL_SUBUNIT	C5: GO gene sets	-0.243086	-0.458747	0.434087	0.229567	0.10945	0.453897	0.00781075	7.39076	0.000137619	0.000309196	0.603161	0.534761	0.223769	0.52264	0.556438	0.223183	0.425122	0.44724	-0.183659	0.0932046	0.491964	-0.25682	-0.559247	-0.374606	-0.136614	0.346825	-0.491788	-0.513409	-0.464391	-0.161311	-0.629134	-0.525489
HUMMERICH_SKIN_CANCER_PROGRESSION_UP	C2: curated gene sets	-0.0509771	0.156887	-0.408017	-0.136482	-0.191825	-0.274686	-0.113795	7.39138	0.000137536	0.000309196	-0.220066	-0.44533	-0.158661	-0.572532	-0.410095	-0.241424	-0.330255	0.101603	-0.180793	-0.245402	-0.317827	-0.0122457	0.243753	-0.0287403	-0.16814	-0.208444	-0.0933146	0.130396	0.198242	0.0504076	0.0967466	0.30864
GO_LYMPHOCYTE_ACTIVATION	C5: GO gene sets	0.207301	0.190753	-0.267083	-0.124529	0.0822705	-0.234603	0.0162925	7.37332	0.000139993	0.000314077	-0.217501	-0.405838	-0.0804702	-0.383011	-0.360305	-0.0579324	-0.318411	-0.0613288	0.00615387	-0.0928273	0.0516036	0.288035	0.332979	0.163112	0.226743	0.0767172	0.236953	0.302163	0.091222	0.235382	0.184467	0.140532
GO_RRNA_METABOLIC_PROCESS	C5: GO gene sets	-0.24423	-0.43693	0.407416	0.166026	0.146495	0.472389	0.00778094	7.36106	0.000141689	0.000317424	0.611918	0.575164	0.230085	0.460001	0.552891	0.209357	0.249016	0.374991	-0.125929	-0.017686	0.444845	0.0123264	-0.61454	-0.491559	0.054913	0.35356	-0.523524	-0.493998	-0.412021	-0.154461	-0.62783	-0.496341
SASAKI_ADULT_T_CELL_LEUKEMIA	C2: curated gene sets	-0.0724265	-0.219726	0.11447	0.0905464	0.16501	0.162903	0.00627386	7.33719	0.000145053	0.000324493	0.12027	0.123236	0.245204	0.0872756	0.0949883	0.161147	0.185578	0.0421347	0.0439265	0.179858	0.22499	0.0901834	-0.194578	-0.217479	-0.0291686	0.0806683	-0.00157492	-0.291239	-0.25848	-0.260538	-0.125777	-0.1626
GO_ORGANIC_HYDROXY_COMPOUND_METABOLIC_PROCESS	C5: GO gene sets	0.112903	0.243306	-0.215653	0.138171	-0.00407662	-0.373182	0.0189466	7.3273	0.000146472	0.000327197	-0.382606	-0.39997	-0.336972	-0.311428	-0.319934	-0.0155979	-0.0327327	0.180198	0.267048	0.0449115	-0.187738	0.130596	0.413667	0.232834	-0.0619783	-0.139136	0.11913	0.265953	0.288752	0.0956328	0.292501	0.273693
GO_MOLECULAR_FUNCTION_REGULATOR	C5: GO gene sets	0.183195	0.133439	-0.185964	-0.135085	-0.0214913	-0.163543	0.00295095	7.32442	0.000146888	0.000327658	-0.216817	-0.172003	-0.101808	-0.237029	-0.269659	-0.0512048	-0.190162	-0.0968171	-0.118275	-0.0170988	-0.150868	0.103493	0.220228	0.209753	0.119488	0.228185	0.138321	0.0987661	0.0892021	0.0203727	0.159942	0.29891
GO_LIPID_METABOLIC_PROCESS	C5: GO gene sets	-0.00667089	0.320926	-0.185869	-0.0322621	-0.0273113	-0.33414	-0.00761248	7.27876	0.000153658	0.000342268	-0.342877	-0.365255	-0.294288	-0.161448	-0.329616	-0.0665436	-0.189514	-0.0477907	0.140519	0.0143785	-0.197881	0.101568	0.245945	0.0836912	-0.128911	-0.369863	0.135783	0.327913	0.36021	0.256589	0.315103	0.344814
GO_RESPONSE_TO_BIOTIC_STIMULUS	C5: GO gene sets	0.0654152	0.10535	-0.253977	-0.0247921	0.0270126	-0.27146	-0.0325374	7.27012	0.000154976	0.00034471	-0.293083	-0.319327	-0.201968	-0.242334	-0.275966	-0.243632	-0.172626	0.0786932	0.0195567	-0.055232	-0.080072	0.216342	0.125571	0.0510907	0.0150566	-0.0278389	0.163197	0.159445	0.0671727	0.0744506	0.105209	0.120472
GO_SINGLE_ORGANISM_CELL_ADHESION	C5: GO gene sets	0.203582	0.264085	-0.329467	-0.133448	0.0310621	-0.320299	0.00372179	7.26154	0.000156298	0.000347155	-0.329975	-0.43017	-0.200753	-0.452611	-0.517001	-0.0187883	-0.348769	-0.181193	0.129619	0.0653263	-0.175703	0.203564	0.387666	0.357861	0.194237	-0.076045	0.15419	0.308791	0.11992	0.215175	0.274272	0.402268
HALLMARK_GLYCOLYSIS	H: hallmark gene sets	-0.138203	-0.256891	0.216856	0.283408	-0.0429122	0.304093	0.0140394	7.22865	0.000161475	0.000358144	0.220217	0.213938	0.478123	0.0446704	0.125407	0.480491	0.199759	0.469375	0.181091	-0.124024	-0.204616	0.199903	0.0170538	-0.172564	-0.437946	-0.0830079	-0.0145502	-0.387377	-0.185129	-0.298364	-0.253532	-0.160051
GO_OXIDOREDUCTASE_COMPLEX	C5: GO gene sets	-0.0292573	-0.35783	0.477253	0.0732023	-0.290207	0.292385	-0.0126154	7.21964	0.000162926	0.000360848	0.448816	0.433434	-0.00509521	0.556971	0.566567	0.308222	0.211074	0.220003	-0.21147	-0.299527	-0.226937	-0.344157	-0.523621	-0.266318	0.270552	0.392916	-0.0198146	-0.32917	-0.326363	-0.297572	-0.35486	-0.481187
GO_NEGATIVE_REGULATION_OF_TRANSFERASE_ACTIVITY	C5: GO gene sets	0.0419789	-0.226534	0.110241	0.0947559	0.321946	-0.0653237	0.0210039	7.20629	0.000165102	0.000365147	-0.149114	-0.19301	0.146153	0.0808286	0.100767	0.149128	0.143879	0.0669906	0.0733976	0.264248	0.292575	0.409016	0.142977	0.109049	-0.059747	-0.0540209	0.0716357	-0.0513648	-0.328403	-0.42883	-0.220442	-0.103629
KEGG_PARKINSONS_DISEASE	C2: curated gene sets	-0.00433903	-0.366367	0.423599	-0.0677974	-0.292856	0.351134	-0.0277859	7.19124	0.000167592	0.000370129	0.480644	0.436926	0.13583	0.547095	0.550598	0.173104	0.109185	0.0146335	-0.327211	-0.277693	-0.248533	-0.352342	-0.558695	-0.190581	0.348614	0.363823	0.0151447	-0.332017	-0.366693	-0.281146	-0.389124	-0.462853
ALFANO_MYC_TARGETS	C2: curated gene sets	0.025873	0.225086	-0.222188	-0.163443	-0.00078693	-0.156598	-0.0170114	7.18842	0.000168063	0.000370642	-0.246679	-0.124039	-0.0990744	-0.296353	-0.105987	-0.264223	-0.250962	-0.0726738	-0.166695	-0.129997	-0.0400298	0.167666	0.12004	-0.00412595	0.0102242	0.0163175	-0.0130904	0.385025	0.0454259	0.235487	0.214194	0.2453
MARTENS_TRETINOIN_RESPONSE_DN	C2: curated gene sets	-0.0778803	-0.289047	0.155448	-0.0785555	0.0458242	0.301786	-0.0255059	7.17994	0.000169487	0.000373255	0.30989	0.334117	0.261351	0.204123	0.246774	0.0154475	-0.129091	0.0947923	-0.201368	-0.0751361	0.158684	0.0539243	-0.269311	-0.180744	0.0220959	0.240017	-0.201459	-0.318194	-0.208785	-0.180677	-0.36058	-0.377002
REACTOME_TCA_CYCLE_AND_RESPIRATORY_ELECTRON_TRANSPORT	C2: curated gene sets	0.0415514	-0.352977	0.419387	-0.0349151	-0.297291	0.316859	-0.0156822	7.17036	0.000171113	0.000376303	0.453865	0.470833	0.0258798	0.49301	0.51684	0.248312	0.175215	0.0569756	-0.336936	-0.294198	-0.265253	-0.332422	-0.47301	-0.0730589	0.320541	0.402796	0.0304885	-0.256151	-0.394231	-0.291802	-0.359445	-0.463257
SANA_RESPONSE_TO_IFNG_DN	C2: curated gene sets	-0.0987641	-0.252738	0.224359	-0.058395	0.0621509	0.300005	-0.00787062	7.16242	0.000172473	0.000378759	0.158339	0.379161	0.362515	0.112216	0.360635	0.200225	-0.174938	0.242791	-0.243038	-0.146595	0.206358	0.12669	-0.143092	-0.122966	-0.116219	0.029482	-0.141025	-0.318291	-0.132813	-0.288415	-0.249409	-0.274763
GO_ENDOCYTOSIS	C5: GO gene sets	0.237708	0.116122	-0.321354	-0.111734	0.109327	-0.24201	0.0032653	7.16041	0.00017282	0.000378986	-0.382705	-0.169369	-0.173956	-0.402084	-0.457209	-0.104769	-0.280731	-0.139262	0.0847898	-0.0476058	0.166899	0.208688	0.358557	0.301031	0.098602	0.105119	0.325231	0.175453	0.0657303	-0.130682	0.247208	0.222902
KUMAR_TARGETS_OF_MLL_AF9_FUSION	C2: curated gene sets	0.0639904	0.266299	-0.288302	0.0466097	-0.0617966	-0.236552	0.00142376	7.13448	0.000177352	0.000388378	-0.346949	-0.24077	-0.121937	-0.352855	-0.358063	-0.153989	-0.0412202	0.0975169	0.0835323	-0.209702	0.0771338	-0.052822	0.366947	0.0103695	0.0509159	-0.121243	0.0129621	0.428843	0.127912	0.184975	0.192641	0.397122
HELLER_HDAC_TARGETS_UP	C2: curated gene sets	0.118319	0.347263	-0.320254	-0.107675	-0.0565204	-0.273599	0.00244388	7.11907	0.000180106	0.000393856	-0.361008	-0.23104	-0.228749	-0.414389	-0.484455	-0.0619192	-0.161854	-0.129388	-0.0317836	-0.272948	-0.235777	0.339163	0.254838	-0.0611209	0.219238	-0.16792	0.34656	0.387933	0.407252	0.31144	0.288363	0.34133
GO_PROTEIN_COMPLEX_SUBUNIT_ORGANIZATION	C5: GO gene sets	-0.00796087	-0.221237	0.161272	0.0780388	0.0276033	0.0864817	-0.00390012	7.08149	0.000187019	0.000408399	0.132391	0.0755828	0.0514712	0.186167	0.180732	0.116916	0.102901	0.159393	-0.0281781	-0.0192429	0.104039	-0.00198617	-0.11055	0.0162002	0.0149159	0.0734118	-0.0337826	-0.187146	-0.216642	-0.278779	-0.248573	-0.175045
MARSON_BOUND_BY_FOXP3_STIMULATED	C2: curated gene sets	0.0537476	0.221737	-0.23825	0.0341658	-0.00662907	-0.198069	0.00686716	7.0674	0.000189683	0.000413058	-0.241228	-0.243376	-0.109602	-0.244033	-0.338307	-0.132411	0.0341211	0.0559419	0.0124345	-0.0015531	-0.0386558	0.0203217	0.22345	0.113217	-0.0547107	-0.157346	0.144128	0.264303	0.211034	0.0639562	0.29524	0.274153
SHAFFER_IRF4_TARGETS_IN_MYELOMA_VS_MATURE_B_LYMPHOCYTE	C2: curated gene sets	-0.0232606	0.170087	-0.285297	-0.222814	-0.170898	0.232075	-0.0275758	7.06838	0.000189497	0.000413058	0.144361	0.220527	0.331337	-0.350052	-0.284978	-0.22086	-0.151807	-0.274155	-0.24248	-0.0778517	-0.118633	-0.316209	-0.113523	0.394448	-0.137038	-0.155467	-0.104723	0.150909	0.117555	0.113762	0.276001	0.192208
MULLIGHAN_NPM1_MUTATED_SIGNATURE_1_UP	C2: curated gene sets	0.0977364	0.231271	-0.232873	-0.15753	-0.115346	-0.0872517	-0.0060894	7.0529	0.000192468	0.000418537	-0.161658	-0.0143536	-0.0857434	-0.211126	-0.337121	-0.150374	-0.167619	-0.100377	-0.204596	-0.170329	0.0219364	-0.197645	0.0937113	0.253892	0.157237	-0.0558885	0.0397304	0.375332	0.335622	0.00311963	0.185284	0.256998
GO_REGULATION_OF_DNA_METABOLIC_PROCESS	C5: GO gene sets	-0.0612929	-0.276512	0.139491	-0.10492	-0.0273275	0.348755	-0.0282287	7.03866	0.000195247	0.000423989	0.207278	0.286145	0.552843	0.0652817	0.0718476	0.281342	-0.288466	0.00461583	-0.0309098	-0.0117637	-0.239707	0.169489	0.0555401	0.100181	-0.285236	-0.0413462	-0.135603	-0.318545	-0.282516	-0.29595	-0.15522	-0.33033
FOSTER_KDM1A_TARGETS_DN	C2: curated gene sets	-0.0718684	-0.364695	0.293692	0.21148	0.318271	-0.0376558	0.0079338	7.03566	0.000195837	0.000424677	-0.175375	-0.00232975	0.0647378	0.436688	0.00591707	0.43847	0.00365366	0.225805	0.404981	0.136104	0.422398	0.396312	0.214248	0.284907	-0.315699	-0.232802	-0.309995	-0.39088	-0.326015	-0.42017	-0.418356	-0.268053
GO_TRANSMEMBRANE_RECEPTOR_PROTEIN_TYROSINE_KINASE_SIGNALING_PATHWAY	C5: GO gene sets	0.185096	0.170637	-0.212778	-0.156339	-0.0492912	-0.202537	-0.00382587	7.03106	0.000196747	0.000426057	-0.288724	-0.172786	-0.146103	-0.281587	-0.275564	-0.081182	-0.205323	-0.231358	-0.0323346	0.181307	-0.223098	-0.106082	0.138747	0.28175	0.0865461	0.0893485	0.32909	0.131651	0.153967	0.0556358	0.282473	0.229457
GO_ANION_TRANSPORT	C5: GO gene sets	0.0271093	0.291633	-0.277515	-0.147986	-0.16693	-0.075543	-0.0186458	7.02809	0.000197338	0.000426742	-0.0651682	-0.134936	-0.0265246	-0.177711	-0.381411	-0.273422	-0.225946	0.0172469	-0.235258	-0.111842	-0.364908	-0.0240415	0.293742	-0.0608701	-0.0530566	-0.119103	0.0748345	0.330688	0.173062	0.107825	0.374643	0.47195
GO_REGULATION_OF_METAL_ION_TRANSPORT	C5: GO gene sets	0.239178	0.176604	-0.273637	-0.0637455	0.121623	-0.348459	0.0175571	6.99814	0.000203392	0.000439225	-0.425107	-0.394861	-0.225408	-0.422163	-0.354067	-0.0446795	-0.236623	-0.0193148	0.0647015	-0.089257	0.00927199	0.444854	0.442315	0.345982	0.288207	0.032013	0.0873748	0.179244	0.0591652	0.0845114	0.240366	0.319731
ZHU_CMV_24_HR_UP	C2: curated gene sets	-0.0336856	-0.179397	-0.034956	-0.0246073	0.280818	0.117983	-0.00216822	6.98747	0.000205595	0.000443368	0.0280013	0.142581	0.183368	-0.0476931	-0.0214683	-0.0357066	-0.00641926	-0.00619872	-0.0612038	0.342128	0.249615	0.25071	0.109998	0.0671703	-0.107945	-0.00240788	-0.235244	-0.200797	-0.130721	-0.194447	-0.256346	-0.114674
GROSS_HYPOXIA_VIA_ELK3_AND_HIF1A_UP	C2: curated gene sets	0.0544112	0.267718	-0.413597	0.0357084	-0.113028	-0.0865084	-0.0055286	6.98536	0.000206035	0.000443702	-0.259244	-0.0389428	0.0386615	-0.5449	-0.461151	-0.234739	0.062142	0.219842	-0.174858	-0.198738	-0.170944	0.0305993	0.237671	-0.134534	-0.0133266	-0.103203	0.285448	0.317698	0.321308	0.0847989	0.306663	0.30812
CASORELLI_ACUTE_PROMYELOCYTIC_LEUKEMIA_DN	C2: curated gene sets	-0.0271935	-0.261818	0.0883348	0.126191	-0.0173376	0.246702	-0.00515403	6.96639	0.000210029	0.000451679	0.125791	0.203185	0.411132	-0.026372	0.0985933	0.192783	0.111785	0.0914354	0.175352	-0.0486784	-0.079608	0.0762738	0.159509	0.107756	-0.166674	-0.0352234	-0.201335	-0.256913	-0.243277	-0.352408	-0.197174	-0.259319
GO_CATABOLIC_PROCESS	C5: GO gene sets	-0.0658025	-0.125938	0.0980856	0.188485	0.165192	0.0102627	0.019426	6.95657	0.000212128	0.000455563	0.027766	-0.03378	0.0368021	0.0795058	0.0985162	0.116235	0.157548	0.270222	0.137685	0.119405	0.193893	0.182278	-0.0596347	-0.0150576	-0.0958622	-0.0829824	-0.0754758	-0.0373631	-0.146587	-0.173103	-0.183651	-0.0889872
REACTOME_ACTIVATION_OF_THE_MRNA_UPON_BINDING_OF_THE_CAP_BINDING_COMPLEX_AND_EIFS_AND_SUBSEQUENT_BINDING_TO_43S	C2: curated gene sets	-0.221085	-0.432612	0.371425	0.182564	-0.0285337	0.55084	-0.00179975	6.94979	0.00021359	0.000458072	0.6559	0.580139	0.416482	0.475179	0.60371	0.0353867	0.421942	0.325198	-0.199448	-0.0167339	0.354234	-0.423101	-0.562224	-0.293559	0.0308549	0.284736	-0.565231	-0.450917	-0.393304	-0.246855	-0.647399	-0.424584
IVANOVA_HEMATOPOIESIS_MATURE_CELL	C2: curated gene sets	0.234547	0.270484	-0.316529	-0.13829	-0.0592311	-0.288223	0.00537892	6.94547	0.000214529	0.000459453	-0.39896	-0.213706	-0.252003	-0.405086	-0.375884	-0.168617	-0.333639	0.0407331	-0.121965	0.0641655	-0.321442	0.0795831	0.463438	0.417902	0.11483	-0.187559	0.364125	0.300542	0.407063	0.0950554	0.187866	0.361893
GO_RESPONSE_TO_MECHANICAL_STIMULUS	C5: GO gene sets	0.10334	0.402894	-0.411921	-0.126222	0.0582839	-0.30242	0.0083785	6.93434	0.000216965	0.00046403	-0.369786	-0.477784	-0.0596896	-0.515346	-0.55407	-0.166347	-0.425514	0.00714497	0.0397021	-0.0577533	-0.125576	0.358181	0.506907	0.193276	0.182825	-0.252932	-0.113378	0.464117	0.258583	0.331253	0.465659	0.494856
GO_NEGATIVE_REGULATION_OF_CYTOPLASMIC_TRANSPORT	C5: GO gene sets	0.193325	0.0834067	0.0103002	-0.166458	0.126353	-0.396072	0.00481945	6.91693	0.000220836	0.000471662	-0.448345	-0.439756	-0.300116	-0.0221183	0.0917671	-0.0387481	-0.155926	-0.244536	-0.0989105	0.263192	0.0721019	0.043764	0.193912	0.225145	0.365033	0.104032	0.0785015	-0.0895359	0.0671292	-0.194738	0.353074	0.281105
GO_TISSUE_DEVELOPMENT	C5: GO gene sets	0.159904	0.227375	-0.28023	-0.180528	0.00180671	-0.206078	-0.00266787	6.8767	0.000230072	0.000490714	-0.292293	-0.293306	-0.0326344	-0.401683	-0.30444	-0.134565	-0.363097	-0.166551	-0.0119362	-0.130569	-0.102712	0.238701	0.361185	0.24111	0.120881	-0.0237964	0.100139	0.287535	0.219022	0.0835238	0.209487	0.337306
WONG_MITOCHONDRIA_GENE_MODULE	C2: curated gene sets	-0.0828289	-0.375209	0.331539	0.0314665	-0.278421	0.179401	-0.0681016	6.87479	0.000230519	0.000490996	0.400223	0.223923	-0.0859441	0.450195	0.368424	0.175999	0.237475	0.115035	-0.25811	-0.261157	-0.235605	-0.338501	-0.477369	-0.262701	0.197829	0.211926	-0.0838295	-0.327124	-0.367714	-0.278981	-0.422963	-0.479265
GO_LARGE_RIBOSOMAL_SUBUNIT	C5: GO gene sets	-0.233849	-0.441725	0.365152	0.17987	0.222404	0.403721	0.00616246	6.85349	0.000235586	0.000500516	0.55234	0.455841	0.202982	0.433635	0.552032	0.10979	0.35649	0.428917	-0.245796	0.146909	0.608033	-0.0877289	-0.51684	-0.328899	-0.254498	0.364057	-0.433064	-0.424628	-0.428905	-0.220434	-0.597193	-0.537466
GO_REGULATION_OF_RESPONSE_TO_EXTERNAL_STIMULUS	C5: GO gene sets	0.144389	0.0767304	-0.238353	0.0191505	0.124948	-0.21745	0.00774925	6.8533	0.000235631	0.000500516	-0.295702	-0.19044	-0.166209	-0.256839	-0.351132	-0.107089	-0.0585377	0.0367893	0.0792	0.0923633	0.0690125	0.213468	0.22681	0.148647	0.0384699	0.0995555	0.208464	0.256227	0.0420533	-0.0589652	0.0209505	0.123386
GO_ORGANIC_ACID_CATABOLIC_PROCESS	C5: GO gene sets	-0.0430528	0.273549	-0.0255943	0.182825	0.0981133	-0.514132	0.0170963	6.84955	0.000236536	0.000501752	-0.579571	-0.474677	-0.488147	-0.147985	-0.267124	0.338325	0.0294035	0.241275	0.277796	-0.140822	0.0649283	0.370234	0.112902	-0.180521	-0.0539278	-0.243029	0.149312	0.468087	0.459931	0.106322	0.134137	0.199267
REACTOME_CYTOKINE_SIGNALING_IN_IMMUNE_SYSTEM	C2: curated gene sets	0.0547793	0.0556606	-0.355664	-0.203654	0.122774	-0.28339	-0.0730728	6.84803	0.000236904	0.000501849	-0.43943	-0.263361	-0.147379	-0.439316	-0.431958	-0.195719	-0.351822	-0.167967	-0.0911734	-0.0531288	0.205615	0.215837	0.183437	0.188483	-0.0446605	-0.201664	0.148301	0.124134	0.0362976	-0.13433	0.0851499	0.167052
GO_INNATE_IMMUNE_RESPONSE	C5: GO gene sets	0.00526723	0.00991523	-0.313585	-0.11851	0.0295254	-0.243131	-0.0845996	6.84566	0.000237478	0.000502383	-0.281524	-0.254421	-0.193449	-0.275684	-0.280576	-0.384496	-0.25586	-0.00136908	-0.0983005	-0.104148	0.066788	0.125936	0.0426516	0.0657454	0.0245097	-0.0614277	-0.0451428	0.176739	-0.103562	-0.13059	-0.00840298	0.115392
GO_MITOCHONDRION_ORGANIZATION	C5: GO gene sets	-0.13153	-0.2638	0.328598	0.0629077	-0.0723966	0.217944	-0.0166133	6.84045	0.000238747	0.000504382	0.385432	0.187613	0.0807858	0.412616	0.36065	0.212529	0.246347	0.098315	-0.155938	0.00490177	-0.0440105	-0.178081	-0.461695	-0.243555	-0.0288325	0.162295	-0.0858634	-0.236386	-0.225283	-0.215014	-0.312269	-0.330049
GO_POSITIVE_REGULATION_OF_IMMUNE_SYSTEM_PROCESS	C5: GO gene sets	0.195788	-0.0928176	-0.197708	0.0492028	0.330765	-0.246136	0.0146921	6.82471	0.000242623	0.000511183	-0.309696	-0.244123	-0.184589	-0.218716	-0.324402	-0.0500048	0.00513446	-0.0312625	0.173736	0.353938	0.333473	0.304885	0.315244	0.37291	0.101617	-0.0605784	0.249749	0.199844	-0.249278	-0.329451	-0.0767878	-0.00841602
SHEPARD_CRUSH_AND_BURN_MUTANT_UP	C2: curated gene sets	-0.0587491	0.156463	-0.216025	-0.285056	0.10661	0.112429	-0.0162526	6.82481	0.000242599	0.000511183	0.143484	0.0379524	0.155849	-0.0646927	-0.250199	-0.333182	-0.297836	-0.190004	-0.367329	0.0569402	0.315286	-0.0523971	-0.0257385	-0.0535253	0.0393691	-0.254091	0.000240078	0.0918961	0.26696	0.113722	0.136019	0.173718
MOOTHA_VOXPHOS	C2: curated gene sets	0.0178256	-0.395707	0.449885	-0.0299038	-0.353561	0.400222	-0.0222491	6.8188	0.000244097	0.000513593	0.557599	0.525008	0.11806	0.555495	0.594035	0.200126	0.194802	0.0602563	-0.34477	-0.351022	-0.307295	-0.402368	-0.573114	-0.224631	0.447074	0.459673	-0.0198744	-0.333621	-0.465011	-0.294484	-0.402847	-0.482572
ACEVEDO_NORMAL_TISSUE_ADJACENT_TO_LIVER_TUMOR_UP	C2: curated gene sets	0.131682	0.0663479	-0.131174	-0.164448	-0.231443	0.148493	-0.00661659	6.79952	0.00024897	0.00052314	0.180034	0.251055	0.0143902	-0.0264114	-0.187001	-0.180109	-0.176906	-0.233279	-0.0831583	-0.172389	-0.146416	-0.375525	0.158514	0.165697	0.130961	0.232442	-0.0292028	0.0530173	0.0561802	0.112812	0.0399435	0.0697861
GO_WOUND_HEALING	C5: GO gene sets	0.147998	0.222	-0.342891	-0.0903797	-0.00729019	-0.108327	0.00924216	6.78139	0.000253647	0.000532249	-0.18616	-0.214191	0.0753705	-0.377326	-0.428385	-0.222962	-0.249874	0.0775339	-0.0987986	-0.0489156	-0.0461919	0.073237	0.351922	0.23294	0.125197	0.103865	-0.0739344	0.336834	0.176035	0.036474	0.189578	0.37108
BERTUCCI_MEDULLARY_VS_DUCTAL_BREAST_CANCER_UP	C2: curated gene sets	-0.00720417	0.00754841	-0.194975	-0.0386421	0.171805	-0.428866	-0.0668324	6.76887	0.000256934	0.00053842	-0.442118	-0.402257	-0.442223	-0.207136	-0.212804	-0.164986	0.0399809	-0.147439	-0.00846769	0.156941	0.120576	0.237899	0.249413	-0.057619	0.109384	-0.103897	-0.233302	0.221634	-0.0600384	-0.13223	-0.176394	0.184771
GO_NUCLEAR_TRANSCRIBED_MRNA_CATABOLIC_PROCESS_NONSENSE_MEDIATED_DECAY	C5: GO gene sets	-0.216349	-0.476312	0.442299	0.178952	0.0240719	0.524577	0.00210866	6.7632	0.000258436	0.000540841	0.654462	0.590928	0.32834	0.44542	0.569905	0.311571	0.189604	0.522999	-0.175747	-0.147987	0.480132	-0.259929	-0.558296	-0.382246	0.0410398	0.400143	-0.582387	-0.568975	-0.53511	-0.0883407	-0.665649	-0.523486
RAMALHO_STEMNESS_UP	C2: curated gene sets	-0.258365	-0.101681	0.0353954	0.265719	0.0301039	0.248513	-0.00277451	6.75	0.000261972	0.000547504	-0.0432736	0.369979	0.418832	-0.0406295	-0.0344969	0.181313	0.219685	0.283662	0.29381	0.00165393	0.128487	-0.0398297	-0.0163329	-0.22925	-0.360473	-0.303123	-0.382646	-0.150287	-0.188602	-0.19358	-0.0726525	0.0967148
GO_TRANSLATIONAL_INITIATION	C5: GO gene sets	-0.205519	-0.411446	0.382047	0.159182	-0.00730841	0.518396	0.00327848	6.7338	0.000266383	0.000555976	0.618272	0.556034	0.380883	0.435351	0.546664	0.164127	0.307679	0.398592	-0.228725	-0.138579	0.417524	-0.30087	-0.584038	-0.300166	0.00251581	0.310377	-0.456282	-0.457557	-0.385571	-0.128396	-0.649467	-0.43624
GO_ENDOPLASMIC_RETICULUM_GOLGI_INTERMEDIATE_COMPARTMENT	C5: GO gene sets	0.107991	0.320918	-0.397436	-0.198221	-0.175276	-0.170443	-0.0308902	6.71912	0.000270449	0.000563706	-0.36221	-0.268924	0.119805	-0.473529	-0.326983	-0.391796	-0.154873	-0.00129491	-0.438496	-0.000978516	-0.257193	-0.267656	0.345612	0.30012	-0.108842	-0.167142	0.170207	0.0054784	0.261686	0.520334	0.413201	0.403891
GO_PHOSPHORYLATION	C5: GO gene sets	0.0582333	-0.248816	0.174832	0.0751706	0.057007	0.110853	0.013667	6.70542	0.000274303	0.000570975	0.1066	0.129792	0.0961675	0.15714	0.196607	0.17075	0.157545	0.139816	-0.0718488	0.00769406	0.0569651	0.106362	-0.138683	0.137625	0.083259	0.140219	0.0687464	-0.0694226	-0.328568	-0.350248	-0.217042	-0.278801
GRYDER_PAX3FOXO1_ENHANCERS_KO_DOWN	C2: curated gene sets	-0.0371126	0.179973	-0.126601	-0.225947	-0.160737	0.0769129	-0.0270369	6.66293	0.000286641	0.000595861	0.136307	-0.0681833	0.162615	-0.193776	-0.199058	0.0130312	-0.194529	-0.309688	-0.173623	-0.218768	-0.139	-0.124442	0.134632	-0.146889	-0.0620634	-0.0463442	-0.0648982	0.225677	0.199356	0.239589	0.11261	0.122634
GO_MITOCHONDRION	C5: GO gene sets	-0.0862709	-0.152355	0.226658	0.0248543	-0.109519	0.117856	-0.0187993	6.65318	0.000289555	0.000601116	0.190665	0.100518	0.0623842	0.268881	0.223283	0.18781	0.117991	0.0378227	-0.0812505	-0.108576	-0.150558	-0.0694224	-0.24967	-0.115378	-0.0733544	0.0246992	-0.0176515	-0.131877	-0.116006	-0.134051	-0.163385	-0.216459
GENTILE_UV_HIGH_DOSE_DN	C2: curated gene sets	0.0105775	0.220047	-0.282729	-0.216936	-0.0367153	0.0383907	-0.0154929	6.64269	0.000292725	0.000606888	0.0680274	-0.0916863	0.138831	-0.362514	-0.275976	-0.209696	-0.2385	-0.223976	-0.188332	-0.117726	0.0405224	-0.0329428	0.207101	0.100521	-0.135973	-0.0301299	-0.0886324	0.296011	0.188935	-0.0116939	0.199829	0.427155
ZHU_CMV_ALL_UP	C2: curated gene sets	-0.025234	-0.195285	-0.00523002	-0.0200647	0.286273	0.113685	0.000972408	6.62732	0.000297441	0.000615845	0.0271717	0.137244	0.176638	0.0539901	-0.0338743	-0.0358059	0.0291928	-0.0571428	-0.0322441	0.332535	0.282855	0.243427	0.182492	0.0333495	-0.0936805	-0.00466247	-0.243668	-0.228989	-0.12693	-0.17619	-0.30001	-0.144304
MARTINEZ_RB1_AND_TP53_TARGETS_DN	C2: curated gene sets	0.0992401	0.164228	-0.200948	-0.185835	-0.155741	0.0336095	-0.00951824	6.62343	0.000298646	0.000617519	0.129224	0.00344779	-0.0318431	-0.308392	-0.132882	-0.161568	-0.283052	-0.16294	-0.111514	-0.29154	-0.100208	-0.0754748	0.113464	0.113653	0.155624	0.169056	-0.055596	0.0451574	0.148381	0.289773	0.0999333	0.237897
GO_ISOMERASE_ACTIVITY	C5: GO gene sets	-0.153537	-0.270506	0.160816	0.227504	-0.121183	0.424311	-0.00208504	6.61828	0.000300252	0.000620015	0.293043	0.391408	0.588482	-0.200424	0.346379	0.336492	0.0906177	0.465829	0.126065	0.169861	-0.281417	-0.251992	-0.28782	0.00205867	-0.0498653	-0.0823215	-0.349737	-0.465502	-0.391937	-0.220883	-0.0756942	-0.198512
KIM_WT1_TARGETS_12HR_DN	C2: curated gene sets	-0.143054	-0.102194	-0.0613442	-0.276669	-0.287857	0.2279	-0.110007	6.60987	0.000302892	0.00062464	0.502453	0.112879	0.0683686	0.0106401	0.0551543	-0.249827	-0.245992	-0.221819	-0.362196	-0.288425	-0.259422	-0.315726	-0.298131	-0.0493793	-0.0533096	0.0482209	-0.362672	-0.251612	-0.0887334	-0.0988825	0.0082095	-0.079952
GO_POSITIVE_REGULATION_OF_TRANSFERASE_ACTIVITY	C5: GO gene sets	0.0138717	-0.243103	0.0604196	0.173958	0.28535	0.0579161	0.0266716	6.58596	0.000310536	0.000639555	-0.0797065	-0.00278031	0.256235	-0.0294999	0.0293985	0.18136	0.206282	0.179097	0.136496	0.269341	0.324688	0.262023	0.180801	0.133711	-0.177614	-0.00781027	-0.0597298	-0.0540216	-0.379117	-0.375959	-0.239002	-0.167416
PEREZ_TP53_TARGETS	C2: curated gene sets	0.0731551	0.265517	-0.191172	0.058923	0.0122685	-0.394654	0.00679329	6.58115	0.000312099	0.000641926	-0.43096	-0.423953	-0.32905	-0.294829	-0.300516	0.0218286	-0.138905	0.128843	0.186831	-0.140381	-0.112685	0.289872	0.196508	0.241711	-0.0203094	-0.253178	0.201044	0.33676	0.284368	0.304813	0.145751	0.25589
GO_POSITIVE_REGULATION_OF_HYDROLASE_ACTIVITY	C5: GO gene sets	0.109147	0.0884758	-0.237765	-0.207811	-0.0589028	-0.0569578	-0.0316451	6.57684	0.000313507	0.000643971	-0.0166671	-0.00326992	-0.150936	-0.211634	-0.283606	-0.218054	-0.154841	-0.178473	-0.290119	-0.0313522	-0.0939974	-0.0513589	0.0650245	0.114308	0.137212	0.224207	0.0049853	0.100495	-0.0419107	0.113199	0.011998	0.258598
GO_SMALL_RIBOSOMAL_SUBUNIT	C5: GO gene sets	-0.227845	-0.43936	0.507685	0.270561	-0.0389877	0.466745	0.0128175	6.55762	0.000319868	0.000656172	0.669426	0.610011	0.120799	0.632993	0.537918	0.352144	0.489365	0.438432	-0.116114	0.0170959	0.275711	-0.40977	-0.59686	-0.416654	0.130053	0.29139	-0.547153	-0.57687	-0.473586	0.0124105	-0.654749	-0.504007
SWEET_LUNG_CANCER_KRAS_UP	C2: curated gene sets	0.0941473	0.178597	-0.266698	-0.147815	0.00270197	-0.0955002	-0.00719148	6.54945	0.000322613	0.000660933	-0.242744	-0.106409	0.0626526	-0.371408	-0.251075	-0.177611	-0.155638	-0.0588786	-0.228928	-0.070498	-0.0748953	0.153499	0.175137	0.0863398	0.0776126	-0.0618497	0.193496	0.202603	0.120748	0.125206	0.20843	0.235997
GO_SMALL_GTPASE_MEDIATED_SIGNAL_TRANSDUCTION	C5: GO gene sets	0.125402	0.194741	-0.309085	-0.0596364	-0.023217	-0.195463	-0.00734054	6.53402	0.00032787	0.000669988	-0.19262	-0.214763	-0.179007	-0.28412	-0.402301	-0.240835	-0.0478814	-0.223045	0.0920169	0.207716	-0.167546	-0.109821	0.305923	0.225077	0.000413439	0.0121528	0.0834423	0.120996	0.16925	0.255529	0.363798	0.0641333
HALLMARK_ALLOGRAFT_REJECTION	H: hallmark gene sets	0.226019	0.182799	-0.340055	-0.114387	0.100066	-0.236557	0.0123314	6.53395	0.000327894	0.000669988	-0.321456	-0.249776	-0.13844	-0.384377	-0.326508	-0.309281	-0.319993	0.0023099	-0.0254788	-0.168529	0.175743	0.292984	0.489493	0.29496	0.121257	-0.0155173	0.239904	0.32409	0.137195	0.208103	-0.105529	0.350136
GO_POSITIVE_REGULATION_OF_MULTICELLULAR_ORGANISMAL_PROCESS	C5: GO gene sets	0.0835019	0.245999	-0.205185	-0.138417	-0.00710987	-0.175232	0.00316709	6.51935	0.000332952	0.000679431	-0.287076	-0.226903	-0.0117171	-0.301641	-0.242002	-0.0719112	-0.314287	-0.0720315	-0.0289309	-0.0204326	-0.133156	0.132259	0.241872	0.106438	0.0759013	-0.0493018	0.0425998	0.292968	0.236165	0.0899311	0.285675	0.325256
GO_ANATOMICAL_STRUCTURE_FORMATION_INVOLVED_IN_MORPHOGENESIS	C5: GO gene sets	0.149075	0.190939	-0.249162	-0.0299226	0.156361	-0.293712	0.0204892	6.50571	0.000337752	0.000688325	-0.366194	-0.375955	-0.138988	-0.334423	-0.35074	-0.0623223	-0.116297	-0.0853767	0.111906	0.171251	0.0453576	0.252475	0.405372	0.263742	0.0695099	-0.0555192	0.062269	0.27671	0.203666	-0.0284669	0.149685	0.3531
JOHNSTONE_PARVB_TARGETS_3_DN	C2: curated gene sets	-0.154408	-0.0756036	0.0820318	0.0890125	-0.114078	0.291768	-0.00472057	6.485	0.000345183	0.000701632	0.263006	0.248232	0.364067	0.0396024	0.0829036	0.123589	0.0180936	0.0852434	0.1637	0.0361283	-0.104997	-0.273365	0.00602589	-0.0621262	-0.279712	-0.141344	-0.294882	-0.129343	0.00228949	-0.143458	-0.0664898	-0.0410169
WAMUNYOKOLI_OVARIAN_CANCER_LMP_UP	C2: curated gene sets	0.194075	0.165554	-0.10638	-0.187611	-0.121033	-0.268572	-0.0114838	6.48516	0.000345125	0.000701632	-0.260464	-0.231731	-0.31352	-0.0562607	-0.0483233	-0.214556	-0.0603924	-0.344943	-0.157499	-0.227315	-0.117662	-0.0181238	-0.0763595	0.224045	0.113172	0.321157	0.388361	-0.0829089	0.293859	0.165218	0.23085	0.220754
GOLDRATH_ANTIGEN_RESPONSE	C2: curated gene sets	0.186592	0.071257	-0.214331	-0.213809	-0.129964	0.0459969	-0.0112305	6.47544	0.000348675	0.000707806	0.00758825	-0.0255764	0.155979	-0.292868	-0.24753	-0.102595	-0.215238	-0.151896	-0.274293	-0.116701	-0.268465	-0.00472426	0.252197	0.140957	0.262275	0.0737527	0.20378	0.116106	0.0191774	-0.143403	0.149394	0.215012
GO_BEHAVIOR	C5: GO gene sets	0.0844202	0.243818	-0.239487	0.0417062	0.0588361	-0.273148	0.0184053	6.46731	0.000351674	0.000712964	-0.348081	-0.270394	-0.200969	-0.41363	-0.27305	-0.0317794	-0.0779703	0.0850378	0.118051	0.0400269	0.0902858	0.0461955	0.286338	-0.159382	0.310314	0.0514845	-0.0666536	0.230017	0.195271	0.124391	0.317488	0.351924
GO_CELL_CYCLE_PHASE_TRANSITION	C5: GO gene sets	-0.0297311	-0.165427	0.149252	-0.233196	-0.0546164	0.34403	-0.0163357	6.45078	0.000357854	0.00072455	0.247835	0.341332	0.442922	0.166098	0.0617641	0.219895	-0.29209	-0.231294	-0.176205	-0.253734	-0.0695786	0.159463	-0.0321626	0.218142	-0.258722	0.0754754	-0.151389	-0.264901	-0.149956	-0.294008	-0.0649871	-0.0532851
GO_REGULATION_OF_RNA_SPLICING	C5: GO gene sets	-0.00979455	-0.0670783	0.122731	-0.202645	-0.364851	0.449724	-0.0167949	6.43898	0.000362337	0.000732674	0.445246	0.367985	0.535942	-0.0895293	0.1721	0.285622	-0.366664	-0.401642	0.16037	-0.350679	-0.38024	-0.363632	0.0153525	0.107959	-0.220949	0.347562	-0.298898	0.117101	-0.0557593	-0.109457	-0.116415	-0.170862
LINSLEY_MIR16_TARGETS	C2: curated gene sets	0.163613	0.194703	-0.0991771	-0.236706	-0.0487405	-0.228404	-0.00215916	6.43271	0.000364747	0.000736589	-0.228268	-0.235896	-0.221048	-0.149196	-0.229679	0.0813438	-0.262428	-0.425013	-0.0226781	-0.123694	-0.181361	0.158833	0.169518	0.164418	-0.024941	0.219724	0.289348	0.0571846	0.237237	0.275821	0.215367	0.187906
GO_REGULATION_OF_CELL_DIFFERENTIATION	C5: GO gene sets	0.118753	0.273855	-0.268855	-0.195385	-0.072439	-0.154509	-0.00502387	6.42511	0.000367687	0.000741566	-0.333697	-0.227894	0.0980636	-0.329122	-0.346693	-0.13075	-0.371649	-0.200182	-0.0143234	-0.175244	-0.160736	0.118663	0.392062	0.243668	-0.0218277	-0.00691563	-0.0132218	0.27124	0.308565	0.227624	0.254007	0.307838
KEGG_ALZHEIMERS_DISEASE	C2: curated gene sets	0.100813	-0.355788	0.413587	-0.0386697	-0.319711	0.287399	-0.0112302	6.42366	0.000368251	0.000741742	0.440104	0.406243	0.0158502	0.515242	0.492538	0.23298	0.186956	0.0155447	-0.31851	-0.326219	-0.292909	-0.340004	-0.493336	-0.0543875	0.43099	0.476886	0.143911	-0.342908	-0.379507	-0.19479	-0.413123	-0.448615
GO_PROTEIN_MATURATION	C5: GO gene sets	-0.203384	-0.148308	-0.0249761	0.208866	-0.0760561	0.100366	-0.0515393	6.41891	0.000370107	0.000744517	0.0530772	0.0751332	0.172887	-0.0505081	-0.0931687	0.0687483	0.253988	0.210413	0.162195	0.0816046	-0.284134	-0.0256389	-0.0294832	-0.256858	-0.24715	-0.299469	-0.183962	-0.0381646	-0.215856	-0.214444	-0.16646	-0.106615
GO_ATPASE_ACTIVITY_COUPLED	C5: GO gene sets	0.149395	0.0954788	-0.298164	-0.049515	0.245493	-0.20437	0.0138501	6.41039	0.000373458	0.00075029	-0.387115	-0.184438	-0.0415582	-0.397928	-0.210205	-0.286359	0.111492	-0.0837908	-0.176246	0.257384	0.275393	0.203703	0.264481	0.0865071	0.0901812	-0.0669445	0.372751	0.263382	0.0427845	-0.104225	0.168069	0.107384
GO_POSITIVE_REGULATION_OF_CELL_DIFFERENTIATION	C5: GO gene sets	0.115772	0.286348	-0.262932	-0.186313	0.0336318	-0.202457	0.0071087	6.40779	0.000374485	0.000751384	-0.349811	-0.242843	-0.0147161	-0.29638	-0.37126	-0.121156	-0.433105	-0.129019	0.00318602	0.00766038	-0.0866899	0.179925	0.400743	0.235993	-0.0251458	-0.0193356	-0.0133935	0.282156	0.330893	0.100938	0.308562	0.40919
REACTOME_RESPIRATORY_ELECTRON_TRANSPORT	C2: curated gene sets	0.070814	-0.424498	0.472246	0.0190519	-0.359186	0.339374	-0.0160892	6.39692	0.000378823	0.000759109	0.544345	0.50916	-0.0353818	0.589358	0.597587	0.229793	0.277777	0.120343	-0.340964	-0.37642	-0.29175	-0.409388	-0.58846	-0.106321	0.452458	0.48407	0.112323	-0.339832	-0.426944	-0.331804	-0.482857	-0.541054
GO_MEMBRANE_BUDDING	C5: GO gene sets	0.196174	0.237019	-0.186648	-0.167699	0.0203183	-0.387941	2.47408e-06	6.39516	0.000379527	0.000759542	-0.416175	-0.377393	-0.370255	-0.0974903	-0.156974	-0.305481	-0.297512	-0.202992	-0.00259349	0.135968	0.0878328	-0.162846	0.424387	0.354973	-0.0557929	-0.180164	0.437465	0.41109	0.207723	-0.0098008	0.293287	0.282797
FARMER_BREAST_CANCER_BASAL_VS_LULMINAL	C2: curated gene sets	-0.00290652	0.153544	-0.262793	0.0148382	-0.0727779	-0.310104	-0.0517874	6.39252	0.000380593	0.000760697	-0.223639	-0.383254	-0.323418	-0.407017	-0.278691	-0.102671	-0.143863	0.0671182	0.12126	-0.148235	-0.101878	0.0317795	-0.011877	-0.0140803	0.161617	-0.129631	-0.0205606	0.392949	0.190581	0.00897943	0.052311	0.122899
GO_DEFENSE_RESPONSE	C5: GO gene sets	0.0580522	0.055978	-0.291872	-0.0728972	0.0760339	-0.213807	-0.0426125	6.38757	0.000382595	0.000762741	-0.253262	-0.256953	-0.131205	-0.32612	-0.252344	-0.297152	-0.171163	0.0301627	-0.077691	0.0269337	-0.00346626	0.204634	0.159016	0.157817	0.0247159	0.00730813	-0.0585964	0.139376	-0.0467078	-0.0524088	0.0548543	0.184776
KEGG_HUNTINGTONS_DISEASE	C2: curated gene sets	-0.0329066	-0.377044	0.385525	-0.0807416	-0.323815	0.289578	-0.0562778	6.38838	0.000382267	0.000762741	0.483661	0.370938	0.0141356	0.509843	0.462283	0.184449	0.14476	-0.0771443	-0.309841	-0.310704	-0.260815	-0.399924	-0.539552	-0.281715	0.3573	0.395495	-0.0960613	-0.349244	-0.393491	-0.331584	-0.358705	-0.452197
OUELLET_CULTURED_OVARIAN_CANCER_INVASIVE_VS_LMP_UP	C2: curated gene sets	0.174181	-0.0949892	-0.00539383	-0.0237742	0.218881	-0.230143	0.0124849	6.37793	0.000386526	0.000769593	-0.343901	-0.324933	-0.0215966	-0.169169	0.0850185	0.0679689	0.0585259	-0.0668266	-0.0630219	0.268855	0.220027	0.167762	0.168312	0.183999	0.0102995	0.26478	0.243512	-0.078826	-0.0818253	-0.0338087	-0.149632	-0.130854
GO_RESPONSE_TO_VIRUS	C5: GO gene sets	-0.0334272	-0.020168	-0.271133	-0.083235	0.00846027	-0.30872	-0.101448	6.37223	0.000388871	0.000773272	-0.419728	-0.277336	-0.229097	-0.156526	-0.300712	-0.356161	-0.232569	0.0362497	-0.0533856	-0.130409	0.0807108	0.075079	-0.000305752	-0.0988717	-0.0634143	-0.166474	0.161929	0.000765838	-0.121306	-0.069131	0.027369	0.0614621
REACTOME_PLATELET_ACTIVATION_SIGNALING_AND_AGGREGATION	C2: curated gene sets	0.291612	0.176062	-0.287071	-0.313017	-0.068922	-0.141941	-0.00429475	6.35644	0.00039545	0.000785352	-0.405687	-0.166999	0.146863	-0.411973	-0.436502	-0.0127377	-0.426993	-0.428047	-0.0840109	-0.0479085	-0.214205	0.0553475	0.488791	0.44195	0.0882249	0.365295	0.0737987	0.0214762	0.220988	0.0391348	0.330824	0.267886
GO_NEGATIVE_REGULATION_OF_CELL_DIFFERENTIATION	C5: GO gene sets	0.133492	0.264944	-0.252271	-0.214956	-0.122069	-0.134296	-0.00811788	6.35264	0.000397049	0.000787523	-0.370394	-0.178278	0.145784	-0.30412	-0.238876	-0.213816	-0.29647	-0.231087	-0.11731	-0.243392	-0.29689	0.174077	0.326641	0.288825	-0.0222751	0.0255273	0.0487422	0.206521	0.329759	0.274192	0.214346	0.299902
GO_RESPONSE_TO_HORMONE	C5: GO gene sets	0.178446	0.198198	-0.219172	-0.154082	-0.117162	-0.119797	0.00238997	6.34796	0.000399032	0.00079045	-0.249512	-0.167287	0.0574087	-0.32822	-0.218218	-0.111078	-0.280173	-0.144545	-0.0375266	-0.19323	-0.262687	0.10443	0.317594	0.229723	0.266545	0.0666736	0.0116938	0.206847	0.181238	0.105866	0.193795	0.303243
CHEMNITZ_RESPONSE_TO_PROSTAGLANDIN_E2_DN	C2: curated gene sets	0.131129	0.244445	-0.101219	-0.114141	0.0698963	-0.381752	0.0134646	6.33597	0.000404156	0.000799582	-0.388616	-0.497391	-0.259249	-0.15633	-0.0806255	-0.0667028	-0.151925	-0.239533	0.0490343	-0.0715569	0.062998	0.218248	0.332097	0.287188	0.117165	-0.25269	0.171883	0.437462	0.00358825	0.232237	0.30371	0.24523
ACEVEDO_LIVER_TUMOR_VS_NORMAL_ADJACENT_TISSUE_UP	C2: curated gene sets	-0.111971	-0.143716	0.147576	0.0388193	-0.0471109	0.277839	-0.00123008	6.33309	0.000405395	0.000801015	0.349022	0.334315	0.150181	0.182451	0.199083	0.0611943	0.152521	0.0709075	-0.106971	0.047239	0.00700427	-0.195576	-0.218881	-0.0640737	-0.07272	-0.0238459	-0.180333	-0.209511	-0.149817	-0.156747	-0.0189926	-0.183512
GO_NEGATIVE_REGULATION_OF_PROTEIN_MODIFICATION_PROCESS	C5: GO gene sets	0.0536355	-0.211476	0.0672721	0.018279	0.268653	0.00665882	0.0133359	6.32857	0.000407354	0.000803866	-0.111498	-0.0524271	0.183902	0.0368989	0.0704122	0.094505	0.0266093	-0.0474047	0.0756323	0.240239	0.23667	0.329051	0.0897023	0.13646	0.0135093	-0.0289601	0.0574663	-0.0178324	-0.294081	-0.343155	-0.269304	-0.133006
GO_REGULATION_OF_MITOTIC_CELL_CYCLE	C5: GO gene sets	-0.0345322	-0.207499	0.11604	0.14606	0.271358	0.0959139	0.0308163	6.3119	0.000414658	0.000817243	0.0407083	-0.0151994	0.262233	0.137801	0.117857	0.092461	0.181957	0.110302	0.145921	0.206839	0.319694	0.287541	0.0379856	0.134749	-0.218955	-0.180932	0.0544911	-0.0812881	-0.276842	-0.404	-0.143308	-0.132057
GO_MITOCHONDRIAL_PROTEIN_COMPLEX	C5: GO gene sets	-0.0115976	-0.384321	0.462635	0.0639632	-0.234925	0.320548	-0.0064967	6.30859	0.000416122	0.000819093	0.49909	0.427932	0.0346215	0.580463	0.585415	0.222028	0.23942	0.189337	-0.236867	-0.179832	-0.20453	-0.320413	-0.584827	-0.227261	0.343717	0.391415	0.0189686	-0.380446	-0.340294	-0.283671	-0.405005	-0.512187
GO_REGULATION_OF_NEURON_APOPTOTIC_PROCESS	C5: GO gene sets	-0.0576566	0.13373	-0.261602	-0.2014	-0.110654	-0.109422	-0.0758577	6.29652	0.00042152	0.000828669	-0.172444	-0.197051	0.0412279	-0.267884	-0.314283	-0.202639	-0.312932	-0.161161	-0.130106	0.0341366	-0.229497	-0.136603	0.0305865	-0.0866901	0.0261698	0.01027	-0.268619	0.155004	0.0931487	0.0494544	0.15667	0.214373
GO_REGULATION_OF_MITOCHONDRION_ORGANIZATION	C5: GO gene sets	-0.0811094	-0.203997	0.204709	-0.02784	0.105538	0.246641	0.00734594	6.29166	0.000423713	0.00083193	0.157554	0.202502	0.379867	0.269233	-0.0298085	0.374701	0.00248209	-0.0872379	0.0012358	0.0927518	0.0712266	0.152636	-0.199198	-0.112548	-0.00877888	-0.088861	0.00383886	-0.222606	-0.344978	-0.285599	-0.183576	0.0167715
SESTO_RESPONSE_TO_UV_C1	C2: curated gene sets	-0.152777	-0.320897	0.00847418	0.0962001	-0.096976	0.061775	-0.0981794	6.2789	0.000429532	0.000842294	0.0930437	-0.0227422	0.115023	-0.13882	0.0563951	0.107848	0.0507061	0.245247	-0.00735283	0.0380314	-0.108874	-0.220085	0.0149914	0.0642534	-0.348845	-0.258913	-0.23537	-0.223471	-0.25066	-0.516627	-0.259074	-0.354652
MARTINEZ_RESPONSE_TO_TRABECTEDIN_UP	C2: curated gene sets	-0.0196001	0.0211107	-0.158189	-0.233491	-0.10994	-0.305726	-0.109749	6.26363	0.000436613	0.000855103	-0.314657	-0.279613	-0.322909	-0.103189	-0.180791	-0.190586	-0.102193	-0.298593	-0.299686	-0.278728	-0.138261	0.0871684	-0.148532	-0.15963	-0.0287828	0.0643684	0.174576	-0.00293651	0.106713	-0.0309056	0.120735	-0.0880513
GO_AGING	C5: GO gene sets	0.0858486	0.0951596	-0.303052	-0.368883	-0.195609	-0.0495658	-0.0839221	6.24882	0.000443597	0.000867688	-0.0819307	-0.204431	0.137665	-0.441172	-0.307723	-0.16026	-0.378158	-0.422017	-0.306474	-0.362312	-0.214231	-0.0102819	0.257294	0.122742	0.0912028	0.25078	-0.292776	0.0659342	0.093254	0.0128203	0.00419442	0.299595
HALLMARK_OXIDATIVE_PHOSPHORYLATION	H: hallmark gene sets	-0.0291098	-0.232929	0.369182	-0.0638478	-0.187962	0.240611	-0.0107384	6.2332	0.000451093	0.000881245	0.324942	0.342362	0.054529	0.456635	0.397221	0.253691	0.151741	-0.0626261	-0.280659	-0.131625	-0.231002	-0.20126	-0.438966	-0.145974	0.13624	0.232727	0.0704254	-0.192689	-0.217399	-0.171855	-0.20608	-0.376622
REACTOME_NONSENSE_MEDIATED_DECAY_ENHANCED_BY_THE_EXON_JUNCTION_COMPLEX	C2: curated gene sets	-0.195258	-0.466981	0.439218	0.150832	0.00417548	0.551686	0.00575184	6.22958	0.000452851	0.00088357	0.674632	0.610584	0.369842	0.441247	0.582454	0.293954	0.14864	0.51856	-0.214705	-0.1967	0.480774	-0.271548	-0.569044	-0.331545	0.100435	0.414942	-0.591078	-0.571313	-0.504668	-0.0602302	-0.675837	-0.522859
GO_POSITIVE_REGULATION_OF_CELLULAR_COMPONENT_BIOGENESIS	C5: GO gene sets	0.220065	-0.00056996	-0.237906	-0.160374	0.145563	-0.094475	0.00254089	6.2284	0.000453424	0.000883581	-0.130846	-0.160748	0.0081693	-0.140892	-0.30295	-0.269875	-0.238216	-0.0573807	-0.185526	0.051999	0.276927	0.107763	0.270517	0.325816	0.0464141	0.102856	0.354723	0.220146	-0.0530945	-0.140896	-0.0660989	0.0370928
GO_AMIDE_BINDING	C5: GO gene sets	0.18191	0.0459258	-0.230786	-0.0967392	0.196071	-0.223423	0.00338844	6.18906	0.000473027	0.000920628	-0.376681	-0.144789	-0.148799	-0.232267	-0.290837	-0.169255	-0.183715	0.0458777	-0.152381	0.083363	0.160847	0.344004	0.187894	0.262109	0.304677	0.22765	-0.0727803	-0.109799	0.0224654	-0.0134715	0.100119	0.230315
GO_REGULATION_OF_BODY_FLUID_LEVELS	C5: GO gene sets	0.198649	0.208576	-0.302258	-0.12499	-0.0447303	-0.211491	-0.00064923	6.17398	0.000480779	0.000934548	-0.308454	-0.347204	0.0211856	-0.344627	-0.3802	-0.181946	-0.374731	-0.0381362	0.0378987	-0.00197703	-0.207314	0.0750997	0.46036	0.283345	0.148947	0.0561268	0.0444649	0.232594	0.185988	0.0880701	0.129055	0.407171
FISCHER_G2_M_CELL_CYCLE	C2: curated gene sets	-0.0857868	-0.202427	0.12197	0.02375	-0.18081	0.378082	-0.0187314	6.1645	0.000485721	0.000942978	0.365102	0.350855	0.41829	0.00127566	0.069312	0.295323	-0.152225	0.149287	0.0741888	-0.131011	-0.268811	-0.142607	0.191545	-0.151771	-0.231055	0.118517	-0.35617	-0.197318	-0.263571	-0.371456	-0.120101	-0.0596892
GO_POSITIVE_REGULATION_OF_LOCOMOTION	C5: GO gene sets	0.167631	0.294768	-0.329064	-0.178905	0.13696	-0.349269	0.00687091	6.1585	0.00048888	0.000947927	-0.45816	-0.481468	-0.108181	-0.487783	-0.469248	-0.0301614	-0.254233	-0.150557	-0.131926	-0.0853239	0.0551172	0.441088	0.517686	0.397678	-0.0693237	-0.0984649	0.0905792	0.368271	0.318037	0.074389	0.220544	0.4926
GO_MACROAUTOPHAGY	C5: GO gene sets	0.0893947	0.191511	-0.25794	-0.198547	-0.093958	-0.150623	-0.0317579	6.14269	0.000497304	0.000963062	-0.0841044	-0.22313	-0.144635	-0.206918	-0.288975	-0.277927	0.0188655	-0.352963	-0.261544	-0.136781	-0.151457	0.00636311	-0.144884	-0.036836	0.0564964	0.296585	0.275613	0.188123	0.116411	0.191828	0.296417	0.164779
DURCHDEWALD_SKIN_CARCINOGENESIS_DN	C2: curated gene sets	0.183291	0.216996	-0.421146	-0.179521	0.0653588	-0.216766	-0.0115813	6.1405	0.000498484	0.000964148	-0.280332	-0.28007	-0.0898968	-0.478378	-0.515192	-0.269867	-0.316702	-0.0944197	-0.127442	-0.181682	0.0458594	0.331899	0.429025	0.424085	0.173105	-0.215435	0.105675	0.265566	0.120725	0.0154573	0.18622	0.497012
GO_RAS_PROTEIN_SIGNAL_TRANSDUCTION	C5: GO gene sets	0.117076	0.202858	-0.29204	-0.121815	0.06495	-0.195655	-0.00154605	6.11982	0.000509774	0.000983542	-0.204305	-0.216541	-0.16612	-0.315212	-0.349945	-0.210964	-0.0952192	-0.298392	0.0281659	0.191021	0.0538032	-0.0499741	0.285526	0.184169	-0.168842	0.284483	4.44264e-05	0.158139	0.120788	0.265664	0.393024	0.0766731
GO_RESPONSE_TO_OXIDATIVE_STRESS	C5: GO gene sets	-0.0246122	0.13706	-0.183949	-0.199693	-0.167856	-0.215861	-0.0790837	6.11988	0.000509737	0.000983542	-0.183803	-0.298703	-0.165078	-0.224988	-0.0647419	-0.262118	-0.165212	-0.101952	-0.331915	-0.170691	-0.33553	0.00265257	-0.117065	-0.134236	0.0840014	0.0594094	-0.0151711	0.280102	-0.0168499	0.0949626	0.110359	0.216725
GO_NITROGEN_COMPOUND_TRANSPORT	C5: GO gene sets	-0.135202	-0.183308	0.109857	0.00327902	0.00734773	0.402391	-0.00108747	6.11691	0.000511381	0.000985421	0.405672	0.374573	0.426928	-0.0555876	0.177075	0.208082	-0.141691	0.0100805	0.141448	0.302275	-0.223263	-0.0569681	0.0084496	0.0228343	-0.292137	-0.0326849	-0.38247	-0.182737	-0.177443	-0.177285	-0.18056	-0.198514
SESTO_RESPONSE_TO_UV_C0	C2: curated gene sets	0.133533	0.033902	-0.249107	-0.211085	0.0444488	0.0653475	-0.00972789	6.11309	0.000513506	0.000988292	0.0607561	0.110278	0.0250083	-0.173809	-0.227668	-0.345845	-0.157495	-0.300451	-0.175308	0.0044506	0.156474	-0.0275778	-0.0636153	0.270084	0.153517	0.0802	0.227478	0.0234062	-0.062588	0.0372613	0.126265	0.0451659
GO_POSITIVE_REGULATION_OF_CHROMOSOME_ORGANIZATION	C5: GO gene sets	-0.0952182	-0.305765	0.333976	0.204652	-0.190149	0.289382	-0.00415156	6.1062	0.000517354	0.00099447	0.0498311	0.296738	0.521577	0.317156	0.246267	0.438504	-0.138602	0.367895	0.384664	-0.208657	-0.408329	0.0465378	0.0505293	0.283113	-0.443195	-0.143934	-0.222605	-0.327884	-0.364349	-0.375683	-0.196328	-0.264582
GO_ELECTRON_TRANSPORT_CHAIN	C5: GO gene sets	0.00481097	-0.383982	0.465623	0.0483714	-0.270891	0.293919	-0.0129449	6.09489	0.000523745	0.00100452	0.49904	0.454961	-0.0722452	0.57062	0.568958	0.257292	0.22473	0.162438	-0.242054	-0.316559	-0.159777	-0.336335	-0.572619	-0.161464	0.315196	0.434659	0.0082835	-0.317655	-0.359585	-0.264028	-0.454692	-0.523952
REACTOME_FORMATION_OF_THE_TERNARY_COMPLEX_AND_SUBSEQUENTLY_THE_43S_COMPLEX	C2: curated gene sets	-0.219113	-0.449575	0.37434	0.216995	0.0307469	0.583539	0.0124283	6.09466	0.000523876	0.00100452	0.691748	0.647649	0.41122	0.442196	0.667097	0.0137265	0.479158	0.381761	-0.209934	-0.0187811	0.497125	-0.386103	-0.599686	-0.325173	0.105715	0.304851	-0.581271	-0.432324	-0.508823	-0.170866	-0.687219	-0.448643
GO_POSITIVE_REGULATION_OF_MAPK_CASCADE	C5: GO gene sets	0.15251	0.176846	-0.24529	-0.0908172	0.0698659	-0.227971	0.00746108	6.08339	0.000530328	0.00101565	-0.373587	-0.254451	-0.0558742	-0.329468	-0.305905	-0.100496	-0.0617555	-0.105605	-0.105091	-0.0176312	-0.0541814	0.28141	0.333693	0.17774	0.0413723	0.107206	0.102537	0.326213	-0.0276191	0.0974334	0.218484	0.269719
GO_EPITHELIUM_DEVELOPMENT	C5: GO gene sets	0.137834	0.236513	-0.266518	-0.130109	-0.0200865	-0.194745	0.00169803	6.08031	0.000532107	0.0010178	-0.235294	-0.263366	-0.0855734	-0.39134	-0.267885	-0.140328	-0.3009	-0.117379	0.027952	-0.0538112	-0.249923	0.243475	0.333314	0.181406	0.0795241	-0.0889297	0.183853	0.289755	0.185626	0.118971	0.252131	0.33608
REACTOME_RESPIRATORY_ELECTRON_TRANSPORT_ATP_SYNTHESIS_BY_CHEMIOSMOTIC_COUPLING_AND_HEAT_PRODUCTION_BY_UNCOUPLING_PROTEINS_	C2: curated gene sets	0.0902284	-0.410219	0.452105	0.0097287	-0.356426	0.319771	-0.0147462	6.05969	0.000544177	0.00103961	0.529878	0.490633	-0.0611966	0.576858	0.578834	0.200623	0.264041	0.103093	-0.337948	-0.377647	-0.283636	-0.407996	-0.572283	-0.0651888	0.462892	0.493473	0.132248	-0.325781	-0.411737	-0.316438	-0.470447	-0.526692
SHEDDEN_LUNG_CANCER_GOOD_SURVIVAL_A12	C2: curated gene sets	0.0138766	-0.015286	-0.250577	-0.0452721	-0.215867	-0.305256	-0.111726	6.05677	0.000545915	0.00104165	-0.214288	-0.328875	-0.372605	-0.366813	-0.277439	-0.107481	-0.194971	-0.0662441	0.125399	-0.048093	-0.292711	-0.306797	0.168825	-0.0768399	0.166267	-0.175246	-0.0136229	-0.0809686	-0.0918493	0.0404302	-0.0500055	0.105963
GO_REGULATION_OF_CELL_ADHESION	C5: GO gene sets	0.198383	0.27399	-0.277834	-0.086544	0.0262277	-0.362035	0.0118775	6.01733	0.000569916	0.00108612	-0.47926	-0.415735	-0.191108	-0.384025	-0.497581	0.0481025	-0.331551	-0.0157626	0.087682	-0.0904588	-0.0656931	0.234835	0.460586	0.363865	0.120415	-0.0887384	0.135787	0.348648	0.304925	0.150978	0.0676232	0.497774
ZAMORA_NOS2_TARGETS_UP	C2: curated gene sets	-0.0958056	-0.251288	0.0541823	-0.133671	0.133381	0.444508	-0.0109211	6.00214	0.000579458	0.00110295	0.458567	0.436449	0.438509	-0.173986	0.157496	0.179038	0.164661	-0.19561	-0.370063	0.1804	0.128854	0.0908881	-0.277577	-0.196301	-0.0491849	0.350431	-0.306396	-0.212787	-0.374631	-0.358218	-0.0905798	-0.220222
PID_ERBB1_DOWNSTREAM_PATHWAY	C2: curated gene sets	0.219897	0.144148	-0.31971	-0.306487	-0.0349365	-0.0211295	-0.0102985	5.9754	0.000596685	0.00113436	-0.174518	-0.107265	0.218394	-0.317995	-0.45671	-0.184424	-0.397686	-0.364901	-0.156874	-0.187847	-0.061714	0.144752	0.437779	0.419498	-0.0224075	-0.0332072	0.297822	0.098458	0.152093	-0.0218855	0.303474	0.188598
GO_ION_TRANSPORT	C5: GO gene sets	0.115191	0.147176	-0.0744196	-0.152	-0.128473	-0.120816	-0.00524062	5.97091	0.000599626	0.00113856	-0.0968882	-0.0934617	-0.172097	0.0209377	-0.0620141	-0.182182	-0.139091	-0.154396	-0.162514	-0.133661	-0.261686	0.00992825	0.103491	0.0570519	0.109697	0.184407	0.121305	0.211443	0.167767	0.0365465	0.118648	0.201476
DAZARD_RESPONSE_TO_UV_NHEK_UP	C2: curated gene sets	0.199876	0.115844	-0.186934	-0.266268	-0.0398144	-0.0655067	-0.00440771	5.95782	0.000608308	0.00115323	0.0215913	-0.073167	-0.144944	-0.150761	-0.093682	-0.316358	-0.162735	-0.233181	-0.402888	-0.254228	0.00356701	0.131218	0.0319238	0.159932	0.310357	0.32608	0.171087	0.0658191	0.107886	0.288661	-0.0275663	0.144419
PHONG_TNF_RESPONSE_VIA_P38_COMPLETE	C2: curated gene sets	0.0676465	0.26263	-0.367422	-0.104859	0.0398991	-0.280708	-0.0221766	5.95703	0.000608836	0.00115323	-0.293342	-0.24989	-0.298893	-0.356924	-0.339538	-0.405803	-0.246724	-0.0781206	0.0102681	0.17064	-0.110226	0.059284	0.37754	-0.0419423	-0.122611	-0.244061	0.369307	0.326486	0.304139	-0.0716	0.450187	0.303939
GO_VESICLE_ORGANIZATION	C5: GO gene sets	0.134115	0.215332	-0.17111	-0.0700015	-0.0131156	-0.341343	-0.00179437	5.94788	0.000614986	0.00116347	-0.372378	-0.343245	-0.308406	-0.112996	-0.218094	-0.182238	-0.146189	-0.155185	0.0913698	0.118684	0.0279655	-0.185996	0.313108	0.152175	-0.0170573	-0.167539	0.389886	0.337127	0.258993	0.0209023	0.32209	0.137548
DANG_BOUND_BY_MYC	C2: curated gene sets	-0.0308915	-0.150417	0.0662384	-0.0803093	-0.0281639	0.244412	-0.013637	5.92029	0.00063394	0.00119787	0.229292	0.23471	0.269233	0.0716762	0.0583115	0.0687274	-0.0878323	0.0667533	-0.219849	0.0362443	-0.0072665	-0.11347	-0.0587452	0.0377819	-0.105437	0.0287528	-0.0568096	-0.148946	-0.186774	-0.205837	-0.0959082	-0.114622
BONOME_OVARIAN_CANCER_SURVIVAL_OPTIMAL_DEBULKING	C2: curated gene sets	0.247589	0.136839	-0.102562	-0.130878	-0.139557	-0.309488	-0.00569604	5.91665	0.000636486	0.00120122	-0.280709	-0.317483	-0.33027	0.070303	-0.123012	-0.254976	0.162556	-0.21415	-0.341039	-0.354966	-0.0697412	0.00603741	-0.038846	0.215273	0.270278	0.431417	0.359824	0.0134701	0.184711	0.137281	0.125277	0.223455
GO_CELLULAR_RESPONSE_TO_ENDOGENOUS_STIMULUS	C5: GO gene sets	0.0814797	0.232142	-0.175137	-0.197631	-0.118934	-0.0537313	-0.00309961	5.88456	0.000659428	0.00124301	-0.162288	-0.110978	0.112073	-0.250406	-0.292532	0.017527	-0.233642	-0.267307	-0.0919446	-0.198757	-0.249966	0.09192	0.159036	0.0838467	0.0985591	0.0732778	-0.0073212	0.106585	0.237658	0.158222	0.318852	0.339395
GO_CELLULAR_COMPONENT_DISASSEMBLY	C5: GO gene sets	-0.0912197	-0.161533	0.19559	0.109453	0.012942	0.159482	0.00766544	5.88094	0.000662072	0.00124649	0.209033	0.076771	0.192643	0.216815	0.224509	0.145445	0.23232	0.131329	-0.0352894	0.0497086	0.0692137	-0.0800964	-0.147357	-0.113246	-0.152579	-0.0228336	-0.0200823	-0.0290831	-0.185074	-0.17322	-0.315623	-0.104663
KAAB_HEART_ATRIUM_VS_VENTRICLE_DN	C2: curated gene sets	-0.15028	-0.0738676	0.227516	0.0982676	-0.128963	0.139635	-0.00506243	5.87571	0.000665906	0.00125219	0.117303	0.0946311	0.206972	0.12056	0.253005	0.308982	0.0218277	0.0277845	0.245191	-0.141214	-0.232965	-0.0127109	-0.208596	-0.131505	-0.0771861	-0.129069	-0.205045	0.0909815	-0.0536338	-0.110572	-0.0632741	-0.23284
GO_NEGATIVE_REGULATION_OF_DEVELOPMENTAL_PROCESS	C5: GO gene sets	0.096161	0.278331	-0.285983	-0.16459	-0.0593333	-0.127409	-0.00179485	5.86668	0.000672591	0.00126324	-0.316502	-0.178555	0.11283	-0.327378	-0.303894	-0.226678	-0.218767	-0.154254	-0.12075	-0.207034	-0.222064	0.251098	0.373819	0.230776	-0.0442738	-0.0415709	-0.0379451	0.284093	0.267692	0.245151	0.217065	0.377656
WAKABAYASHI_ADIPOGENESIS_PPARG_RXRA_BOUND_36HR	C2: curated gene sets	0.129243	0.217034	-0.113377	-0.100994	0.00735129	-0.293343	0.0104682	5.85745	0.000679496	0.00127467	-0.278784	-0.320752	-0.280493	-0.162888	-0.310643	0.1334	-0.21322	-0.191198	0.101436	-0.0747229	-0.0814808	0.178258	0.264949	0.0293104	0.146314	-0.02728	0.232922	0.13284	0.134234	0.289703	0.230524	0.297871
GO_NEGATIVE_REGULATION_OF_CELL_COMMUNICATION	C5: GO gene sets	0.147663	-0.0062751	-0.140463	-0.0911465	0.180521	-0.246805	-0.00848802	5.84563	0.000688452	0.00128992	-0.296782	-0.351061	-0.0925717	-0.209604	-0.203088	-0.00869593	-0.0925636	-0.111163	-0.0697126	0.164865	0.170986	0.205714	0.252688	0.233961	0.163055	-0.0281724	0.116784	0.146891	-0.0843677	-0.153202	-0.0418135	0.101117
MULLIGHAN_MLL_SIGNATURE_1_UP	C2: curated gene sets	0.15531	0.112046	-0.175121	-0.26597	-0.0432621	-0.065881	-0.014269	5.84147	0.000691639	0.00129433	-0.0156768	-0.0436421	-0.138324	-0.0631688	-0.217819	-0.244375	-0.176016	-0.269642	-0.352252	-0.0325223	-0.0208944	-0.0763695	0.116867	0.248825	0.219232	-0.0452904	0.236919	0.020317	-0.0262584	0.238875	0.317821	0.00947795
PATIL_LIVER_CANCER	C2: curated gene sets	-0.107821	-0.117718	0.0550224	0.0395077	-0.087742	0.294462	-0.0101793	5.81405	0.000713011	0.00133272	0.256022	0.276102	0.351263	-0.00976815	-0.0240956	0.198931	-0.0625186	0.123281	0.0577608	-0.0484018	-0.212805	-0.00201891	0.0399759	-0.152957	-0.252836	-0.0797599	-0.0935273	-0.105934	-0.0878538	-0.206135	-0.0154696	-0.173199
GO_LIPID_BIOSYNTHETIC_PROCESS	C5: GO gene sets	0.000762374	0.370694	-0.243359	0.000657484	-0.169548	-0.292357	-0.0116608	5.8129	0.000713918	0.00133282	-0.290028	-0.330855	-0.256188	-0.300756	-0.335184	-0.0941375	-0.303269	0.128253	0.176988	0.0371669	-0.449583	-0.0962267	0.389454	0.193954	-0.186045	-0.38892	-0.00463072	0.348658	0.348592	0.28601	0.430657	0.439553
BLUM_RESPONSE_TO_SALIRASIB_UP	C2: curated gene sets	0.107538	0.149907	-0.22201	-0.027945	0.0656855	-0.260776	-0.00217786	5.80724	0.000718427	0.00133803	-0.430161	-0.24603	-0.106137	-0.31253	-0.21121	-0.142292	-0.0146222	-0.0482394	-0.0209733	0.0178988	0.0840909	0.0950667	0.202309	0.256762	-0.184729	0.147295	0.116054	0.158276	0.26791	0.0773764	0.0346509	0.211321
GO_POSITIVE_REGULATION_OF_CATABOLIC_PROCESS	C5: GO gene sets	-0.0125262	-0.0992005	-0.00067092	0.177496	0.293612	-0.140756	0.019564	5.80752	0.000718205	0.00133803	-0.200404	-0.265822	0.0439582	0.0235258	-0.0510968	0.0255582	0.160099	0.201444	0.170944	0.283602	0.268116	0.329117	0.101032	0.0759994	-0.123519	-0.198901	0.0827579	0.0270724	-0.190141	-0.188886	-0.111927	-0.0321204
GO_CIRCULATORY_SYSTEM_DEVELOPMENT	C5: GO gene sets	0.139908	0.213999	-0.215592	-0.166187	0.0580484	-0.2232	0.00585206	5.80613	0.000719318	0.00133809	-0.333801	-0.300049	-0.0357484	-0.369835	-0.265187	-0.0117551	-0.34377	-0.159987	0.00519577	-0.0182861	-0.00228455	0.194716	0.354188	0.172055	0.169234	-0.0196082	0.023671	0.294087	0.213707	0.107774	0.101956	0.352472
GO_CONTRACTILE_FIBER	C5: GO gene sets	0.188443	0.0578932	-0.27446	-0.02583	0.236378	-0.244506	0.0139284	5.80238	0.000722322	0.00134207	-0.445681	-0.276151	-0.0116845	-0.293822	-0.343874	-0.185685	-0.0868642	0.222673	-0.213299	0.309668	0.124716	0.274749	0.228252	0.224622	0.110844	0.151406	0.227091	-0.0603769	0.183081	-0.221709	0.236957	0.151514
MARTENS_BOUND_BY_PML_RARA_FUSION	C2: curated gene sets	0.192762	0.10295	-0.186371	-0.213935	-0.011572	-0.141163	-0.00820752	5.80093	0.000723486	0.00134263	-0.228359	-0.106761	-0.0883687	-0.229467	-0.0531513	-0.276495	-0.357232	-0.0636811	-0.220893	-0.169144	-0.0386005	0.173029	0.0808908	0.372075	0.262238	0.217679	0.0309266	0.0584736	0.0465385	0.105334	0.166725	0.137678
GO_MITOCHONDRIAL_MEMBRANE_PART	C5: GO gene sets	-0.065834	-0.341092	0.4483	0.0848686	-0.231175	0.310231	-0.00899797	5.77838	0.000741882	0.00137513	0.504758	0.427616	-0.00168202	0.572826	0.567222	0.204853	0.282211	0.234094	-0.261699	-0.138716	-0.23429	-0.320519	-0.588901	-0.255751	0.250387	0.314245	-0.0491495	-0.352448	-0.348778	-0.19429	-0.333174	-0.476768
MITSIADES_RESPONSE_TO_APLIDIN_DN	C2: curated gene sets	-0.0590894	-0.244701	0.133895	0.0348883	-0.163734	0.412874	-0.0120538	5.7724	0.000746844	0.00138268	0.294468	0.368273	0.575882	0.121571	0.0665643	0.213549	-0.170546	0.0488979	0.226313	-0.267662	-0.31018	0.0866395	0.331653	0.042684	-0.350022	-0.0733429	-0.24642	-0.182512	-0.234632	-0.285435	-0.343958	-0.176969
KAYO_AGING_MUSCLE_DN	C2: curated gene sets	-0.140431	-0.335517	0.102207	0.0213329	-0.220004	0.0870523	-0.109453	5.7527	0.000763446	0.00141174	0.385699	0.015205	-0.139747	0.256133	0.0571281	-0.00663989	0.146648	0.00425399	-0.0869034	-0.320052	-0.140104	-0.199856	-0.33229	-0.127898	-0.267975	0.242124	-0.216114	-0.343737	-0.285422	-0.229505	-0.436803	-0.38212
MULLIGHAN_MLL_SIGNATURE_2_UP	C2: curated gene sets	0.163326	0.12113	-0.1781	-0.117281	-0.0440435	-0.190109	-0.0075601	5.72418	0.000788189	0.00145577	-0.27556	-0.142068	-0.1527	-0.10509	-0.199084	-0.230125	-0.0759241	-0.173586	-0.102332	-0.00736089	-0.0820799	-0.0426898	0.169186	0.130216	0.144329	0.0208781	0.352021	0.0540976	0.014148	0.183264	0.356055	-0.00191609
GO_REGULATION_OF_DNA_REPLICATION	C5: GO gene sets	-0.0597266	-0.29088	0.204483	-0.0634248	-0.113994	0.387373	-0.0231693	5.70336	0.000806795	0.00148837	0.259463	0.291042	0.611612	0.129569	0.0839658	0.399914	-0.325781	0.102294	0.0332127	-0.147597	-0.230807	0.0364218	0.154858	0.18424	-0.406572	-0.0163852	-0.214774	-0.402356	-0.308206	-0.369309	-0.0426989	-0.331831
PELLICCIOTTA_HDAC_IN_ANTIGEN_PRESENTATION_UP	C2: curated gene sets	0.150338	-0.121172	-0.196099	0.120914	0.309489	-0.287453	-0.000618976	5.70022	0.000809644	0.00149185	-0.458353	-0.338449	-0.0655564	-0.276435	-0.267092	-0.0447698	0.13656	0.241624	-0.0154426	0.300077	0.388149	0.24024	0.405282	0.344542	-0.019333	-0.158182	0.179381	-0.11345	-0.275279	-0.184809	0.127153	-0.159476
GO_IMMUNE_SYSTEM_DEVELOPMENT	C5: GO gene sets	0.186159	0.257331	-0.263071	-0.0671439	-0.0313782	-0.329734	0.00652131	5.69745	0.000812166	0.00149473	-0.332803	-0.434065	-0.222333	-0.398116	-0.39901	0.00791407	-0.224882	-0.178339	0.20179	-0.240585	-0.107615	0.254066	0.416159	0.329956	0.0344006	-0.117796	0.268072	0.39311	0.266242	0.139124	0.22132	0.266859
NAKAMURA_TUMOR_ZONE_PERIPHERAL_VS_CENTRAL_DN	C2: curated gene sets	0.0100536	0.218628	-0.24265	-0.0744423	-0.0894813	-0.199854	-0.0307216	5.69028	0.000818726	0.00150503	-0.306094	-0.164022	-0.129446	-0.314588	-0.359452	-0.0539108	-0.249232	0.0258521	5.31304e-05	-0.241708	-0.0327065	0.00597105	0.23799	0.0763065	-0.0947197	-0.137873	-0.0314355	0.18811	0.211384	0.156967	0.206081	0.330598
ZWANG_TRANSIENTLY_UP_BY_2ND_EGF_PULSE_ONLY	C2: curated gene sets	0.0209298	0.0816012	-0.0992105	0.0709368	0.236155	-0.291469	0.0119041	5.68197	0.000826406	0.00151735	-0.372431	-0.371896	-0.130081	-0.120749	-0.234486	0.0576033	-0.115869	0.189429	0.139251	0.223767	0.260826	0.223871	0.167788	-0.0214553	0.0394839	-0.162349	0.0811819	0.106614	0.124295	0.00337059	0.0484861	0.125241
GO_OXIDATIVE_PHOSPHORYLATION	C5: GO gene sets	0.0305308	-0.420823	0.467512	0.0309054	-0.282451	0.336505	-0.0133659	5.67297	0.00083481	0.00153098	0.531812	0.528304	-0.0506029	0.595469	0.605941	0.201127	0.297027	0.127002	-0.331313	-0.309202	-0.186367	-0.351785	-0.630292	-0.0984002	0.360441	0.491068	0.0298369	-0.36499	-0.379667	-0.303519	-0.49373	-0.56221
WONG_PROTEASOME_GENE_MODULE	C2: curated gene sets	0.0419637	-0.340126	0.0294965	0.169397	0.349037	0.0267528	0.0106017	5.66609	0.000841289	0.00154104	0.00376778	-0.0533978	0.129889	-0.0397137	0.245588	-0.117385	0.180723	0.19925	0.128219	0.475224	0.308138	0.263748	0.25641	0.442707	-0.22676	-0.202146	-0.0603924	-0.114404	-0.557463	-0.479043	-0.329181	-0.22054
KEGG_MAPK_SIGNALING_PATHWAY	C2: curated gene sets	0.181191	0.238051	-0.260771	-0.210527	-0.086612	-0.161665	-0.00284155	5.66131	0.000845832	0.00154754	-0.322679	-0.113671	-0.0486448	-0.430861	-0.360665	0.0092125	-0.451412	-0.165261	-0.0149096	0.00970234	-0.228333	-0.0412051	0.418674	0.292084	-0.0383159	0.0109129	0.222602	0.255212	0.165171	0.0755557	0.34959	0.344726
GO_ACTIN_BINDING	C5: GO gene sets	0.307367	-0.0109947	-0.368056	-0.113722	0.0385433	-0.0811519	-0.00414985	5.65864	0.000848371	0.00155037	-0.221112	-0.0989142	0.0765709	-0.344305	-0.473444	-0.286418	0.0327462	-0.117488	-0.256424	-0.347647	0.176888	0.286389	0.296112	0.285358	0.358128	0.314862	0.282377	-0.015822	0.14196	-0.281499	-0.155548	0.255936
REACTOME_PROTEIN_FOLDING	C2: curated gene sets	-0.142759	-0.186557	0.0413581	-0.0189018	0.305078	0.288184	0.0091169	5.63257	0.000873668	0.00159473	0.287323	0.39703	0.180197	0.0242295	0.316821	-0.216976	0.0187575	0.111642	-0.187105	0.166114	0.399737	0.349384	-0.321621	-0.258484	-0.0423219	0.0925914	-0.183961	-0.12085	-0.283854	-0.35646	0.00430002	-0.17592
REACTOME_INFLUENZA_LIFE_CYCLE	C2: curated gene sets	-0.213353	-0.408903	0.405705	0.130778	0.0431977	0.524841	0.00919475	5.61634	0.000889824	0.00162231	0.635856	0.578207	0.360461	0.418204	0.58848	0.21043	0.201038	0.399818	-0.208522	-0.107755	0.495417	-0.258068	-0.556899	-0.423247	0.0728601	0.378132	-0.537612	-0.54362	-0.49095	0.0680504	-0.601599	-0.476395
GO_POSITIVE_REGULATION_OF_I_KAPPAB_KINASE_NF_KAPPAB_SIGNALING	C5: GO gene sets	0.12101	0.18694	-0.282341	0.066857	0.314042	-0.268444	0.0468223	5.54723	0.00096231	0.00175242	-0.00540649	-0.475634	-0.324291	-0.362587	-0.348394	-0.136041	-0.0493932	0.217998	0.0319658	0.423824	0.107043	0.411259	0.351401	0.301342	0.211917	-0.219065	-0.0405475	0.340178	-0.0564706	0.176592	0.138585	0.335816
GO_INNER_MITOCHONDRIAL_MEMBRANE_PROTEIN_COMPLEX	C5: GO gene sets	0.00980377	-0.382644	0.467166	0.0637104	-0.273455	0.31087	-0.00724215	5.51276	0.00100081	0.0018204	0.52652	0.471801	-0.0657111	0.591426	0.616197	0.193875	0.282469	0.195499	-0.286836	-0.247654	-0.234697	-0.338012	-0.587625	-0.196081	0.375723	0.431373	0.0256283	-0.337148	-0.364829	-0.298647	-0.387793	-0.524804
GO_ENZYME_REGULATOR_ACTIVITY	C5: GO gene sets	0.174201	0.118483	-0.201043	-0.134533	-0.0345988	-0.137332	-0.00268616	5.51105	0.00100276	0.00182182	-0.236871	-0.15078	-0.0243438	-0.2604	-0.270729	-0.0719991	-0.212611	-0.0737607	-0.117228	-0.104509	-0.134952	0.135664	0.274085	0.194176	0.0890166	0.254615	0.0591131	0.100137	0.07525	-0.000418223	0.11998	0.297468
ENK_UV_RESPONSE_EPIDERMIS_UP	C2: curated gene sets	-0.0675687	-0.153084	0.0113911	0.0791849	0.25362	0.100281	0.0104622	5.50726	0.0010071	0.00182757	0.0219794	0.0799334	0.198929	0.0503384	0.0247926	-0.0409578	-0.0653905	0.265338	0.0376068	0.191697	0.278752	0.290411	0.0248131	-0.00673737	-0.0175154	-0.152315	-0.186089	-0.14641	-0.218593	-0.196264	-0.0789106	-0.125241
GO_PROTEIN_CATABOLIC_PROCESS	C5: GO gene sets	-0.0404208	-0.133353	0.0304985	0.233195	0.29839	-0.105579	0.0227567	5.49655	0.00101948	0.00184788	-0.203685	-0.227108	0.114057	-0.00787387	-0.00517925	0.104549	0.18825	0.219038	0.292296	0.284535	0.340594	0.270043	0.16877	0.101415	-0.16512	-0.251087	-0.0560822	-0.0274323	-0.164162	-0.320198	-0.0677406	-0.0872304
GO_REGULATION_OF_TRANSPORT	C5: GO gene sets	0.144602	0.149593	-0.183588	-0.140338	-0.0200177	-0.163408	-0.00232166	5.46537	0.00105646	0.00191269	-0.247905	-0.210794	-0.0315236	-0.220195	-0.292707	-0.0378625	-0.238176	-0.16954	-0.0132961	-0.011865	-0.128784	0.0805964	0.280062	0.222244	0.107491	-0.00887578	0.122088	0.159864	0.110054	0.034497	0.168412	0.27514
GO_SINGLE_ORGANISM_BEHAVIOR	C5: GO gene sets	0.0592504	0.233278	-0.241783	0.0713468	0.0659426	-0.235057	0.0201815	5.45818	0.00106519	0.00192626	-0.338222	-0.224817	-0.142131	-0.384013	-0.283874	-0.0574619	-0.0313915	0.131613	0.113819	0.0296767	0.173971	-0.00581992	0.302908	-0.168968	0.263067	0.0667016	-0.167456	0.265846	0.163257	0.134807	0.267989	0.334492
CAIRO_LIVER_DEVELOPMENT_UP	C2: curated gene sets	-0.289861	0.037563	-0.00373548	-0.0259452	0.070858	0.347549	-0.00433245	5.44982	0.00107544	0.00194253	0.375759	0.163728	0.503159	-0.0932119	-0.0279178	0.109923	-0.00787636	-0.101555	0.0315959	0.00735952	0.0166203	0.188594	-0.193245	-0.396517	-0.0390719	-0.267847	-0.552625	-0.345042	0.172387	0.16645	0.101212	0.0928089
GO_RESPONSE_TO_DRUG	C5: GO gene sets	0.175273	0.176902	-0.251938	-0.251403	-0.0838897	-0.113199	-0.0154733	5.41382	0.0011208	0.00202211	-0.248563	-0.209636	0.118603	-0.344131	-0.148893	-0.262791	-0.355116	-0.228147	-0.170945	-0.326352	-0.166108	0.240791	0.294016	0.222771	0.273701	0.135776	-0.0498994	0.194469	0.0700175	0.109553	0.163239	0.347234
GO_SULFUR_COMPOUND_METABOLIC_PROCESS	C5: GO gene sets	-0.00905945	0.230036	-0.242878	-0.0281309	0.0380034	-0.249418	-0.0155632	5.39444	0.00114607	0.00206531	-0.22222	-0.308358	-0.217676	-0.28381	-0.216448	-0.228377	-0.00495822	-0.00353527	-0.0758993	0.0770075	-0.183008	0.220011	0.211942	-0.106556	-0.0991987	-0.256392	0.204908	0.208114	0.237097	0.101525	0.430997	0.172445
GO_ACTIN_CYTOSKELETON	C5: GO gene sets	0.200169	0.108523	-0.303529	-0.0495883	0.0731388	-0.150473	0.0114594	5.39195	0.00114936	0.00206884	-0.312109	-0.0756857	-0.0636231	-0.304032	-0.430849	-0.175706	-0.0691492	-0.09888	0.0192643	-0.0889818	0.142708	0.16569	0.375185	0.167653	0.177322	0.0382514	0.242435	0.260092	0.111871	-0.161665	0.023089	0.309229
GO_ORGANIC_ACID_BIOSYNTHETIC_PROCESS	C5: GO gene sets	-0.158494	0.169352	0.179992	0.198526	0.0584585	-0.294005	0.0219638	5.38782	0.00115484	0.00207631	-0.263022	-0.312014	-0.30698	0.0666962	0.0454176	0.427861	0.0458503	0.290001	0.259728	0.128838	-0.17608	0.222618	0.165781	-0.174024	-0.235321	-0.221117	-0.327789	0.343077	0.068092	0.139886	0.239561	0.056144
PID_PDGFRB_PATHWAY	C2: curated gene sets	0.218177	0.155539	-0.308166	-0.309507	-0.054895	0.0317173	-0.00245328	5.38403	0.00115988	0.00208298	-0.242911	0.17108	0.166983	-0.35598	-0.471906	-0.0966113	-0.518745	-0.348461	-0.0613154	-0.053424	-0.0298503	-0.0814108	0.352065	0.453344	-0.156417	0.203386	0.238506	0.0330312	0.204876	0.029876	0.262272	0.247639
GO_REGULATION_OF_MRNA_METABOLIC_PROCESS	C5: GO gene sets	-0.163947	-0.0936584	0.0548061	0.0223274	-0.209599	0.399577	-0.0221224	5.36044	0.00119187	0.00213795	0.378316	0.292078	0.528338	-0.244432	0.184267	0.224583	-0.200596	-0.0335528	0.301131	-0.302858	-0.137445	-0.188494	0.113471	-0.15028	-0.344599	-0.156728	-0.2816	-0.136535	-0.13491	-0.12749	0.0447833	-0.114139
SENGUPTA_NASOPHARYNGEAL_CARCINOMA_UP	C2: curated gene sets	-0.0594971	-0.161289	0.0434069	0.123017	-0.0777913	0.344514	0.00888667	5.3554	0.00119884	0.00214797	0.301016	0.309893	0.422631	-0.0533733	-0.0402785	0.223873	0.043638	0.098259	0.227153	0.0652077	-0.159885	-0.138697	0.1991	-0.0767851	-0.269581	-0.0878564	-0.0623635	-0.130412	-0.109761	-0.384181	-0.130084	-0.0520074
CHARAFE_BREAST_CANCER_LUMINAL_VS_BASAL_UP	C2: curated gene sets	0.139329	0.303852	-0.270335	-0.154906	-0.0811056	-0.25845	-0.00356747	5.34511	0.00121317	0.00216955	-0.445332	-0.232262	-0.0977572	-0.528048	-0.272748	-0.0102101	-0.335986	-0.231217	0.102486	-0.330019	-0.0780284	0.164731	0.420466	0.231715	-0.0345235	-0.155954	0.234944	0.322719	0.310898	0.166961	0.390344	0.328337
GO_PROTEIN_OLIGOMERIZATION	C5: GO gene sets	0.0393106	0.0964268	-0.209546	0.0177072	0.0305123	-0.328878	-0.0359966	5.34476	0.00121367	0.00216955	-0.312866	-0.356553	-0.317215	-0.169868	-0.299862	-0.158909	-0.0721715	0.13166	-0.00636666	-0.114849	-0.0531554	0.259542	0.0405959	0.105228	0.185687	-0.133206	-0.00175305	0.242988	-0.034284	0.0269694	0.0149766	0.231484
REACTOME_3_UTR_MEDIATED_TRANSLATIONAL_REGULATION	C2: curated gene sets	-0.209194	-0.431588	0.384344	0.199694	0.0296683	0.52373	0.00947252	5.32945	0.00123534	0.00220577	0.663555	0.561749	0.345885	0.47993	0.595164	0.0779366	0.37666	0.451651	-0.229231	-0.095782	0.490858	-0.306071	-0.613544	-0.362993	0.0579226	0.411194	-0.538548	-0.490749	-0.451447	-0.0526413	-0.688448	-0.474655
DELACROIX_RAR_BOUND_ES	C2: curated gene sets	0.107197	0.147091	-0.229516	-0.112251	0.00855397	-0.29218	-0.027488	5.32483	0.00124197	0.00221505	-0.349448	-0.306844	-0.220247	-0.31636	-0.205377	-0.16681	-0.238834	-0.247279	0.14936	-0.0894456	-0.0425557	0.157663	0.203935	-0.00649506	0.244038	-0.0659423	0.160451	0.28212	0.189534	-0.0927478	0.105489	0.25106
GO_POSITIVE_REGULATION_OF_SECRETION	C5: GO gene sets	0.13895	0.259947	-0.283994	-0.0346796	-0.0151065	-0.288224	0.00583964	5.30329	0.00127337	0.00226847	-0.218797	-0.432961	-0.212913	-0.425022	-0.375998	-0.0509606	-0.370944	0.116661	0.150244	0.183965	-0.204123	-0.0251618	0.423243	0.186113	0.0109689	-0.149835	0.224258	0.190604	0.332994	0.298758	0.256928	0.220451
OSMAN_BLADDER_CANCER_DN	C2: curated gene sets	-0.133088	-0.287416	0.137548	0.138486	0.022124	0.201161	-0.0274801	5.29761	0.00128179	0.00228085	0.315787	0.234175	0.0535211	0.115438	0.351998	-0.0547916	0.139107	0.31918	-0.0428286	-0.0552583	0.115276	0.00635475	-0.347959	-0.109733	-0.0252076	0.0994712	-0.282011	-0.294067	-0.235698	-0.0737159	-0.435104	-0.398495
GO_MYELIN_SHEATH	C5: GO gene sets	0.0889549	-0.170853	0.0762985	-0.191475	-0.123761	0.30093	-0.0101598	5.29636	0.00128366	0.00228157	0.188052	0.296381	0.418356	-0.0135616	0.0520054	0.190452	-0.33702	-0.0295584	-0.207848	-0.190418	-0.114057	-0.0668093	0.227278	0.283923	-0.195587	0.136498	-0.00733659	-0.0799857	-0.236668	-0.386811	-0.0343339	-0.116466
GO_RESPIRATORY_CHAIN	C5: GO gene sets	0.0387283	-0.38224	0.444914	0.0416884	-0.348063	0.33129	-0.0140032	5.29466	0.00128618	0.00228345	0.54701	0.504049	-0.0571903	0.56714	0.595322	0.17228	0.309719	0.160504	-0.345158	-0.352903	-0.292912	-0.398374	-0.599353	-0.170979	0.425261	0.479185	0.0595284	-0.358398	-0.381022	-0.249854	-0.42015	-0.501776
GO_POSITIVE_REGULATION_OF_CELL_PROJECTION_ORGANIZATION	C5: GO gene sets	0.231109	0.0910424	-0.18569	-0.110369	0.0236244	-0.254112	0.00141442	5.27812	0.00131114	0.00232511	-0.309457	-0.218576	-0.234303	-0.0587319	-0.373775	-0.124562	-0.253529	0.0137392	-0.0913156	0.0345342	0.071498	-0.0351591	0.43989	0.341647	-0.0747644	0.26162	0.187151	0.252831	0.0884879	-0.136273	0.0489595	0.201206
BASAKI_YBX1_TARGETS_UP	C2: curated gene sets	0.0736416	-0.0168322	-0.0780043	-0.276498	-0.0715426	0.242762	-0.0120818	5.27305	0.0013189	0.00233621	0.241129	0.113829	0.37333	-0.237768	0.0629795	-0.0592239	-0.237284	-0.268389	-0.323821	-0.181494	-0.112739	0.0796048	-0.11152	0.0115393	0.136407	0.236998	0.0947843	0.0233285	0.0669103	-0.0905259	-0.0997095	0.0158356
CREIGHTON_ENDOCRINE_THERAPY_RESISTANCE_1	C2: curated gene sets	-0.0793959	-0.142279	0.199798	0.0613375	-0.0805169	0.196568	0.00105381	5.23166	0.00138405	0.00244883	0.201484	0.0844895	0.30373	0.215874	0.182801	0.20072	0.0355963	-0.10488	0.253296	-0.103088	-0.0914046	-0.0470575	0.0301674	-0.141187	-0.0189293	-0.00453597	-0.262495	-0.0631794	-0.161148	-0.123445	-0.182567	-0.181058
NAKAMURA_TUMOR_ZONE_PERIPHERAL_VS_CENTRAL_UP	C2: curated gene sets	0.0758038	-0.213188	-0.00295972	0.0437369	0.0966381	0.193869	0.0139515	5.21436	0.00141231	0.00249598	0.153352	0.309578	0.118678	-0.0147163	0.180968	-0.175131	0.0176285	0.138978	-0.0253963	0.156265	0.122133	0.0115161	-0.00129655	0.1671	0.129816	0.0894181	-0.00601753	-0.109777	-0.285082	-0.250705	-0.288359	-0.132017
GOTZMANN_EPITHELIAL_TO_MESENCHYMAL_TRANSITION_DN	C2: curated gene sets	0.0487744	0.213467	-0.16008	-0.144967	0.00671579	-0.154006	-0.00208201	5.20991	0.00141967	0.00250616	-0.217097	-0.223115	-0.0218075	-0.096411	-0.159561	-0.224268	-0.277569	0.0237851	-0.181117	0.11445	-0.0505152	-0.0437871	-0.0090837	0.0214408	0.26598	-0.0573352	0.0228696	0.239974	0.130601	0.0889189	0.297283	0.310559
GO_STRUCTURAL_MOLECULE_ACTIVITY	C5: GO gene sets	-0.108708	-0.271885	0.159848	0.0338297	0.124595	0.195012	-0.016505	5.17183	0.00148444	0.00261752	0.306886	0.239699	0.0384521	0.195094	0.273	0.0114489	0.173163	0.120116	-0.19179	0.0911081	0.289414	-0.00673636	-0.285455	-0.120994	-0.0786221	0.188242	-0.246709	-0.278537	-0.300249	-0.168892	-0.416994	-0.194754
GO_PROTEIN_HOMOOLIGOMERIZATION	C5: GO gene sets	-0.0543825	-0.010264	-0.167832	0.104487	-0.118236	-0.327073	-0.0840544	5.16603	0.00149457	0.0026324	-0.281618	-0.25787	-0.441731	-0.0835963	-0.209299	-0.2106	0.0900108	0.215898	0.00755164	-0.133188	-0.250454	0.028933	-0.269207	-0.123118	0.0975328	-0.0906566	0.113536	0.168482	-0.0118792	-0.0322655	-0.0882475	-0.0874098
KYNG_WERNER_SYNDROM_AND_NORMAL_AGING_DN	C2: curated gene sets	0.0389947	-0.170746	0.0476897	-0.0831964	0.240487	0.114157	0.0135752	5.15024	0.00152255	0.00267865	0.139984	0.0152237	0.187265	0.0132486	0.0953262	0.0344943	0.0283494	-0.249814	-0.0281248	0.135338	0.327145	0.258978	-0.039761	-0.0481713	-0.0518421	0.177141	0.157607	-0.196467	-0.0655292	-0.208548	-0.261921	-0.121267
GO_INTRINSIC_COMPONENT_OF_ORGANELLE_MEMBRANE	C5: GO gene sets	0.000585999	0.262377	-0.222284	-0.14293	-0.0803767	-0.154824	-0.0221104	5.13189	0.00155576	0.00273399	-0.111813	-0.140419	-0.212239	-0.1883	-0.230573	-0.247979	-0.128447	-0.0506296	-0.249714	0.226043	-0.252003	-0.21517	0.0814248	0.190744	0.0214977	-0.124434	-0.166303	0.126152	0.0700688	0.3458	0.465771	0.304094
GO_PROTEOLYSIS	C5: GO gene sets	-0.0893277	-0.116093	0.0588644	0.186477	0.190759	-0.0658206	0.00380623	5.12624	0.00156615	0.00274915	-0.129461	-0.157051	0.0890502	0.0264665	0.061276	0.0888507	0.21014	0.142257	0.207034	0.26039	0.146093	0.165795	0.00728521	0.0193957	-0.158109	-0.183886	-0.131324	0.0142851	-0.15516	-0.250311	-0.0847343	-0.104544
HILLION_HMGA1B_TARGETS	C2: curated gene sets	0.207307	-0.0535842	-0.175938	-0.237573	0.098256	0.0312698	-0.00378839	5.11106	0.00159443	0.00279563	-0.00908994	0.104347	-0.00144745	-0.248767	0.00244333	-0.281492	-0.143126	-0.21551	-0.354083	0.0100578	0.08998	0.19473	-0.0568832	0.334738	0.353496	0.368214	0.0369679	-0.0613886	-0.0418699	-0.000171879	-0.1203	-0.0441911
KEGG_OOCYTE_MEIOSIS	C2: curated gene sets	-0.134649	-0.151726	0.253985	-0.0782158	-0.196405	0.30067	-0.0268987	5.09025	0.00163407	0.00286191	0.184216	0.268969	0.448824	0.355429	-0.0206225	0.427148	-0.059571	-0.293605	0.118529	-0.2255	-0.350608	-0.0131073	-0.178365	0.110263	-0.359136	-0.0992826	-0.146724	-0.338936	-0.06568	-0.258766	-0.109414	0.0141655
YAGI_AML_WITH_T_8_21_TRANSLOCATION	C2: curated gene sets	0.154318	0.196125	-0.226652	-0.103297	0.0584593	-0.224975	0.0119465	5.08438	0.00164545	0.00287861	-0.427557	-0.164507	-0.0828614	-0.296625	-0.228036	-0.155294	-0.0949082	-0.152959	-0.0620234	-0.219304	0.0558438	0.338838	0.316168	0.302371	0.0107665	-0.0425036	0.184787	0.192005	0.347566	0.0961131	0.162334	0.182608
HOLLMANN_APOPTOSIS_VIA_CD40_DN	C2: curated gene sets	0.138487	0.111974	-0.149987	0.0236615	0.094386	-0.30604	0.0108349	5.07763	0.00165863	0.00289842	-0.313175	-0.339878	-0.265066	-0.286144	-0.0598762	-0.103941	0.0108538	-0.117186	0.177317	0.250564	0.0697291	-0.0371349	0.218038	0.088426	0.247386	0.0805327	0.0580533	-0.165729	0.214465	0.023677	0.260885	0.226572
GO_NEGATIVE_REGULATION_OF_INTRACELLULAR_TRANSPORT	C5: GO gene sets	0.165027	0.115547	0.00126069	-0.180078	0.0456306	-0.294011	0.00551258	5.03073	0.00175343	0.00306063	-0.318905	-0.309195	-0.253932	-0.0337889	0.0220865	0.0154844	-0.202489	-0.266307	-0.0714393	0.181058	-0.00148832	-0.0426779	0.04379	0.202452	0.346209	0.156032	0.0766524	-0.0558567	0.106663	-0.139881	0.398474	0.268335
NOUZOVA_TRETINOIN_AND_H4_ACETYLATION	C2: curated gene sets	-0.181585	-0.141949	0.0757525	-0.0659135	0.324352	0.202322	-0.000369791	5.00538	0.00180706	0.00315072	0.190158	0.300766	0.116041	0.367292	-0.0141278	-0.125907	-0.00333348	-0.124663	-0.0697441	0.31752	0.493583	0.161952	-0.202611	-0.0361668	-0.240122	-0.0604957	-0.368532	-0.208251	0.133149	-0.416949	-0.0918406	-0.125855
DARWICHE_SQUAMOUS_CELL_CARCINOMA_DN	C2: curated gene sets	0.157029	0.18703	-0.182004	-0.0174342	-0.176778	-0.164632	0.00444309	5.00154	0.00181535	0.00315887	-0.399668	0.0123791	-0.106608	-0.172306	-0.227549	-0.146156	0.0628264	-0.184454	0.0693249	-0.201725	-0.217186	-0.111421	0.145321	0.341878	0.0172863	0.00633209	0.274325	0.414584	0.0682574	0.150919	0.235501	0.0658866
GO_RESPONSE_TO_TOPOLOGICALLY_INCORRECT_PROTEIN	C5: GO gene sets	0.179382	0.161284	-0.152395	-0.318321	-0.16307	-0.0303041	-0.0131336	5.00133	0.00181579	0.00315887	-0.248727	0.0267951	0.131019	-0.317773	-0.10259	-0.0368218	-0.427446	-0.322442	-0.205075	-0.255472	-0.205126	-0.0286115	0.463664	0.27405	0.188478	-0.102916	0.0736342	-0.0825574	0.204576	0.0898996	0.292238	0.302262
GO_RRNA_BINDING	C5: GO gene sets	-0.261043	-0.349562	0.343593	0.120865	0.0646951	0.416741	-0.00978821	4.98524	0.00185093	0.00321641	0.585672	0.495488	0.169064	0.465887	0.512367	0.0525249	0.344274	0.230165	-0.211843	-0.0699491	0.4309	-0.166866	-0.540339	-0.41809	-0.0539405	0.322424	-0.615271	-0.29625	-0.422513	-0.0192624	-0.563031	-0.446752
MULLIGHAN_NPM1_SIGNATURE_3_UP	C2: curated gene sets	0.11536	0.13247	-0.165993	-0.195329	-0.0685061	0.0139804	-0.000381571	4.95094	0.00192832	0.00334715	-0.136026	0.0813181	0.0966493	-0.175648	-0.204847	-0.117484	-0.275965	-0.113792	-0.196229	-0.103507	-0.00779572	-0.0942155	0.099097	0.251408	0.146906	-0.0638652	0.143252	0.232916	0.201246	-0.0237082	0.0934527	0.158443
WANG_SMARCE1_TARGETS_DN	C2: curated gene sets	-0.143586	-0.11308	0.0509981	-0.0772004	-0.193933	0.190673	-0.0623508	4.94219	0.00194859	0.00337858	0.265385	0.100287	0.206347	0.179608	0.0402002	-0.0668135	0.0341867	-0.100589	-0.165199	-0.084243	-0.257734	-0.239823	-0.0251482	-0.200088	-0.105516	-0.106496	-0.280682	0.0126023	-0.133843	-0.235085	-0.241582	0.0325086
BENPORATH_MYC_MAX_TARGETS	C2: curated gene sets	-0.0711926	-0.147142	0.118733	-0.0487168	-0.0330171	0.217086	-0.0149736	4.93757	0.00195941	0.00339355	0.207972	0.248739	0.194548	0.157056	0.156237	0.042905	-0.0291332	0.0825015	-0.199519	0.061457	0.0115817	-0.17209	-0.176299	0.0227736	-0.154782	0.00293693	-0.0505921	-0.13845	-0.113326	-0.200729	-0.109599	-0.173607
GO_INTRACELLULAR_SIGNAL_TRANSDUCTION	C5: GO gene sets	0.118005	0.0322895	-0.203448	0.0253335	0.0970449	-0.206659	-0.00507802	4.8945	0.00206325	0.00356943	-0.217967	-0.265846	-0.136164	-0.238573	-0.296706	-0.0750669	0.0495113	-0.0413933	0.0678824	0.165143	-0.00204579	0.128038	0.227866	0.191642	0.0566566	0.0144431	0.0994162	0.18575	-0.0980642	-0.0802591	0.0750427	0.0789782
GO_RESPONSE_TO_ALCOHOL	C5: GO gene sets	0.193319	0.191421	-0.260775	-0.21328	-0.00206001	-0.11347	0.00704271	4.89267	0.00206779	0.00357331	-0.279498	-0.225189	0.164276	-0.375823	-0.243359	-0.163144	-0.337794	-0.0952647	-0.206782	-0.111487	-0.111258	0.216565	0.354356	0.215007	0.342573	0.20947	-0.154813	0.155582	0.0739871	0.12555	0.206894	0.395091
BLALOCK_ALZHEIMERS_DISEASE_DN	C2: curated gene sets	-0.0640061	-0.13129	0.103815	0.0384546	-0.0796962	0.184044	-0.0107558	4.89119	0.00207148	0.00357571	0.156535	0.238657	0.156939	0.120129	0.135346	0.0559707	0.118352	0.0729208	-0.0759092	-0.0592917	-0.0437195	-0.136077	-0.0865278	-0.0401135	-0.147461	0.00054217	-0.0464704	-0.130585	-0.124418	-0.190053	-0.00920086	-0.202191
WANG_CLIM2_TARGETS_DN	C2: curated gene sets	0.0433664	0.135128	-0.121613	0.138041	-0.284651	-0.0941781	-0.00885139	4.88413	0.00208914	0.00360221	-0.195633	-0.061996	-0.0249055	0.0788341	-0.258993	-0.184681	0.0488347	0.0649291	0.30036	-0.225088	-0.261542	-0.367323	0.14828	-0.0372768	-0.0212575	0.0274255	0.0996612	0.115012	0.107198	-0.0633956	0.350786	0.166041
GO_ENDOMEMBRANE_SYSTEM_ORGANIZATION	C5: GO gene sets	0.122635	0.217048	-0.250521	-0.221386	-0.0827015	-0.160493	-0.0203131	4.87611	0.00210939	0.0036331	-0.129382	-0.309701	-0.0423946	-0.311975	-0.286763	-0.152826	-0.273744	-0.354474	-0.0359391	-0.032945	-0.254067	0.0389071	0.384095	0.350989	-0.0588101	-0.231071	0.167972	0.0993655	0.239884	0.137037	0.319141	0.289814
GO_PROTEIN_UBIQUITINATION	C5: GO gene sets	-0.0518563	-0.154115	0.116715	0.135906	0.293798	-0.0679365	0.0184359	4.87446	0.00211358	0.00363413	-0.125834	-0.22659	0.148615	0.0524637	0.092233	0.205449	0.0978381	0.0787155	0.231163	0.353159	0.273501	0.254733	0.154072	-0.00194305	-0.158954	-0.229108	-0.0233482	-0.0403035	-0.2377	-0.347477	-0.0437437	-0.101351
REACTOME_TRANSLATION	C2: curated gene sets	-0.189071	-0.360777	0.304253	0.118552	0.00852013	0.474777	-0.00140622	4.87404	0.00211466	0.00363413	0.599093	0.533587	0.291651	0.396796	0.555164	-0.0391999	0.26872	0.363246	-0.27631	-0.0636074	0.380719	-0.291551	-0.518458	-0.242946	-0.0208804	0.30235	-0.465423	-0.454656	-0.342961	0.0125812	-0.577449	-0.441402
SHEPARD_BMYB_MORPHOLINO_UP	C2: curated gene sets	0.0472459	0.248012	-0.187918	0.0152278	0.221017	-0.327394	0.0290494	4.85649	0.00215984	0.00370769	-0.464346	-0.334919	-0.182916	-0.342498	-0.364571	0.143316	-0.0624286	-0.182324	0.290436	0.0822363	0.325751	0.255064	0.225283	0.135721	-0.0762292	-0.276021	0.227475	0.296189	0.283226	0.0542604	0.267617	0.338766
GO_RECEPTOR_BINDING	C5: GO gene sets	0.135316	0.104168	-0.175634	-0.124082	0.106697	-0.166565	0.0053941	4.84595	0.00218745	0.00375094	-0.245098	-0.220723	-0.0338746	-0.220565	-0.29747	-0.008868	-0.27458	-0.0529558	-0.0447108	0.112591	-0.0199404	0.22744	0.186471	0.162819	0.182427	0.0313212	0.113544	0.119246	0.00145924	0.0485276	0.104461	0.247148
SMID_BREAST_CANCER_BASAL_UP	C2: curated gene sets	0.0936898	0.087141	-0.245301	-0.0781624	-0.0926949	-0.209426	-0.044209	4.83294	0.00222209	0.00380616	-0.293946	-0.255447	-0.0788841	-0.228516	-0.314135	-0.193251	-0.167836	0.0510356	-0.117687	-0.280594	-0.00644748	0.00895643	0.267388	0.0710873	0.0408422	0.18508	-0.0959486	0.0899691	0.131472	0.00899199	0.0056853	0.199586
LU_EZH2_TARGETS_UP	C2: curated gene sets	0.105068	-0.0444082	-0.17722	-0.11935	0.00327587	-0.234329	-0.0581623	4.82554	0.00224205	0.00383612	-0.163887	-0.308616	-0.230485	-0.0680808	-0.122291	-0.34129	-0.105517	-0.00336191	-0.24917	0.0601049	-0.0459192	-0.00435812	-0.0811257	0.157747	0.218499	0.109686	0.120534	-0.00580423	-0.155348	-0.0724546	0.0179259	-0.00635987
GO_REGULATION_OF_MAP_KINASE_ACTIVITY	C5: GO gene sets	0.118346	0.1661	-0.199709	-0.156962	-0.133797	-0.107276	-0.0168639	4.81357	0.00227473	0.00388777	-0.236968	-0.119431	0.0345702	-0.274637	-0.233065	-0.0914267	-0.182383	-0.0906473	-0.197857	-0.22732	-0.253396	0.0793253	0.0632261	0.136465	-0.0453547	0.164449	0.272943	0.169284	-0.0314071	0.101251	0.294182	0.297191
GO_OXIDATION_REDUCTION_PROCESS	C5: GO gene sets	-0.0616061	-0.14258	0.218218	0.0717809	-0.185199	0.0735678	-0.0220829	4.80546	0.00229718	0.00392182	0.139907	0.117609	-0.0368128	0.253247	0.210295	0.191112	0.117205	0.135121	-0.0369824	-0.233392	-0.238005	-0.0842	-0.305277	-0.112405	0.0247249	0.107067	-0.0221407	-0.0579953	-0.120346	-0.154727	-0.0865794	-0.293251
GO_GUANYL_NUCLEOTIDE_BINDING	C5: GO gene sets	0.117013	0.113861	-0.254269	-0.0981033	0.0126331	-0.110921	-0.00898224	4.7363	0.00249842	0.00426072	-0.191351	-0.0393697	-0.102042	-0.245405	-0.263911	-0.25349	-0.265429	-0.0550363	0.0261553	0.145413	-0.0957603	-0.0117538	0.237983	0.297589	0.0416742	-0.0207537	0.0285712	0.16143	0.163081	0.0410762	0.175062	0.0286574
GO_NEGATIVE_REGULATION_OF_CELL_DEVELOPMENT	C5: GO gene sets	0.0982213	0.312015	-0.284349	-0.20291	0.000938419	-0.171668	0.00350989	4.7347	0.0025033	0.00426438	-0.399461	-0.279666	0.164122	-0.285151	-0.388533	-0.179362	-0.369209	-0.160432	-0.0790899	-0.168709	-0.164872	0.336396	0.378705	0.345678	-0.0636751	-0.0948207	-0.07478	0.221526	0.285525	0.208249	0.348878	0.4959
GO_RNA_POLYMERASE_II_TRANSCRIPTION_FACTOR_ACTIVITY_SEQUENCE_SPECIFIC_DNA_BINDING	C5: GO gene sets	0.108686	0.271405	-0.284186	-0.216735	-0.0323783	-0.151127	-0.00694627	4.73288	0.00250887	0.0042692	-0.292878	-0.274548	0.114046	-0.421451	-0.377616	-0.0534896	-0.532485	-0.0987946	-0.0189261	-0.160163	-0.155428	0.218456	0.41033	0.136342	0.0505332	-0.141921	0.0881479	0.276327	0.262703	0.242882	0.201778	0.373338
GO_REGULATION_OF_CELLULAR_AMIDE_METABOLIC_PROCESS	C5: GO gene sets	0.0527985	-0.187629	0.0442975	-0.0472663	-0.0802387	0.248962	-0.00804034	4.73048	0.00251619	0.00427698	0.331806	0.0926047	0.322476	-0.0625036	0.187362	0.00803445	-0.0435137	-0.00396169	-0.0943234	-0.184035	0.0154203	-0.0721016	0.0211015	0.236765	-0.0888988	0.154282	-0.0592574	-0.255908	-0.221787	-0.109867	-0.266325	-0.084258
GO_REGULATION_OF_NEURON_PROJECTION_DEVELOPMENT	C5: GO gene sets	0.164011	0.222465	-0.202205	-0.0722925	0.0251889	-0.24524	0.0203971	4.72025	0.00254779	0.00432596	-0.377115	-0.305252	-0.0533524	-0.265338	-0.284001	-0.0572769	-0.277666	-0.022236	0.0830241	-0.121467	-0.0571864	0.25422	0.42176	0.288009	-0.0799491	0.182995	0.00724238	0.229272	0.337507	0.0540133	0.185467	0.306066
UEDA_CENTRAL_CLOCK	C2: curated gene sets	-0.0166614	0.0485954	-0.188049	-0.173823	0.176636	0.113056	-0.00258504	4.7105	0.00257826	0.00437294	0.0605233	0.0702966	0.208349	-0.307	-0.262687	0.00553864	-0.228053	-0.0668391	-0.226577	0.138728	0.212675	0.178504	0.0691038	0.0561194	0.0173688	-0.147982	-0.0779171	0.013144	0.0402167	-0.0257275	0.160926	0.0544178
MARTINEZ_RESPONSE_TO_TRABECTEDIN_DN	C2: curated gene sets	-0.129001	-0.207464	0.0909572	0.146484	0.0587323	0.320127	0.00757181	4.70142	0.00260704	0.00441693	0.242677	0.332859	0.384845	0.186456	-0.11742	0.203836	0.0525547	0.0277148	0.359184	0.300573	0.0538731	-0.178249	0.118768	0.0188598	-0.403992	-0.24107	-0.137571	-0.0985413	-0.252481	-0.31636	-0.226298	-0.14364
GO_SINGLE_ORGANISM_CATABOLIC_PROCESS	C5: GO gene sets	0.0328144	0.150479	-0.113953	0.0845001	0.0723655	-0.262548	0.0117073	4.68279	0.00266709	0.00451376	-0.318761	-0.296783	-0.172101	-0.172037	-0.199474	0.0296531	0.112539	0.0979816	0.0429796	0.0111938	-0.021685	0.227588	0.147939	-0.028441	-0.0216769	-0.151692	0.217942	0.176654	0.164216	0.0066728	0.21173	0.193123
GO_NUCLEAR_MEMBRANE	C5: GO gene sets	-0.110672	0.00611235	-0.157182	-0.236189	-0.091331	0.0732068	-0.0798764	4.67427	0.00269505	0.00455612	0.097088	0.103054	0.0194782	-0.102109	-0.0999578	-0.269478	-0.166893	-0.264933	-0.276741	-0.0454816	-0.0972205	-0.131291	-0.0751874	-0.0599361	0.0836032	-0.268806	-0.233032	-0.0702514	0.0571908	-0.113124	0.090618	0.066128
ONKEN_UVEAL_MELANOMA_UP	C2: curated gene sets	0.0628529	0.034516	-0.197116	-0.0463076	-0.0937511	-0.141855	-0.043193	4.65986	0.00274305	0.00463225	-0.212386	-0.127021	-0.0861581	-0.209064	-0.257454	-0.124831	-0.110997	-0.0016358	-0.0262904	-0.0656708	-0.119575	-0.0960078	0.153631	0.109112	0.00692922	0.0666523	-0.0220602	-0.033607	0.043686	0.0323711	0.0281811	0.101949
GO_PIGMENT_GRANULE	C5: GO gene sets	0.16999	0.238038	-0.36971	-0.269852	0.0145855	-0.0211329	0.00462782	4.64336	0.00279915	0.00472185	-0.327234	-0.0258064	0.289641	-0.600211	-0.399342	-0.109575	-0.46511	-0.127848	-0.2166	-0.136478	0.103661	0.0765739	0.476259	0.403421	-0.0381991	0.0133729	-0.00490308	0.094056	0.188501	0.0754845	0.347358	0.484791
GO_ATPASE_ACTIVITY	C5: GO gene sets	0.126473	0.0672972	-0.269899	-0.0881096	0.210733	-0.139964	0.00486962	4.63502	0.00282798	0.00476533	-0.344935	-0.119429	0.0444732	-0.382801	-0.189135	-0.237759	0.066445	-0.112114	-0.21866	0.180711	0.273226	0.178262	0.252471	0.115461	0.0024607	-0.0538108	0.315782	0.181003	0.040774	-0.161134	0.160345	0.115499
GO_GOLGI_VESICLE_TRANSPORT	C5: GO gene sets	0.114175	0.204423	-0.185046	-0.00746265	-0.0533335	-0.314435	-0.00399285	4.61468	0.0028996	0.00488074	-0.392368	-0.356741	-0.194198	-0.22836	-0.29996	-0.0268182	-0.0491062	-0.0512584	0.0779767	0.131867	-0.24271	-0.0491571	0.387805	0.278207	-0.0217078	-0.2576	0.18417	0.134058	0.0808736	0.197678	0.348449	0.261058
YAO_TEMPORAL_RESPONSE_TO_PROGESTERONE_CLUSTER_10	C2: curated gene sets	-0.0254666	-0.130029	0.00516326	-0.178766	-0.0668613	0.42444	-0.0102523	4.60463	0.0029357	0.00493617	0.494528	0.441574	0.337218	0.107151	-0.066334	-0.0253269	0.0501303	-0.373514	-0.212913	0.0137859	0.0933129	-0.307683	-0.21649	0.281825	-0.267006	0.0330151	0.0413224	-0.296132	-0.0679164	-0.0795445	0.0669479	-0.273501
TIEN_INTESTINE_PROBIOTICS_6HR_UP	C2: curated gene sets	-0.156954	-0.287582	0.255054	0.016723	0.0199485	0.409753	-0.00537475	4.60259	0.0029431	0.00494326	0.464565	0.471154	0.29354	0.192997	0.469936	0.102227	-0.0593006	0.297818	-0.188348	-0.361236	0.421423	-0.000342197	-0.329735	-0.221671	-0.127922	0.29679	-0.402234	-0.340213	-0.324709	-0.00963001	-0.471394	-0.291962
GO_PLASMA_MEMBRANE_PROTEIN_COMPLEX	C5: GO gene sets	0.0630851	0.113144	-0.25644	-0.0586253	0.0780839	-0.355564	-0.0407496	4.60051	0.00295064	0.0049506	-0.345188	-0.402638	-0.318865	-0.250445	-0.441633	-0.0772436	-0.160525	-0.0333063	0.0179553	0.0763297	-0.0151166	0.173039	0.213771	0.243364	0.0855445	-0.265394	0.0381398	0.118971	-0.0519561	-0.136682	0.226106	0.409281
NIKOLSKY_BREAST_CANCER_17Q21_Q25_AMPLICON	C2: curated gene sets	0.163447	0.117373	-0.173891	-0.131083	-0.112645	-0.150661	-0.0136699	4.5977	0.00296089	0.00496244	-0.185411	-0.182545	-0.0840259	-0.326753	-0.139498	-0.0554231	-0.213833	-0.213278	0.0338635	-0.223208	-0.0426275	-0.0720988	0.271227	0.328413	0.0419408	0.208122	-0.0324656	0.274664	0.151739	-0.00130897	0.141264	0.020506
GO_RESPONSE_TO_RADIATION	C5: GO gene sets	0.0389696	0.186328	-0.210559	-0.179173	0.0302134	0.00305194	0.00259486	4.59012	0.0029887	0.00500366	0.0225846	-0.224852	0.211424	-0.238636	-0.217432	-0.17561	-0.183223	-0.110362	-0.243934	0.113166	-0.0410816	0.0185557	0.156898	0.1043	0.150216	-0.155453	-0.0611126	0.242356	0.0843981	0.25255	0.15671	0.195626
GO_CELL_PROJECTION_MEMBRANE	C5: GO gene sets	0.247755	0.0251816	-0.235005	0.0164247	0.0610744	-0.178608	0.0161973	4.57917	0.00302938	0.00506632	-0.278344	-0.199456	-0.0580245	-0.40689	-0.326717	0.028591	-0.15325	0.144278	0.058246	0.0149107	0.0522985	0.116014	0.388864	0.352028	0.132046	0.274783	0.0910533	-0.022725	0.0222694	-0.163201	-0.00983353	0.299399
GO_CATION_TRANSPORT	C5: GO gene sets	0.104167	0.119226	0.00922228	-0.137288	-0.137749	-0.170865	-0.00877613	4.5779	0.00303411	0.00506878	-0.10505	-0.169735	-0.23781	0.114383	0.0395803	-0.126296	-0.0710819	-0.25019	-0.0905905	-0.115179	-0.232372	-0.0656962	0.0167181	0.0545983	0.183074	0.252237	0.0142057	0.179143	0.174601	0.0545814	0.0286896	0.159115
GO_REGULATION_OF_CYTOSKELETON_ORGANIZATION	C5: GO gene sets	0.224263	0.0923119	-0.215921	-0.0896844	0.0244306	-0.185258	0.00834427	4.55075	0.00313769	0.00523622	-0.243667	-0.231979	-0.0801292	-0.19712	-0.347754	-0.10289	-0.142708	-0.164167	0.0378218	-0.0663219	0.0360038	0.10361	0.361688	0.350702	0.123815	0.0360593	0.249051	0.14952	0.186683	-0.270223	0.0986426	0.296937
HALLMARK_PEROXISOME	H: hallmark gene sets	-0.164116	-0.0816198	-0.114437	0.0355729	-0.0261271	-0.317762	-0.113497	4.53913	0.00318315	0.00530581	-0.21293	-0.331196	-0.40916	-0.0147901	-0.195646	-0.132874	0.0995344	0.174484	-0.1673	0.158729	-0.174218	-0.0628921	-0.267181	-0.32985	-0.0473229	0.013227	-0.189454	0.0974627	-0.135752	-0.124386	-0.000506228	-0.244918
TARTE_PLASMA_CELL_VS_B_LYMPHOCYTE_UP	C2: curated gene sets	0.0511636	0.233614	-0.288884	-0.259764	-0.242417	0.171299	-0.0197914	4.53836	0.00318621	0.00530581	-0.0244791	0.1899	0.348476	-0.389973	-0.227351	-0.249327	-0.26345	-0.17599	-0.339853	0.0321312	-0.280748	-0.478635	0.280425	0.243914	-0.236299	-0.0223949	-0.00982786	-0.25043	0.197101	0.467739	0.422671	0.33099
STARK_PREFRONTAL_CORTEX_22Q11_DELETION_DN	C2: curated gene sets	-0.0671713	-0.25217	0.231068	0.103538	0.023215	0.241233	0.00911177	4.53631	0.00319431	0.00531361	0.316877	0.30297	0.103853	0.307704	0.274807	0.110692	0.253644	0.248048	-0.191076	1.78328e-05	0.213988	-0.14436	-0.379049	-0.131353	0.066938	0.246679	-0.139072	-0.224773	-0.245403	-0.169867	-0.276285	-0.34452
GO_NEGATIVE_REGULATION_OF_MITOTIC_CELL_CYCLE	C5: GO gene sets	-0.133687	-0.044749	0.147602	0.0313246	-0.201265	0.308229	-0.00156861	4.53323	0.00320651	0.00532254	0.285747	0.171178	0.467762	0.00226807	0.149142	0.291396	-0.000166665	-0.0624933	0.156634	-0.306639	-0.270484	-0.0266722	-0.266063	-0.0518584	-0.286857	0.15419	-0.217848	0.172758	-0.150568	-0.0864952	-0.136059	-0.0233807
GO_PROTEIN_UBIQUITINATION_INVOLVED_IN_UBIQUITIN_DEPENDENT_PROTEIN_CATABOLIC_PROCESS	C5: GO gene sets	-0.275262	-0.00245664	0.0133552	0.273369	0.166083	0.11665	0.0145355	4.53394	0.00320369	0.00532254	-0.00995636	-0.0462188	0.406126	0.051352	-0.155576	0.14429	0.349102	0.401454	0.069552	-0.0570759	0.330037	0.225289	-0.0212885	-0.394694	-0.392632	-0.300033	-0.267663	-0.142133	0.0605796	-0.177744	0.17704	0.0699745
GO_PROTEIN_DOMAIN_SPECIFIC_BINDING	C5: GO gene sets	0.0999558	0.160051	-0.188349	-0.216703	-0.118315	0.0585054	-0.00429757	4.52804	0.00322724	0.00535124	-0.10107	0.0722145	0.204372	-0.243658	-0.251824	-0.0695635	-0.297747	-0.29658	-0.0557807	-0.257026	-0.116933	0.0190144	0.206138	0.263337	0.061938	0.0291665	-0.0608006	0.117874	0.209982	-0.00894148	0.146502	0.334841
LAIHO_COLORECTAL_CANCER_SERRATED_UP	C2: curated gene sets	0.217442	-0.0154929	-0.103004	-0.0963056	0.0357705	-0.10579	0.0091707	4.52682	0.00323212	0.00535364	-0.0464922	-0.153964	-0.116915	-0.160524	-0.115154	-0.0333342	-0.048053	-0.0866404	-0.154223	0.00422525	0.190808	-0.0877223	0.167846	0.398928	0.19623	0.0905865	0.233618	-0.0934242	0.129579	-0.0894726	-0.0642628	0.0401156
GO_REGULATION_OF_SEQUENCE_SPECIFIC_DNA_BINDING_TRANSCRIPTION_FACTOR_ACTIVITY	C5: GO gene sets	0.115096	0.00964768	-0.137308	-0.0598644	0.228896	-0.160263	0.0108229	4.49211	0.00337451	0.00558354	-0.181271	-0.17893	-0.120587	-0.0422032	-0.282508	-0.0872112	-0.220145	-0.0594313	0.0999831	0.0652501	0.231269	0.39017	0.173352	0.143271	0.0692444	0.0613259	0.128287	0.153582	-0.0736625	-0.00026586	-0.0699342	0.0385194
GO_COATED_VESICLE	C5: GO gene sets	0.0895657	0.144933	-0.188041	0.0738348	-0.0826463	-0.315858	-0.0166199	4.47978	0.00342668	0.00566385	-0.417629	-0.308228	-0.221717	-0.252819	-0.256545	-0.0547573	0.0762169	0.149055	-0.00376783	-0.0326821	-0.121191	-0.0940654	0.416087	0.122011	-0.159802	-0.120669	0.190201	0.212419	0.014415	0.0399668	0.387908	0.0699541
GO_REGULATION_OF_CELL_ACTIVATION	C5: GO gene sets	0.136613	0.25027	-0.20439	-0.0104226	0.117257	-0.373607	0.0236785	4.46573	0.00348722	0.0057578	-0.472206	-0.378957	-0.269657	-0.273527	-0.410022	0.0703792	-0.380104	0.145602	0.203235	0.112331	-0.143076	0.382517	0.37528	0.108438	0.206227	-0.216331	0.20945	0.32795	0.298047	0.0781491	0.14307	0.404134
PASQUALUCCI_LYMPHOMA_BY_GC_STAGE_UP	C2: curated gene sets	0.0806979	0.265965	-0.282843	-0.115511	-0.179039	-0.129448	-0.0176003	4.45678	0.00352637	0.00581628	-0.373552	-0.0521906	0.0373995	-0.487312	-0.245662	-0.115554	-0.179963	-0.164729	-0.00184054	-0.102076	-0.274862	-0.160179	0.467034	0.252632	-0.206254	-0.0868984	-0.0230239	0.0674072	0.137465	0.362591	0.391965	0.370396
GO_CELLULAR_RESPONSE_TO_ORGANIC_SUBSTANCE	C5: GO gene sets	0.123005	0.0550487	-0.174967	-0.127012	0.108703	-0.178697	-0.0102568	4.44541	0.0035768	0.0058932	-0.259095	-0.227712	-0.0492835	-0.243594	-0.246223	-0.0350825	-0.162819	-0.182016	-0.0362009	0.025349	0.046483	0.254278	0.219493	0.228192	0.0919156	-0.0354441	0.110866	0.0928355	-0.0115016	-0.0735204	0.118336	0.149094
GO_ACTIVATION_OF_PROTEIN_KINASE_ACTIVITY	C5: GO gene sets	0.175282	0.162513	-0.0808733	-0.142914	-0.172	-0.252403	-0.0116181	4.44237	0.00359042	0.00590939	-0.392628	-0.276963	-0.0876182	-0.265836	-0.0773647	0.100581	-0.257212	-0.12752	-0.0440115	-0.359327	-0.254477	0.0978054	0.138375	0.199759	0.0441714	0.241864	0.252238	0.435839	-0.0824378	0.0296549	0.182392	0.247117
REACTOME_HEMOSTASIS	C2: curated gene sets	0.189801	0.0847482	-0.228063	-0.24031	-0.0630411	0.0221824	-0.00704307	4.43996	0.00360122	0.0059209	-0.188215	-0.00986394	0.264626	-0.269202	-0.343037	-0.0719486	-0.352155	-0.256365	-0.11241	-0.00115836	-0.203739	0.0157741	0.254227	0.347305	0.069268	0.283539	-0.00533235	-0.00976435	0.220016	-0.0946921	0.152546	0.155635
BENPORATH_MYC_TARGETS_WITH_EBOX	C2: curated gene sets	0.0210676	-0.140742	0.0116102	-0.11035	-0.048483	0.309003	-0.00513773	4.43873	0.00360678	0.0059238	0.269148	0.227022	0.430839	-0.0486905	-0.00304433	0.0865654	-0.12298	0.0464329	-0.254502	0.0226299	-0.101087	-0.0669919	0.139333	0.0891484	-0.0414124	0.183023	-0.264755	-0.191815	-0.211074	-0.203594	-0.0592908	-0.037935
GO_RESPONSE_TO_ENDOGENOUS_STIMULUS	C5: GO gene sets	0.102525	0.179136	-0.172378	-0.140574	-0.0855029	-0.0573167	0.00186307	4.42594	0.00366494	0.00601297	-0.145865	-0.120095	0.0940095	-0.265533	-0.234464	-0.0171379	-0.24515	-0.166827	-0.00974649	-0.12988	-0.211176	0.0845475	0.188191	0.110872	0.161124	0.0858396	-0.0333999	0.0931154	0.146656	0.0995192	0.262343	0.294044
GO_NUCLEAR_IMPORT	C5: GO gene sets	0.0814414	-0.12454	0.00527127	-0.183813	-0.0400831	0.25116	-0.00535858	4.42156	0.00368506	0.00603962	0.108446	0.277417	0.367617	-0.122219	0.172898	-0.0348649	-0.284382	-0.0284273	-0.23863	-0.11511	-0.087988	0.0828486	-0.0685335	0.133067	0.0809651	0.19189	0.0698187	-0.189068	-0.0544208	0.0242609	-0.233813	-0.169661
GO_SINGLE_ORGANISM_BIOSYNTHETIC_PROCESS	C5: GO gene sets	-0.116904	-0.024936	0.1768	0.139252	-0.0623161	0.0690887	0.0117851	4.4104	0.00373691	0.00611815	0.104387	0.00502096	0.0978581	0.204432	0.159853	0.166115	0.134188	0.236268	0.0473009	0.0256742	-0.141592	-0.0710302	-0.00323358	-0.0912722	-0.188623	-0.193916	-0.107477	0.0329983	0.0129595	-0.122012	0.00359332	-0.0522196
BILANGES_SERUM_AND_RAPAMYCIN_SENSITIVE_GENES	C2: curated gene sets	-0.147974	-0.436036	0.397979	0.212025	0.0920297	0.447065	0.0239659	4.39707	0.00379988	0.00621472	0.617277	0.545166	0.178752	0.38507	0.664202	0.144666	0.376978	0.418311	-0.159215	-0.234438	0.58662	-0.0760925	-0.583961	-0.223622	0.166309	0.462665	-0.56126	-0.503004	-0.524747	0.0350576	-0.688093	-0.499391
GO_NUCLEAR_ENVELOPE	C5: GO gene sets	-0.133994	-0.124932	-0.0370063	-0.103261	-0.0167126	0.184458	-0.0550998	4.39533	0.00380821	0.0062218	0.16738	0.163405	0.22259	-0.0484705	-0.065813	0.00326464	-0.0684633	-0.0661213	-0.175197	0.0803161	-0.0892777	-0.0411761	0.0185526	-0.0391765	-0.108412	-0.23592	-0.305015	-0.0980557	-0.175284	-0.258351	-0.0529236	-0.0400466
IWANAGA_CARCINOGENESIS_BY_KRAS_PTEN_DN	C2: curated gene sets	0.120672	0.107921	-0.138589	-0.0829673	-0.243076	0.0336456	-0.00681796	4.35654	0.00399845	0.00652577	-0.0569854	0.125673	0.0322489	-0.182756	-0.215273	-0.0177395	-0.0919146	-0.00378082	-0.153207	-0.42604	-0.165131	-0.138057	0.167062	0.156825	0.0811232	0.0980739	0.100276	0.27713	-0.0420363	0.162011	-0.0873444	0.229847
GO_PEPTIDYL_AMINO_ACID_MODIFICATION	C5: GO gene sets	-0.136812	-0.128273	0.140106	0.0096651	-0.109462	0.292436	-0.0148723	4.35343	0.00401414	0.00654452	0.283431	0.197512	0.396366	-0.0394843	0.183425	0.276376	-0.138118	0.0553405	0.111773	-0.192774	-0.209718	0.0741056	0.147013	-0.158954	-0.297238	-0.128542	-0.246339	-0.218096	-0.221099	-0.165447	0.0912898	-0.128014
SPIELMAN_LYMPHOBLAST_EUROPEAN_VS_ASIAN_UP	C2: curated gene sets	0.0347494	-0.132226	0.18224	-0.145145	-0.177095	0.160955	-0.0192962	4.34998	0.00403158	0.00656608	0.107927	0.23947	0.135468	0.148787	0.299269	0.0986633	-0.180683	-0.0393064	-0.215445	-0.166346	-0.202692	-0.162245	-0.176235	0.0727888	0.220558	0.23041	-0.173775	-0.235879	-0.0462378	-0.0367296	-0.233639	-0.108644
GO_GOLGI_ASSOCIATED_VESICLE	C5: GO gene sets	0.0649366	0.201086	-0.19831	0.13319	-0.141175	-0.375345	-0.018855	4.33519	0.00410744	0.00668264	-0.404874	-0.519704	-0.201457	-0.199933	-0.298287	-0.0967089	0.291635	0.148763	-0.0408274	0.0179622	-0.275906	-0.165582	0.555521	-0.0745877	-0.281039	-0.0778517	0.20264	0.0831682	0.165132	0.271829	0.41265	0.0726489
GO_RESPONSE_TO_ABIOTIC_STIMULUS	C5: GO gene sets	0.109966	0.170596	-0.215256	-0.0767197	0.0680862	-0.146454	0.0132627	4.30551	0.00426429	0.00693058	-0.151688	-0.306767	0.019092	-0.264911	-0.309939	-0.0709178	-0.196488	0.00744172	-0.0411126	0.14433	-0.108256	0.168185	0.277807	0.17515	0.11589	0.0104094	-0.0294262	0.251832	0.0318596	0.166298	0.0970844	0.305907
MOOTHA_PGC	C2: curated gene sets	-0.0522144	-0.13955	0.150977	-0.0625893	-0.147285	0.146783	-0.0315984	4.30255	0.00428032	0.00694938	0.23494	0.15627	0.0491386	0.228373	0.129593	0.0949644	0.0537332	-0.0140513	-0.22745	-0.0763894	-0.100549	-0.264916	-0.214893	-0.109136	0.0605437	0.013195	-0.0107822	-0.152344	-0.162205	-0.158098	-0.0376676	-0.187433
GO_CYTOSOLIC_SMALL_RIBOSOMAL_SUBUNIT	C5: GO gene sets	-0.221441	-0.438222	0.413113	0.16904	-0.0168501	0.557442	0.00317818	4.30019	0.00429309	0.00696286	0.783429	0.707291	0.181606	0.594022	0.608198	0.0371196	0.422154	0.357598	-0.272631	-0.00344998	0.350979	-0.398079	-0.693106	-0.464543	0.382665	0.266106	-0.598328	-0.598518	-0.499041	0.107539	-0.721505	-0.479585
GO_POSITIVE_REGULATION_OF_PROTEIN_COMPLEX_ASSEMBLY	C5: GO gene sets	0.168066	-0.0897353	-0.174656	-0.0377115	0.309737	-0.102727	0.0170719	4.28979	0.00434999	0.00704048	-0.222689	-0.13988	0.0543885	-0.150705	-0.204506	-0.168758	-0.107672	0.0340094	-0.0394723	0.0936372	0.438692	0.396881	0.127916	0.339561	-0.0403748	0.0505706	0.36266	0.210924	-0.0861012	-0.328839	-0.214326	-0.0303344
GO_REGULATION_OF_RESPONSE_TO_STRESS	C5: GO gene sets	0.0804894	-0.0149918	-0.175745	0.00227672	0.207146	-0.142034	0.000109909	4.29017	0.0043479	0.00704048	-0.211264	-0.155043	-0.0597963	-0.189132	-0.224158	-0.113945	0.0591235	-0.0271311	-0.0251623	0.190011	0.175781	0.255645	0.177142	0.164796	-0.0595551	0.00948797	0.110576	0.194354	-0.12249	-0.16714	0.0274514	-0.00713416
GO_TRANSCRIPTION_FROM_RNA_POLYMERASE_II_PROMOTER	C5: GO gene sets	-0.0730173	-0.136956	0.0969025	-0.084629	-0.0228315	0.218343	-0.019387	4.27322	0.00444225	0.00718234	0.151843	0.172304	0.33088	-0.0182332	0.15522	0.15372	-0.248518	-0.0730086	0.0676395	-0.0114481	-0.0379162	-0.01913	-0.120737	-0.0523151	-0.0415397	0.0728696	-0.223364	-0.15212	-0.141951	-0.157543	-0.189653	-0.043515
BENPORATH_CYCLING_GENES	C2: curated gene sets	-0.0960703	-0.0558288	-0.0333105	-0.0232344	-0.101971	0.328969	-0.0112789	4.26965	0.00446242	0.00719999	0.245889	0.321248	0.41977	-0.099432	-0.132211	0.131711	-0.0664163	-0.00543598	0.00214914	0.0584433	-0.258055	-0.106301	-0.0231573	-0.00542679	-0.30553	-0.0181734	-0.128063	0.0280169	-0.123406	-0.270695	0.0223442	0.0645962
GO_CELL_PART_MORPHOGENESIS	C5: GO gene sets	0.185135	-0.0949606	-0.111608	0.0312308	0.0187937	-0.0993283	-0.0014484	4.27017	0.00445947	0.00719999	-0.117132	-0.00268141	-0.178171	-0.176406	-0.271379	0.112962	0.078472	-0.0135089	0.0287291	-0.0353734	-0.026129	0.117884	0.20416	0.190862	0.184612	0.222069	0.123969	-0.132802	-0.0874313	-0.0595027	-0.0842604	-0.110807
GO_ORGANELLE_ENVELOPE_LUMEN	C5: GO gene sets	-0.2152	-0.252317	0.13796	-0.129205	-0.15867	0.227286	-0.0957032	4.26729	0.00447578	0.00720662	0.463653	0.0640359	0.154168	0.0938846	0.18034	0.139655	0.052877	-0.143672	-0.29682	-0.0461529	-0.0670807	-0.362777	-0.600895	-0.425717	-0.0430307	-0.182596	0.17624	-0.102627	-0.422624	-0.227976	-0.0943798	-0.413977
GO_POSITIVE_REGULATION_OF_DEVELOPMENTAL_PROCESS	C5: GO gene sets	0.0789	0.216826	-0.199591	-0.141781	0.0304734	-0.157191	0.00338015	4.26733	0.00447559	0.00720662	-0.293969	-0.201801	0.024197	-0.256321	-0.312861	-0.0295903	-0.358043	-0.0701252	0.00282583	0.0236124	-0.0618444	0.129652	0.334498	0.163888	-0.0560501	-0.0865523	0.038716	0.236045	0.248858	0.0674073	0.194343	0.337479
DARWICHE_SKIN_TUMOR_PROMOTER_UP	C2: curated gene sets	-0.0268056	-0.218911	0.120771	0.0388559	-0.0350497	0.220703	-0.00876105	4.26192	0.00450641	0.0072459	0.226504	0.245892	0.189714	0.204893	-0.081796	0.239215	0.0778133	0.108042	-0.0692878	0.0759531	-0.150244	-0.030858	0.0957063	-0.237177	-0.0800024	-0.154624	0.242069	-0.148399	-0.291677	-0.231491	-0.246217	-0.176772
GO_POSITIVE_REGULATION_OF_CELLULAR_PROTEIN_LOCALIZATION	C5: GO gene sets	-0.104726	-0.120185	0.169986	-0.0329276	-0.0394112	0.240673	-0.0049816	4.26092	0.00451214	0.0072459	0.193018	0.148113	0.380888	0.180632	0.012137	0.317187	-0.118678	-0.0168746	0.0367695	-0.0932902	-0.109703	0.0847596	-0.0881161	0.0148716	-0.172766	-0.157949	-0.119671	-0.17001	-0.261705	-0.250798	0.0603322	0.0212572
MARSON_BOUND_BY_FOXP3_UNSTIMULATED	C2: curated gene sets	0.0942455	0.126248	-0.196431	-0.0245482	-0.0129577	-0.133667	-1.56709e-05	4.26057	0.00451414	0.0072459	-0.157106	-0.19384	-0.0500556	-0.175328	-0.287046	-0.126921	-0.0426731	-0.0158359	-0.0151356	-0.00111656	-0.0651616	0.027405	0.125257	0.245288	0.0129226	-0.00765332	0.0954135	0.226814	0.173619	-0.0887827	0.137516	0.182075
LI_AMPLIFIED_IN_LUNG_CANCER	C2: curated gene sets	-0.0719235	-0.171399	0.0683995	-0.0154991	0.0116933	0.283667	-0.00781039	4.25141	0.00456694	0.00732309	0.235848	0.32474	0.290414	0.0426536	0.196219	-0.0336746	0.0830273	0.129917	-0.259441	-0.118157	0.116537	0.0367001	-0.193937	-0.0902612	-0.0371543	0.17583	-0.214095	-0.224711	-0.22134	-0.106799	-0.184184	-0.119959
HALLMARK_DNA_REPAIR	H: hallmark gene sets	-0.101988	-0.145568	0.152958	-0.216306	0.0380119	0.356948	-0.0110429	4.22526	0.00472137	0.00756294	0.414143	0.294766	0.361935	0.297728	0.294392	-0.133246	0.112964	-0.353907	-0.407975	-0.0129521	0.146389	-0.019401	-0.349337	-0.123513	-0.201702	0.181593	-0.0169829	-0.223942	-0.271582	0.0596318	-0.00170413	-0.290241
GO_POSITIVE_REGULATION_OF_NERVOUS_SYSTEM_DEVELOPMENT	C5: GO gene sets	0.0906475	0.300007	-0.251712	-0.114244	0.0848997	-0.178374	0.0261356	4.21788	0.00476594	0.00762649	-0.346375	-0.262552	0.0738063	-0.224668	-0.425472	-0.104995	-0.385429	0.00212236	0.0405751	0.0718244	0.140362	0.0425125	0.432747	0.177351	-0.252336	0.134235	-0.03876	0.437326	0.297896	0.0112619	0.289846	0.463703
DARWICHE_PAPILLOMA_RISK_LOW_UP	C2: curated gene sets	-0.0588744	-0.162989	0.0409628	0.0666117	-0.0157943	0.21004	-0.00926634	4.20861	0.00482259	0.00770921	0.100211	0.304526	0.225381	-0.0570491	-0.0229251	0.202863	0.142646	0.0420695	0.0151195	0.113417	-0.165614	0.00481392	0.0251888	-0.0748314	-0.101252	-0.158586	0.0151095	-0.114338	-0.20285	-0.179295	-0.197048	-0.121416
JIANG_AGING_CEREBRAL_CORTEX_DN	C2: curated gene sets	0.139975	-0.0441564	-0.202642	-0.238622	-0.20506	0.221116	-0.0362059	4.17796	0.00501503	0.00800861	-0.0173787	0.22382	0.456907	-0.266658	-0.278544	-0.0627239	-0.433589	-0.0210273	-0.261248	-0.303259	-0.226046	-0.0858762	0.296122	0.380916	0.0724749	-0.100657	0.0510205	-0.296942	-0.0359079	0.00968223	-0.0400404	0.142426
GO_REGULATION_OF_SYMBIOSIS_ENCOMPASSING_MUTUALISM_THROUGH_PARASITISM	C5: GO gene sets	-0.115139	-0.0411311	-0.0901515	-0.167273	-0.0121253	-0.187064	-0.0977816	4.17035	0.00506411	0.0080787	-0.168122	-0.329534	-0.0635362	-0.116416	0.0222137	-0.176252	-0.276939	-0.114243	-0.110639	-0.0913217	0.0312475	0.0236982	-0.0922962	-0.157935	0.0123264	-0.187612	-0.15018	-0.142972	-0.0669627	-0.0163369	-0.0401816	0.0607976
ENK_UV_RESPONSE_KERATINOCYTE_UP	C2: curated gene sets	0.157568	0.115476	-0.106145	-0.182729	-0.00569848	-0.150194	0.00140549	4.16605	0.00509205	0.00811496	-0.211063	-0.097656	-0.141864	-0.147278	-0.0275608	-0.143596	-0.119903	-0.172829	-0.255456	-0.208364	-0.0560159	0.247285	-0.0507809	0.0623664	0.233538	0.249468	0.293249	0.114798	0.169083	0.166748	0.0166305	0.110122
SENESE_HDAC1_TARGETS_UP	C2: curated gene sets	0.0675592	0.208416	-0.316859	-0.148939	-0.212049	-0.197807	-0.0566856	4.15447	0.00516812	0.00822777	-0.226424	-0.356581	-0.010415	-0.456574	-0.35826	-0.135743	-0.244512	-0.220149	0.0178455	-0.277843	-0.284409	-0.0738949	0.457735	0.282308	-0.15607	0.0210988	-0.267276	0.306274	0.209341	-0.0920174	0.201472	0.417011
GO_REGULATION_OF_EPITHELIAL_CELL_PROLIFERATION	C5: GO gene sets	-0.0437757	0.256386	-0.108216	-0.222821	0.00183041	-0.0282524	-0.00042379	4.13812	0.00527759	0.00839348	-0.157965	-0.0727823	0.145991	-0.0927385	-0.131661	-0.10025	-0.40599	-0.193711	-0.0687606	-0.0363371	-0.117143	0.158971	0.280372	-0.139322	0.0526066	-0.199109	-0.213427	0.371243	0.264689	0.120444	0.195803	0.329754
GO_CYTOSKELETAL_PROTEIN_BINDING	C5: GO gene sets	0.204445	0.0560891	-0.207865	-0.126802	-0.0498642	-0.0751667	-0.0034738	4.13637	0.00528943	0.00840372	-0.218609	-0.135528	0.128637	-0.194239	-0.331905	-0.0974518	-0.078505	-0.15298	-0.14892	-0.328834	0.0849503	0.0942915	0.278761	0.208809	0.149395	0.146352	0.238908	-0.0604354	0.158571	-0.0409455	0.0719472	0.151309
GO_TRANSMEMBRANE_TRANSPORTER_ACTIVITY	C5: GO gene sets	0.148483	0.0575747	-0.0722392	-0.196418	-0.156833	-0.0535163	-0.0184879	4.12344	0.00537796	0.00853566	0.0930188	-0.00145002	-0.252118	0.0493044	-0.0513722	-0.21465	-0.165858	-0.235199	-0.188197	-0.0237363	-0.278336	-0.168428	-0.00476649	0.128402	0.274449	0.190193	0.154136	0.120358	0.102825	0.0332152	0.0150384	0.0164373
GO_RESPONSE_TO_LIPID	C5: GO gene sets	0.173968	0.128495	-0.189183	-0.131394	-0.0633599	-0.0842212	0.00490169	4.11203	0.00545736	0.00865286	-0.19447	-0.167014	0.108821	-0.33563	-0.17206	-0.0598602	-0.273961	-0.0907647	-0.0294554	-0.165813	-0.165137	0.140871	0.335592	0.201563	0.201153	0.136884	-0.00535269	0.133916	0.0461061	0.0731117	0.161852	0.227489
KRIGE_RESPONSE_TO_TOSEDOSTAT_6HR_UP	C2: curated gene sets	0.041881	0.17773	-0.169821	-0.0397913	-0.0279418	-0.184278	-0.00761092	4.07605	0.00571619	0.00905403	-0.313813	-0.15052	-0.0885013	-0.199243	-0.271367	-0.0388532	-0.144719	-0.0971086	0.122454	0.000209191	-0.162261	0.0782264	0.187521	0.103848	-0.0253204	-0.126567	0.0699237	0.24957	0.203074	0.0665456	0.120796	0.248666
GO_TRANSFERASE_ACTIVITY_TRANSFERRING_ACYL_GROUPS	C5: GO gene sets	-0.209679	0.11087	0.133443	0.288739	-0.0637124	-0.0360811	0.0215054	4.07122	0.00575194	0.00910139	-0.131901	-0.129195	0.152852	0.157042	0.0269541	0.216333	0.232452	0.22759	0.406175	-0.109036	-0.324368	0.242267	-0.090766	-0.294179	-0.115829	-0.396169	-0.151451	0.395412	0.104009	-0.0930553	0.0711761	0.0768058
GO_PROTEIN_TARGETING	C5: GO gene sets	-0.118337	-0.208672	0.164068	-0.016783	0.00514956	0.299452	-0.0126993	4.06566	0.00579332	0.00915757	0.366022	0.389804	0.142529	0.143712	0.338446	0.0100464	0.04691	0.137095	-0.234354	-0.115034	0.130126	0.000356474	-0.400158	-0.14196	0.00445677	0.175483	-0.229507	-0.341402	-0.19504	0.0513145	-0.31515	-0.243083
GO_POSITIVE_REGULATION_OF_CYTOKINE_PRODUCTION	C5: GO gene sets	0.0260472	0.244876	-0.169965	-0.0964159	0.0251617	-0.0736038	0.0186431	4.064	0.00580581	0.009168	-0.15819	-0.136157	0.0735351	-0.391702	-0.11033	-0.00786097	-0.213398	-0.0830931	0.00724341	0.0442815	-0.143065	0.174268	0.0403378	0.00459479	0.0596952	0.0187089	0.00689925	0.377728	0.0545012	0.0980236	0.333217	0.36091
DOANE_RESPONSE_TO_ANDROGEN_DN	C2: curated gene sets	-0.111824	0.0796202	-0.220085	0.0165695	0.106513	-0.260787	-0.0561085	4.06199	0.00582084	0.00918242	-0.352477	-0.204323	-0.225562	-0.101596	-0.330431	-0.228229	-0.248226	0.234071	0.0638635	0.0135961	0.128068	0.177875	-0.00704493	-0.334275	0.0546558	-0.00947854	-0.262976	-0.042777	0.0554938	0.112664	0.0609294	0.211791
GO_GLYCOPROTEIN_METABOLIC_PROCESS	C5: GO gene sets	0.0373802	0.26736	-0.3006	-0.123191	-0.0565802	-0.154914	-0.0173705	4.04401	0.00595771	0.00937933	-0.185541	-0.312309	0.0331088	-0.29532	-0.315799	-0.290681	-0.381811	-0.0480285	0.0602663	0.144883	-0.11578	-0.198844	0.318398	0.274125	0.0229389	-0.395035	-0.0335267	0.18028	0.149519	0.220319	0.427181	0.359502
GO_POSITIVE_REGULATION_OF_VIRAL_PROCESS	C5: GO gene sets	-0.131052	-0.0867642	0.146206	-0.108005	0.103983	0.183602	-0.00507815	4.04478	0.00595173	0.00937933	0.232631	0.0937871	0.224389	0.145142	0.268271	0.0252068	-0.188591	-0.0644025	-0.07102	0.121355	0.250218	-0.0596236	-0.215404	-0.221045	-0.0466159	-0.0491991	-0.122997	-0.32569	-0.0837962	0.0221166	-0.0552986	0.00884748
GO_REGULATION_OF_CELLULAR_COMPONENT_BIOGENESIS	C5: GO gene sets	0.156015	0.0636591	-0.152799	-0.101717	0.101971	-0.103891	0.0149574	4.03046	0.00606311	0.00953562	-0.112104	-0.144477	-0.0550904	-0.125071	-0.208316	-0.125009	-0.237968	0.0117296	-0.0789121	0.0693051	0.221814	0.014794	0.23731	0.269056	0.00586607	0.0873877	0.180454	0.190996	0.0585547	-0.109211	0.0669633	0.110993
GO_PROTEIN_LOCALIZATION_TO_ORGANELLE	C5: GO gene sets	-0.096852	-0.189161	0.150794	-0.0454966	0.0705732	0.268673	-0.00438332	4.02315	0.00612075	0.00961655	0.342993	0.315098	0.147929	0.1321	0.310082	0.0101988	-0.0847033	0.170702	-0.222488	-0.04778	0.184605	0.0748947	-0.335401	-0.115399	0.0212344	0.136347	-0.191042	-0.346352	-0.154183	0.0164083	-0.289888	-0.17179
FARMER_BREAST_CANCER_APOCRINE_VS_LUMINAL	C2: curated gene sets	-0.104593	-0.0154345	-0.1508	0.238221	0.157462	-0.0727513	-0.00380641	4.01973	0.00614796	0.00964957	-0.228748	-0.0703704	0.0808649	-0.224907	-0.239966	0.0124721	0.229982	0.268654	0.216027	0.0896431	0.281803	0.10094	-0.132626	-0.083758	-0.119147	-0.183785	-0.00364753	-0.179203	-0.0718097	-0.0678381	0.259598	-0.0179197
GRAESSMANN_APOPTOSIS_BY_DOXORUBICIN_DN	C2: curated gene sets	-0.163636	-0.117264	0.104267	0.0720102	-0.0719094	0.183519	-0.0245838	4.01792	0.0061624	0.0096625	0.0760804	0.17334	0.301135	0.0549954	0.017222	0.240585	-0.0898586	0.190487	0.115402	0.0477415	-0.15152	-0.11195	0.0937187	-0.153321	-0.250355	-0.257275	-0.250949	-0.10676	-0.159475	-0.167464	-0.0247901	-0.127831
GO_MODULATION_OF_SYNAPTIC_TRANSMISSION	C5: GO gene sets	0.0930826	0.162364	-0.199595	-0.099292	0.00864726	-0.197818	-0.00849732	4.00781	0.00624374	0.00978018	-0.2008	-0.271727	-0.120926	-0.204807	-0.36638	-0.027598	-0.192072	-0.14641	0.0406062	0.0813327	-0.100218	0.0448275	0.264396	-0.00699945	-0.221647	0.27237	0.157293	0.200888	0.129808	0.206249	0.126377	0.148497
HALLMARK_UNFOLDED_PROTEIN_RESPONSE	H: hallmark gene sets	-0.028673	-0.115151	0.0704621	-0.172477	-0.0340932	0.335815	-0.00545443	3.98054	0.00646881	0.0101226	0.292572	0.352212	0.362661	-0.0361234	0.0392256	0.208284	-0.28854	-0.120051	-0.10884	0.142814	-0.0321081	-0.212985	0.157032	0.186429	-0.345448	0.0389618	-0.180339	-0.154232	-0.0282432	-0.0205579	-0.0793697	-0.29335
GO_INORGANIC_ION_TRANSMEMBRANE_TRANSPORT	C5: GO gene sets	0.217088	-0.0274884	0.0596888	-0.16761	-0.187033	-0.112538	-0.0124763	3.97585	0.00650841	0.0101743	0.0194352	-0.00621917	-0.350831	0.149072	0.0548526	-0.0248586	-0.0791581	-0.255715	-0.167958	-0.119846	-0.271942	-0.16931	-0.103833	0.196516	0.415374	0.322873	0.254509	0.111892	-0.0181321	0.0133316	-0.210128	-0.0344056
GO_CELL_DEVELOPMENT	C5: GO gene sets	0.142754	0.162683	-0.223938	-0.103813	-0.0608966	-0.110221	0.00138981	3.96569	0.00659503	0.010298	-0.255435	-0.171177	0.0959495	-0.376539	-0.259447	-0.0358286	-0.23529	-0.168476	0.0923254	-0.0693581	-0.200472	0.0871406	0.372937	0.210913	0.0833893	0.00640051	0.0401307	0.192344	0.196734	0.0908074	0.156631	0.176898
GO_NEURON_PROJECTION_DEVELOPMENT	C5: GO gene sets	0.21914	0.11173	-0.273648	-0.0727554	-0.0249395	-0.0970514	0.0113257	3.96425	0.00660742	0.010298	-0.268693	-0.16338	0.140919	-0.500745	-0.285646	-0.0345545	-0.139569	-0.14877	0.0700735	-0.0208795	-0.183558	0.129619	0.494426	0.240726	0.215991	0.148714	-0.00415629	0.130948	0.152981	0.100527	-0.0233842	0.197577
REACTOME_INFLUENZA_VIRAL_RNA_TRANSCRIPTION_AND_REPLICATION	C2: curated gene sets	-0.212221	-0.392186	0.43949	0.137796	0.0276788	0.527348	0.0170412	3.96488	0.00660204	0.010298	0.678309	0.600433	0.303302	0.512888	0.621655	0.183927	0.205868	0.455846	-0.248326	-0.0896182	0.497475	-0.32482	-0.69442	-0.477382	0.221399	0.474078	-0.584782	-0.552373	-0.490954	0.222154	-0.634897	-0.504858
GO_RESPONSE_TO_ORGANIC_CYCLIC_COMPOUND	C5: GO gene sets	0.132729	0.176908	-0.242966	-0.165901	-0.00668101	-0.0711392	0.00400558	3.95093	0.00672307	0.0104678	-0.2461	-0.0996998	0.132382	-0.369935	-0.240505	-0.118458	-0.309339	-0.123353	-0.0650093	-0.108627	-0.0671372	0.155721	0.382015	0.172317	0.202529	0.0758947	-0.169111	0.17383	0.102581	0.0681484	0.200439	0.339542
GO_REGULATION_OF_NEURON_DIFFERENTIATION	C5: GO gene sets	0.128659	0.254409	-0.210258	-0.165955	-0.0408614	-0.195633	0.00350999	3.94063	0.00681405	0.0105989	-0.356229	-0.261856	0.0311861	-0.315717	-0.345068	0.0300109	-0.374873	-0.182528	0.059537	-0.149737	-0.117213	0.144366	0.451431	0.289436	-0.158173	0.110293	-0.0496928	0.214961	0.372788	0.0790994	0.255749	0.34945
GO_ESTABLISHMENT_OF_PROTEIN_LOCALIZATION_TO_ORGANELLE	C5: GO gene sets	-0.114177	-0.254126	0.21057	0.00758983	0.043102	0.320194	-0.00441586	3.92895	0.00691877	0.010751	0.418832	0.392895	0.148854	0.229066	0.405492	-0.00284861	0.0157688	0.230104	-0.223103	-0.0888926	0.229186	-0.0109875	-0.423447	-0.203119	0.113352	0.197538	-0.25521	-0.405794	-0.238991	0.0733704	-0.406928	-0.292287
GO_NEUROGENESIS	C5: GO gene sets	0.123719	0.197309	-0.225119	-0.0982662	-0.0180287	-0.143406	0.00684909	3.91674	0.00703006	0.010912	-0.310146	-0.177192	0.057119	-0.367264	-0.271736	-0.0363569	-0.255581	-0.108136	0.0689187	-0.125931	-0.127742	0.199587	0.351506	0.241825	-0.028219	0.0325571	0.0209262	0.17099	0.246583	0.0683831	0.23614	0.26445
KEGG_OXIDATIVE_PHOSPHORYLATION	C2: curated gene sets	0.0728905	-0.291262	0.377771	-0.0174444	-0.313652	0.189148	-0.0174723	3.91605	0.00703639	0.010912	0.40152	0.397946	-0.232022	0.504598	0.475598	0.153119	0.285487	-0.0130412	-0.324779	-0.267784	-0.267454	-0.405719	-0.520217	-0.0540374	0.409961	0.426039	0.102707	-0.203411	-0.303938	-0.206228	-0.319085	-0.423648
GO_POSITIVE_REGULATION_OF_PROTEASOMAL_PROTEIN_CATABOLIC_PROCESS	C5: GO gene sets	-0.0849382	-0.0958666	0.0901279	0.234223	0.310545	-0.0795329	0.0346393	3.90924	0.00709936	0.0109987	-0.231558	-0.194461	0.187421	0.0350121	-0.00475961	0.240131	0.137793	0.314758	0.250118	0.247514	0.239182	0.444939	0.225866	0.0726683	-0.21688	-0.280245	-0.2261	0.115908	-0.15747	-0.243177	-0.101026	-0.0935687
GO_CELL_CYCLE_CHECKPOINT	C5: GO gene sets	-0.091504	-0.18643	0.159919	-0.0366847	-0.0902545	0.287408	-0.0194777	3.90707	0.00711955	0.0110121	0.231166	0.116948	0.514111	0.0744045	0.142785	0.262567	0.0160485	-0.183468	0.0573652	-0.129831	-0.154052	0.0131201	-0.287406	0.0289685	-0.414424	0.099739	0.115602	-0.0121275	-0.144122	-0.317504	-0.207091	-0.251307
GO_PHOSPHOLIPID_BINDING	C5: GO gene sets	0.170183	0.205153	-0.139578	-0.0764796	0.0679564	-0.339497	0.018813	3.90679	0.00712214	0.0110121	-0.468339	-0.332356	-0.217797	-0.261142	-0.313804	0.156212	-0.354638	0.00884492	0.116355	-0.226493	0.0370959	0.393267	0.424148	0.0728951	0.141957	0.0775299	0.134387	0.397664	0.127763	-0.0032151	0.155794	0.347759
GO_IMMUNE_RESPONSE	C5: GO gene sets	0.0555723	0.023794	-0.245341	0.0228807	0.0723913	-0.329362	-0.0473392	3.90311	0.0071565	0.0110542	-0.405653	-0.367683	-0.214751	-0.332606	-0.253286	-0.15013	-0.228619	0.0558854	0.241376	-0.0458706	0.00917602	0.253868	0.201229	0.183902	0.0347208	-0.155736	0.0137462	0.208854	-0.108793	-0.190092	0.00710126	0.2019
GO_CELLULAR_RESPONSE_TO_ORGANIC_CYCLIC_COMPOUND	C5: GO gene sets	0.108502	0.233182	-0.237411	-0.248784	-0.118634	0.0409072	0.000756675	3.90235	0.00716361	0.0110542	-0.170034	-0.00893327	0.301688	-0.390048	-0.303068	-0.0191188	-0.374356	-0.167665	-0.204332	-0.263611	-0.11526	0.0229672	0.45475	0.251111	0.101964	-0.028422	-0.236894	0.145518	0.220718	0.0577575	0.331733	0.410183
SHETH_LIVER_CANCER_VS_TXNIP_LOSS_PAM4	C2: curated gene sets	0.00548709	0.117529	0.0695901	0.196904	-0.0170285	-0.325196	0.0176314	3.89444	0.00723822	0.0111583	-0.443649	-0.360514	-0.171424	-0.116965	0.0255792	0.300156	0.174736	0.261747	0.154229	-0.0367198	-0.0270956	0.0127298	-0.0162072	-0.147832	-0.129972	-0.0385313	0.359978	0.294641	0.167836	-0.0535738	-0.00981774	0.18856
GO_POSITIVE_REGULATION_OF_TRANSPORT	C5: GO gene sets	0.12528	0.101859	-0.158927	-0.154146	-0.0259684	-0.083826	-0.00604114	3.88288	0.00734871	0.0113174	-0.177491	-0.114343	0.0403554	-0.170011	-0.297402	-0.00936815	-0.294654	-0.066091	-0.101693	-0.0408591	-0.0806388	0.0435927	0.255593	0.175696	0.104492	-0.0223179	0.112936	0.053975	0.0469386	0.0630713	0.151923	0.193389
GO_INORGANIC_CATION_TRANSMEMBRANE_TRANSPORTER_ACTIVITY	C5: GO gene sets	0.183186	0.00244132	0.10771	-0.180849	-0.236839	-0.12666	-0.0173536	3.8808	0.00736881	0.0113372	0.0156639	-0.0327666	-0.362876	0.206181	0.178714	-0.0617664	-0.116145	-0.273694	-0.152707	-0.189941	-0.255992	-0.264585	-0.208754	0.232065	0.349398	0.323964	0.219256	0.0717533	0.107994	0.0447544	-0.122861	-0.0894341
ZHONG_SECRETOME_OF_LUNG_CANCER_AND_MACROPHAGE	C2: curated gene sets	0.216746	0.0402606	-0.262297	-0.0589309	7.99817e-05	0.0232496	0.0177881	3.87297	0.00744487	0.0114429	-0.10101	-0.0533656	0.224125	-0.366562	-0.270628	-0.1497	-0.0313794	0.0539608	-0.199374	-0.0690777	-0.0893183	0.158636	0.170193	0.184519	0.13095	0.289516	0.30855	0.063643	-0.0448975	-0.246782	0.251715	0.177625
GO_CELLULAR_MODIFIED_AMINO_ACID_METABOLIC_PROCESS	C5: GO gene sets	0.0333414	0.2336	-0.152975	-0.0158478	-0.225734	-0.147708	-0.0132767	3.85518	0.00762094	0.011702	-0.179451	-0.134876	-0.128797	-0.317768	-0.171195	0.0300387	-0.0452472	0.022091	-0.0243871	-0.345405	-0.342316	0.0105178	0.274508	-0.126503	-0.0225053	-0.299775	0.340982	0.157409	0.270851	0.240161	0.249652	0.249926
GO_OUTER_MEMBRANE	C5: GO gene sets	-0.202554	-0.0232569	0.193188	-0.0375711	-0.0425377	0.188138	-0.0102456	3.85344	0.00763838	0.0117172	0.201682	0.133621	0.229112	0.380025	0.0267107	0.172829	0.104469	-0.0692902	-0.147892	0.221784	-0.313532	-0.0358648	-0.224663	-0.279299	-0.205356	-0.280395	-0.0230583	-0.117119	-0.0254468	-0.00599076	0.0804943	-0.0482222
HALLMARK_MTORC1_SIGNALING	H: hallmark gene sets	-0.0523867	-0.271691	0.0655516	0.231488	0.104558	0.212762	0.0101222	3.84081	0.00776627	0.0119017	0.0859605	0.179002	0.373322	-0.142367	0.113042	0.22598	0.106749	0.310563	0.277153	0.212609	0.125548	-0.0244831	0.35421	0.216133	-0.340015	-0.235383	-0.256879	-0.200203	-0.308312	-0.460835	-0.219442	-0.169664
GO_CELL_DEATH	C5: GO gene sets	0.0321218	0.0767667	-0.181013	-0.0713671	-0.153734	-0.0792494	-0.0414386	3.82301	0.00795051	0.012172	-0.0597337	-0.104976	-0.0730385	-0.219544	-0.250621	-0.0728735	-0.123362	-0.0397955	-0.0509441	-0.210784	-0.229502	-0.0209166	0.0259952	0.0784228	0.00832218	-0.0534188	0.101288	0.0860862	-0.0242773	0.00974595	0.0821546	0.230124
GO_REGULATION_OF_NEURON_DEATH	C5: GO gene sets	-0.0446699	0.0918108	-0.19758	-0.165233	-0.0512176	-0.109841	-0.0607233	3.81897	0.00799304	0.0122251	-0.233326	-0.213101	0.116904	-0.213299	-0.249078	-0.130363	-0.197421	-0.132129	-0.16615	-0.0277241	-0.147878	0.0219493	-0.0178079	-0.0430542	0.0103115	0.0587051	-0.231504	0.120936	0.0689104	0.00627357	0.153835	0.109099
KEGG_RIBOSOME	C2: curated gene sets	-0.221744	-0.443532	0.388752	0.196222	0.0498193	0.521322	0.00645307	3.80836	0.00810564	0.0123852	0.705621	0.634577	0.223769	0.478137	0.645567	0.0425523	0.334948	0.544987	-0.291268	-0.139683	0.568069	-0.278929	-0.691031	-0.479519	0.196804	0.492318	-0.627292	-0.547645	-0.543524	0.103036	-0.70026	-0.529265
HSIAO_HOUSEKEEPING_GENES	C2: curated gene sets	0.0655009	-0.201056	0.0694154	-0.074676	0.0138973	0.222145	0.000662182	3.80716	0.00811846	0.0123926	0.233725	0.274446	0.158263	0.0612652	0.181506	-0.0345252	-0.0240786	0.0568004	-0.25675	-0.151448	0.110828	0.0823113	-0.112407	0.0282075	0.141098	0.324822	-0.0542161	-0.24323	-0.234832	-0.0921438	-0.318483	-0.116592
DAIRKEE_TERT_TARGETS_UP	C2: curated gene sets	0.0475005	-0.19004	0.229276	-0.0215452	-0.0802085	0.0811035	-0.00394624	3.79768	0.00822081	0.0125365	0.0995171	0.189254	-0.0454606	0.24145	0.30098	0.145399	-0.024228	0.115835	-0.156242	-0.0866344	-0.0250253	-0.128966	-0.260113	0.0466607	0.0879919	0.285604	0.0773595	-0.241551	-0.173623	-0.0756122	-0.15326	-0.306152
GO_CYTOSKELETON_ORGANIZATION	C5: GO gene sets	0.166373	0.0494151	-0.180156	-0.111712	0.0434015	-0.0800343	0.00424724	3.79283	0.00827359	0.0126047	-0.14227	-0.120961	0.0231275	-0.217839	-0.22879	-0.0938381	-0.0839463	-0.149142	-0.102049	-0.0620585	0.0821862	0.110077	0.274265	0.217907	0.125081	0.120869	0.0937445	-0.0572394	0.181422	-0.181952	0.0854564	0.219389
GO_CELLULAR_PROTEIN_COMPLEX_ASSEMBLY	C5: GO gene sets	0.0867869	-0.242552	0.213242	-0.0471273	-0.124506	0.18948	-0.00388902	3.77702	0.00844842	0.0128459	0.309927	0.279666	-0.0211538	0.315636	0.30172	0.0223696	0.0569103	0.101635	-0.299928	-0.15043	-0.0292588	-0.193828	-0.262723	-0.00376896	0.276196	0.418581	0.0056492	-0.263678	-0.218846	-0.176492	-0.234671	-0.31907
REACTOME_SRP_DEPENDENT_COTRANSLATIONAL_PROTEIN_TARGETING_TO_MEMBRANE	C2: curated gene sets	-0.21242	-0.358374	0.314634	0.105713	0.00719791	0.483548	-0.00548592	3.77732	0.00844506	0.0128459	0.650114	0.592437	0.208092	0.457951	0.557168	-0.0712156	0.245004	0.417836	-0.345703	-0.134024	0.432097	-0.276479	-0.595723	-0.374326	0.0910434	0.337392	-0.520487	-0.51389	-0.33847	0.0990466	-0.553727	-0.484827
GO_DENDRITE	C5: GO gene sets	0.099868	-0.0358221	-0.191753	0.197066	0.0989956	-0.0943201	0.0159178	3.7523	0.00872959	0.0132605	-0.155877	-0.0896455	-0.0374374	-0.295359	-0.257994	-0.0219071	0.177405	0.299508	0.114283	-0.0273032	0.0108442	0.313446	0.267049	0.0502758	0.103312	0.111236	-0.0325334	-0.0980684	-0.14274	-0.0163322	0.0844372	-0.00640691
GO_CYTOSOLIC_LARGE_RIBOSOMAL_SUBUNIT	C5: GO gene sets	-0.217641	-0.448657	0.345746	0.211992	0.109453	0.45454	0.00153195	3.73921	0.00888254	0.0134796	0.640035	0.56237	0.161215	0.407296	0.585123	0.0448197	0.298815	0.617786	-0.280625	-0.269577	0.626732	-0.0287968	-0.615815	-0.41261	-0.0115005	0.497432	-0.545711	-0.533993	-0.571424	0.14788	-0.719506	-0.56624
GO_CYTOSOLIC_RIBOSOME	C5: GO gene sets	-0.202497	-0.412782	0.392709	0.185047	0.0298161	0.493876	0.0103612	3.73486	0.00893401	0.0135445	0.690998	0.602117	0.188515	0.521405	0.620787	0.0359343	0.36607	0.453044	-0.263974	-0.158274	0.520942	-0.273219	-0.661549	-0.439226	0.209512	0.406183	-0.527406	-0.529839	-0.515382	0.191548	-0.719465	-0.490772
GO_CELL_PROJECTION	C5: GO gene sets	0.169683	0.015879	-0.158628	0.0244072	0.0198899	-0.129298	0.00895101	3.73048	0.00898618	0.0136104	-0.241792	-0.0998109	-0.0462904	-0.172351	-0.276812	-0.0267212	-0.0374861	0.0346187	0.076089	-0.0829465	-0.0605853	0.203202	0.270655	0.243682	0.107337	0.149741	0.0769979	0.00501621	0.0206001	-0.0657736	0.0567447	0.0628078
GO_ORGAN_MORPHOGENESIS	C5: GO gene sets	0.0410009	0.297907	-0.334903	-0.0812472	-0.173754	-0.0129352	-0.00518078	3.72645	0.00903442	0.0136702	-0.171401	-0.152029	0.284625	-0.479671	-0.462892	-0.0621472	-0.363678	-0.0283213	0.148258	-0.0866118	-0.36139	-0.0732605	0.444962	0.192386	-0.09347	-0.276533	-0.0623403	0.217148	0.359976	0.148744	0.246911	0.516758
GO_POSITIVE_REGULATION_OF_RESPONSE_TO_STIMULUS	C5: GO gene sets	0.106532	0.0207534	-0.163107	-0.0503103	0.201649	-0.14644	0.00735484	3.70613	0.00928197	0.0140311	-0.237491	-0.183973	-0.0178556	-0.186286	-0.283177	-0.0198576	-0.0921943	-0.0641888	0.00545227	0.233539	0.132808	0.238601	0.276207	0.206481	0.0675155	-0.100694	0.0831537	0.103635	-0.114516	-0.0813382	0.0282134	0.167772
GO_ENZYME_ACTIVATOR_ACTIVITY	C5: GO gene sets	0.180485	0.0860874	-0.155401	-0.0788846	-0.0180655	-0.150469	0.00565451	3.7033	0.009317	0.0140704	-0.252219	-0.119195	-0.0799934	-0.211601	-0.0833818	-0.171221	-0.150592	-0.0236788	-0.0623835	0.0468799	-0.112656	0.0115792	0.255633	0.227934	0.100687	0.389044	-0.0708742	0.126042	-0.0170915	-0.0791406	0.125341	0.275285
AGUIRRE_PANCREATIC_CANCER_COPY_NUMBER_UP	C2: curated gene sets	-0.033892	-0.169109	0.100689	0.0591524	0.190023	0.0533838	0.00885194	3.70147	0.00933967	0.014091	-0.0969751	0.0902027	0.166924	0.113122	0.123514	0.065432	0.158616	-0.0397638	0.0586045	0.210497	0.234793	0.124779	-0.195687	-0.138641	0.0798602	0.082496	0.00251169	-0.183785	0.00768778	-0.298534	-0.122771	-0.248141
CHAUHAN_RESPONSE_TO_METHOXYESTRADIOL_DN	C2: curated gene sets	0.208791	-0.00162588	-0.100561	-0.202415	-0.0309101	-0.0864026	-0.010229	3.70073	0.00934896	0.0140913	-0.20469	-0.0638199	0.00930199	-0.206504	-0.0422504	-0.0529278	-0.364232	0.0396903	-0.282704	-0.188998	-0.148939	0.245206	0.0988646	0.216307	0.238668	0.20041	0.289707	0.0321523	-0.11357	0.0433476	0.0524528	-0.022512
REACTOME_ADAPTIVE_IMMUNE_SYSTEM	C2: curated gene sets	0.0590674	-0.162873	0.00496975	0.0396415	0.268564	-0.0886768	0.00702134	3.69074	0.00947424	0.0142526	-0.174136	-0.18546	0.0935656	-0.0565135	-0.0752067	0.146629	-0.044269	0.000809088	0.162384	0.282215	0.271131	0.252347	0.269729	0.244187	-0.0979807	-0.140898	0.0202994	-0.0794729	-0.239734	-0.280622	-0.146524	-0.0680106
WANG_ESOPHAGUS_CANCER_VS_NORMAL_DN	C2: curated gene sets	0.00942296	0.341008	-0.260408	-0.0621652	-0.123698	-0.202673	-0.00884905	3.69083	0.00947308	0.0142526	-0.300956	-0.241817	-0.0652455	-0.411109	-0.427801	0.0576864	-0.175181	-0.0965981	0.0852832	-0.341255	-0.29609	0.266252	0.490958	0.0443548	-0.112946	-0.409642	0.0343902	0.368479	0.19324	0.28445	0.460593	0.398274
TONKS_TARGETS_OF_RUNX1_RUNX1T1_FUSION_MONOCYTE_UP	C2: curated gene sets	-0.0577667	-0.245656	0.118812	0.109819	0.138787	0.167026	0.00391918	3.68767	0.00951309	0.0142972	0.0415241	0.049747	0.409807	0.0393104	0.166272	0.150854	-0.033541	0.129689	0.23331	0.190716	0.0651365	0.16051	0.248002	-0.0578794	-0.299605	0.151077	-0.330428	-0.105187	-0.269069	-0.273882	-0.344645	-0.235496
REACTOME_METABOLISM_OF_LIPIDS_AND_LIPOPROTEINS	C2: curated gene sets	-0.0166255	0.290722	-0.1566	0.0542927	-0.0901804	-0.283532	-0.00261705	3.67817	0.00963438	0.0144655	-0.352094	-0.378974	-0.119527	-0.201914	-0.253012	-0.0148739	-0.0659556	0.017663	0.211171	0.0872357	-0.370396	0.0126192	0.36525	0.265583	-0.270619	-0.357479	-0.0858626	0.389928	0.360027	0.22733	0.10537	0.370956
YOSHIMURA_MAPK8_TARGETS_DN	C2: curated gene sets	0.0705333	0.136534	-0.171921	-0.140904	-0.0439257	-0.0611694	-0.0099283	3.67263	0.00970585	0.0145588	-0.156451	-0.147799	0.120742	-0.237073	-0.191124	-0.0875652	-0.1948	-0.117278	-0.110635	0.0641947	-0.171541	-0.0244311	0.169728	0.0955789	-0.120271	0.0486431	0.158987	0.128337	0.135414	0.0589958	0.227403	0.132521
ZHOU_INFLAMMATORY_RESPONSE_LIVE_DN	C2: curated gene sets	-0.21727	-0.0418558	0.110521	0.215878	0.0233348	0.172358	0.0123019	3.66461	0.00981034	0.0147014	0.118034	0.137693	0.261346	0.0765848	-0.062099	0.317077	0.115215	0.127353	0.405065	0.0915178	-0.0558841	0.0343707	0.106359	-0.42456	-0.235648	-0.478441	-0.0540617	-0.0784593	-0.0952118	-0.0693829	0.0972925	-0.0635175
GO_CELLULAR_RESPONSE_TO_LIPID	C5: GO gene sets	0.176521	0.181194	-0.142862	-0.169057	-0.20212	-0.00901421	0.00997343	3.66149	0.00985129	0.0147485	-0.15295	-0.161843	0.28775	-0.300123	-0.267953	0.139491	-0.306805	-0.138647	-0.0617192	-0.351558	-0.271475	0.0166719	0.380338	0.222053	0.167443	0.169551	-0.0567795	0.0736605	0.174549	0.0753353	0.267643	0.314781
GO_HYDROLASE_ACTIVITY_ACTING_ON_ACID_ANHYDRIDES	C5: GO gene sets	0.141505	0.105754	-0.21009	-0.0754969	0.0234946	-0.116036	0.00463228	3.65305	0.00996308	0.0149016	-0.266304	-0.0459086	-0.0358955	-0.19152	-0.285559	-0.153191	-0.0140562	-0.202818	-0.0096164	0.119792	-0.0423382	-0.00696997	0.270099	0.291015	0.0870644	-0.120452	0.179799	0.141011	0.0581111	-0.0425682	0.233463	0.138752
GO_CATION_TRANSMEMBRANE_TRANSPORTER_ACTIVITY	C5: GO gene sets	0.150361	0.0519864	0.056182	-0.141936	-0.252261	-0.143334	-0.0196503	3.6474	0.0100387	0.0150002	-0.0254576	-0.0451796	-0.359363	0.193352	0.091694	-0.1165	-0.0876031	-0.16763	-0.170574	-0.170201	-0.281857	-0.304725	-0.2009	0.266133	0.292521	0.292766	0.101285	0.130512	0.161358	0.0475521	-0.0625445	-0.0169451
GO_REGULATION_OF_PROTEIN_POLYMERIZATION	C5: GO gene sets	0.232206	0.000133374	-0.150673	-0.067115	-0.0849878	-0.0867872	-0.000317838	3.6366	0.0101849	0.0152041	-0.0453825	-0.192757	-0.0222225	-0.0630468	-0.283136	-0.105837	-0.139955	-0.013378	-0.048012	-0.192755	-0.0205945	-0.0416135	0.364733	0.463431	0.030237	0.180593	0.122036	0.0671221	0.0266474	-0.265568	0.0391321	0.133333
GO_RESPONSE_TO_ACID_CHEMICAL	C5: GO gene sets	0.155837	0.166943	-0.0746547	-0.122471	-0.169246	-0.166779	0.000656832	3.62526	0.0103408	0.015422	-0.305337	-0.187226	-0.00777358	-0.24965	-0.0506089	0.0762954	-0.157387	-0.0192533	-0.190773	-0.333572	-0.317714	0.143547	0.138832	0.125946	0.25369	0.267738	-0.00702088	0.0566579	0.137474	0.0177984	0.390846	0.23194
OISHI_CHOLANGIOMA_STEM_CELL_LIKE_UP	C2: curated gene sets	-0.229315	-0.0655852	0.136988	0.149508	0.103521	0.0899619	-0.0015711	3.61738	0.0104507	0.015571	0.137246	0.133018	-0.000379122	0.277402	0.0564675	0.0770946	0.104813	0.158605	0.185106	0.463729	-0.17868	0.0255142	-0.268334	-0.247923	-0.0190914	-0.254883	-0.356344	-0.149725	-0.0869833	-0.0649158	0.11934	-0.145642
GO_REGULATION_OF_CELL_CELL_ADHESION	C5: GO gene sets	0.142918	0.291356	-0.252743	-0.000462698	-0.0131524	-0.325878	0.017939	3.61227	0.0105225	0.0156631	-0.487207	-0.331575	-0.158853	-0.418129	-0.490452	0.150352	-0.357966	0.14433	0.212248	0.00017267	-0.275958	0.236328	0.426651	0.286945	0.0537431	-0.298428	0.245678	0.395659	0.300603	0.0786184	0.250394	0.431506
GO_ORGANELLE_LOCALIZATION	C5: GO gene sets	0.10905	0.136702	-0.17122	-0.116234	0.0716546	-0.172396	0.00291702	3.59154	0.0108196	0.0160899	-0.322741	-0.113124	-0.0813239	-0.116831	-0.187444	-0.209386	-0.149382	-0.185722	-0.0135986	0.107991	0.0335176	0.0734553	0.364619	0.248301	-0.0117209	-0.190646	0.134699	0.133181	0.15534	-0.027606	0.197493	0.225104
GO_COATED_VESICLE_MEMBRANE	C5: GO gene sets	0.050215	0.176891	-0.175172	0.0847723	-0.0594594	-0.327513	-0.0134814	3.58684	0.0108881	0.0161764	-0.395965	-0.333643	-0.252932	-0.248953	-0.255049	-0.0215158	-0.0026464	0.20994	0.0470233	-0.061887	-0.0617944	-0.0546968	0.426157	0.115038	-0.21188	-0.263094	0.184854	0.261187	-0.0830833	0.0731262	0.421147	0.212076
HAMAI_APOPTOSIS_VIA_TRAIL_UP	C2: curated gene sets	0.143075	0.113307	-0.281859	-0.03868	-0.0670924	-0.0964114	-0.00773718	3.57893	0.0110046	0.0163339	-0.134823	-0.0182602	-0.136152	-0.288852	-0.276243	-0.280483	-0.0187588	-0.16975	0.0724686	-0.106	0.204269	-0.299546	0.216002	0.335043	0.0451537	0.123922	-0.00474633	0.226761	0.0966085	-0.156441	0.102469	0.297138
REACTOME_PEPTIDE_CHAIN_ELONGATION	C2: curated gene sets	-0.205039	-0.414769	0.395627	0.20836	0.0525584	0.499226	0.0167396	3.57404	0.0110773	0.016426	0.68968	0.622631	0.185367	0.444272	0.653149	0.0894605	0.345203	0.535232	-0.255356	-0.179141	0.572995	-0.236179	-0.659809	-0.450686	0.200919	0.502244	-0.617865	-0.534981	-0.463418	0.159678	-0.713158	-0.521968
GO_PROTEIN_STABILIZATION	C5: GO gene sets	0.0927231	-0.192749	-0.127141	-0.165074	0.095128	0.175009	-0.0257439	3.55894	0.011305	0.0167478	-0.00383646	0.207785	0.321077	-0.125703	-0.0981068	-0.157615	-0.0555844	-0.0138573	-0.425779	-0.162567	0.264281	0.18367	0.0813977	0.00212934	0.183726	0.26373	-0.0673677	-0.276638	-0.247477	-0.299582	0.00512716	-0.145176
GO_CENTROSOME	C5: GO gene sets	0.0424547	-0.139846	0.156943	-0.0387999	-0.0885089	0.135493	0.000382913	3.55503	0.0113647	0.0168202	0.0360357	0.137631	0.232813	0.111807	0.244023	0.114998	-0.0869242	-0.130548	0.101073	-0.136609	-0.166761	0.0378426	0.067584	0.0755011	-0.041353	0.0836603	0.0268809	-0.0164319	-0.222299	-0.299008	-0.0562012	-0.105291
GO_MITOCHONDRIAL_RESPIRATORY_CHAIN_COMPLEX_ASSEMBLY	C5: GO gene sets	0.0416746	-0.381541	0.437843	0.045191	-0.308022	0.253709	-0.0187803	3.54944	0.0114507	0.0169213	0.524633	0.49543	-0.258935	0.593185	0.635872	0.0844734	0.369832	0.131287	-0.365546	-0.35186	-0.185942	-0.386264	-0.630421	-0.227449	0.424602	0.550124	0.091516	-0.339705	-0.332242	-0.195294	-0.446049	-0.594414
HOLLMANN_APOPTOSIS_VIA_CD40_UP	C2: curated gene sets	-0.0542508	0.116894	-0.0643895	-0.0194346	-0.213593	0.120522	-0.00988511	3.54918	0.0114548	0.0169213	0.0620233	0.0932649	0.206278	-0.0515979	-0.236478	0.0949074	-0.145728	0.0859129	0.0015116	-0.261487	-0.225855	-0.153438	0.03807	-0.0347843	-0.197156	-0.0899147	0.0125312	0.206975	0.212952	0.0194919	0.0465843	0.0984649
GO_NEGATIVE_REGULATION_OF_KINASE_ACTIVITY	C5: GO gene sets	0.149215	0.231214	-0.127477	-0.23412	-0.100385	-0.219276	-0.00643781	3.54414	0.0115328	0.0170205	-0.370512	-0.272944	-0.0143718	-0.282157	-0.276589	0.176315	-0.413657	-0.173052	-0.115652	-0.334578	-0.342534	0.375958	0.296109	0.139162	0.250681	-0.0303397	0.0904623	0.128511	0.302924	0.120368	0.185871	0.418394
GO_REGULATION_OF_KINASE_ACTIVITY	C5: GO gene sets	0.176186	0.103651	-0.117896	-0.188658	-0.0855112	-0.0960053	-0.00295566	3.53892	0.0116144	0.0171246	-0.243502	-0.0684051	0.023891	-0.279529	-0.161316	0.0871563	-0.314833	-0.167705	-0.0834339	-0.276606	-0.193319	0.213391	0.269865	0.173185	0.148423	0.163546	0.125912	0.129928	0.0638919	0.0415991	0.0305842	0.252252
GO_EPITHELIAL_CELL_DIFFERENTIATION	C5: GO gene sets	0.0790936	0.234304	-0.201542	-0.143753	-0.0777852	-0.0985571	9.44208e-05	3.51748	0.0119558	0.0176113	-0.224844	-0.172706	0.101878	-0.352666	-0.244653	-0.00730737	-0.367956	-0.103963	0.0406592	-0.0448359	-0.286407	0.0978876	0.330484	0.145989	0.0144302	-0.20987	0.114434	0.26112	0.198569	0.10479	0.289131	0.317912
GO_CELL_CYCLE_PROCESS	C5: GO gene sets	0.0335838	-0.180075	0.060037	0.0090822	0.138817	0.114332	0.0106522	3.51383	0.012015	0.0176818	0.0220181	0.0694486	0.251529	0.161611	-0.0342203	0.0527201	0.0765648	-0.0483277	-0.000990547	0.0946239	0.221223	0.100604	0.0748211	0.193671	-0.148193	-0.0108814	0.0585016	-0.0859774	-0.203657	-0.341044	-0.14006	-0.129635
GO_RESPONSE_TO_TOXIC_SUBSTANCE	C5: GO gene sets	-0.126621	0.0176019	-0.00898835	-0.0448802	-0.24776	0.0396689	-0.0604988	3.49579	0.0123122	0.018102	0.137827	-0.133138	0.114318	-0.148678	3.05645e-05	0.121683	-0.0934407	-0.000307631	-0.0408924	-0.177934	-0.41843	-0.146915	-0.131267	-0.23313	-0.126834	-0.027857	-0.114018	0.093827	-0.078193	-0.03095	0.0718766	0.031449
GO_EMBRYONIC_ORGAN_DEVELOPMENT	C5: GO gene sets	0.0084699	0.310554	-0.260058	-0.135662	-0.0743466	-0.0853961	-0.00323948	3.48817	0.0124399	0.0182726	-0.207186	-0.184966	0.135963	-0.487798	-0.23344	-0.0589352	-0.521121	-0.0256274	0.139762	-0.119948	-0.324351	0.221259	0.353447	0.00884263	-0.0912156	-0.198603	-0.0301217	0.324415	0.328165	0.170059	0.407622	0.322507
MCBRYAN_PUBERTAL_BREAST_4_5WK_DN	C2: curated gene sets	-0.041151	0.0696	-0.117337	0.0373066	-0.270408	-0.350167	-0.0890714	3.48086	0.0125638	0.0184198	-0.3954	-0.232754	-0.422347	-0.371492	-0.144305	0.163785	0.0917848	-0.140716	0.160851	-0.351977	-0.379961	-0.0792845	0.246162	0.0406799	-0.0616213	-0.318572	-0.112405	0.274359	0.12307	-0.294162	0.157725	0.0870083
WANG_LMO4_TARGETS_UP	C2: curated gene sets	0.104793	0.0319959	-0.193188	-0.000316797	-0.0597195	0.0454849	0.00276036	3.48134	0.0125557	0.0184198	0.0510251	0.020963	0.0644666	-0.17429	-0.26685	-0.138423	0.11296	-0.0182989	-0.0956115	-0.0950018	-0.0323778	-0.0517789	0.186371	0.109478	0.0531931	0.0806405	0.0942825	0.036059	0.102666	-0.106395	0.0516667	0.075983
RODWELL_AGING_KIDNEY_NO_BLOOD_UP	C2: curated gene sets	0.0394433	0.189615	-0.202695	-0.127422	0.121445	-0.147107	0.00354351	3.48011	0.0125766	0.0184212	-0.368283	-0.0748701	0.00183221	-0.301381	-0.0745863	-0.232117	-0.181695	-0.0649197	-0.13565	-0.0813106	0.182214	0.263431	0.23817	-0.150281	0.218371	0.0361062	-0.145149	0.194979	0.10315	0.364778	0.00430922	0.280862
GO_NEURON_PROJECTION	C5: GO gene sets	0.133727	0.0203317	-0.163957	0.0602063	0.0581557	-0.119355	0.0125202	3.47909	0.012594	0.0184294	-0.227754	-0.0804163	-0.0498957	-0.201205	-0.237574	-0.0530906	0.0262863	0.124049	0.0302838	-0.00452061	-0.0489643	0.227952	0.217325	0.192989	0.0450747	0.0878737	0.125374	-0.0317421	0.0137684	-0.0307863	0.130849	0.0195696
GO_REGULATION_OF_APOPTOTIC_SIGNALING_PATHWAY	C5: GO gene sets	0.0631267	0.0812647	-0.112955	-0.196402	-0.205968	-0.0645901	-0.0462632	3.46355	0.0128627	0.0188048	-0.154876	-0.104495	0.0656007	-0.163056	-0.261355	0.0855458	-0.343018	-0.0838862	-0.162303	-0.284754	-0.341796	0.00864439	0.16785	0.0779725	0.0475111	0.00609334	0.0162067	0.140211	-0.0242363	0.0376012	0.0192885	0.233459
GRUETZMANN_PANCREATIC_CANCER_UP	C2: curated gene sets	0.116795	0.00413354	-0.167401	-0.0661886	0.158727	-0.117579	0.0012418	3.46228	0.0128848	0.0188196	-0.22676	-0.140288	0.0143122	-0.2598	-0.254853	0.0124494	-0.17458	0.0447179	-0.0687036	0.07327	0.103017	0.299894	0.209799	0.117087	0.0519491	0.140165	0.0649755	0.00374296	-0.0466934	-0.114292	0.057373	0.120537
GO_OXIDOREDUCTASE_ACTIVITY	C5: GO gene sets	-0.0217791	-0.145345	0.22815	0.0399907	-0.195452	0.0363936	-0.0231078	3.45036	0.0130953	0.0190912	0.15265	0.107435	-0.150904	0.293144	0.235207	0.1561	0.10923	0.0856819	-0.0749399	-0.259674	-0.227901	-0.0987822	-0.292778	-0.150042	0.139273	0.1922	0.00245181	-0.0360856	-0.122664	-0.123165	-0.117587	-0.327223
GO_RESPONSE_TO_CARBOHYDRATE	C5: GO gene sets	0.0997476	0.244354	-0.206848	-0.118304	-0.128301	-0.173642	-0.00730809	3.45101	0.0130837	0.0190912	-0.203064	-0.317595	-0.000267844	-0.261131	-0.36092	0.00150715	-0.466825	0.0750227	0.0368911	-0.191703	-0.291592	0.0983928	0.395184	0.216517	0.0367556	0.0507285	-0.200448	0.137349	0.278692	0.27324	0.149206	0.38328
GO_REGULATION_OF_HOMOTYPIC_CELL_CELL_ADHESION	C5: GO gene sets	0.143053	0.217556	-0.208866	0.0597296	0.157149	-0.355136	0.0346215	3.44607	0.013172	0.019185	-0.503914	-0.320623	-0.240872	-0.329737	-0.47247	0.17561	-0.332115	0.272809	0.238494	0.238175	-0.144422	0.377694	0.367238	0.26043	0.123267	-0.248282	0.212611	0.294741	0.244617	0.0193565	0.136164	0.392901
TAKAO_RESPONSE_TO_UVB_RADIATION_DN	C2: curated gene sets	0.199346	0.00797725	-0.178983	-0.178455	0.145797	0.0258196	0.0217797	3.43921	0.0132954	0.0193467	-0.179458	0.103584	0.153332	-0.166931	-0.26606	-0.103957	-0.305706	0.0719378	-0.301597	0.208767	0.238165	-0.00953985	0.412094	0.227717	0.215392	-0.122012	0.263541	-0.0543785	0.00121309	-0.0777697	0.0395707	0.131251
ZHONG_SECRETOME_OF_LUNG_CANCER_AND_FIBROBLAST	C2: curated gene sets	0.199798	0.0059887	-0.211664	-0.140782	0.130236	-0.052109	0.00936245	3.43715	0.0133329	0.0193831	-0.25986	-0.077419	0.180952	-0.29349	-0.207914	-0.133588	0.0267245	-0.195928	-0.253142	0.00820368	0.000786687	0.381716	0.300441	0.197182	0.0846701	0.155089	0.261606	0.069032	-0.110969	-0.210545	0.0878446	0.194581
DACOSTA_UV_RESPONSE_VIA_ERCC3_COMMON_DN	C2: curated gene sets	-0.127938	0.177599	-0.185944	0.00610676	-0.14989	0.16874	-0.0106662	3.43418	0.0133869	0.0194142	-0.04527	0.223615	0.327874	-0.211102	-0.370028	0.0232973	-0.175254	0.114028	0.0795453	-0.202425	-0.0392829	-0.207963	0.169548	-0.0736796	-0.320156	-0.145714	-0.269686	0.126968	0.327273	-0.0183237	0.227817	0.224259
GO_CELLULAR_RESPONSE_TO_REACTIVE_OXYGEN_SPECIES	C5: GO gene sets	-0.0577324	0.0826837	-0.195607	-0.128699	-0.184696	-0.165714	-0.0863358	3.43392	0.0133917	0.0194142	-0.0715402	-0.237309	-0.188291	-0.222841	-0.0289711	-0.335008	-0.066822	-0.0421666	-0.277108	-0.0644111	-0.293795	-0.195882	-0.0331869	-0.161372	0.153913	0.00611445	-0.25413	0.257177	0.00224509	-0.129763	0.0594164	0.224343
HAHTOLA_MYCOSIS_FUNGOIDES_SKIN_UP	C2: curated gene sets	0.0802629	-0.224889	-0.0349832	0.0398435	-0.0281219	0.26638	0.000283025	3.43521	0.0133681	0.0194142	0.107711	0.335739	0.355692	-0.0944505	-0.149505	0.139006	-0.151447	0.302604	-0.0316258	-0.215745	0.103442	0.0279377	0.215972	0.0725336	0.0903778	0.262086	-0.239656	-0.340457	-0.0476079	-0.237963	-0.270095	-0.228322
KIM_BIPOLAR_DISORDER_OLIGODENDROCYTE_DENSITY_CORR_UP	C2: curated gene sets	0.029773	-0.163904	0.0922374	-0.0547605	0.083981	0.11364	0.00157444	3.43076	0.0134494	0.0194798	0.0860693	0.186828	0.0680222	0.050583	0.140989	0.0851402	-0.00430032	-0.00168286	-0.158298	-0.100097	0.152466	0.199574	-0.107248	0.0539542	-0.0295031	0.130734	0.100929	-0.177769	-0.142883	-0.108717	-0.161916	-0.228235
GO_OXIDOREDUCTASE_ACTIVITY_ACTING_ON_THE_CH_OH_GROUP_OF_DONORS_NAD_OR_NADP_AS_ACCEPTOR	C5: GO gene sets	-0.022803	-0.142363	0.100094	0.2593	0.154394	-0.122096	0.0158749	3.42636	0.0135302	0.0195786	-0.174731	-0.128142	-0.0634164	0.230829	-0.199625	0.269078	0.216644	0.252181	0.309075	0.0875198	0.0357591	0.339903	-0.112302	-0.013399	-0.146664	-0.0263849	0.184735	0.133643	-0.108862	-0.301026	-0.158789	-0.276779
KEGG_UBIQUITIN_MEDIATED_PROTEOLYSIS	C2: curated gene sets	-0.191675	-0.072406	0.107662	-0.00374636	0.0294009	0.19246	-0.0155943	3.41865	0.0136731	0.019767	0.0820524	0.193604	0.301725	0.160371	-0.0500203	0.212635	-0.198326	0.0511139	0.135973	0.158223	-0.0427548	-0.0272652	0.03659	-0.196315	-0.291537	-0.305671	-0.201443	-0.0983491	-0.18964	-0.157343	0.0931941	-0.00989266
GO_REGULATION_OF_IMMUNE_EFFECTOR_PROCESS	C5: GO gene sets	0.130448	0.0192172	-0.137093	0.078012	0.0782193	-0.209805	0.00801468	3.40908	0.013853	0.0200084	-0.178791	-0.304917	-0.145709	-0.141984	-0.235125	-0.0341703	0.00949768	0.0984723	0.126066	0.106059	-0.0958848	0.224483	0.285839	0.0978888	-0.0101625	0.170363	0.10831	0.248309	-0.0978764	-0.101501	0.0242874	0.022867
DING_LUNG_CANCER_EXPRESSION_BY_COPY_NUMBER	C2: curated gene sets	-0.148656	-0.137357	0.127286	0.158246	0.160832	0.0370982	0.000923662	3.40714	0.0138895	0.0200427	-0.076624	0.145233	0.0426858	-0.0650695	0.142625	0.304302	0.220763	0.242332	0.0116425	0.232807	0.269031	-0.0193413	-0.172084	0.0195443	-0.108417	-0.0833857	-0.39894	-0.260942	-0.222679	-0.164768	-0.108762	0.0703669
GO_REGULATION_OF_NERVOUS_SYSTEM_DEVELOPMENT	C5: GO gene sets	0.124109	0.246398	-0.236925	-0.169097	-0.0395931	-0.148258	0.00322337	3.40588	0.0139135	0.0200586	-0.338306	-0.257128	0.150659	-0.341429	-0.361666	-0.00767916	-0.365088	-0.209412	0.0672074	-0.121769	-0.12843	0.13142	0.460629	0.314418	-0.164074	0.0846653	-0.0750928	0.219794	0.320799	0.0462515	0.275085	0.370058
[truncated: 102 more rows]

## Sheet: Mtec+gsva
gene_set_name	collection	mTEC_4W	mTEC_9M	mTEC_E15_5	mTEC_E17_5	mTEC_NB	TEC_E13_5	AveExpr	F	P_Value	adj_P_Val	E13_5_TEC_1	E13_5_TEC_2	E13_5_TEC_3	E15_5_mTEC_1	E15_5_mTEC_2	E15_5_mTEC_3	E17_5_mTEC_1	E17_5_mTEC_2	E17_5_mTEC_3	NB_mTEC_1	NB_mTEC_2	NB_mTEC_3	NB_mTEC_4	4W_mTEC_1	4W_mTEC_2	4W_mTEC_3	4W_mTEC_4	4W_mTEC_5	4W_mTEC_6	4W_mTEC_7	4W_mTEC_8	9M_mTEC_1	9M_mTEC_2	9M_mTEC_3	9M_mTEC_5	9M_mTEC_6
[truncated: 982 more rows]
