# Supplementary material for: Myc controls a distinct transcriptional program in fetal thymic epithelial cells that determines thymus growth
Source: Nat Commun. 2019 Dec 2;10:5498. doi: 10.1038/s41467-019-13465-y (PMC6889275; doi:10.1038/s41467-019-13465-y)
Supplement: Supplementary file 7 — Supplementary Data 3 [file 41467_2019_13465_MOESM7_ESM.xls]

## Sheet: cTEC Increased adult vs aged 
category	pathwayname	pathwayaccessionidentifier	fdr	pval	ratio	pathwayhitcount	genesinpathway	numberofgenesinpathway	inputnumberofgenes	genesinpathwaysuniverse
C2	ROSTY_CERVICAL_CANCER_PROLIFERATION_CLUSTER	M15664	5.03e-20	2.6e-24	0.355039	53	ANP32E BIRC5 AURKB CDK1 CCNE2 CEP55 CDCA8 CCNB1 CCNA2 CCNB2 CENPE CDCA3 CENPM CDC20 CENPF CENPA CCNF CHAF1B CKS2 CHEK1 DTL DNMT3B ECT2 DLGAP5 EZH2 FANCI HELLS H2AFX HMGB2 HMGA1 HMMR KIF11 KIF23 KIFC1 KPNA2 KIF18B MKI67 NCAPG NEK2 PBK PLK1 RACGAP1 RRM2 RPA3 SHCBP1 SPAG5 TACC3 TMSB10 TOP2A UBE2C TYMS UBE2S TTK	129	746	13366
C2	SHEDDEN_LUNG_CANCER_POOR_SURVIVAL_A6	M8520	6.61e-18	6.83e-22	0.160068	87	ACTR3 ADRM1 AP2S1 BIRC5 AURKB AURKA CCNE1 CCT5 CDK1 CCNE2 CEP55 CDCA8 CCNB1 CCNA2 CDC25C CENPI CCNB2 CDKN3 CENPE CDCA3 CENPM CDC20 CENPF CENPA CKS2 CHEK1 DCK DTL DLGAP5 EXO1 EGLN3 EZH2 FANCI FCHO1 GABPB1 GCH1 HELLS H2AFX HMGB2 HMGA1 HMMR IL2RA KIF11 KIF23 KPNA2 LDHB KIF18B MAGOHB MPHOSPH9 MKI67 NCAPG MYBL1 MTCH2 NDUFA9 NEK2 NME1 ORC1 PBK PPAT PSMA7 PSMB2 PSMA5 RALA RACGAP1 RRM2 SLBP SLC16A3 SLC16…	403	746	13366
C2	FLORIO_NEOCORTEX_BASAL_RADIAL_GLIA_DN	M761	2.08e-17	3.22e-21	0.275475	54	ARHGAP11A ANP32E BIRC5 AURKB AURKA CDCA5 CDK1 CDCA8 CCNB1 CCNB2 CDKN3 CENPE CDCA3 CENPM CDC20 CENPF CENPA CKS2 CKS1B DEPDC1B DTL DLGAP5 EXO1 FANCI FAM111A HIST1H1A HMGB2 HMGN2 HMMR IQGAP3 ITM2A KIF11 KIF23 KIF22 KIFC1 KPNA2 KIF18B KNSTRN MKI67 NID1 NEK2 PBK PHGDH PLK1 RACGAP1 RRM2 SHCBP1 SPC25 SPAG5 TACC3 TOP2A UBE2C TUBB6 TTK	163	746	13366
C2	KOBAYASHI_EGFR_SIGNALING_24HR_DN	M16010	3.64e-17	7.52e-21	0.214229	64	BIRC5 AURKB AURKA CDK1 CCNE2 CEP55 CDCA8 CCNB1 CCNA2 CDKN3 CDCA3 CENPM CDC20 CENPA CCNF CKS2 CKS1B DTL DUT DUSP4 ECT2 DLGAP5 EXO1 EZH2 FANCI FAM111A HELLS H2AFX HMGB2 HMMR KIF11 KIF23 KPNA2 KIF18B MCM3 MKI67 NCAPG MYBL1 NEK2 NME1 ORC1 PBK POLR2D PLK1 RANBP1 RACGAP1 RNASEH2A RRM2 SLC29A1 SHCBP1 SLC43A3 SNRPA1 SRM SPC25 SPAG5 TFDP1 TEX30 TOP2A UBE2C TYMS UBE2S TUBB6 TUBA1B TTK	237	746	13366
C2	GRAHAM_CML_DIVIDING_VS_NORMAL_QUIESCENT_UP	M3155	6.99e-17	1.8e-20	0.267357	53	BIRC5 AURKB AURKA CCNE1 CDK1 CCNE2 CEP55 CCNB1 CCNA2 CCNB2 CDKN3 CENPM CDC20 CENPF CENPA CHEK1 CKS1B COTL1 DLC1 DUT ECT2 DLGAP5 EZH2 FANCI H2AFX HPGDS HMMR KIF11 KPNA2 KIF18B NCAPG NEK2 PBK PDLIM1 PRG2 RANBP1 RACGAP1 RMDN1 RNASEH2A RRM2 RPA3 SERPINB2 SPC25 SPAG5 SNRNP25 STMN1 TOP2A TST UBE2C TYMS UBE2S TUBB6 TTK	164	746	13366
C2	SOTIRIOU_BREAST_CANCER_GRADE_1_VS_3_UP	M3766	2.74e-16	8.49e-20	0.292013	48	BIRC5 AURKB AURKA CCT5 CDK1 CCNE2 CEP55 CDCA8 CCNB1 CCNA2 CENPI CCNB2 CDKN3 CENPE CDCA3 CDC20 CENPF CENPA CKS2 CHEK1 ECT2 DLGAP5 EXO1 EZH2 HMGB3 HMMR KIF11 KIFC1 KPNA2 KIF18B MCM3 MKI67 NEK2 NME1 NUTF2 PLK1 PSMA7 RACGAP1 RNASEH2A RRM2 SPAG5 TACC3 STMN1 TOP2A UBE2C UBE2S TUBA1B TTK	138	746	13366
C2	TARTE_PLASMA_CELL_VS_PLASMABLAST_DN	M19745	9.8e-16	3.54e-19	0.184187	66	AHCY ASNA1 ARHGDIB CCNE1 CCT5 CDK1 CD180 CCND2 CCNB1 CCNA2 CCT7 CDKN3 CENPE CDC20 CENPA CCNF CKS2 CLIC1 CKS1B COPS5 CYCS CYTIP DUT DLGAP5 EZH2 EIF2S1 HMGB2 HMMR ITGB7 KIF11 KIF23 KIF22 KIFC1 KPNA2 LDHB LBR LSP1 LGALS1 MAPK1 MCM3 MKI67 NDUFA9 NEK2 NME1 ORC1 PDLIM1 PSMA2 PSMA1 PSMC5 PSMB2 PSMA5 PSMD4 PSMD14 RRM2 S100A10 SELL SLC16A1 SOD2 TMSB10 TOP2A UBE2C TYMS UBE2S UCHL3 TTK YWHAH	275	746	13366
H	HALLMARK_E2F_TARGETS	M5925	1.55e-15	6.42e-19	0.231421	54	AK2 ANP32E BIRC5 AURKB CCNE1 CDK1 CDCA8 CCNB2 CDKN3 CENPE CDCA3 CDK4 CENPM CDC20 CKS2 CHEK1 CKS1B CIT DCK DCTPP1 DUT DLGAP5 EZH2 EIF2S1 HELLS H2AFX HMGB2 HMGB3 HMGA1 HMMR KIF22 KPNA2 KIF18B LBR MCM3 MKI67 NME1 PHF5A PLK1 RANBP1 RACGAP1 RNASEH2A RBBP7 RRM2 RPA3 SLBP SNRPB SPC25 SPAG5 SRSF1 TACC3 STMN1 TOP2A UBE2S	188	746	13366
C2	FISCHER_G2_M_CELL_CYCLE	M130	7.17e-15	3.33e-18	0.213795	55	ARL6IP1 ARHGAP11A ANP32E BIRC5 AURKB AURKA CDK1 CEP55 CDCA8 CCNB1 CCNA2 CDC25C CCNB2 CENPE CDC20 CENPF CENPA CCNF CKS2 CKS1B CIT DEPDC1B DUSP4 ECT2 FAM83D GOT1 H2AFX HMGB2 HMGB3 HMMR IQGAP3 KIF11 KIF23 KIF22 KIFC1 KPNA2 KIF18B LBR MPHOSPH9 MKI67 NEK2 PBK PLEKHA5 PLK1 RACGAP1 RNF4 SHCBP1 SPAG5 STK17B TACC3 TNFAIP8L1 TOP2A UBE2C UBE2S TTK	204	746	13366
C2	CROONQUIST_IL6_DEPRIVATION_DN	M18506	9.05e-15	4.67e-18	0.35723	38	ANP32E AURKB AURKA CDK1 CCNE2 CCNB1 CCNA2 CCNB2 CDKN3 CENPE CDC20 CENPA CCNF CKS2 CHEK1 CKS1B DUT FANCI HMGB2 HMGA1 HMMR ITM2A KIF11 KIF22 KIFC1 KPNA2 MCM3 MKI67 PLK1 RRM2 SNRPA1 SPC25 SPAG5 STMN1 TOP2A UBE2C TYMS TTK	92	746	13366
C2	WONG_EMBRYONIC_STEM_CELL_CORE	M7079	5.03e-14	2.85e-17	0.158244	67	ANP32E BIRC5 AURKB AURKA CDCA7 CDCA5 CCT5 CDK1 CDCA8 CCND2 CCNA2 CCNB2 CDKN3 CDCA3 CDK4 CDC20 CCNF CKS2 CHEK1 CKS1B CYCS DTL DLGAP5 EXO1 ETFA EIF3I EIF3L FBL HELLS HMGB2 HNRNPL HNRNPAB KIF11 KIF23 KIF22 KPNA2 MCM3 MRPL39 MRTO4 NDUFA9 NDUFA11 NEK2 NDUFB10 NIFK ORC1 PHF5A PLK1 PSMB5 PSMB6 PSMA7 PSMA5 PSMD14 RACGAP1 RCC1 RPS8 RRM2 RPA3 SDHD SEPHS2 SLC16A1 SNRNP40 SNRPA1 SPAG5 TMEFF1 TIMM13 TOP2A TTK	313	746	13366
C2	ZHOU_CELL_CYCLE_GENES_IN_IR_RESPONSE_24HR	M2608	7.18e-14	4.45e-17	0.288725	41	ALYREF BIRC5 BORA CDK1 CEP55 CDCA8 CCNB1 CCNA2 CCNB2 CDKN3 CDC20 CENPF CENPA CLN6 DCTPP1 DLGAP5 EXO1 EZH2 EIF2S1 H2AFX HMGB2 HMGB3 HMMR KIF11 KIF23 KIF22 KIFC1 KPNA2 KNSTRN LBR MCM3 MAGOHB NEK2 RANBP1 RACGAP1 SPC25 SPAG5 TOP2A UBE2C UHRF1 TTK	119	746	13366
C2	MISSIAGLIA_REGULATED_BY_METHYLATION_DN	M6866	3.86e-13	2.59e-16	0.299327	38	ALYREF ARL6IP1 ANP32B AURKA CDK1 CCNA2 CDC25C CDKN3 CENPE CENPM CENPF CHEK1 DUT DLGAP5 EZH2 FBL HMGB2 HMGB3 HNRNPL HNRNPAB HMGN2 KIF23 KIF22 KIFC1 LBR MKI67 NEK2 NRGN PCBP2 RANBP1 RCC1 RNASEH2A RPA3 SNRNP40 STMN1 UBE2C TYMS UBE2K	107	746	13366
C2	FISCHER_DREAM_TARGETS	M149	7.56e-13	5.46e-16	0.0883081	114	AK2 ARL6IP1 ARHGAP11A ANP32E BIRC5 AURKB AURKA CASP2 CDCA7 CDCA5 CCNE1 CCT5 CDK1 CENPW CEP55 CDCA8 CCNB1 CCNA2 CDC25C CCNB2 CDKN3 CENPE CDCA3 CDK4 CENPM CDC20 CENPF CENPA CCNF CHRAC1 CKS2 CHEK1 CKS1B CLN6 CIT DCK DEPDC1B DTL DPYSL2 DUT DNMT3B E2F2 ECT2 DLGAP5 EXO1 EZH2 FANCI FAM111A FAM83D GABPB1 HELLS H2AFX HMGB2 HMGB3 HNRNPF HNRNPAB HMGN2 HMMR IQGAP3 ING1 KIF11 KIF23 KIF22 KIFC1 KPNA2 KIF18B LB…	791	746	13366
C2	DUTERTRE_ESTRADIOL_RESPONSE_24HR_UP	M2156	2.24e-12	1.74e-15	0.150167	62	ARHGAP11A BIRC5 AURKB AURKA C1QTNF6 CDCA7 CDCA5 CDK1 CCNE2 CEP55 CCNA2 CENPI CCNB2 CENPM CHAF1B CHEK1 CIT CXCL12 DEPDC1B DTL DUT E2F2 DLGAP5 EXO1 FANCI FAM83D HIST1H1E HELLS H2AFX IQGAP3 IMPA2 KIF11 KIF23 KIFC1 KNSTRN MCM3 MPHOSPH9 MKI67 NCAPG MYBL1 MYB NME1 PBK PLK1 RACGAP1 RNASEH2A RRM2 RPA3 SLC29A1 SHCBP1 SPAG5 SNRNP25 TACC3 STMN1 TFDP1 TONSL TOP2A TST UBE2C TYMS UHRF1 TTK	301	746	13366
C2	VECCHI_GASTRIC_CANCER_EARLY_UP	M18855	4.32e-12	3.57e-15	0.133076	68	ALYREF ANP32E BOK BIRC5 AURKA CALML4 CDCA7 CDCA5 CCNE1 CDK1 CENPW CEP55 CCNB1 CCNA2 CCNB2 CDKN3 CENPM CDC20 CENPF CENPA CKS2 CHEK1 CLDN2 CKS1B CRIP1 DEPDC1B DTL ECT2 DLGAP5 EZH2 FANCI FERMT1 HMGB3 HMGA1 IFITM2 IFITM1 IFITM3 HMMR IL15RA KIF18B MKI67 MUC13 NCAPG MRTO4 MTCH2 MYB NEK2 NME1 NUP62CL PBK PFDN4 PRELID1 PSMA7 RANBP1 RACGAP1 RRM2 RPA3 S100A10 S100A6 SNRPB SOD2 TFDP1 TIMM13 TOP2A UBE2C UHRF…	360	746	13366
C2	BENPORATH_PROLIFERATION	M2114	6.32e-12	5.55e-15	0.242694	40	BIRC5 AURKA CDCA7 CDCA5 CDK1 CCNB2 CDKN3 CENPE CENPM CENPF CENPA CHAF1B CKS2 CKS1B COX5A DTL EXO1 EZH2 FAM49B GNB4 KPNA2 KNSTRN LBR MCM3 MAGOHB NCAPG NEK2 NDUFB5 PBK PSMB4 RANBP1 RACGAP1 RBM8A RRM2 SPAG5 STMN1 TMSB10 TOP2A TYMS TTK	134	746	13366
C2	WINNEPENNINCKX_MELANOMA_METASTASIS_UP	M6387	8.72e-12	8.1e-15	0.2309	41	ARF4 BIRC5 AURKA CDCA5 CCT5 CEP55 CDCA8 CCNB1 CCT7 CCNB2 CDKN3 CENPF CENPA CKS2 CHEK1 CKS1B ECT2 DLGAP5 EXO1 GJC1 KIF11 KPNA2 KIF18B KNSTRN NCAPG NANS NEK2 NME1 RANBP1 RACGAP1 RHBDL2 RRM2 RPA3 SHCBP1 SRP19 SPC25 SPAG5 TMEM136 TOP2A TYMS UHRF1	143	746	13366
C2	PUJANA_CHEK2_PCC_NETWORK	M11961	2.21e-11	2.16e-14	0.0893246	100	ARHGAP11A ANP32E AURKB AURKA C1QBP CASP2 CCT5 CDK1 CCNE2 CCNB1 CCNA2 CDV3 CENPI CCNB2 CENPE CDK4 CCT8 CDC20 CENPF CD79B CENPA CCNF CKS2 CHEK1 CKS1B CPSF4 CYCS DCK DUT DLGAP5 EXO1 ETFA ERH EZH2 EIF2S1 FANCI FBL GCH1 GTF2H4 HMGB2 HMGN1 HMGB3 IDI1 HNRNPL HNRNPF HNRNPAB HMGN2 HMMR KIF11 KIFC1 KPNA2 LDHB KRT20 LBR LSM6 MCM3 MPHOSPH9 MKI67 NME1 NUTF2 PIK3CG PFDN4 POP5 PLK1 PSMA2 PSMA1 PSMA6 PSMA5 PRR3 …	689	746	13366
C2	REACTOME_REGULATION_OF_MITOTIC_CELL_CYCLE	M851	4e-11	4.26e-14	0.352637	29	AURKB AURKA CDK1 CCNB1 CCNA2 CDC20 PLK1 PSMA2 PSMB7 PSMB5 PSMB3 PSMA1 PSMB6 PSMA6 PSMC5 PSMB9 PSMC4 PSMD7 PSMA7 PSMB2 PSMA5 PSMD4 PSMD13 PSMD14 PSMB10 PSMD8 PSMB4 PSMB1 UBE2C	71	746	13366
C2	PUJANA_BRCA1_PCC_NETWORK	M5611	4e-11	4.47e-14	0.0601185	163	ABCG2 ACTR2 ACTR3 AK2 AHCY ARHGAP11A ANP32B ARHGDIB ANP32E ARPC2 AURKB AURKA C1QBP CASP2 CCNE1 CCT5 CDK1 CCNE2 CD180 CCNB1 CCNA2 CDV3 CDC25C CENPI CD37 CCT7 CCNB2 CDKN3 CENPE CDK4 CCT8 CDC20 CENPF CD40 CD79B CENPA CCNF CHAF1B CKS2 CNOT8 CHEK1 CKS1B COX5A COPS5 CPSF4 CYCS DCK EDEM1 DUT DLGAP5 EXO1 ETFA EIF3I ERH ELAVL1 EZH2 EIF2S1 EIF4E2 FANCI FCHO1 FBL H2AFY H2AFX GTF2H4 HINT1 HMGB2 HMGN1 HMGB3 H…	1406	746	13366
C2	REACTOME_SCFSKP2_MEDIATED_DEGRADATION_OF_P27_P21	M1081	4e-11	4.54e-14	0.454391	25	CCNE1 CCNE2 CCNA2 CKS1B PSMA2 PSMB7 PSMB5 PSMB3 PSMA1 PSMB6 PSMA6 PSMC5 PSMB9 PSMC4 PSMD7 PSMA7 PSMB2 PSMA5 PSMD4 PSMD13 PSMD14 PSMB10 PSMD8 PSMB4 PSMB1	49	746	13366
REACTOME	Regulation of mitotic cell cycle	R-HSA-453276	6.2e-11	7.36e-14	0.323934	30	AURKB AURKA CDK1 CCNB1 CCNA2 CDC20 NEK2 PLK1 PSMA2 PSMB7 PSMB5 PSMB3 PSMA1 PSMB6 PSMA6 PSMC5 PSMB9 PSMC4 PSMD7 PSMA7 PSMB2 PSMA5 PSMD4 PSMD13 PSMD14 PSMB10 PSMD8 PSMB4 PSMB1 UBE2C	79	746	13366
REACTOME	SCF(Skp2)-mediated degradation of p27/p21	R-HSA-187577	6.45e-11	8e-14	0.408472	26	CCNE1 CCNE2 CCNA2 CDK4 CKS1B PSMA2 PSMB7 PSMB5 PSMB3 PSMA1 PSMB6 PSMA6 PSMC5 PSMB9 PSMC4 PSMD7 PSMA7 PSMB2 PSMA5 PSMD4 PSMD13 PSMD14 PSMB10 PSMD8 PSMB4 PSMB1	56	746	13366
C2	BASAKI_YBX1_TARGETS_UP	M14985	7.72e-11	9.96e-14	0.152848	53	ALYREF BIRC5 AURKB BORA AURKA CDK1 CENPW CEP55 CDCA8 CCNB1 CCNA2 CENPI CCNB2 CDKN3 CDCA3 CENPM CDC20 CDK2AP2 CENPA CHEK1 COMMD4 COTL1 DLC1 DEPDC1B DTL FANCI FAM83D FOXE1 H2AFX HINT1 HMGB2 KIF23 KIF22 KPNA2 KNSTRN MCM3 MKI67 MYBL1 NEK2 PBK PLK1 PRELID1 PSMB6 S100A3 SIVA1 SHCBP1 SNRPA1 TCP11L1 UBE2C TYMS UHRF1 TUBB6 YWHAH	254	746	13366
C2	REACTOME_G1_S_TRANSITION	M17283	8.52e-11	1.14e-13	0.274187	33	CCNE1 CDK1 CCNE2 CCNB1 CCNA2 CKS1B MCM3 ORC1 PSMA2 PSMB7 PSMB5 PSMB3 PSMA1 PSMB6 PSMA6 PSMC5 PSMB9 PSMC4 PSMD7 PSMA7 PSMB2 PSMA5 PSMD4 PSMD13 PSMD14 PSMB10 PSMD8 PSMB4 PSMB1 RRM2 RPA3 TFDP1 TYMS	100	746	13366
C2	REACTOME_MITOTIC_G1_G1_S_PHASES	M848	8.68e-11	1.25e-13	0.241707	36	CCNE1 CDK1 CCNE2 CCND2 CCNB1 CCNA2 CDK4 CKS1B E2F2 MCM3 ORC1 PSMA2 PSMB7 PSMB5 PSMB3 PSMA1 PSMB6 PSMA6 PSMC5 PSMB9 PSMC4 PSMD7 PSMA7 PSMB2 PSMA5 PSMD4 PSMD13 PSMD14 PSMB10 PSMD8 PSMB4 PSMB1 RRM2 RPA3 TFDP1 TYMS	121	746	13366
GO	anaphase-promoting complex-dependent catabolic process	GO:0031145	8.68e-11	1.3e-13	0.330853	29	AURKB AURKA CDK1 CCNB1 CDC20 PLK1 PSMA2 PSMB7 PSMB5 PSMB3 PSMA1 PSMB6 PSMA6 PSMC5 PSMB9 PSMC4 PSMD7 PSMA7 PSMB2 PSMA5 PSMD4 PSMD13 PSMD14 PSMB10 PSMD8 PSMB4 PSMB1 UBE2C UBE2S	75	746	13366
C2	CROONQUIST_NRAS_SIGNALING_DN	M10739	8.68e-11	1.3e-13	0.349984	28	AURKB AURKA CDK1 CCNB1 CCNA2 CDC25C CCNB2 CDKN3 CDC20 CENPA CHEK1 CKS1B DUT EXO1 H2AFX HMGB2 HMGA1 KIF11 KIF22 MCM3 MKI67 PLK1 SNRPA1 SPC25 SPAG5 STMN1 TOP2A UBE2C	69	746	13366
KEGG	Proteasome	ko03050	9.44e-11	1.46e-13	0.491806	23	ADRM1 POMP PSMA2 PSMB7 PSMB5 PSMB3 PSMA1 PSMB6 PSMA6 PSMC5 PSMB9 PSMC4 PSMD7 PSMA7 PSMB2 PSMA5 PSMD4 PSMD13 PSMD14 PSMB10 PSMD8 PSMB4 PSMB1	42	746	13366
REACTOME	Activation of APC/C and APC/C:Cdc20 mediated degradation of mitotic proteins	R-HSA-176814	1.08e-10	1.72e-13	0.344187	28	CDK1 CCNB1 CCNA2 CDC20 NEK2 PLK1 PSMA2 PSMB7 PSMB5 PSMB3 PSMA1 PSMB6 PSMA6 PSMC5 PSMB9 PSMC4 PSMD7 PSMA7 PSMB2 PSMA5 PSMD4 PSMD13 PSMD14 PSMB10 PSMD8 PSMB4 PSMB1 UBE2C	70	746	13366
C2	AMUNDSON_GAMMA_RADIATION_RESPONSE	M14767	1.26e-10	2.09e-13	0.523134	22	AURKB AURKA CDK1 CCNB1 CCNA2 CDC25C CCNB2 CENPE CENPF CENPA CCNF CKS2 DNMT3B H2AFX KIF23 KIFC1 LBR NEK2 PLK1 TACC3 UBE2C TTK	38	746	13366
C2	HORIUCHI_WTAP_TARGETS_DN	M10279	1.73e-10	2.95e-13	0.140615	55	BIRC5 AURKB AURKA C1QBP CDK1 CENPW CEP55 CDCA8 CCNB1 CCNA2 CDH2 CCT7 CCNB2 CDKN3 CDCA3 CENPM CDC20 CENPA CKS2 CMPK1 CKS1B EDEM1 EBPL DLGAP5 FBL FAM83D HELLS H2AFX HMGB2 HMGA1 HMMR KIF11 KIF23 KIF22 LDHB KIF18B LBR MKI67 NCAPG NEK2 NUCKS1 PBK PLK1 RACGAP1 RRM2 SPC25 SPAG5 SYT1 TMEM123 TOP2A UBE2C TYMS UBE2S UHRF1 TTK	280	746	13366
REACTOME	Mitotic G1-G1/S phases	R-HSA-453279	1.84e-10	3.22e-13	0.222382	37	CCNE1 CDK1 CCNE2 CCND2 CCNB1 CCNA2 CDK4 CKS1B E2F2 MCM3 ORC1 PSMA2 PSMB7 PSMB5 PSMB3 PSMA1 PSMB6 PSMA6 PSMC5 PSMB9 PSMC4 PSMD7 PSMA7 PSMB2 PSMA5 PSMD4 PSMD13 PSMD14 PSMB10 PSMD8 PSMB4 PSMB1 RRM2 RPA3 TFDP1 TOP2A TYMS	133	746	13366
C2	REACTOME_CELL_CYCLE_CHECKPOINTS	M16647	1.86e-10	3.5e-13	0.258472	33	CCNE1 CDK1 CCNE2 CCNB1 CDC25C CCNB2 CDC20 CHEK1 MCM3 ORC1 PSMA2 PSMB7 PSMB5 PSMB3 PSMA1 PSMB6 PSMA6 PSMC5 PSMB9 PSMC4 PSMD7 PSMA7 PSMB2 PSMA5 PSMD4 PSMD13 PSMD14 PSMB10 PSMD8 PSMB4 PSMB1 RPA3 UBE2C	105	746	13366
REACTOME	G1/S Transition	R-HSA-69206	1.86e-10	3.56e-13	0.247758	34	CCNE1 CDK1 CCNE2 CCNB1 CCNA2 CDK4 CKS1B MCM3 ORC1 PSMA2 PSMB7 PSMB5 PSMB3 PSMA1 PSMB6 PSMA6 PSMC5 PSMB9 PSMC4 PSMD7 PSMA7 PSMB2 PSMA5 PSMD4 PSMD13 PSMD14 PSMB10 PSMD8 PSMB4 PSMB1 RRM2 RPA3 TFDP1 TYMS	112	746	13366
C2	POOLA_INVASIVE_BREAST_CANCER_UP	M5369	1.86e-10	3.56e-13	0.169677	46	BIRC5 AURKA CDK1 CCNE2 CEP55 CCNA2 CCNB2 CDKN3 CCL8 CDC20 CENPF CD40 CD79B CENPA CKS2 CSF2RB CXCL11 COTL1 CYTIP DTL DLGAP5 FANCI GREM1 KDELR3 ISG20 IRF8 KIF11 LAPTM5 LRMP MMP9 NCAPG NCF2 NEK2 NPL PBK PLEK PSCA RRM2 SAMSN1 SELL SLC16A3 SPC25 STK17B STMN1 TOP2A TYMS	204	746	13366
REACTOME	The role of GTSE1 in G2/M progression after G2 checkpoint	R-HSA-8852276	2.39e-10	4.68e-13	0.390615	25	CDK1 CCNB1 CCNB2 PLK1 PSMA2 PSMB7 PSMB5 PSMB3 PSMA1 PSMB6 PSMA6 PSMC5 PSMB9 PSMC4 PSMD7 PSMA7 PSMB2 PSMA5 PSMD4 PSMD13 PSMD14 PSMB10 PSMD8 PSMB4 PSMB1	56	746	13366
C2	WHITEFORD_PEDIATRIC_CANCER_MARKERS	M7854	2.68e-10	5.39e-13	0.252598	33	BIRC5 AURKA CDCA7 CDCA5 CDK1 CDCA8 CCNB1 CCNA2 CCNB2 CENPE CDK4 CENPF CENPA CKS2 CKS1B DLGAP5 H2AFX HMGB3 KIF11 KPNA2 KLKB1 NEK2 NME1 PBK RNASEH2A RRM2 STMN1 TMEFF1 TOP2A UBE2C TYMS UHRF1 TTK	107	746	13366
C2	LEE_EARLY_T_LYMPHOCYTE_UP	M7357	2.7e-10	5.58e-13	0.289014	30	BIRC5 AURKA CDK1 CENPW CEP55 CCNB2 CDKN3 CDCA3 CENPA CKS2 CXXC5 DTL E2F2 DLGAP5 FANCI HMGB3 HMMR KIF11 KIF18B MKI67 NCAPG MYB NEK2 PBK RRM2 TOP2A UBE2C TYMS UHRF1 TTK	87	746	13366
C2	KEGG_PROTEASOME	M10680	3.13e-10	6.63e-13	0.480772	22	POMP PSMA2 PSMB7 PSMB5 PSMB3 PSMA1 PSMB6 PSMA6 PSMC5 PSMB9 PSMC4 PSMD7 PSMA7 PSMB2 PSMA5 PSMD4 PSMD13 PSMD14 PSMB10 PSMD8 PSMB4 PSMB1	41	746	13366
REACTOME	APC/C:Cdc20 mediated degradation of mitotic proteins	R-HSA-176409	3.19e-10	6.92e-13	0.335491	27	CDK1 CCNB1 CCNA2 CDC20 NEK2 PSMA2 PSMB7 PSMB5 PSMB3 PSMA1 PSMB6 PSMA6 PSMC5 PSMB9 PSMC4 PSMD7 PSMA7 PSMB2 PSMA5 PSMD4 PSMD13 PSMD14 PSMB10 PSMD8 PSMB4 PSMB1 UBE2C	69	746	13366
C2	REACTOME_CYCLIN_E_ASSOCIATED_EVENTS_DURING_G1_S_TRANSITION_	M14520	3.9e-10	8.67e-13	0.375221	25	CCNE1 CCNE2 CCNA2 CKS1B PSMA2 PSMB7 PSMB5 PSMB3 PSMA1 PSMB6 PSMA6 PSMC5 PSMB9 PSMC4 PSMD7 PSMA7 PSMB2 PSMA5 PSMD4 PSMD13 PSMD14 PSMB10 PSMD8 PSMB4 PSMB1	58	746	13366
C2	CHANG_CYCLING_GENES	M11537	3.91e-10	8.88e-13	0.218996	36	ANP32E BIRC5 AURKA CDCA7 CDCA5 CDK1 CDCA8 CCNA2 CDC25C CCNB2 CDKN3 CENPM CENPF CENPA CCNF CKS2 DEPDC1B DLGAP5 EXO1 EZH2 FAM83D HELLS H2AFX HMMR KIF23 KIF22 KIFC1 PBK PLK1 RRM2 SPAG5 TACC3 TOP2A UBE2C UBE2S UHRF1	131	746	13366
GO	regulation of ubiquitin protein ligase activity	GO:1904666	4.38e-10	1.02e-12	0.293584	29	CDK1 CCNB1 CDC20 PLK1 PSMA2 PSMB7 PSMB5 PSMB3 PSMA1 PSMB6 PSMA6 PSMC5 PSMB9 PSMC4 PSMD7 PSMA7 PSMB2 PSMA5 PSMD4 PSMD13 PSMD14 PSMB10 PTEN PSMD8 PSMB4 PSMB1 RPL11 UBE2C UBE2S	83	746	13366
GO	positive regulation of ubiquitin protein ligase activity	GO:1904668	4.71e-10	1.12e-12	0.307823	28	CDK1 CCNB1 CDC20 PLK1 PSMA2 PSMB7 PSMB5 PSMB3 PSMA1 PSMB6 PSMA6 PSMC5 PSMB9 PSMC4 PSMD7 PSMA7 PSMB2 PSMA5 PSMD4 PSMD13 PSMD14 PSMB10 PTEN PSMD8 PSMB4 PSMB1 UBE2C UBE2S	77	746	13366
REACTOME	G1/S DNA Damage Checkpoints	R-HSA-69615	4.82e-10	1.17e-12	0.367916	25	CCNE1 CCNE2 CCNA2 CHEK1 PSMA2 PSMB7 PSMB5 PSMB3 PSMA1 PSMB6 PSMA6 PSMC5 PSMB9 PSMC4 PSMD7 PSMA7 PSMB2 PSMA5 PSMD4 PSMD13 PSMD14 PSMB10 PSMD8 PSMB4 PSMB1	59	746	13366
C2	REACTOME_P53_DEPENDENT_G1_DNA_DAMAGE_RESPONSE	M770	5e-10	1.24e-12	0.423353	23	CCNE1 CCNE2 PSMA2 PSMB7 PSMB5 PSMB3 PSMA1 PSMB6 PSMA6 PSMC5 PSMB9 PSMC4 PSMD7 PSMA7 PSMB2 PSMA5 PSMD4 PSMD13 PSMD14 PSMB10 PSMD8 PSMB4 PSMB1	48	746	13366
C2	REACTOME_APC_C_CDH1_MEDIATED_DEGRADATION_OF_CDC20_AND_OTHER_APC_C_CDH1_TARGETED_PROTEINS_IN_LATE_MITOSIS_EARLY_G1	M1030	6.2e-10	1.57e-12	0.360853	25	AURKB AURKA CDC20 PLK1 PSMA2 PSMB7 PSMB5 PSMB3 PSMA1 PSMB6 PSMA6 PSMC5 PSMB9 PSMC4 PSMD7 PSMA7 PSMB2 PSMA5 PSMD4 PSMD13 PSMB10 PSMD8 PSMB4 PSMB1 UBE2C	60	746	13366
REACTOME	Cyclin A:Cdk2-associated events at S phase entry	R-HSA-69656	6.2e-10	1.6e-12	0.338126	26	CCNE1 CCNE2 CCNA2 CDK4 CKS1B PSMA2 PSMB7 PSMB5 PSMB3 PSMA1 PSMB6 PSMA6 PSMC5 PSMB9 PSMC4 PSMD7 PSMA7 PSMB2 PSMA5 PSMD4 PSMD13 PSMD14 PSMB10 PSMD8 PSMB4 PSMB1	66	746	13366
REACTOME	Regulation of APC/C activators between G1/S and early anaphase	R-HSA-176408	7.55e-10	2.01e-12	0.31405	27	CDK1 CCNB1 CCNA2 CDC20 PLK1 PSMA2 PSMB7 PSMB5 PSMB3 PSMA1 PSMB6 PSMA6 PSMC5 PSMB9 PSMC4 PSMD7 PSMA7 PSMB2 PSMA5 PSMD4 PSMD13 PSMD14 PSMB10 PSMD8 PSMB4 PSMB1 UBE2C	73	746	13366
REACTOME	Cyclin E associated events during G1/S transition	R-HSA-69202	7.55e-10	2.1e-12	0.332246	26	CCNE1 CCNE2 CCNA2 CDK4 CKS1B PSMA2 PSMB7 PSMB5 PSMB3 PSMA1 PSMB6 PSMA6 PSMC5 PSMB9 PSMC4 PSMD7 PSMA7 PSMB2 PSMA5 PSMD4 PSMD13 PSMD14 PSMB10 PSMD8 PSMB4 PSMB1	67	746	13366
REACTOME	APC:Cdc20 mediated degradation of cell cycle proteins prior to satisfation of the cell cycle checkpoint	R-HSA-179419	7.55e-10	2.1e-12	0.332246	26	CDK1 CCNA2 CDC20 NEK2 PSMA2 PSMB7 PSMB5 PSMB3 PSMA1 PSMB6 PSMA6 PSMC5 PSMB9 PSMC4 PSMD7 PSMA7 PSMB2 PSMA5 PSMD4 PSMD13 PSMD14 PSMB10 PSMD8 PSMB4 PSMB1 UBE2C	67	746	13366
REACTOME	APC/C:Cdh1 mediated degradation of Cdc20 and other APC/C:Cdh1 targeted proteins in late mitosis/early G1	R-HSA-174178	7.55e-10	2.1e-12	0.332246	26	AURKB AURKA CDC20 PLK1 PSMA2 PSMB7 PSMB5 PSMB3 PSMA1 PSMB6 PSMA6 PSMC5 PSMB9 PSMC4 PSMD7 PSMA7 PSMB2 PSMA5 PSMD4 PSMD13 PSMD14 PSMB10 PSMD8 PSMB4 PSMB1 UBE2C	67	746	13366
C2	NAKAYAMA_SOFT_TISSUE_TUMORS_PCA2_UP	M2761	9.17e-10	2.6e-12	0.309052	27	BIRC5 CDK1 CEP55 CDCA8 CCNB1 CCNA2 CCNB2 CDKN3 CENPE CDC20 CENPF CENPA CKS2 DLGAP5 GREM1 HMMR KIF11 LEF1 MKI67 NEK2 PBK RRM2 SCG5 SLC16A3 TOP2A UBE2C UBE2S	74	746	13366
GO	regulation of ubiquitin-protein ligase activity involved in mitotic cell cycle	GO:0051439	9.54e-10	2.76e-12	0.32654	26	CDK1 CCNB1 CDC20 PLK1 PSMA2 PSMB7 PSMB5 PSMB3 PSMA1 PSMB6 PSMA6 PSMC5 PSMB9 PSMC4 PSMD7 PSMA7 PSMB2 PSMA5 PSMD4 PSMD13 PSMD14 PSMB10 PSMD8 PSMB4 PSMB1 UBE2C	68	746	13366
REACTOME	p53-Dependent G1/S DNA damage checkpoint	R-HSA-69580	1.23e-09	3.6e-12	0.365239	24	CCNE1 CCNE2 CCNA2 PSMA2 PSMB7 PSMB5 PSMB3 PSMA1 PSMB6 PSMA6 PSMC5 PSMB9 PSMC4 PSMD7 PSMA7 PSMB2 PSMA5 PSMD4 PSMD13 PSMD14 PSMB10 PSMD8 PSMB4 PSMB1	57	746	13366
C2	RHODES_UNDIFFERENTIATED_CANCER	M8365	1.24e-09	3.7e-12	0.341012	25	ADRM1 BIRC5 CDK1 CCNB1 CCNA2 CDKN3 CDC20 CENPA CKS2 CKS1B DLGAP5 EZH2 H2AFX KIF23 KPNA2 MCM3 NME1 PSMB7 PSMD14 RPA3 SLC16A1 TMSB10 TOP2A UBE2C UBE2S	63	746	13366
H	HALLMARK_G2M_CHECKPOINT	M5901	1.26e-09	3.83e-12	0.168786	42	BIRC5 AURKB CDK1 CCNA2 CCNB2 CDKN3 CENPE CDK4 CDC20 CENPF CENPA CCNF CKS2 CHEK1 CKS1B E2F2 EXO1 EZH2 H2AFX HMGB3 HMGA1 HMGN2 HMMR KIF11 KIF23 KIF22 KPNA2 LBR MCM3 MKI67 NEK2 PBK PLK1 RACGAP1 SRSF1 TACC3 STMN1 TFDP1 TOP2A UBE2C UBE2S TTK	187	746	13366
C2	CHIANG_LIVER_CANCER_SUBCLASS_PROLIFERATION_UP	M3268	1.55e-09	4.8e-12	0.187776	38	BIRC5 AURKB CDCA7 CDCA5 CCNE1 CDK1 CEP55 CCNB1 CCNA2 CCNB2 CDKN3 CENPE CDC20 CENPF DEPDC1B DTL ECT2 DLGAP5 EZH2 FANCI HELLS HMGB2 KIF11 KIF23 KIF18B MMP9 MKI67 NCAPG NEK2 PBK PKDCC PDE9A RACGAP1 SLC16A3 SHCBP1 TOP2A UBE2C TTK	156	746	13366
C2	BENPORATH_CYCLING_GENES	M8156	1.59e-09	5.01e-12	0.0878038	81	ARHGEF39 ARL6IP1 ARHGAP11A ANP32B ARHGDIB ANP32E BIRC5 AURKB BORA BRD7 AURKA CDCA7 CCNE1 CCNE2 CDK20 CEP55 CDCA8 CCNB1 CCNA2 CDC25C CCNB2 CDKN3 CENPE CDCA3 CENPM CDC20 CENPF CENPA CCNF CHAF1B CKS2 CKS1B CIT DEPDC1B DTL DUSP4 ECT2 DLGAP5 EXO1 FABP1 FANCI FAM83D FKBP1A GOT1 HELLS H2AFX HMGB2 HMGB3 HMMR INSM1 KIF11 KIF23 KIF22 KIFC1 KPNA2 KNSTRN LBR MKI67 MORF4L2 MZF1 NEK2 NUCKS1 ORC1 PBK PLK1 PRKAR…	564	746	13366
REACTOME	Regulation of ornithine decarboxylase (ODC)	R-HSA-350562	1.68e-09	5.38e-12	0.412272	22	NQO1 PSMA2 PSMB7 PSMB5 PSMB3 PSMA1 PSMB6 PSMA6 PSMC5 PSMB9 PSMC4 PSMD7 PSMA7 PSMB2 PSMA5 PSMD4 PSMD13 PSMD14 PSMB10 PSMD8 PSMB4 PSMB1	47	746	13366
C2	ALCALAY_AML_BY_NPM1_LOCALIZATION_DN	M19867	1.74e-09	5.65e-12	0.186225	38	ABCG2 ASNA1 BIRC5 CCNB1 CCNA2 CDC25C CCNB2 CDKN3 CENPM CDC20 CCNF CHEK1 CKS1B DUT DLGAP5 EXO1 GPA33 IFITM2 IFITM1 HMMR ITM2A KIF23 KIFC1 MAP2K3 MKI67 MREG PIP5K1B PLAGL1 PRG3 RANBP1 RBM3 RRM2 SERPINI1 SHCBP1 STAP1 TFDP1 UBE2C TYMS	157	746	13366
GO	positive regulation of ubiquitin-protein ligase activity involved in regulation of mitotic cell cycle transition	GO:0051437	1.83e-09	6.06e-12	0.310384	26	CDK1 CCNB1 CDC20 PLK1 PSMA2 PSMB7 PSMB5 PSMB3 PSMA1 PSMB6 PSMA6 PSMC5 PSMB9 PSMC4 PSMD7 PSMA7 PSMB2 PSMA5 PSMD4 PSMD13 PSMD14 PSMB10 PSMD8 PSMB4 PSMB1 UBE2C	71	746	13366
C2	CASORELLI_ACUTE_PROMYELOCYTIC_LEUKEMIA_DN	M18635	1.85e-09	6.22e-12	0.0855837	83	ACTR2 ACTR3 BIRC5 AURKB BEX1 AURKA CCT5 CDK1 CEP55 CCNB1 CCNA2 CDC25C CCT7 CCNB2 CDKN3 CENPE CENPM CDC20 CENPF CD40 CENPA CHEK1 CKS1B CLN6 CREB3 CSF2RB DLC1 DLGAP5 EIF2S1 EIF4E2 FANCI FAM111A GFI1B GOT1 HELLS HMGB3 IDI1 HNRNPF HPGDS HNRNPAB HMMR KIF11 KIF22 KIFC1 KPNA2 LDHB LAPTM5 MCM3 MKI67 MREG NCAPG MYDGF NANS NDN NEK2 NME1 ORC1 PDK3 PDHB PLA2G4A PLK1 PSMB5 PSMA1 PSMB6 PSMD13 PRG2 RRM2 SEPT2 S…	587	746	13366
C2	PUJANA_BRCA2_PCC_NETWORK	M9516	1.94e-09	6.6e-12	0.109962	62	ARHGDIB ANP32E AURKB AURKA CASP2 CDK1 CCNE2 CCNB1 CCNA2 CDC25C CCNB2 CDKN3 CENPE CDC20 CENPF CENPA CCNF CKS2 CHEK1 CPSF4 DUT DLGAP5 EZH2 FANCI GRAP2 H2AFY H2AFX HMGB2 HMGN1 HMMR ITM2A KIF11 KIF23 KIF22 KIFC1 LBR LEF1 MCM3 MPHOSPH9 MKI67 MYBL1 MYB PFDN4 PRR3 RNF4 RNASEH2A RRM2 SIVA1 SNRPB SNRPA1 SPC25 SPAG5 STMN1 TFDP1 TOP2A UBE2C UBE2I TYMS UBE2S TTK YKT6 ZAP70	374	746	13366
C2	GRAHAM_NORMAL_QUIESCENT_VS_NORMAL_DIVIDING_DN	M5198	2.04e-09	7.04e-12	0.290341	27	BIRC5 CCNE1 CDK1 CCNE2 CEP55 CCNA2 CCNB2 CDKN3 CENPM CDC20 CHEK1 CKS1B CSF2RB COTL1 DTL DUT DLGAP5 KIF11 KIF18B NCAPG PRG2 RACGAP1 RNASEH2A RRM2 SNRNP25 TOP2A TYMS	78	746	13366
REACTOME	Ubiquitin-dependent degradation of Cyclin D	R-HSA-75815	2.12e-09	7.44e-12	0.40252	22	CDK4 PSMA2 PSMB7 PSMB5 PSMB3 PSMA1 PSMB6 PSMA6 PSMC5 PSMB9 PSMC4 PSMD7 PSMA7 PSMB2 PSMA5 PSMD4 PSMD13 PSMD14 PSMB10 PSMD8 PSMB4 PSMB1	48	746	13366
GO	negative regulation of ubiquitin protein ligase activity	GO:1904667	2.19e-09	7.82e-12	0.305298	26	CDK1 CCNB1 CDC20 PSMA2 PSMB7 PSMB5 PSMB3 PSMA1 PSMB6 PSMA6 PSMC5 PSMB9 PSMC4 PSMD7 PSMA7 PSMB2 PSMA5 PSMD4 PSMD13 PSMD14 PSMB10 PSMD8 PSMB4 PSMB1 RPL11 UBE2C	72	746	13366
C2	FEVR_CTNNB1_TARGETS_DN	M2343	2.28e-09	8.24e-12	0.0939843	74	BIRC5 BCL7C AURKB BORA CCT5 CDK1 CCNE2 CENPW CCND2 CCNA2 CDV3 CDC25C CENPI CCNB2 CDKN3 CENPE CDC20 CHAF1B CHEK1 CLDN2 DCK ECT2 EXO1 ERH EZH2 EIF3L EIF2S1 FBL GLRX3 H2AFY HELLS HMGB2 HMGN1 HMGB3 IFITM2 HNRNPAB HMGN2 IMPA2 KIF23 KIF22 KIFC1 KPNA2 KNSTRN LBR LIPG MCM3 MKI67 MYB NUTF2 PKDCC PHGDH PLA2G4A PPAT PPARG PSMB7 PSMA1 PSMA6 PTEN RACGAP1 RRM2 SFRP5 SLBP SHCBP1 SLC37A2 SRSF6 SPPL2A SPAG5 SRSF1…	494	746	13366
REACTOME	Cdc20:Phospho-APC/C mediated degradation of Cyclin A	R-HSA-174184	2.28e-09	8.36e-12	0.322975	25	CDK1 CCNA2 CDC20 PSMA2 PSMB7 PSMB5 PSMB3 PSMA1 PSMB6 PSMA6 PSMC5 PSMB9 PSMC4 PSMD7 PSMA7 PSMB2 PSMA5 PSMD4 PSMD13 PSMD14 PSMB10 PSMD8 PSMB4 PSMB1 UBE2C	66	746	13366
C2	REACTOME_CDK_MEDIATED_PHOSPHORYLATION_AND_REMOVAL_OF_CDC6	M709	2.32e-09	8.62e-12	0.432559	21	PSMA2 PSMB7 PSMB5 PSMB3 PSMA1 PSMB6 PSMA6 PSMC5 PSMB9 PSMC4 PSMD7 PSMA7 PSMB2 PSMA5 PSMD4 PSMD13 PSMD14 PSMB10 PSMD8 PSMB4 PSMB1	43	746	13366
GO	mitotic cell cycle process	GO:1903047	2.67e-09	1.01e-11	0.0774246	93	BIRC5 AURKB BORA AURKA CASP2 CALM1 CDCA5 CCNE1 CDK1 CCNE2 CENPW CEP55 CDCA8 CCNB1 CCNA2 CDC25C CCNB2 CDKN3 CENPE CDCA3 CDK4 CDC20 CENPF CENPA CCNF CKS2 CHMP6 CNOT8 CHEK1 CNOT6L CKS1B CIT DLGAP5 FANCI FAM83D HELLS HMMR IQGAP3 KIF11 KIF23 KIF22 KIFC1 KIF18B KNSTRN LMLN MCMBP MCM3 NCAPG NEK2 ORC1 PBK PLAGL1 PPAT PLK1 PSMA2 PSMB7 PSMB5 PSMB3 PSMA1 PSMB6 PSMA6 PSMC5 PSMB9 PSMC4 PSMD7 PSMA7 PSMB2 PSMA5…	698	746	13366
GO	signal transduction involved in mitotic cell cycle checkpoint	GO:0072413	2.67e-09	1.02e-11	0.244187	30	AURKA CASP2 CDK1 CCNB1 CDC25C CNOT8 CNOT6L PLAGL1 PSMA2 PSMB7 PSMB5 PSMB3 PSMA1 PSMB6 PSMA6 PSMC5 PSMB9 PSMC4 PSMD7 PSMA7 PSMB2 PSMA5 PSMD4 PSMD13 PSMD14 PSMB10 PSMD8 PSMB4 PSMB1 TFDP1	100	746	13366
GO	negative regulation of ubiquitin-protein ligase activity involved in mitotic cell cycle	GO:0051436	2.81e-09	1.09e-11	0.317321	25	CDK1 CCNB1 CDC20 PSMA2 PSMB7 PSMB5 PSMB3 PSMA1 PSMB6 PSMA6 PSMC5 PSMB9 PSMC4 PSMD7 PSMA7 PSMB2 PSMA5 PSMD4 PSMD13 PSMD14 PSMB10 PSMD8 PSMB4 PSMB1 UBE2C	67	746	13366
C2	REACTOME_ORC1_REMOVAL_FROM_CHROMATIN	M4138	2.84e-09	1.13e-11	0.337629	24	CCNA2 MCM3 ORC1 PSMA2 PSMB7 PSMB5 PSMB3 PSMA1 PSMB6 PSMA6 PSMC5 PSMB9 PSMC4 PSMD7 PSMA7 PSMB2 PSMA5 PSMD4 PSMD13 PSMD14 PSMB10 PSMD8 PSMB4 PSMB1	61	746	13366
C2	REACTOME_APC_C_CDC20_MEDIATED_DEGRADATION_OF_MITOTIC_PROTEINS	M1032	2.84e-09	1.13e-11	0.337629	24	CDK1 CCNB1 CDC20 PSMA2 PSMB7 PSMB5 PSMB3 PSMA1 PSMB6 PSMA6 PSMC5 PSMB9 PSMC4 PSMD7 PSMA7 PSMB2 PSMA5 PSMD4 PSMD13 PSMB10 PSMD8 PSMB4 PSMB1 UBE2C	61	746	13366
C2	LINDGREN_BLADDER_CANCER_CLUSTER_3_UP	M854	2.93e-09	1.18e-11	0.127285	52	AK2 BIRC5 AURKA CCNE1 CDK1 CEP55 CDCA8 CCNB1 CCNB2 CENPE CENPF CENPA CHAF1B CKS2 CKS1B DLGAP5 EXO1 EZH2 FAM83D GPA33 HMGB2 HMGN2 IMPA2 ING1 IL2RA KIF11 KIF23 KPNA4 KIFC1 KPNA2 MNS1 MLF1 NDUFA9 NEK2 ORC1 PEPD PLAGL1 PPAT PLK1 PSMC4 RACGAP1 RNASEH2A RBBP7 RRM2 RPA3 TACC3 SUCLG1 STMN1 TEX30 TOP2A UBE2C TYMS	284	746	13366
REACTOME	Cross-presentation of soluble exogenous antigens (endosomes)	R-HSA-1236978	2.93e-09	1.21e-11	0.421459	21	PSMA2 PSMB7 PSMB5 PSMB3 PSMA1 PSMB6 PSMA6 PSMC5 PSMB9 PSMC4 PSMD7 PSMA7 PSMB2 PSMA5 PSMD4 PSMD13 PSMD14 PSMB10 PSMD8 PSMB4 PSMB1	44	746	13366
C2	REACTOME_REGULATION_OF_ORNITHINE_DECARBOXYLASE_ODC	M730	2.93e-09	1.21e-11	0.421459	21	NQO1 PSMA2 PSMB7 PSMB5 PSMB3 PSMA1 PSMB6 PSMA6 PSMC5 PSMB9 PSMC4 PSMD7 PSMA7 PSMB2 PSMA5 PSMD4 PSMD13 PSMB10 PSMD8 PSMB4 PSMB1	44	746	13366
GO	negative regulation of cell cycle G2/M phase transition	GO:1902750	3.08e-09	1.29e-11	0.295538	26	AURKA CDK1 CCNA2 FANCI H2AFY PSMA2 PSMB7 PSMB5 PSMB3 PSMA1 PSMB6 PSMA6 PSMC5 PSMB9 PSMC4 PSMD7 PSMA7 PSMB2 PSMA5 PSMD4 PSMD13 PSMD14 PSMB10 PSMD8 PSMB4 PSMB1	74	746	13366
GO	negative regulation of cell cycle phase transition	GO:1901988	3.21e-09	1.36e-11	0.121818	54	BIRC5 AURKB BRD7 AURKA CASP2 CDK1 CCNE2 CCNB1 CCNA2 CDC25C CCNB2 CENPE CDC20 CENPF CDK2AP2 CNOT8 CHEK1 CNOT6L DTL EZH2 FANCI H2AFY H2AFX MCM3 ORC1 PLAGL1 PLK1 PSMA2 PSMB7 PSMB5 PSMB3 PSMA1 PSMB6 PSMA6 PSMC5 PSMB9 PSMC4 PSMD7 PSMA7 PSMB2 PSMA5 PSMD4 PSMD13 PSMD14 PSMB10 PTEN PSMD8 PSMB4 PSMB1 RPA3 TFDP1 TOP2A UBE2C TTK	304	746	13366
REACTOME	p53-Independent G1/S DNA damage checkpoint	R-HSA-69613	3.22e-09	1.4e-11	0.384187	22	CHEK1 PSMA2 PSMB7 PSMB5 PSMB3 PSMA1 PSMB6 PSMA6 PSMC5 PSMB9 PSMC4 PSMD7 PSMA7 PSMB2 PSMA5 PSMD4 PSMD13 PSMD14 PSMB10 PSMD8 PSMB4 PSMB1	50	746	13366
REACTOME	Regulation of Apoptosis	R-HSA-169911	3.22e-09	1.4e-11	0.384187	22	OMA1 PSMA2 PSMB7 PSMB5 PSMB3 PSMA1 PSMB6 PSMA6 PSMC5 PSMB9 PSMC4 PSMD7 PSMA7 PSMB2 PSMA5 PSMD4 PSMD13 PSMD14 PSMB10 PSMD8 PSMB4 PSMB1	50	746	13366
GO	mitotic cell cycle	GO:0000278	3.32e-09	1.46e-11	0.0748607	95	BIRC5 AURKB BORA AURKA CASP2 CALM1 CDCA5 CCNE1 CDK1 CCNE2 CENPW CEP55 CDCA8 CCNB1 CCNA2 CDC25C CCNB2 CDKN3 CENPE CDCA3 CDK4 CDC20 CENPF CENPA CCNF CKS2 CHMP6 CNOT8 CHEK1 CNOT6L CKS1B CIT DLGAP5 FANCI FAM83D HELLS HMMR IQGAP3 KIF11 KIF23 KIF22 KIFC1 KIF18B KNSTRN LMLN MCMBP MCM3 NCAPG MYBL1 MYB NEK2 ORC1 PBK PLAGL1 PPAT PLK1 PSMA2 PSMB7 PSMB5 PSMB3 PSMA1 PSMB6 PSMA6 PSMC5 PSMB9 PSMC4 PSMD7 PSMA7 P…	727	746	13366
GO	signal transduction involved in DNA integrity checkpoint	GO:0072401	3.46e-09	1.53e-11	0.238304	30	AURKA CASP2 CDK1 CCNB1 CDC25C CNOT8 CNOT6L PLAGL1 PSMA2 PSMB7 PSMB5 PSMB3 PSMA1 PSMB6 PSMA6 PSMC5 PSMB9 PSMC4 PSMD7 PSMA7 PSMB2 PSMA5 PSMD4 PSMD13 PSMD14 PSMB10 PSMD8 PSMB4 PSMB1 TFDP1	102	746	13366
C2	REACTOME_P53_INDEPENDENT_G1_S_DNA_DAMAGE_CHECKPOINT	M640	3.7e-09	1.68e-11	0.410853	21	CHEK1 PSMA2 PSMB7 PSMB5 PSMB3 PSMA1 PSMB6 PSMA6 PSMC5 PSMB9 PSMC4 PSMD7 PSMA7 PSMB2 PSMA5 PSMD4 PSMD13 PSMB10 PSMD8 PSMB4 PSMB1	45	746	13366
C2	REACTOME_SCF_BETA_TRCP_MEDIATED_DEGRADATION_OF_EMI1	M17095	3.7e-09	1.68e-11	0.410853	21	CDC20 PSMA2 PSMB7 PSMB5 PSMB3 PSMA1 PSMB6 PSMA6 PSMC5 PSMB9 PSMC4 PSMD7 PSMA7 PSMB2 PSMA5 PSMD4 PSMD13 PSMB10 PSMD8 PSMB4 PSMB1	45	746	13366
GO	regulation of cell cycle G2/M phase transition	GO:1902749	3.89e-09	1.79e-11	0.226005	31	AURKA CDK1 CCNB1 CCNA2 CDC25C CDK4 CENPF FANCI H2AFY PLK1 PSMA2 PSMB7 PSMB5 PSMB3 PSMA1 PSMB6 PSMA6 PSMC5 PSMB9 PSMC4 PSMD7 PSMA7 PSMB2 PSMA5 PSMD4 PSMD13 PSMD14 PSMB10 PSMD8 PSMB4 PSMB1	110	746	13366
GO	signal transduction involved in cell cycle checkpoint	GO:0072395	3.99e-09	1.88e-11	0.235449	30	AURKA CASP2 CDK1 CCNB1 CDC25C CNOT8 CNOT6L PLAGL1 PSMA2 PSMB7 PSMB5 PSMB3 PSMA1 PSMB6 PSMA6 PSMC5 PSMB9 PSMC4 PSMD7 PSMA7 PSMB2 PSMA5 PSMD4 PSMD13 PSMD14 PSMB10 PSMD8 PSMB4 PSMB1 TFDP1	103	746	13366
REACTOME	SCF-beta-TrCP mediated degradation of Emi1	R-HSA-174113	3.99e-09	1.9e-11	0.375559	22	CDC20 PSMA2 PSMB7 PSMB5 PSMB3 PSMA1 PSMB6 PSMA6 PSMC5 PSMB9 PSMC4 PSMD7 PSMA7 PSMB2 PSMA5 PSMD4 PSMD13 PSMD14 PSMB10 PSMD8 PSMB4 PSMB1	51	746	13366
REACTOME	FBXL7 down-regulates AURKA during mitotic entry and in early mitosis	R-HSA-8854050	3.99e-09	1.9e-11	0.375559	22	AURKA PSMA2 PSMB7 PSMB5 PSMB3 PSMA1 PSMB6 PSMA6 PSMC5 PSMB9 PSMC4 PSMD7 PSMA7 PSMB2 PSMA5 PSMD4 PSMD13 PSMD14 PSMB10 PSMD8 PSMB4 PSMB1	51	746	13366
GO	negative regulation of cell cycle G1/S phase transition	GO:1902807	4.03e-09	1.94e-11	0.199826	34	BRD7 AURKA CASP2 CDK1 CCNB1 CDC25C CDK2AP2 CNOT8 CNOT6L EZH2 PLAGL1 PSMA2 PSMB7 PSMB5 PSMB3 PSMA1 PSMB6 PSMA6 PSMC5 PSMB9 PSMC4 PSMD7 PSMA7 PSMB2 PSMA5 PSMD4 PSMD13 PSMD14 PSMB10 PTEN PSMD8 PSMB4 PSMB1 TFDP1	133	746	13366
C2	NUYTTEN_EZH2_TARGETS_DN	M17122	4.28e-09	2.08e-11	0.0673168	107	ALYREF ARHGEF39 BGLAP BIRC5 AURKB BORA AURKA CCDC153 CDCA7 CDCA5 CCNE1 CDK1 CCNE2 CENPW CEP55 CDCA8 CCNB1 CCNA2 CDC25C CENPI CCNB2 CDKN3 CENPE CDCA3 CENPM CDC20 CENPF CDK2AP2 CENPA CKS1B COMMD4 DCK DEPDC1B DTL EDEM1 E2F2 ECT2 DLGAP5 EXO1 EZH2 FANCI FCHO1 FBL FAM83D GJC1 H2AFX HMGB2 HMGB3 IFT27 IDI1 HMMR IDNK IQGAP3 IRF5 IMPA2 KIF23 KIF22 KIFC1 KIF18B LBR LIMD2 MCMBP MAGOHB MED30 MYBL1 MYB NEK2 ND…	869	746	13366
GO	positive regulation of protein ubiquitination involved in ubiquitin-dependent protein catabolic process	GO:2000060	4.63e-09	2.27e-11	0.269488	27	CDK1 CCNB1 CDC20 PLK1 PSMA2 PSMB7 PSMB5 PSMB3 PSMA1 PSMB6 PSMA6 PSMC5 PSMB9 PSMC4 PSMD7 PSMA7 PSMB2 PSMA5 PSMD4 PSMD13 PSMD14 PSMB10 PTEN PSMD8 PSMB4 PSMB1 UBE2C	83	746	13366
C2	REACTOME_CELL_CYCLE_MITOTIC	M5336	4.64e-09	2.3e-11	0.123497	52	BIRC5 AURKB B9D2 AURKA CCNE1 CDK1 CCNE2 CDCA8 CCND2 CCNB1 CCNA2 CDC25C CENPI CCNB2 CDK4 CENPM CDC20 CENPA CKS1B E2F2 KIF23 MCM3 NEK2 ORC1 PLK1 PSMA2 PSMB7 PSMB5 PSMB3 PSMA1 PSMB6 PSMA6 PSMC5 PSMB9 PSMC4 PSMD7 PSMA7 PSMB2 PSMA5 PSMD4 PSMD13 PSMD14 PSMB10 PSMD8 PSMB4 PSMB1 RRM2 RPA3 SPC25 TFDP1 UBE2C TYMS	290	746	13366
GO	negative regulation of ligase activity	GO:0051352	4.68e-09	2.36e-11	0.255298	28	CDK1 CCNB1 CDC20 CENPF PLK1 PSMA2 PSMB7 PSMB5 PSMB3 PSMA1 PSMB6 PSMA6 PSMC5 PSMB9 PSMC4 PSMD7 PSMA7 PSMB2 PSMA5 PSMD4 PSMD13 PSMD14 PSMB10 PSMD8 PSMB4 PSMB1 UBE2C TTK	90	746	13366
REACTOME	Cell Cycle Checkpoints	R-HSA-69620	4.68e-09	2.37e-11	0.178364	37	CCNE1 CDK1 CCNE2 CCNB1 CCNA2 CDC25C CCNB2 CDC20 CHEK1 EXO1 H2AFX MCM3 ORC1 PSMA2 PSMB7 PSMB5 PSMB3 PSMA1 PSMB6 PSMA6 PSMC5 PSMB9 PSMC4 PSMD7 PSMA7 PSMB2 PSMA5 PSMD4 PSMD13 PSMD14 PSMB10 PSMD8 PSMB4 PSMB1 RPA3 UBE2C YWHAH	158	746	13366
GO	negative regulation of mitotic cell cycle phase transition	GO:1901991	5.02e-09	2.56e-11	0.167044	39	BRD7 AURKA CASP2 CDK1 CCNB1 CCNA2 CDC25C CENPF CDK2AP2 CNOT8 CNOT6L EZH2 FANCI PLAGL1 PLK1 PSMA2 PSMB7 PSMB5 PSMB3 PSMA1 PSMB6 PSMA6 PSMC5 PSMB9 PSMC4 PSMD7 PSMA7 PSMB2 PSMA5 PSMD4 PSMD13 PSMD14 PSMB10 PTEN PSMD8 PSMB4 PSMB1 TFDP1 TTK	175	746	13366
C2	REACTOME_CROSS_PRESENTATION_OF_SOLUBLE_EXOGENOUS_ANTIGENS_ENDOSOMES	M510	5.23e-09	2.7e-11	0.431992	20	PSMA2 PSMB7 PSMB5 PSMB3 PSMA1 PSMB6 PSMA6 PSMC5 PSMB9 PSMC4 PSMD7 PSMA7 PSMB2 PSMA5 PSMD4 PSMD13 PSMB10 PSMD8 PSMB4 PSMB1	41	746	13366
REACTOME	Vpu mediated degradation of CD4	R-HSA-180534	5.99e-09	3.19e-11	0.390995	21	PSMA2 PSMB7 PSMB5 PSMB3 PSMA1 PSMB6 PSMA6 PSMC5 PSMB9 PSMC4 PSMD7 PSMA7 PSMB2 PSMA5 PSMD4 PSMD13 PSMD14 PSMB10 PSMD8 PSMB4 PSMB1	47	746	13366
REACTOME	Autodegradation of the E3 ubiquitin ligase COP1	R-HSA-349425	5.99e-09	3.19e-11	0.390995	21	PSMA2 PSMB7 PSMB5 PSMB3 PSMA1 PSMB6 PSMA6 PSMC5 PSMB9 PSMC4 PSMD7 PSMA7 PSMB2 PSMA5 PSMD4 PSMD13 PSMD14 PSMB10 PSMD8 PSMB4 PSMB1	47	746	13366
REACTOME	Regulation of activated PAK-2p34 by proteasome mediated degradation	R-HSA-211733	5.99e-09	3.19e-11	0.390995	21	PSMA2 PSMB7 PSMB5 PSMB3 PSMA1 PSMB6 PSMA6 PSMC5 PSMB9 PSMC4 PSMD7 PSMA7 PSMB2 PSMA5 PSMD4 PSMD13 PSMD14 PSMB10 PSMD8 PSMB4 PSMB1	47	746	13366
REACTOME	Assembly of the pre-replicative complex	R-HSA-68867	6.14e-09	3.3e-11	0.313418	24	E2F2 MCM3 ORC1 PSMA2 PSMB7 PSMB5 PSMB3 PSMA1 PSMB6 PSMA6 PSMC5 PSMB9 PSMC4 PSMD7 PSMA7 PSMB2 PSMA5 PSMD4 PSMD13 PSMD14 PSMB10 PSMD8 PSMB4 PSMB1	65	746	13366
GO	negative regulation of ubiquitin-protein transferase activity	GO:0051444	6.18e-09	3.35e-11	0.27752	26	CDK1 CCNB1 CDC20 PSMA2 PSMB7 PSMB5 PSMB3 PSMA1 PSMB6 PSMA6 PSMC5 PSMB9 PSMC4 PSMD7 PSMA7 PSMB2 PSMA5 PSMD4 PSMD13 PSMD14 PSMB10 PSMD8 PSMB4 PSMB1 RPL11 UBE2C	78	746	13366
GO	positive regulation of ubiquitin-protein transferase activity	GO:0051443	6.6e-09	3.61e-11	0.248535	28	CDK1 CCNB1 CDC20 PLK1 PSMA2 PSMB7 PSMB5 PSMB3 PSMA1 PSMB6 PSMA6 PSMC5 PSMB9 PSMC4 PSMD7 PSMA7 PSMB2 PSMA5 PSMD4 PSMD13 PSMD14 PSMB10 PTEN PSMD8 PSMB4 PSMB1 UBE2C UBE2S	92	746	13366
C2	REACTOME_AUTODEGRADATION_OF_THE_E3_UBIQUITIN_LIGASE_COP1	M833	6.83e-09	3.78e-11	0.420377	20	PSMA2 PSMB7 PSMB5 PSMB3 PSMA1 PSMB6 PSMA6 PSMC5 PSMB9 PSMC4 PSMD7 PSMA7 PSMB2 PSMA5 PSMD4 PSMD13 PSMB10 PSMD8 PSMB4 PSMB1	42	746	13366
GO	negative regulation of G2/M transition of mitotic cell cycle	GO:0010972	6.83e-09	3.84e-11	0.291409	25	AURKA CDK1 CCNA2 FANCI PSMA2 PSMB7 PSMB5 PSMB3 PSMA1 PSMB6 PSMA6 PSMC5 PSMB9 PSMC4 PSMD7 PSMA7 PSMB2 PSMA5 PSMD4 PSMD13 PSMD14 PSMB10 PSMD8 PSMB4 PSMB1	72	746	13366
REACTOME	Regulation of DNA replication	R-HSA-69304	6.83e-09	3.84e-11	0.291409	25	CCNA2 E2F2 MCM3 ORC1 PSMA2 PSMB7 PSMB5 PSMB3 PSMA1 PSMB6 PSMA6 PSMC5 PSMB9 PSMC4 PSMD7 PSMA7 PSMB2 PSMA5 PSMD4 PSMD13 PSMD14 PSMB10 PSMD8 PSMB4 PSMB1	72	746	13366
C2	ODONNELL_TFRC_TARGETS_DN	M6451	7.25e-09	4.12e-11	0.224561	30	ARHGAP11A BIRC5 AURKB AURKA CDK1 CEP55 CCNB1 CCNA2 CDKN3 CENPE CDC20 CENPF CENPA CKS1B DEPDC1B ECT2 DLGAP5 FAM83D HELLS HMMR KIF11 MKI67 PLK1 RANBP1 RRM2 SHCBP1 SPC25 TACC3 TOP2A TTK	107	746	13366
REACTOME	Vif-mediated degradation of APOBEC3G	R-HSA-180585	7.52e-09	4.35e-11	0.381687	21	PSMA2 PSMB7 PSMB5 PSMB3 PSMA1 PSMB6 PSMA6 PSMC5 PSMB9 PSMC4 PSMD7 PSMA7 PSMB2 PSMA5 PSMD4 PSMD13 PSMD14 PSMB10 PSMD8 PSMB4 PSMB1	48	746	13366
REACTOME	CDK-mediated phosphorylation and removal of Cdc6	R-HSA-69017	7.52e-09	4.35e-11	0.381687	21	PSMA2 PSMB7 PSMB5 PSMB3 PSMA1 PSMB6 PSMA6 PSMC5 PSMB9 PSMC4 PSMD7 PSMA7 PSMB2 PSMA5 PSMD4 PSMD13 PSMD14 PSMB10 PSMD8 PSMB4 PSMB1	48	746	13366
C2	REACTOME_ASSEMBLY_OF_THE_PRE_REPLICATIVE_COMPLEX	M895	7.78e-09	4.54e-11	0.32752	23	E2F2 MCM3 ORC1 PSMA2 PSMB7 PSMB5 PSMB3 PSMA1 PSMB6 PSMA6 PSMC5 PSMB9 PSMC4 PSMD7 PSMA7 PSMB2 PSMA5 PSMD4 PSMD13 PSMB10 PSMD8 PSMB4 PSMB1	60	746	13366
GO	G1 DNA damage checkpoint	GO:0044783	8.48e-09	4.99e-11	0.221965	30	AURKA CASP2 CDK1 CCNB1 CDC25C CNOT8 CNOT6L PLAGL1 PSMA2 PSMB7 PSMB5 PSMB3 PSMA1 PSMB6 PSMA6 PSMC5 PSMB9 PSMC4 PSMD7 PSMA7 PSMB2 PSMA5 PSMD4 PSMD13 PSMD14 PSMB10 PSMD8 PSMB4 PSMB1 TFDP1	108	746	13366
C2	REACTOME_VIF_MEDIATED_DEGRADATION_OF_APOBEC3G	M13104	8.77e-09	5.26e-11	0.409303	20	PSMA2 PSMB7 PSMB5 PSMB3 PSMA1 PSMB6 PSMA6 PSMC5 PSMB9 PSMC4 PSMD7 PSMA7 PSMB2 PSMA5 PSMD4 PSMD13 PSMB10 PSMD8 PSMB4 PSMB1	43	746	13366
C2	WHITFIELD_CELL_CYCLE_LITERATURE	M2066	8.77e-09	5.26e-11	0.409303	20	BIRC5 AURKA CCNE1 CDK1 CCNE2 CCNB1 CCNA2 CDC25C CCNB2 CDC20 CENPF CENPA CCNF CKS2 PLK1 RACGAP1 RRM2 SLBP TOP2A TYMS	43	746	13366
C2	REACTOME_S_PHASE	M3158	8.77e-09	5.3e-11	0.231315	29	CCNE1 CCNE2 CCNA2 CDK4 CKS1B MCM3 ORC1 PSMA2 PSMB7 PSMB5 PSMB3 PSMA1 PSMB6 PSMA6 PSMC5 PSMB9 PSMC4 PSMD7 PSMA7 PSMB2 PSMA5 PSMD4 PSMD13 PSMD14 PSMB10 PSMD8 PSMB4 PSMB1 RPA3	101	746	13366
REACTOME	Switching of origins to a post-replicative state	R-HSA-69052	9.01e-09	5.49e-11	0.302396	24	CCNA2 MCM3 ORC1 PSMA2 PSMB7 PSMB5 PSMB3 PSMA1 PSMB6 PSMA6 PSMC5 PSMB9 PSMC4 PSMD7 PSMA7 PSMB2 PSMA5 PSMD4 PSMD13 PSMD14 PSMB10 PSMD8 PSMB4 PSMB1	67	746	13366
REACTOME	NIK-->noncanonical NF-kB signaling	R-HSA-5676590	9.92e-09	6.09e-11	0.344187	22	PSMA2 PSMB7 PSMB5 PSMB3 PSMA1 PSMB6 PSMA6 PSMC5 PSMB9 PSMC4 PSMD7 PSMA7 PSMB2 PSMA5 PSMD4 PSMD13 PSMD14 PSMB10 PSMD8 PSMB4 PSMB1 UBE2M	55	746	13366
C2	REACTOME_M_G1_TRANSITION	M10080	1e-08	6.2e-11	0.282025	25	E2F2 MCM3 ORC1 PSMA2 PSMB7 PSMB5 PSMB3 PSMA1 PSMB6 PSMA6 PSMC5 PSMB9 PSMC4 PSMD7 PSMA7 PSMB2 PSMA5 PSMD4 PSMD13 PSMD14 PSMB10 PSMD8 PSMB4 PSMB1 RPA3	74	746	13366
GO	cell cycle phase	GO:0022403	1.01e-08	6.28e-11	0.115708	53	BIRC5 AURKB B9D2 CDCA5 CDK1 CDCA8 CCNB1 CENPI CCNB2 CENPE CDK4 CENPM CDC20 CENPF CENPA CKS1B CSNK2B E2F2 DLGAP5 FAM111A KIF23 KPNA2 MCMBP MCM3 MPHOSPH9 NCAPG ORC1 PLK1 PSMA2 PSMB7 PSMB5 PSMB3 PSMA1 PSMB6 PSMA6 PSMC5 PSMB9 PSMC4 PSMD7 PSMA7 PSMB2 PSMA5 PSMD4 PSMD13 PSMD14 PSMB10 PSMD8 PSMB4 PSMB1 RPA3 SPC25 TFDP1 UBE2C	309	746	13366
C2	ZHOU_CELL_CYCLE_GENES_IN_IR_RESPONSE_6HR	M2606	1.05e-08	6.64e-11	0.265174	26	CDCA5 CEP55 CDCA8 CCNA2 CENPA CHAF1B DCTPP1 DTL DLGAP5 EXO1 EZH2 H2AFX HMGB2 HMGB3 KIF11 KIF22 KIFC1 LBR MCM3 MAGOHB NEK2 RANBP1 RACGAP1 RTKN2 UHRF1 TTK	81	746	13366
C2	REACTOME_CELL_CYCLE	M543	1.18e-08	7.47e-11	0.108893	56	BIRC5 AURKB B9D2 AURKA CCNE1 CDK1 CCNE2 CDCA8 CCND2 CCNB1 CCNA2 CDC25C CENPI CCNB2 CDK4 CENPM CDC20 CENPA CHEK1 CKS1B E2F2 H2AFX KIF23 MCM3 NEK2 ORC1 PLK1 PSMA2 PSMB7 PSMB5 PSMB3 PSMA1 PSMB6 PSMA6 PSMC5 PSMB9 PSMC4 PSMD7 PSMA7 PSMB2 PSMA5 PSMD4 PSMD13 PSMD14 PSMB10 PSMD8 PSMB4 PSMB1 RBBP7 RRM2 RPA3 SPC25 TFDP1 UBE2C UBE2I TYMS	340	746	13366
GO	negative regulation of cell cycle process	GO:0010948	1.18e-08	7.55e-11	0.107044	57	BIRC5 AURKB BRD7 AURKA CASP2 CDK1 CCNE2 CCNB1 CCNA2 CDC25C CCNB2 CENPE CDK4 CDC20 CENPF CDK2AP2 CCNF CNOT8 CHEK1 CNOT6L DTL EZH2 FANCI H2AFY H2AFX MCM3 ORC1 PLAGL1 PLK1 PSMA2 PSMB7 PSMB5 PSMB3 PSMA1 PSMB6 PSMA6 PSMC5 PSMB9 PSMC4 PSMD7 PSMA7 PRKAR1A PSMB2 PSMA5 PSMD4 PSMD13 PSMD14 PSMB10 PTEN PSMD8 PSMB4 PSMB1 RPA3 TFDP1 TOP2A UBE2C TTK	350	746	13366
REACTOME	APC/C:Cdc20 mediated degradation of Securin	R-HSA-174154	1.19e-08	7.7e-11	0.315154	23	CDC20 PSMA2 PSMB7 PSMB5 PSMB3 PSMA1 PSMB6 PSMA6 PSMC5 PSMB9 PSMC4 PSMD7 PSMA7 PSMB2 PSMA5 PSMD4 PSMD13 PSMD14 PSMB10 PSMD8 PSMB4 PSMB1 UBE2C	62	746	13366
REACTOME	Stabilization of p53	R-HSA-69541	1.21e-08	7.93e-11	0.364187	21	PSMA2 PSMB7 PSMB5 PSMB3 PSMA1 PSMB6 PSMA6 PSMC5 PSMB9 PSMC4 PSMD7 PSMA7 PSMB2 PSMA5 PSMD4 PSMD13 PSMD14 PSMB10 PSMD8 PSMB4 PSMB1	50	746	13366
C2	REACTOME_ER_PHAGOSOME_PATHWAY	M528	1.21e-08	7.93e-11	0.364187	21	PSMA2 PSMB7 PSMB5 PSMB3 PSMA1 PSMB6 PSMA6 PSMC5 PSMB9 PSMC4 PSMD7 PSMA7 PSMB2 PSMA5 PSMD4 PSMD13 PSMB10 PSMD8 PSMB4 PSMB1 SEC61G	50	746	13366
REACTOME	Dectin-1 mediated noncanonical NF-kB signaling	R-HSA-5607761	1.21e-08	8.05e-11	0.337044	22	PSMA2 PSMB7 PSMB5 PSMB3 PSMA1 PSMB6 PSMA6 PSMC5 PSMB9 PSMC4 PSMD7 PSMA7 PSMB2 PSMA5 PSMD4 PSMD13 PSMD14 PSMB10 PSMD8 PSMB4 PSMB1 UBE2M	56	746	13366
REACTOME	CDT1 association with the CDC6:ORC:origin complex	R-HSA-68827	1.21e-08	8.05e-11	0.337044	22	ORC1 PSMA2 PSMB7 PSMB5 PSMB3 PSMA1 PSMB6 PSMA6 PSMC5 PSMB9 PSMC4 PSMD7 PSMA7 PSMB2 PSMA5 PSMD4 PSMD13 PSMD14 PSMB10 PSMD8 PSMB4 PSMB1	56	746	13366
GO	regulation of protein ubiquitination involved in ubiquitin-dependent protein catabolic process	GO:2000058	1.22e-08	8.23e-11	0.235853	28	CDK1 CCNB1 CDC20 PLK1 PSMA2 PSMB7 PSMB5 PSMB3 PSMA1 PSMB6 PSMA6 PSMC5 PSMB9 PSMC4 PSMD7 PSMA7 PSMB2 PSMA5 PSMD4 PSMD13 PSMD14 PSMB10 PTEN PSMD8 PSMB4 PSMB1 RPL11 UBE2C	96	746	13366
C2	REACTOME_MITOTIC_M_M_G1_PHASES	M7634	1.22e-08	8.26e-11	0.172035	36	BIRC5 AURKB B9D2 CDCA8 CENPI CENPM CDC20 CENPA E2F2 KIF23 MCM3 ORC1 PLK1 PSMA2 PSMB7 PSMB5 PSMB3 PSMA1 PSMB6 PSMA6 PSMC5 PSMB9 PSMC4 PSMD7 PSMA7 PSMB2 PSMA5 PSMD4 PSMD13 PSMD14 PSMB10 PSMD8 PSMB4 PSMB1 RPA3 SPC25	158	746	13366
GO	mitotic DNA integrity checkpoint	GO:0044774	1.26e-08	8.58e-11	0.190455	33	AURKA CASP2 CDK1 CCNB1 CCNA2 CDC25C CNOT8 CNOT6L FANCI PLAGL1 PSMA2 PSMB7 PSMB5 PSMB3 PSMA1 PSMB6 PSMA6 PSMC5 PSMB9 PSMC4 PSMD7 PSMA7 PSMB2 PSMA5 PSMD4 PSMD13 PSMD14 PSMB10 PSMD8 PSMB4 PSMB1 TFDP1 TOP2A	134	746	13366
REACTOME	Removal of licensing factors from origins	R-HSA-69300	1.31e-08	9e-11	0.292013	24	CCNA2 MCM3 ORC1 PSMA2 PSMB7 PSMB5 PSMB3 PSMA1 PSMB6 PSMA6 PSMC5 PSMB9 PSMC4 PSMD7 PSMA7 PSMB2 PSMA5 PSMD4 PSMD13 PSMD14 PSMB10 PSMD8 PSMB4 PSMB1	69	746	13366
C2	BLUM_RESPONSE_TO_SALIRASIB_DN	M2879	1.36e-08	9.44e-11	0.113516	53	AURKB AURKA CDK1 CCNE2 CCNA2 CDC25C CD37 CCNB2 CDKN3 CDC20 CENPF CENPA CCNF CHAF1B CKS2 CHEK1 DCK DUT EXO1 EZH2 H2AFY GREM1 HMGB3 HMMR KIF11 KIF23 KIF22 KPNA2 MCM3 MKI67 NCAPG NEK2 ORC1 PBK PGAM1 PLK1 RANBP1 RNASEH2A RBBP7 RRM2 RPA3 SCG5 SRSF6 SNRPA1 SPAG5 SRSF1 TACC3 STMN1 TFDP1 TOP2A UBE2C TYMS TTK	313	746	13366
C2	CAIRO_HEPATOBLASTOMA_CLASSES_UP	M4772	1.39e-08	9.67e-11	0.0826203	76	AHCY BIRC5 AURKB BORA B9D1 AURKA C1QBP CCNE1 CCT5 CDK1 CDCA8 CCNB1 CCNA2 CDC25C CENPI CCT7 CCNB2 CDKN3 CDK4 CDC20 CENPF CENPA CCNF CHCHD2 CKS2 CLIC1 CHEK1 CSNK2B COPS5 DTL ECT2 DLGAP5 EZH2 EIF3L EIF4E2 FANCI FBL HMGB2 HMGB3 HMGA1 HMMR KIF11 KIF23 KIF22 KPNA2 KIF18B MCM3 MKI67 NCAPG MRTO4 NEK2 NME1 PBK PHB2 POLR2D PPAT PLK1 PSMB5 PSMG1 RANBP1 RCC1 RNASEH2A RPS8 RRM2 RPL11 SEC61G SLC25A3 SMARCB1 SN…	549	746	13366
REACTOME	AUF1 (hnRNP D0) binds and destabilizes mRNA	R-HSA-450408	1.5e-08	1.06e-10	0.355951	21	PSMA2 PSMB7 PSMB5 PSMB3 PSMA1 PSMB6 PSMA6 PSMC5 PSMB9 PSMC4 PSMD7 PSMA7 PSMB2 PSMA5 PSMD4 PSMD13 PSMD14 PSMB10 PSMD8 PSMB4 PSMB1	51	746	13366
C2	REACTOME_CDT1_ASSOCIATION_WITH_THE_CDC6_ORC_ORIGIN_COMPLEX	M4953	1.5e-08	1.06e-10	0.355951	21	ORC1 PSMA2 PSMB7 PSMB5 PSMB3 PSMA1 PSMB6 PSMA6 PSMC5 PSMB9 PSMC4 PSMD7 PSMA7 PSMB2 PSMA5 PSMD4 PSMD13 PSMB10 PSMD8 PSMB4 PSMB1	51	746	13366
GO	anaphase	GO:0051322	1.63e-08	1.16e-10	0.17445	35	BIRC5 AURKB B9D2 CDCA5 CDCA8 CENPI CENPE CENPM CDC20 CENPF CENPA PLK1 PSMA2 PSMB7 PSMB5 PSMB3 PSMA1 PSMB6 PSMA6 PSMC5 PSMB9 PSMC4 PSMD7 PSMA7 PSMB2 PSMA5 PSMD4 PSMD13 PSMD14 PSMB10 PSMD8 PSMB4 PSMB1 SPC25 UBE2C	152	746	13366
REACTOME	Separation of Sister Chromatids	R-HSA-2467813	1.87e-08	1.35e-10	0.172945	35	BIRC5 AURKB B9D2 CDCA5 CDCA8 CENPI CENPE CENPM CDC20 CENPF CENPA PLK1 PSMA2 PSMB7 PSMB5 PSMB3 PSMA1 PSMB6 PSMA6 PSMC5 PSMB9 PSMC4 PSMD7 PSMA7 PSMB2 PSMA5 PSMD4 PSMD13 PSMD14 PSMB10 PSMD8 PSMB4 PSMB1 SPC25 UBE2C	153	746	13366
C2	REACTOME_DESTABILIZATION_OF_MRNA_BY_AUF1_HNRNP_D0	M998	1.87e-08	1.35e-10	0.378969	20	PSMA2 PSMB7 PSMB5 PSMB3 PSMA1 PSMB6 PSMA6 PSMC5 PSMB9 PSMC4 PSMD7 PSMA7 PSMB2 PSMA5 PSMD4 PSMD13 PSMB10 PSMD8 PSMB4 PSMB1	46	746	13366
REACTOME	Hh mutants that don't undergo autocatalytic processing are degraded by ERAD	R-HSA-5362768	1.93e-08	1.41e-10	0.348033	21	PSMA2 PSMB7 PSMB5 PSMB3 PSMA1 PSMB6 PSMA6 PSMC5 PSMB9 PSMC4 PSMD7 PSMA7 PSMB2 PSMA5 PSMD4 PSMD13 PSMD14 PSMB10 PSMD8 PSMB4 PSMB1	52	746	13366
REACTOME	Degradation of AXIN	R-HSA-4641257	1.93e-08	1.41e-10	0.348033	21	PSMA2 PSMB7 PSMB5 PSMB3 PSMA1 PSMB6 PSMA6 PSMC5 PSMB9 PSMC4 PSMD7 PSMA7 PSMB2 PSMA5 PSMD4 PSMD13 PSMD14 PSMB10 PSMD8 PSMB4 PSMB1	52	746	13366
GO	DNA damage checkpoint	GO:0000077	2.34e-08	1.73e-10	0.165046	36	AURKA CASP2 CDK1 CCNB1 CCNA2 CDC25C CNOT8 CHEK1 CNOT6L DTL FANCI H2AFX PLAGL1 PLK1 PSMA2 PSMB7 PSMB5 PSMB3 PSMA1 PSMB6 PSMA6 PSMC5 PSMB9 PSMC4 PSMD7 PSMA7 PSMB2 PSMA5 PSMD4 PSMD13 PSMD14 PSMB10 PSMD8 PSMB4 PSMB1 TFDP1	163	746	13366
GO	biological phase	GO:0044848	2.34e-08	1.74e-10	0.10832	54	BIRC5 AURKB B9D2 CDCA5 CDK1 CDCA8 CCNB1 CENPI CCNB2 CENPE CDK4 CENPM CDC20 CENPF CENPA CKS1B CSNK2B E2F2 DLGAP5 FAM111A KIF23 KPNA2 MCMBP MCM3 MPHOSPH9 MREG NCAPG ORC1 PLK1 PSMA2 PSMB7 PSMB5 PSMB3 PSMA1 PSMB6 PSMA6 PSMC5 PSMB9 PSMC4 PSMD7 PSMA7 PSMB2 PSMA5 PSMD4 PSMD13 PSMD14 PSMB10 PSMD8 PSMB4 PSMB1 RPA3 SPC25 TFDP1 UBE2C	329	746	13366
REACTOME	Autodegradation of Cdh1 by Cdh1:APC/C	R-HSA-174084	2.39e-08	1.8e-10	0.317068	22	PSMA2 PSMB7 PSMB5 PSMB3 PSMA1 PSMB6 PSMA6 PSMC5 PSMB9 PSMC4 PSMD7 PSMA7 PSMB2 PSMA5 PSMD4 PSMD13 PSMD14 PSMB10 PSMD8 PSMB4 PSMB1 UBE2C	59	746	13366
REACTOME	Oxygen-dependent proline hydroxylation of Hypoxia-inducible Factor Alpha	R-HSA-1234176	2.39e-08	1.8e-10	0.317068	22	EGLN3 PSMA2 PSMB7 PSMB5 PSMB3 PSMA1 PSMB6 PSMA6 PSMC5 PSMB9 PSMC4 PSMD7 PSMA7 PSMB2 PSMA5 PSMD4 PSMD13 PSMD14 PSMB10 PSMD8 PSMB4 PSMB1	59	746	13366
C2	REACTOME_AUTODEGRADATION_OF_CDH1_BY_CDH1_APC_C	M1034	2.47e-08	1.87e-10	0.340413	21	PSMA2 PSMB7 PSMB5 PSMB3 PSMA1 PSMB6 PSMA6 PSMC5 PSMB9 PSMC4 PSMD7 PSMA7 PSMB2 PSMA5 PSMD4 PSMD13 PSMB10 PSMD8 PSMB4 PSMB1 UBE2C	53	746	13366
GO	regulation of ligase activity	GO:0051340	2.51e-08	1.93e-10	0.188462	32	CDK1 CCNB1 CDC20 CENPF PLK1 PSMA2 PSMB7 PSMB5 PSMB3 PSMA1 PSMB6 PSMA6 PSMC5 PSMB9 PSMC4 PSMD7 PSMA7 PSMB2 PSMA5 PSMD4 PSMD13 PSMD14 PSMB10 PTEN PSMD8 PSMB4 PSMB1 RIPK3 UBE2C UBE2I UBE2S TTK	131	746	13366
REACTOME	G2/M Checkpoints	R-HSA-69481	2.51e-08	1.93e-10	0.188462	32	CDK1 CCNB1 CDC25C CCNB2 CHEK1 EXO1 H2AFX MCM3 ORC1 PSMA2 PSMB7 PSMB5 PSMB3 PSMA1 PSMB6 PSMA6 PSMC5 PSMB9 PSMC4 PSMD7 PSMA7 PSMB2 PSMA5 PSMD4 PSMD13 PSMD14 PSMB10 PSMD8 PSMB4 PSMB1 RPA3 YWHAH	131	746	13366
GO	regulation of ubiquitin-protein transferase activity	GO:0051438	2.59e-08	2.01e-10	0.212705	29	CDK1 CCNB1 CDC20 PLK1 PSMA2 PSMB7 PSMB5 PSMB3 PSMA1 PSMB6 PSMA6 PSMC5 PSMB9 PSMC4 PSMD7 PSMA7 PSMB2 PSMA5 PSMD4 PSMD13 PSMD14 PSMB10 PTEN PSMD8 PSMB4 PSMB1 RPL11 UBE2C UBE2S	108	746	13366
GO	regulation of G2/M transition of mitotic cell cycle	GO:0010389	2.81e-08	2.19e-10	0.221414	28	AURKA CDK1 CCNB1 CCNA2 CDK4 CENPF FANCI PSMA2 PSMB7 PSMB5 PSMB3 PSMA1 PSMB6 PSMA6 PSMC5 PSMB9 PSMC4 PSMD7 PSMA7 PSMB2 PSMA5 PSMD4 PSMD13 PSMD14 PSMB10 PSMD8 PSMB4 PSMB1	101	746	13366
REACTOME	Beta-catenin independent WNT signaling	R-HSA-3858494	2.9e-08	2.27e-10	0.186611	32	AP2S1 CALM1 GNG13 GNB4 GNG11 LEF1 PFN1 PPP3R1 PLCB2 PSMA2 PSMB7 PSMB5 PSMB3 PSMA1 PSMB6 PSMA6 PSMC5 PSMB9 PSMC4 PSMD7 PSMA7 PSMB2 PSMA5 PSMD4 PSMD13 PSMD14 PSMB10 PSMD8 PSMB4 PSMB1 RAC2 ROR1	132	746	13366
C2	REACTOME_ANTIGEN_PROCESSING_CROSS_PRESENTATION	M518	2.96e-08	2.34e-10	0.310853	22	NCF2 PSMA2 PSMB7 PSMB5 PSMB3 PSMA1 PSMB6 PSMA6 PSMC5 PSMB9 PSMC4 PSMD7 PSMA7 PSMB2 PSMA5 PSMD4 PSMD13 PSMB10 PSMD8 PSMB4 PSMB1 SEC61G	60	746	13366
C2	TANG_SENESCENCE_TP53_TARGETS_DN	M6171	3.03e-08	2.46e-10	0.360853	20	BIRC5 AURKB CDK1 CCNA2 CCNB2 CENPE CDC20 CENPA EZH2 KIF11 KIF23 NCAPG NEK2 NRGN PBK RACGAP1 SPAG5 TOP2A UBE2C TTK	48	746	13366
REACTOME	Hh mutants abrogate ligand secretion	R-HSA-5387390	3.03e-08	2.47e-10	0.333076	21	PSMA2 PSMB7 PSMB5 PSMB3 PSMA1 PSMB6 PSMA6 PSMC5 PSMB9 PSMC4 PSMD7 PSMA7 PSMB2 PSMA5 PSMD4 PSMD13 PSMD14 PSMB10 PSMD8 PSMB4 PSMB1	54	746	13366
REACTOME	Degradation of DVL	R-HSA-4641258	3.03e-08	2.47e-10	0.333076	21	PSMA2 PSMB7 PSMB5 PSMB3 PSMA1 PSMB6 PSMA6 PSMC5 PSMB9 PSMC4 PSMD7 PSMA7 PSMB2 PSMA5 PSMD4 PSMD13 PSMD14 PSMB10 PSMD8 PSMB4 PSMB1	54	746	13366
REACTOME	Degradation of GLI2 by the proteasome	R-HSA-5610783	3.03e-08	2.47e-10	0.333076	21	PSMA2 PSMB7 PSMB5 PSMB3 PSMA1 PSMB6 PSMA6 PSMC5 PSMB9 PSMC4 PSMD7 PSMA7 PSMB2 PSMA5 PSMD4 PSMD13 PSMD14 PSMB10 PSMD8 PSMB4 PSMB1	54	746	13366
REACTOME	Degradation of GLI1 by the proteasome	R-HSA-5610780	3.03e-08	2.47e-10	0.333076	21	PSMA2 PSMB7 PSMB5 PSMB3 PSMA1 PSMB6 PSMA6 PSMC5 PSMB9 PSMC4 PSMD7 PSMA7 PSMB2 PSMA5 PSMD4 PSMD13 PSMD14 PSMB10 PSMD8 PSMB4 PSMB1	54	746	13366
GO	cell cycle	GO:0007049	3.33e-08	2.73e-10	0.0524929	133	ACTR2 ACTR3 BIRC5 AURKB B9D2 BORA BRD7 BEX2 AURKA CASP2 CALM1 CDCA5 CCNE1 CDK1 CCNE2 CDK20 CENPW CEP55 CDCA8 CCND2 CCNB1 CCNA2 CDC25C CENPI CCNB2 CDKN3 CENPE CDCA3 CDK4 CENPM CDC20 CENPF CENPA CCNF CHAF1B CKS2 CHMP6 CNOT8 CHEK1 CNOT6L CKS1B CIT CYP26B1 DTL E2F2 ECT2 DLGAP5 EXO1 ERH EZH2 FANCI FAM83D HELLS H2AFX HMMR IL12A IQGAP3 ING1 INSM1 KIF11 KIF23 KIF22 KIFC1 KIF18B KNSTRN LMLN MCMBP MAPK1 MC…	1228	746	13366
GO	DNA integrity checkpoint	GO:0031570	3.42e-08	2.83e-10	0.155615	37	AURKA CASP2 CDK1 CCNB1 CCNA2 CDC25C CNOT8 CHEK1 CNOT6L DTL FANCI H2AFX PLAGL1 PLK1 PSMA2 PSMB7 PSMB5 PSMB3 PSMA1 PSMB6 PSMA6 PSMC5 PSMB9 PSMC4 PSMD7 PSMA7 PSMB2 PSMA5 PSMD4 PSMD13 PSMD14 PSMB10 PSMD8 PSMB4 PSMB1 TFDP1 TOP2A	175	746	13366
GO	regulation of cell cycle process	GO:0010564	3.53e-08	2.93e-10	0.0765151	79	BIRC5 AURKB BORA BRD7 AURKA CASP2 CALM1 CDCA5 CDK1 CCNE2 CCND2 CCNB1 CCNA2 CDC25C CCNB2 CENPE CDK4 CDC20 CENPF CDK2AP2 CCNF CNOT8 CHEK1 CNOT6L CIT DTL ECT2 DLGAP5 EZH2 FANCI FAM83D H2AFY H2AFX INSM1 KIF11 KIF23 KNSTRN LEF1 MCM3 MKI67 NEK2 ORC1 PHB2 PLAGL1 PLK1 PSMA2 PSMB7 PSMB5 PSMB3 PSMA1 PSMB6 PSMA6 PSMC5 PSMB9 PSMC4 PSMD7 PSMA7 PRKAR1A PSMB2 PSMA5 PSMD4 PSMD13 PSMD14 PSMB10 PTEN PSMD8 PSMB4 PS…	597	746	13366
REACTOME	M/G1 Transition	R-HSA-68874	3.58e-08	2.99e-10	0.252829	25	E2F2 MCM3 ORC1 PSMA2 PSMB7 PSMB5 PSMB3 PSMA1 PSMB6 PSMA6 PSMC5 PSMB9 PSMC4 PSMD7 PSMA7 PSMB2 PSMA5 PSMD4 PSMD13 PSMD14 PSMB10 PSMD8 PSMB4 PSMB1 RPA3	81	746	13366
C2	WHITFIELD_CELL_CYCLE_G2_M	M2077	3.61e-08	3.04e-10	0.146259	39	ARL6IP1 ANP32B ARHGDIB ANP32E BIRC5 AURKA CEP55 CCNA2 CCNB2 CENPE CDCA3 CDC20 CENPF CENPA CKS2 CKS1B CIT DEPDC1B DUSP4 ECT2 DLGAP5 GOT1 HMGB3 HMMR INSM1 KNSTRN LBR MKI67 NEK2 PBK PLK1 RBM8A SHCBP1 SMARCB1 SPAG5 TACC3 TNFAIP8L1 TTK YWHAH	193	746	13366
GO	cell cycle checkpoint	GO:0000075	3.62e-08	3.07e-10	0.135096	42	BIRC5 AURKB AURKA CASP2 CDK1 CCNE2 CCNB1 CCNA2 CDC25C CENPF CNOT8 CHEK1 CNOT6L DTL FANCI H2AFX PLAGL1 PLK1 PSMA2 PSMB7 PSMB5 PSMB3 PSMA1 PSMB6 PSMA6 PSMC5 PSMB9 PSMC4 PSMD7 PSMA7 PSMB2 PSMA5 PSMD4 PSMD13 PSMD14 PSMB10 PSMD8 PSMB4 PSMB1 TFDP1 TOP2A TTK	220	746	13366
C2	REACTOME_HOST_INTERACTIONS_OF_HIV_FACTORS	M5283	3.74e-08	3.19e-10	0.216031	28	AP1M1 AP2S1 HCK HMGA1 PSMA2 PSMB7 PSMB5 PSMB3 PSMA1 PSMB6 PSMA6 PSMC5 PSMB9 PSMC4 PSMD7 PSMA7 PSMB2 PSMA5 PSMD4 PSMD13 PSMD14 PSMB10 PSMD8 PSMB4 PSMB1 RANBP1 RCC1 SLC25A4	103	746	13366
REACTOME	GLI3 is processed to GLI3R by the proteasome	R-HSA-5610785	3.78e-08	3.24e-10	0.326005	21	PSMA2 PSMB7 PSMB5 PSMB3 PSMA1 PSMB6 PSMA6 PSMC5 PSMB9 PSMC4 PSMD7 PSMA7 PSMB2 PSMA5 PSMD4 PSMD13 PSMD14 PSMB10 PSMD8 PSMB4 PSMB1	55	746	13366
REACTOME	TCR signaling	R-HSA-202403	4.21e-08	3.63e-10	0.236322	26	GRAP2 PSMA2 PSMB7 PSMB5 PSMB3 PSMA1 PSMB6 PSMA6 PSMC5 PSMB9 PSMC4 PSMD7 PSMA7 PSMB2 PSMA5 PSMD4 PSMD13 PSMD14 PSMB10 PTEN PSMD8 PSMB4 PSMB1 TRAF6 WAS ZAP70	89	746	13366
C2	REACTOME_DNA_REPLICATION	M1017	4.28e-08	3.71e-10	0.153226	37	BIRC5 AURKB B9D2 CDCA8 CCNA2 CENPI CENPM CDC20 CENPA E2F2 KIF23 MCM3 ORC1 PLK1 PSMA2 PSMB7 PSMB5 PSMB3 PSMA1 PSMB6 PSMA6 PSMC5 PSMB9 PSMC4 PSMD7 PSMA7 PSMB2 PSMA5 PSMD4 PSMD13 PSMD14 PSMB10 PSMD8 PSMB4 PSMB1 RPA3 SPC25	177	746	13366
GO	proteasome complex	GO:0000502	4.44e-08	3.87e-10	0.299025	22	ADRM1 PSMA2 PSMB7 PSMB5 PSMB3 PSMA1 PSMB6 PSMA6 PSMC5 PSMB9 PSMC4 PSMD7 PSMA7 PSMB2 PSMA5 PSMD4 PSMD13 PSMD14 PSMB10 PSMD8 PSMB4 PSMB1	62	746	13366
GO	M phase	GO:0000279	4.5e-08	3.95e-10	0.136675	41	BIRC5 AURKB B9D2 CDCA5 CDK1 CDCA8 CCNB1 CENPI CCNB2 CENPE CENPM CDC20 CENPF CENPA CSNK2B KIF23 NCAPG PLK1 PSMA2 PSMB7 PSMB5 PSMB3 PSMA1 PSMB6 PSMA6 PSMC5 PSMB9 PSMC4 PSMD7 PSMA7 PSMB2 PSMA5 PSMD4 PSMD13 PSMD14 PSMB10 PSMD8 PSMB4 PSMB1 SPC25 UBE2C	213	746	13366
GO	T cell receptor signaling pathway	GO:0050852	4.66e-08	4.11e-10	0.203115	29	GRAP2 MAPK1 PSMA2 PSMB7 PSMB5 PSMB3 PSMA1 PSMB6 PSMA6 PSMC5 PSMB9 PSMC4 PSMD7 PSMA7 PSMB2 PSMA5 PSMD4 PSMD13 PSMD14 PSMB10 PTEN PSMD8 PSMB4 PSMB1 THEMIS TRAF6 TXK WAS ZAP70	112	746	13366
C2	LINDGREN_BLADDER_CANCER_CLUSTER_1_DN	M17788	5.04e-08	4.47e-10	0.107196	52	BIRC5 AURKA CDCA7 CCNE1 CDK1 CDCA8 CCNB1 CCNB2 CENPE CENPF CENPA CHAF1B CKS1B CIT DLGAP5 EXO1 EZH2 FAM83D GPA33 GRK5 H2AFY HMGB2 IL2RA ITGB7 KIF11 KIF23 KIFC1 KPNA2 LGALS1 MPHOSPH9 MNS1 NAV2 NEK2 ORC1 PEPD PLK1 PSMA1 PSMB4 PRG2 RACGAP1 RNASEH2A RRM2 S100A4 SELL SLC43A3 SYNGR2 TACC3 STMN1 TMEM108 TEX30 TOP2A UBE2C	319	746	13366
REACTOME	Metabolism of polyamines	R-HSA-351202	5.09e-08	4.54e-10	0.259976	24	GOT1 NQO1 PSMA2 PSMB7 PSMB5 PSMB3 PSMA1 PSMB6 PSMA6 PSMC5 PSMB9 PSMC4 PSMD7 PSMA7 PSMB2 PSMA5 PSMD4 PSMD13 PSMD14 PSMB10 PSMD8 PSMB4 PSMB1 SRM	76	746	13366
GO	proteasome core complex	GO:0005839	5.21e-08	4.68e-10	0.681029	14	PSMA2 PSMB7 PSMB5 PSMB3 PSMA1 PSMB6 PSMA6 PSMB9 PSMA7 PSMB2 PSMA5 PSMB10 PSMB4 PSMB1	19	746	13366
GO	antigen processing and presentation of exogenous peptide antigen via MHC class I, TAP-dependent	GO:0002479	5.46e-08	4.96e-10	0.293393	22	NCF2 PSMA2 PSMB7 PSMB5 PSMB3 PSMA1 PSMB6 PSMA6 PSMC5 PSMB9 PSMC4 PSMD7 PSMA7 PSMB2 PSMA5 PSMD4 PSMD13 PSMD14 PSMB10 PSMD8 PSMB4 PSMB1	63	746	13366
GO	endopeptidase complex	GO:1905369	5.46e-08	4.96e-10	0.293393	22	ADRM1 PSMA2 PSMB7 PSMB5 PSMB3 PSMA1 PSMB6 PSMA6 PSMC5 PSMB9 PSMC4 PSMD7 PSMA7 PSMB2 PSMA5 PSMD4 PSMD13 PSMD14 PSMB10 PSMD8 PSMB4 PSMB1	63	746	13366
GO	regulation of cell cycle phase transition	GO:1901987	5.62e-08	5.13e-10	0.0941867	60	BIRC5 AURKB BRD7 AURKA CASP2 CDCA5 CDK1 CCNE2 CCND2 CCNB1 CCNA2 CDC25C CCNB2 CENPE CDK4 CDC20 CENPF CDK2AP2 CNOT8 CHEK1 CNOT6L DTL DLGAP5 EZH2 FANCI FAM83D H2AFY H2AFX MCM3 ORC1 PHB2 PLAGL1 PLK1 PSMA2 PSMB7 PSMB5 PSMB3 PSMA1 PSMB6 PSMA6 PSMC5 PSMB9 PSMC4 PSMD7 PSMA7 PSMB2 PSMA5 PSMD4 PSMD13 PSMD14 PSMB10 PTEN PSMD8 PSMB4 PSMB1 RPA3 TFDP1 TOP2A UBE2C TTK	400	746	13366
GO	mitotic cell cycle checkpoint	GO:0007093	5.79e-08	5.32e-10	0.154713	36	AURKA CASP2 CDK1 CCNB1 CCNA2 CDC25C CENPF CNOT8 CNOT6L FANCI PLAGL1 PLK1 PSMA2 PSMB7 PSMB5 PSMB3 PSMA1 PSMB6 PSMA6 PSMC5 PSMB9 PSMC4 PSMD7 PSMA7 PSMB2 PSMA5 PSMD4 PSMD13 PSMD14 PSMB10 PSMD8 PSMB4 PSMB1 TFDP1 TOP2A TTK	171	746	13366
GO	mitotic cell cycle phase	GO:0098763	6.07e-08	5.61e-10	0.1144	48	BIRC5 AURKB B9D2 CDCA5 CDK1 CDCA8 CCNB1 CENPI CCNB2 CENPE CDK4 CENPM CDC20 CENPF CENPA CKS1B CSNK2B E2F2 KIF23 MCM3 NCAPG ORC1 PLK1 PSMA2 PSMB7 PSMB5 PSMB3 PSMA1 PSMB6 PSMA6 PSMC5 PSMB9 PSMC4 PSMD7 PSMA7 PSMB2 PSMA5 PSMD4 PSMD13 PSMD14 PSMB10 PSMD8 PSMB4 PSMB1 RPA3 SPC25 TFDP1 UBE2C	282	746	13366
REACTOME	Cell Cycle, Mitotic	R-HSA-69278	6.67e-08	6.19e-10	0.0900201	63	BIRC5 AURKB B9D2 BORA AURKA CDCA5 CCNE1 CDK1 CCNE2 CDCA8 CCND2 CCNB1 CCNA2 CDC25C CENPI CCNB2 CENPE CDK4 CENPM CDC20 CENPF CENPA CKS1B CSNK2B E2F2 H2AFX HMMR KIF23 MAPK1 MCM3 NCAPG NEK2 ORC1 PLK1 PSMA2 PSMB7 PSMB5 PSMB3 PSMA1 PSMB6 PSMA6 PSMC5 PSMB9 PSMC4 PSMD7 PSMA7 PSMB2 PSMA5 PSMD4 PSMD13 PSMD14 PSMB10 PSMD8 PSMB4 PSMB1 RAB8A RRM2 RPA3 SPC25 TFDP1 TOP2A UBE2C TYMS	432	746	13366
GO	antigen processing and presentation of exogenous peptide antigen via MHC class I	GO:0042590	6.73e-08	6.32e-10	0.287937	22	NCF2 PSMA2 PSMB7 PSMB5 PSMB3 PSMA1 PSMB6 PSMA6 PSMC5 PSMB9 PSMC4 PSMD7 PSMA7 PSMB2 PSMA5 PSMD4 PSMD13 PSMD14 PSMB10 PSMD8 PSMB4 PSMB1	64	746	13366
REACTOME	ABC transporter disorders	R-HSA-5619084	6.73e-08	6.32e-10	0.287937	22	PSMA2 PSMB7 PSMB5 PSMB3 PSMA1 PSMB6 PSMA6 PSMC5 PSMB9 PSMC4 PSMD7 PSMA7 PSMB2 PSMA5 PSMD4 PSMD13 PSMD14 PSMB10 PSMD8 PSMB4 PSMB1 SFTPC	64	746	13366
REACTOME	Mitotic Anaphase	R-HSA-68882	7.03e-08	6.64e-10	0.157601	35	BIRC5 AURKB B9D2 CDCA5 CDCA8 CENPI CENPE CENPM CDC20 CENPF CENPA PLK1 PSMA2 PSMB7 PSMB5 PSMB3 PSMA1 PSMB6 PSMA6 PSMC5 PSMB9 PSMC4 PSMD7 PSMA7 PSMB2 PSMA5 PSMD4 PSMD13 PSMD14 PSMB10 PSMD8 PSMB4 PSMB1 SPC25 UBE2C	164	746	13366
REACTOME	S Phase	R-HSA-69242	7.42e-08	7.04e-10	0.188089	30	CDCA5 CCNE1 CCNE2 CCNA2 CDK4 CKS1B MCM3 ORC1 PSMA2 PSMB7 PSMB5 PSMB3 PSMA1 PSMB6 PSMA6 PSMC5 PSMB9 PSMC4 PSMD7 PSMA7 PSMB2 PSMA5 PSMD4 PSMD13 PSMD14 PSMB10 PSMD8 PSMB4 PSMB1 RPA3	123	746	13366
REACTOME	Defective CFTR causes cystic fibrosis	R-HSA-5678895	7.42e-08	7.08e-10	0.306256	21	PSMA2 PSMB7 PSMB5 PSMB3 PSMA1 PSMB6 PSMA6 PSMC5 PSMB9 PSMC4 PSMD7 PSMA7 PSMB2 PSMA5 PSMD4 PSMD13 PSMD14 PSMB10 PSMD8 PSMB4 PSMB1	58	746	13366
C2	ZHAN_MULTIPLE_MYELOMA_PR_UP	M4888	7.42e-08	7.13e-10	0.394187	18	BIRC5 AURKA CDK1 CCNB1 CCNB2 DEPDC1B DLGAP5 EZH2 FANCI KPNA2 NEK2 RACGAP1 RRM2 SPC25 TOP2A UBE2C TYMS TTK	40	746	13366
GO	threonine-type endopeptidase activity	GO:0004298	7.83e-08	7.56e-10	0.644187	14	PSMA2 PSMB7 PSMB5 PSMB3 PSMA1 PSMB6 PSMA6 PSMB9 PSMA7 PSMB2 PSMA5 PSMB10 PSMB4 PSMB1	20	746	13366
REACTOME	Mitotic Metaphase and Anaphase	R-HSA-2555396	7.85e-08	7.62e-10	0.156308	35	BIRC5 AURKB B9D2 CDCA5 CDCA8 CENPI CENPE CENPM CDC20 CENPF CENPA PLK1 PSMA2 PSMB7 PSMB5 PSMB3 PSMA1 PSMB6 PSMA6 PSMC5 PSMB9 PSMC4 PSMD7 PSMA7 PSMB2 PSMA5 PSMD4 PSMD13 PSMD14 PSMB10 PSMD8 PSMB4 PSMB1 SPC25 UBE2C	165	746	13366
GO	regulation of cell cycle G1/S phase transition	GO:1902806	8.41e-08	8.2e-10	0.146373	37	BRD7 AURKA CASP2 CDK1 CCND2 CCNB1 CDC25C CDK2AP2 CNOT8 CNOT6L EZH2 FAM83D PHB2 PLAGL1 PSMA2 PSMB7 PSMB5 PSMB3 PSMA1 PSMB6 PSMA6 PSMC5 PSMB9 PSMC4 PSMD7 PSMA7 PSMB2 PSMA5 PSMD4 PSMD13 PSMD14 PSMB10 PTEN PSMD8 PSMB4 PSMB1 TFDP1	183	746	13366
REACTOME	PCP/CE pathway	R-HSA-4086400	8.57e-08	8.45e-10	0.234884	25	AP2S1 PFN1 PSMA2 PSMB7 PSMB5 PSMB3 PSMA1 PSMB6 PSMA6 PSMC5 PSMB9 PSMC4 PSMD7 PSMA7 PSMB2 PSMA5 PSMD4 PSMD13 PSMD14 PSMB10 PSMD8 PSMB4 PSMB1 RAC2 ROR1	86	746	13366
C2	REACTOME_SYNTHESIS_OF_DNA	M5224	8.57e-08	8.45e-10	0.234884	25	CCNA2 MCM3 ORC1 PSMA2 PSMB7 PSMB5 PSMB3 PSMA1 PSMB6 PSMA6 PSMC5 PSMB9 PSMC4 PSMD7 PSMA7 PSMB2 PSMA5 PSMD4 PSMD13 PSMD14 PSMB10 PSMD8 PSMB4 PSMB1 RPA3	86	746	13366
REACTOME	Downstream TCR signaling	R-HSA-202424	8.62e-08	8.54e-10	0.263631	23	PSMA2 PSMB7 PSMB5 PSMB3 PSMA1 PSMB6 PSMA6 PSMC5 PSMB9 PSMC4 PSMD7 PSMA7 PSMB2 PSMA5 PSMD4 PSMD13 PSMD14 PSMB10 PTEN PSMD8 PSMB4 PSMB1 TRAF6	72	746	13366
GO	NIK/NF-kappaB signaling	GO:0038061	8.7e-08	8.66e-10	0.247984	24	PSMA2 PSMB7 PSMB5 PSMB3 PSMA1 PSMB6 PSMA6 PSMC5 PSMB9 PSMC4 PSMD7 PSMA7 PSMB2 PSMA5 PSMD4 PSMD13 PSMD14 PSMB10 PSMD8 PSMB4 PSMB1 RIPK3 TRAF6 UBE2M	79	746	13366
C2	REACTOME_SIGNALING_BY_WNT	M7847	9.1e-08	9.11e-10	0.300119	21	PSMA2 PSMB7 PSMB5 PSMB3 PSMA1 PSMB6 PSMA6 PSMC5 PSMB9 PSMC4 PSMD7 PSMA7 PSMB2 PSMA5 PSMD4 PSMD13 PSMD14 PSMB10 PSMD8 PSMB4 PSMB1	59	746	13366
GO	antigen receptor-mediated signaling pathway	GO:0050851	9.2e-08	9.26e-10	0.171137	32	CD79B CTLA4 GRAP2 MAPK1 PSMA2 PSMB7 PSMB5 PSMB3 PSMA1 PSMB6 PSMA6 PSMC5 PSMB9 PSMC4 PSMD7 PSMA7 PSMB2 PSMA5 PSMD4 PSMD13 PSMD14 PSMB10 PTEN PSMD8 PSMB4 PSMB1 SLA2 THEMIS TRAF6 TXK WAS ZAP70	141	746	13366
REACTOME	M Phase	R-HSA-68886	9.29e-08	9.39e-10	0.124103	43	BIRC5 AURKB B9D2 CDCA5 CDK1 CDCA8 CCNB1 CENPI CCNB2 CENPE CENPM CDC20 CENPF CENPA CSNK2B H2AFX KIF23 MAPK1 NCAPG PLK1 PSMA2 PSMB7 PSMB5 PSMB3 PSMA1 PSMB6 PSMA6 PSMC5 PSMB9 PSMC4 PSMD7 PSMA7 PSMB2 PSMA5 PSMD4 PSMD13 PSMD14 PSMB10 PSMD8 PSMB4 PSMB1 SPC25 UBE2C	239	746	13366
C2	REACTOME_REGULATION_OF_APOPTOSIS	M733	9.69e-08	9.91e-10	0.321545	20	PSMA2 PSMB7 PSMB5 PSMB3 PSMA1 PSMB6 PSMA6 PSMC5 PSMB9 PSMC4 PSMD7 PSMA7 PSMB2 PSMA5 PSMD4 PSMD13 PSMB10 PSMD8 PSMB4 PSMB1	53	746	13366
C2	LY_AGING_OLD_DN	M18789	9.69e-08	9.91e-10	0.321545	20	CCNB1 CCNA2 CDK4 CDC20 CENPF CENPA CCNF CKS1B FBL H2AFX HMGB2 HMGN2 KIF11 KIF23 PLK1 PSMA2 RANBP1 SERPINB2 UBE2C TYMS	53	746	13366
REACTOME	Cellular response to hypoxia	R-HSA-2262749	9.88e-08	1.01e-09	0.27752	22	EGLN3 PSMA2 PSMB7 PSMB5 PSMB3 PSMA1 PSMB6 PSMA6 PSMC5 PSMB9 PSMC4 PSMD7 PSMA7 PSMB2 PSMA5 PSMD4 PSMD13 PSMD14 PSMB10 PSMD8 PSMB4 PSMB1	66	746	13366
C2	CROONQUIST_NRAS_VS_STROMAL_STIMULATION_DN	M4491	9.99e-08	1.03e-09	0.231543	25	ARHGAP11A AURKB AURKA CDK1 CCNB1 CCNA2 CCNB2 CDKN3 CENPE CDC20 CENPA CCNF CKS1B DLGAP5 EZH2 H2AFX ITM2A MCM3 MKI67 SLC25A4 SNRPA1 STMN1 TSC22D3 TSC22D1 UBE2C	87	746	13366
C2	KINSEY_TARGETS_OF_EWSR1_FLII_FUSION_UP	M80	1.03e-07	1.06e-09	0.0529997	121	ACTR2 ALYREF AK2 ANP32E ARPC2 BIRC5 AURKB AURKA C1QBP CALM1 CDCA7 CDCA5 CDK1 CCNE2 CEP55 CDCA8 CCND2 CCNB1 CDC25C CCNB2 CDKN3 CDCA3 CENPM CDC20 CENPF CDC42SE2 CENPA CCNF CHAF1B CMPK1 CHEK1 CLN6 COPS5 CYCS DCK DEPDC1B DCTPP1 DTL E2F2 ECT2 DLGAP5 EXO1 ESD FANCI FAM49B FAM111A FAM83D FLI1 GABPB1 GCH1 GLRX3 GOT1 GNB4 GRK5 HELLS HMGB2 HMGB3 HNRNPL HNRNPF HNRNPAB HMMR IQGAP3 IMPA2 KIF11 KIF23 KPNA2 KIF…	1112	746	13366
GO	cell cycle process	GO:0022402	1.11e-07	1.16e-09	0.0556237	114	ACTR2 ACTR3 BIRC5 AURKB B9D2 BORA AURKA CASP2 CALM1 CDCA5 CCNE1 CDK1 CCNE2 CENPW CEP55 CDCA8 CCNB1 CCNA2 CDC25C CENPI CCNB2 CDKN3 CENPE CDCA3 CDK4 CENPM CDC20 CENPF CENPA CCNF CKS2 CHMP6 CNOT8 CHEK1 CNOT6L CKS1B CIT CYP26B1 DTL ECT2 DLGAP5 EZH2 FANCI FAM83D HELLS H2AFX HMMR IL12A IQGAP3 KIF11 KIF23 KIF22 KIFC1 KIF18B KNSTRN LMLN MCMBP MCM3 MKI67 MLF1 NCAPG NEK2 ORC1 PBK PHB2 PHGDH PLAGL1 PPAT PLK…	1023	746	13366
REACTOME	Hedgehog ligand biogenesis	R-HSA-5358346	1.11e-07	1.17e-09	0.294187	21	PSMA2 PSMB7 PSMB5 PSMB3 PSMA1 PSMB6 PSMA6 PSMC5 PSMB9 PSMC4 PSMD7 PSMA7 PSMB2 PSMA5 PSMD4 PSMD13 PSMD14 PSMB10 PSMD8 PSMB4 PSMB1	60	746	13366
GO	immune response-activating cell surface receptor signaling pathway	GO:0002429	1.17e-07	1.23e-09	0.125221	42	ACTR2 ACTR3 ARPC1A ARPC2 CALM1 CD79B CTLA4 GRAP2 HCK MAPK1 MUC13 MYO1G PPP3R1 PSMA2 PSMB7 PSMB5 PSMB3 PSMA1 PSMB6 PSMA6 PSMC5 PSMB9 PSMC4 PSMD7 PSMA7 PSMB2 PSMA5 PSMD4 PSMD13 PSMD14 PSMB10 PTEN PSMD8 PSMB4 PSMB1 SLA2 THEMIS TRAF6 UBE2M TXK WAS ZAP70	232	746	13366
REACTOME	Asymmetric localization of PCP proteins	R-HSA-4608870	1.41e-07	1.49e-09	0.288449	21	PSMA2 PSMB7 PSMB5 PSMB3 PSMA1 PSMB6 PSMA6 PSMC5 PSMB9 PSMC4 PSMD7 PSMA7 PSMB2 PSMA5 PSMD4 PSMD13 PSMD14 PSMB10 PSMD8 PSMB4 PSMB1	61	746	13366
REACTOME	Host Interactions of HIV factors	R-HSA-162909	1.48e-07	1.57e-09	0.194187	28	AP1M1 AP2S1 HCK HMGA1 PSMA2 PSMB7 PSMB5 PSMB3 PSMA1 PSMB6 PSMA6 PSMC5 PSMB9 PSMC4 PSMD7 PSMA7 PSMB2 PSMA5 PSMD4 PSMD13 PSMD14 PSMB10 PSMD8 PSMB4 PSMB1 RANBP1 RCC1 SLC25A4	112	746	13366
GO	SCF-dependent proteasomal ubiquitin-dependent protein catabolic process	GO:0031146	1.5e-07	1.61e-09	0.267716	22	CCNF PSMA2 PSMB7 PSMB5 PSMB3 PSMA1 PSMB6 PSMA6 PSMC5 PSMB9 PSMC4 PSMD7 PSMA7 PSMB2 PSMA5 PSMD4 PSMD13 PSMD14 PSMB10 PSMD8 PSMB4 PSMB1	68	746	13366
REACTOME	Disorders of transmembrane transporters	R-HSA-5619115	1.5e-07	1.61e-09	0.267716	22	PSMA2 PSMB7 PSMB5 PSMB3 PSMA1 PSMB6 PSMA6 PSMC5 PSMB9 PSMC4 PSMD7 PSMA7 PSMB2 PSMA5 PSMD4 PSMD13 PSMD14 PSMB10 PSMD8 PSMB4 PSMB1 SFTPC	68	746	13366
C2	SARRIO_EPITHELIAL_MESENCHYMAL_TRANSITION_UP	M4288	1.52e-07	1.65e-09	0.154063	34	CDCA7 CDCA5 CDK1 CENPW CEP55 CCNB1 CCNA2 CENPE CENPA CKS1B CIT DCK DTL ECT2 EXO1 H2AFY HELLS H2AFX HMMR KIF11 KIF23 MCM3 MKI67 MYBL1 RRM2 SERPINB2 TACC3 STMN1 TFDP1 TOP2A TYMS UBE2S UHRF1 YWHAH	162	746	13366
C2	RHEIN_ALL_GLUCOCORTICOID_THERAPY_DN	M1859	1.52e-07	1.65e-09	0.101286	52	AK2 AHCY ANP32B ANP32E BIRC5 C1QBP CALM1 CDK1 CEP55 CCT7 CCNB2 CDK4 CCT8 CKS2 CHEK1 CKS1B CSNK2B DTL DPYSL2 DUT ECT2 ETFA ELAVL1 ESD FBL FLI1 HMGB3 HMGA1 HMGN2 HMMR KIF11 LDHB ME2 NCAPG MYB NDUFB5 NME1 PDLIM1 PSMG1 PSMA6 PSMB9 PSMB2 PSMD14 RACGAP1 RBM8A RRM2 SHCBP1 STMN1 TOP2A TYMS TUBA1B TTK	331	746	13366
GO	interphase	GO:0051325	1.53e-07	1.67e-09	0.164876	32	CDCA5 CDK4 CENPF CKS1B E2F2 KPNA2 MCMBP MCM3 ORC1 PSMA2 PSMB7 PSMB5 PSMB3 PSMA1 PSMB6 PSMA6 PSMC5 PSMB9 PSMC4 PSMD7 PSMA7 PSMB2 PSMA5 PSMD4 PSMD13 PSMD14 PSMB10 PSMD8 PSMB4 PSMB1 RPA3 TFDP1	145	746	13366
GO	regulation of mitotic cell cycle phase transition	GO:1901990	1.53e-07	1.67e-09	0.108009	48	BIRC5 BRD7 AURKA CASP2 CDCA5 CDK1 CCND2 CCNB1 CCNA2 CDC25C CENPE CDK4 CDC20 CENPF CDK2AP2 CNOT8 CNOT6L DLGAP5 EZH2 FANCI PHB2 PLAGL1 PLK1 PSMA2 PSMB7 PSMB5 PSMB3 PSMA1 PSMB6 PSMA6 PSMC5 PSMB9 PSMC4 PSMD7 PSMA7 PSMB2 PSMA5 PSMD4 PSMD13 PSMD14 PSMB10 PTEN PSMD8 PSMB4 PSMB1 TFDP1 UBE2C TTK	293	746	13366
C2	WU_APOPTOSIS_BY_CDKN1A_VIA_TP53	M10169	1.62e-07	1.78e-09	0.331942	19	AURKB AURKA CDK1 CEP55 CCNB1 CHEK1 DLGAP5 EXO1 FANCI HMGB2 MCM3 MKI67 NCAPG PBK RACGAP1 TOP2A UBE2C TYMS TTK	49	746	13366
GO	signal transduction in response to DNA damage	GO:0042770	1.66e-07	1.83e-09	0.176745	30	AURKA CASP2 CDK1 CCNB1 CDC25C CNOT8 CNOT6L PLAGL1 PSMA2 PSMB7 PSMB5 PSMB3 PSMA1 PSMB6 PSMA6 PSMC5 PSMB9 PSMC4 PSMD7 PSMA7 PSMB2 PSMA5 PSMD4 PSMD13 PSMD14 PSMB10 PSMD8 PSMB4 PSMB1 TFDP1	129	746	13366
REACTOME	Activation of NF-kappaB in B cells	R-HSA-1169091	1.7e-07	1.89e-09	0.282896	21	PSMA2 PSMB7 PSMB5 PSMB3 PSMA1 PSMB6 PSMA6 PSMC5 PSMB9 PSMC4 PSMD7 PSMA7 PSMB2 PSMA5 PSMD4 PSMD13 PSMD14 PSMB10 PSMD8 PSMB4 PSMB1	62	746	13366
REACTOME	Degradation of beta-catenin by the destruction complex	R-HSA-195253	1.82e-07	2.03e-09	0.246818	23	FRAT1 LEF1 PSMA2 PSMB7 PSMB5 PSMB3 PSMA1 PSMB6 PSMA6 PSMC5 PSMB9 PSMC4 PSMD7 PSMA7 PSMB2 PSMA5 PSMD4 PSMD13 PSMD14 PSMB10 PSMD8 PSMB4 PSMB1	76	746	13366
C2	REACTOME_ACTIVATION_OF_NF_KAPPAB_IN_B_CELLS	M597	1.92e-07	2.15e-09	0.30133	20	PSMA2 PSMB7 PSMB5 PSMB3 PSMA1 PSMB6 PSMA6 PSMC5 PSMB9 PSMC4 PSMD7 PSMA7 PSMB2 PSMA5 PSMD4 PSMD13 PSMB10 PSMD8 PSMB4 PSMB1	56	746	13366
REACTOME	CLEC7A (Dectin-1) signaling	R-HSA-5607764	1.99e-07	2.23e-09	0.218912	25	CALM1 PPP3R1 PSMA2 PSMB7 PSMB5 PSMB3 PSMA1 PSMB6 PSMA6 PSMC5 PSMB9 PSMC4 PSMD7 PSMA7 PSMB2 PSMA5 PSMD4 PSMD13 PSMD14 PSMB10 PSMD8 PSMB4 PSMB1 TRAF6 UBE2M	91	746	13366
REACTOME	Regulation of RAS by GAPs	R-HSA-5658442	2.12e-07	2.39e-09	0.27752	21	PSMA2 PSMB7 PSMB5 PSMB3 PSMA1 PSMB6 PSMA6 PSMC5 PSMB9 PSMC4 PSMD7 PSMA7 PSMB2 PSMA5 PSMD4 PSMD13 PSMD14 PSMB10 PSMD8 PSMB4 PSMB1	63	746	13366
KEGG	Proteasome, 20S core particle	hsa_M00340	2.19e-07	2.49e-09	0.80133	12	PSMA2 PSMB7 PSMB5 PSMB3 PSMA1 PSMB6 PSMA6 PSMA7 PSMB2 PSMA5 PSMB4 PSMB1	14	746	13366
GO	regulation of transcription from RNA polymerase II promoter in response to hypoxia	GO:0061418	2.19e-07	2.5e-09	0.258472	22	EGLN3 PSMA2 PSMB7 PSMB5 PSMB3 PSMA1 PSMB6 PSMA6 PSMC5 PSMB9 PSMC4 PSMD7 PSMA7 PSMB2 PSMA5 PSMD4 PSMD13 PSMD14 PSMB10 PSMD8 PSMB4 PSMB1	70	746	13366
REACTOME	ER-Phagosome pathway	R-HSA-1236974	2.19e-07	2.5e-09	0.258472	22	PSMA2 PSMB7 PSMB5 PSMB3 PSMA1 PSMB6 PSMA6 PSMC5 PSMB9 PSMC4 PSMD7 PSMA7 PSMB2 PSMA5 PSMD4 PSMD13 PSMD14 PSMB10 PSMD8 PSMB4 PSMB1 SEC61G	70	746	13366
REACTOME	Cell Cycle	R-HSA-1640170	2.69e-07	3.11e-09	0.0771347	69	BIRC5 AURKB B9D2 BORA AURKA CDCA5 CCNE1 CDK1 CCNE2 CENPW CDCA8 CCND2 CCNB1 CCNA2 CDC25C CENPI CCNB2 CENPE CDK4 CENPM CDC20 CENPF CENPA CHEK1 CKS1B CSNK2B E2F2 EXO1 H2AFX HMMR KIF23 MAPK1 MCM3 NCAPG NEK2 ORC1 PLK1 PSMA2 PSMB7 PSMB5 PSMB3 PSMA1 PSMB6 PSMA6 PSMC5 PSMB9 PSMC4 PSMD7 PSMA7 PSMB2 PSMA5 PSMD4 PSMD13 PSMD14 PSMB10 PSMD8 PSMB4 PSMB1 RAB8A RBBP7 RRM2 RPA3 SPC25 TFDP1 TOP2A UBE2C UBE2I TYMS …	519	746	13366
REACTOME	FCERI mediated NF-kB activation	R-HSA-2871837	2.69e-07	3.11e-09	0.254046	22	PSMA2 PSMB7 PSMB5 PSMB3 PSMA1 PSMB6 PSMA6 PSMC5 PSMB9 PSMC4 PSMD7 PSMA7 PSMB2 PSMA5 PSMD4 PSMD13 PSMD14 PSMB10 PSMD8 PSMB4 PSMB1 TRAF6	71	746	13366
C2	GRAHAM_CML_QUIESCENT_VS_NORMAL_QUIESCENT_UP	M18983	3.32e-07	3.85e-09	0.249742	22	CDK1 CEP55 CCNB2 CDKN3 CCL8 CDC20 CCL20 CENPF CHEK1 DLC1 DLGAP5 EZH2 H2AFX HPGDS KIF11 PDLIM1 RACGAP1 RRM2 SERPINB2 TOP2A TST TUBB6	72	746	13366
C2	LI_WILMS_TUMOR_VS_FETAL_KIDNEY_1_DN	M13108	3.34e-07	3.9e-09	0.156107	32	AURKB AURKA CDK1 CCND2 CDH2 CDC25C CCNB2 CDKN3 CDC20 CENPF CKS2 COL13A1 CKS1B CIT DLGAP5 EZH2 FANCI KIF11 KIF23 KIFC1 KPNA2 MPHOSPH9 MKI67 NME1 PCBP2 RNASEH2A SLC16A1 SNRPA1 SPAG5 STMN1 TOP2A TTK	151	746	13366
C2	LY_AGING_MIDDLE_DN	M12457	3.64e-07	4.27e-09	0.744187	12	CCNB1 CCNA2 CDC20 CENPF CENPA CCNF H2AFX HMGN2 KIF11 KIF23 PLK1 UBE2C	15	746	13366
C2	SMID_BREAST_CANCER_BASAL_UP	M8124	3.87e-07	4.56e-09	0.0751165	69	AK2 ANP32E BIRC5 CCNE1 CDK1 CEP55 CDCA8 CCNA2 CDH2 CCNB2 CCL8 CENPE CDCA3 CDC20 CCL20 CENPF CENPA CHAF1B CHEK1 CXCL11 COTL1 CYP26B1 DLGAP5 EXO1 FERMT1 GABRP GJC1 HELLS HMGA1 ISG20 IMPA2 ING1 IL27RA KIFC1 LDHB KIF18B KRT6B KRT6A KRT15 LBR LYPD1 MKI67 MYBL1 NEK2 NXN ORC1 PBK PHGDH PDE9A PLA2G4A PLAGL1 PRG2 RBMS1 S100A10 S100A6 S100A4 SERPINB2 SLC16A1 SHCBP1 SLC43A3 SOD2 ST8SIA1 STXBP6 TFDP1 TMEFF1 …	527	746	13366
GO	Fc receptor signaling pathway	GO:0038093	3.93e-07	4.64e-09	0.149156	33	ACTR2 ACTR3 ARPC1A ARPC2 CALM1 GRAP2 HCK MAPK1 MYO1G PPP3R1 PSMA2 PSMB7 PSMB5 PSMB3 PSMA1 PSMB6 PSMA6 PSMC5 PSMB9 PSMC4 PSMD7 PSMA7 PSMB2 PSMA5 PSMD4 PSMD13 PSMD14 PSMB10 PSMD8 PSMB4 PSMB1 TRAF6 WAS	161	746	13366
REACTOME	DNA Replication	R-HSA-69306	4.11e-07	4.88e-09	0.196614	26	CCNA2 E2F2 MCM3 ORC1 PSMA2 PSMB7 PSMB5 PSMB3 PSMA1 PSMB6 PSMA6 PSMC5 PSMB9 PSMC4 PSMD7 PSMA7 PSMB2 PSMA5 PSMD4 PSMD13 PSMD14 PSMB10 PSMD8 PSMB4 PSMB1 RPA3	103	746	13366
GO	regulation of immune system process	GO:0002682	4.26e-07	5.09e-09	0.0493149	123	ACTR2 ACTR3 ADORA2A ADAM8 APOA1 ARPC1A AP1M1 ARPC2 AP2S1 BGLAP BLOC1S3 C1QBP BST1 CALM1 CD83 CDK1 CD180 CD37 CCL8 CD5 CCL20 CD300LF CD40 CD79B CHAF1B CFB CLEC2D CREB3 CXCL11 CXCL12 CYP26B1 CTLA4 DUSP4 FABP1 EIF2S1 FGF14 FAM49B FKBP1A FLT3 GFI1B GIMAP5 GPSM3 GRAP2 HCK HAMP GREM1 HMGB2 IFNGR2 HMGB3 IFITM1 ICOS IL13 IGFBP2 IL15RA IL12A ITGAL IRF3 IL27RA IL2RA ITGB7 KRT6A LEF1 LGALS1 MAPK1 MAP2K3 MUC…	1170	746	13366
GO	immune response-regulating cell surface receptor signaling pathway	GO:0002768	4.26e-07	5.1e-09	0.112814	43	ACTR2 ACTR3 ARPC1A ARPC2 CALM1 CD40 CD79B CTLA4 GRAP2 HCK MAPK1 MUC13 MYO1G PPP3R1 PSMA2 PSMB7 PSMB5 PSMB3 PSMA1 PSMB6 PSMA6 PSMC5 PSMB9 PSMC4 PSMD7 PSMA7 PSMB2 PSMA5 PSMD4 PSMD13 PSMD14 PSMB10 PTEN PSMD8 PSMB4 PSMB1 SLA2 THEMIS TRAF6 UBE2M TXK WAS ZAP70	255	746	13366
REACTOME	TNFR2 non-canonical NF-kB pathway	R-HSA-5668541	4.3e-07	5.17e-09	0.216914	24	CD40 PSMA2 PSMB7 PSMB5 PSMB3 PSMA1 PSMB6 PSMA6 PSMC5 PSMB9 PSMC4 PSMD7 PSMA7 PSMB2 PSMA5 PSMD4 PSMD13 PSMD14 PSMB10 PSMD8 PSMB4 PSMB1 TNFRSF9 UBE2M	88	746	13366
C2	KANG_DOXORUBICIN_RESISTANCE_UP	M1037	4.54e-07	5.48e-09	0.327165	18	BIRC5 AURKA CDK1 CDCA8 CDKN3 CENPM CDC20 CENPA FANCI HMGB2 HMMR MKI67 NCAPG NQO1 PBK RRM2 TOP2A TYMS	47	746	13366
GO	mitotic interphase	GO:0051329	4.56e-07	5.52e-09	0.170749	29	CDCA5 CDK4 CKS1B E2F2 MCM3 ORC1 PSMA2 PSMB7 PSMB5 PSMB3 PSMA1 PSMB6 PSMA6 PSMC5 PSMB9 PSMC4 PSMD7 PSMA7 PSMB2 PSMA5 PSMD4 PSMD13 PSMD14 PSMB10 PSMD8 PSMB4 PSMB1 RPA3 TFDP1	128	746	13366
REACTOME	Synthesis of DNA	R-HSA-69239	4.56e-07	5.57e-09	0.204603	25	CCNA2 MCM3 ORC1 PSMA2 PSMB7 PSMB5 PSMB3 PSMA1 PSMB6 PSMA6 PSMC5 PSMB9 PSMC4 PSMD7 PSMA7 PSMB2 PSMA5 PSMD4 PSMD13 PSMD14 PSMB10 PSMD8 PSMB4 PSMB1 RPA3	96	746	13366
REACTOME	Antigen processing-Cross presentation	R-HSA-1236975	4.56e-07	5.59e-09	0.228137	23	NCF2 PSMA2 PSMB7 PSMB5 PSMB3 PSMA1 PSMB6 PSMA6 PSMC5 PSMB9 PSMC4 PSMD7 PSMA7 PSMB2 PSMA5 PSMD4 PSMD13 PSMD14 PSMB10 PSMD8 PSMB4 PSMB1 SEC61G	81	746	13366
GO	antigen processing and presentation of exogenous peptide antigen	GO:0002478	4.56e-07	5.6e-09	0.15798	31	AP1M1 AP2S1 CENPE KIF11 KIF23 KIF22 NCF2 PSMA2 PSMB7 PSMB5 PSMB3 PSMA1 PSMB6 PSMA6 PSMC5 PSMB9 PSMC4 PSMD7 PSMA7 PSMB2 PSMA5 PSMD4 PSMD13 PSMD14 PSMB10 PSMD8 PSMB4 PSMB1 RACGAP1 SEC61G TRAF6	145	746	13366
GO	antigen processing and presentation of peptide antigen	GO:0048002	5.44e-07	6.71e-09	0.150638	32	AP1M1 AP2S1 CENPE KIF11 KIF23 KIF22 MARCH1 NCF2 PSMA2 PSMB7 PSMB5 PSMB3 PSMA1 PSMB6 PSMA6 PSMC5 PSMB9 PSMC4 PSMD7 PSMA7 PSMB2 PSMA5 PSMD4 PSMD13 PSMD14 PSMB10 PSMD8 PSMB4 PSMB1 RACGAP1 SEC61G TRAF6	155	746	13366
REACTOME	UCH proteinases	R-HSA-5689603	5.48e-07	6.79e-09	0.224675	23	ADRM1 PSMA2 PSMB7 PSMB5 PSMB3 PSMA1 PSMB6 PSMA6 PSMC5 PSMB9 PSMC4 PSMD7 PSMA7 PSMB2 PSMA5 PSMD4 PSMD13 PSMD14 PSMB10 PSMD8 PSMB4 PSMB1 UCHL3	82	746	13366
GO	antigen processing and presentation of exogenous antigen	GO:0019884	5.94e-07	7.38e-09	0.155071	31	AP1M1 AP2S1 CENPE KIF11 KIF23 KIF22 NCF2 PSMA2 PSMB7 PSMB5 PSMB3 PSMA1 PSMB6 PSMA6 PSMC5 PSMB9 PSMC4 PSMD7 PSMA7 PSMB2 PSMA5 PSMD4 PSMD13 PSMD14 PSMB10 PSMD8 PSMB4 PSMB1 RACGAP1 SEC61G TRAF6	147	746	13366
REACTOME	Programmed Cell Death	R-HSA-5357801	6.14e-07	7.66e-09	0.149315	32	CYCS HIST1H1A HIST1H1E HMGB2 OMA1 PPP3R1 PSMA2 PSMB7 PSMB5 PSMB3 PSMA1 PSMB6 PSMA6 PSMC5 PSMB9 PSMC4 PSMD7 PSMA7 PSMB2 PSMA5 PSMD4 PSMD13 PSMD14 PSMB10 PSMD8 PSMB4 PSMB1 RIPK3 SATB1 TFDP1 VIM YWHAH	156	746	13366
GO	negative regulation of protein modification by small protein conjugation or removal	GO:1903321	6.75e-07	8.46e-09	0.153646	31	CDK1 CCNB1 CDC20 CENPF NXN PLK1 PSMA2 PSMB7 PSMB5 PSMB3 PSMA1 PSMB6 PSMA6 PSMC5 PSMB9 PSMC4 PSMD7 PSMA7 PSMB2 PSMA5 PSMD4 PSMD13 PSMD14 PSMB10 PSMD8 PSMB4 PSMB1 RNF4 RPL11 UBE2C TTK	148	746	13366
GO	non-canonical Wnt signaling pathway	GO:0035567	6.81e-07	8.61e-09	0.165561	29	AP2S1 CALM1 LEF1 PFN1 PPP3R1 PLCB2 PSMA2 PSMB7 PSMB5 PSMB3 PSMA1 PSMB6 PSMA6 PSMC5 PSMB9 PSMC4 PSMD7 PSMA7 PSMB2 PSMA5 PSMD4 PSMD13 PSMD14 PSMB10 PSMD8 PSMB4 PSMB1 ROR1 SFRP5	131	746	13366
C2	REACTOME_APOPTOSIS	M15303	6.81e-07	8.61e-09	0.165561	29	CYCS HIST1H1A HIST1H1E HMGB2 PPP3R1 PSMA2 PSMB7 PSMB5 PSMB3 PSMA1 PSMB6 PSMA6 PSMC5 PSMB9 PSMC4 PSMD7 PSMA7 PSMB2 PSMA5 PSMD4 PSMD13 PSMD14 PSMB10 PSMD8 PSMB4 PSMB1 SATB1 TFDP1 VIM	131	746	13366
GO	S phase	GO:0051320	7.41e-07	9.41e-09	0.178969	27	CDCA5 CDK4 CKS1B MCM3 ORC1 PSMA2 PSMB7 PSMB5 PSMB3 PSMA1 PSMB6 PSMA6 PSMC5 PSMB9 PSMC4 PSMD7 PSMA7 PSMB2 PSMA5 PSMD4 PSMD13 PSMD14 PSMB10 PSMD8 PSMB4 PSMB1 RPA3	115	746	13366
C2	RUIZ_TNC_TARGETS_DN	M19048	7.81e-07	9.96e-09	0.163884	29	BIRC5 AURKB CCNE1 CDK1 CCNE2 CCNA2 CKS2 DCTPP1 DTL EXO1 EIF2S1 FANCI FAM111A H2AFX LYPD1 MCM3 MYBL1 MRTO4 NXN ORC1 PBK RRM2 SERPINB2 SHCBP1 SPC25 UBE2C TYMS TUBB6 YWHAH	132	746	13366
REACTOME	G2/M Transition	R-HSA-69275	7.87e-07	1.01e-08	0.141792	33	BORA AURKA CDK1 CCNB1 CCNA2 CDC25C CCNB2 CENPF HMMR NEK2 PLK1 PSMA2 PSMB7 PSMB5 PSMB3 PSMA1 PSMB6 PSMA6 PSMC5 PSMB9 PSMC4 PSMD7 PSMA7 PSMB2 PSMA5 PSMD4 PSMD13 PSMD14 PSMB10 PSMD8 PSMB4 PSMB1 RAB8A	167	746	13366
GO	cell division	GO:0051301	8.61e-07	1.11e-08	0.0826844	59	ACTR2 ACTR3 BIRC5 AURKB BORA AURKA CDCA5 CCNE1 CDK1 CCNE2 CDK20 CENPW CEP55 CDCA8 CCND2 CCNB1 CCNA2 CDC25C CCNB2 CENPE CDCA3 CDK4 CDC20 CENPF CENPA CCNF CKS2 CHMP6 CKS1B CIT ECT2 FAM83D HELLS KIF11 KIF23 KIFC1 KIF18B KNSTRN LEF1 LMLN MCMBP NCAPG NEK2 PPP1CA PLK1 RALA RACGAP1 RCC1 SEPT2 SPC25 SPAG5 TACC3 STMN1 TOP2A UBE2C UBE2I UBE2S TUBA1B UNC119	426	746	13366
REACTOME	Mitotic G2-G2/M phases	R-HSA-453274	1e-06	1.29e-08	0.139453	33	BORA AURKA CDK1 CCNB1 CCNA2 CDC25C CCNB2 CENPF HMMR NEK2 PLK1 PSMA2 PSMB7 PSMB5 PSMB3 PSMA1 PSMB6 PSMA6 PSMC5 PSMB9 PSMC4 PSMD7 PSMA7 PSMB2 PSMA5 PSMD4 PSMD13 PSMD14 PSMB10 PSMD8 PSMB4 PSMB1 RAB8A	169	746	13366
GO	immune response-activating signal transduction	GO:0002757	1.03e-06	1.34e-08	0.0928748	51	ACTR2 ACTR3 ADAM8 ARPC1A ARPC2 CALM1 CDK1 CD180 CD300LF CD79B CTLA4 DUSP4 GRAP2 HCK IRF3 MAPK1 MAP2K3 MUC13 MYO1G PPP3R1 PSMA2 PSMB7 PSMB5 PSMB3 PSMA1 PSMB6 PSMA6 PSMC5 PSMB9 PSMC4 PSMD7 PSMA7 PSMB2 PSMA5 PSMD4 PSMD13 PSMD14 PSMB10 PTEN PSMD8 PSMB4 PSMB1 RIPK3 SLA2 THEMIS TNIP3 TRAF6 UBE2M TXK WAS ZAP70	343	746	13366
C2	BIOCARTA_PROTEASOME_PATHWAY	M194	1.03e-06	1.34e-08	0.462705	14	PSMA2 PSMB7 PSMB5 PSMB3 PSMA1 PSMB6 PSMA6 PSMC4 PSMA7 PSMB2 PSMA5 PSMD8 PSMB4 PSMB1	27	746	13366
GO	negative regulation of mitotic cell cycle	GO:0045930	1.04e-06	1.36e-08	0.106451	43	BRD7 AURKA CASP2 CDK1 CCNB1 CCNA2 CDC25C CDC20 CENPF CDK2AP2 CNOT8 CHEK1 CNOT6L EZH2 FANCI PLAGL1 PLK1 PSMA2 PSMB7 PSMB5 PSMB3 PSMA1 PSMB6 PSMA6 PSMC5 PSMB9 PSMC4 PSMD7 PSMA7 PSMB2 PSMA5 PSMD4 PSMD13 PSMD14 PSMB10 PTEN PSMD8 PSMB4 PSMB1 TFDP1 TOP2A UBE2C TTK	265	746	13366
GO	Wnt signaling pathway, planar cell polarity pathway	GO:0060071	1.16e-06	1.52e-08	0.199506	24	AP2S1 PFN1 PSMA2 PSMB7 PSMB5 PSMB3 PSMA1 PSMB6 PSMA6 PSMC5 PSMB9 PSMC4 PSMD7 PSMA7 PSMB2 PSMA5 PSMD4 PSMD13 PSMD14 PSMB10 PSMD8 PSMB4 PSMB1 ROR1	94	746	13366
GO	immune response-regulating signaling pathway	GO:0002764	1.33e-06	1.75e-08	0.0886312	52	ACTR2 ACTR3 ADAM8 ARPC1A ARPC2 CALM1 CDK1 CD180 CD300LF CD40 CD79B CTLA4 DUSP4 GRAP2 HCK IRF3 MAPK1 MAP2K3 MUC13 MYO1G PPP3R1 PSMA2 PSMB7 PSMB5 PSMB3 PSMA1 PSMB6 PSMA6 PSMC5 PSMB9 PSMC4 PSMD7 PSMA7 PSMB2 PSMA5 PSMD4 PSMD13 PSMD14 PSMB10 PTEN PSMD8 PSMB4 PSMB1 RIPK3 SLA2 THEMIS TNIP3 TRAF6 UBE2M TXK WAS ZAP70	360	746	13366
C2	HSIAO_HOUSEKEEPING_GENES	M11197	1.4e-06	1.85e-08	0.094657	48	ARF4 ARL6IP1 ANP32B ARHGDIB ARPC2 C1QBP CCND2 CLIC1 CSNK2B COX6A1 ERH ESD FBL FKBP1A HINT1 HNRNPL IFITM1 HNRNPF HMGN2 ISG20 LDHB LGALS1 MORF4L2 NPC2 PCBP2 PHB2 PFN1 PGAM1 PDLIM1 PSMB5 PSMB3 PSMB6 PSMD7 PSMB2 PSMD8 PSMB4 RPS8 RPL29 RPS15 RPL11 SEPT2 S100A10 SLC25A3 STMN1 TMSB10 UBE2C VIM YWHAH	319	746	13366
REACTOME	Apoptosis	R-HSA-109581	1.41e-06	1.88e-08	0.145485	31	CYCS HIST1H1A HIST1H1E HMGB2 OMA1 PPP3R1 PSMA2 PSMB7 PSMB5 PSMB3 PSMA1 PSMB6 PSMA6 PSMC5 PSMB9 PSMC4 PSMD7 PSMA7 PSMB2 PSMA5 PSMD4 PSMD13 PSMD14 PSMB10 PSMD8 PSMB4 PSMB1 SATB1 TFDP1 VIM YWHAH	154	746	13366
GO	positive regulation of immune system process	GO:0002684	1.56e-06	2.07e-08	0.0590692	88	ACTR2 ACTR3 ADAM8 ARPC1A ARPC2 BLOC1S3 C1QBP BST1 CALM1 CD83 CDK1 CD180 CD37 CCL8 CD5 CCL20 CD300LF CD40 CD79B CFB CREB3 CXCL11 CXCL12 CTLA4 DUSP4 FAM49B GFI1B GIMAP5 GPSM3 GRAP2 HCK HAMP HMGB2 ICOS IL13 IGFBP2 IL15RA IL12A ITGAL IRF3 IL27RA IL2RA LEF1 LGALS1 MAPK1 MAP2K3 MUC13 MYO1G MYB PGC PDCD1LG2 PDCD1 PPP3R1 PSMA2 PSMB7 PSMB5 PSMB3 PSMA1 PSMB6 PSMA6 PSMC5 PSMB9 PSMC4 PSMD7 PSMA7 PSMB2 PSMA5 …	766	746	13366
GO	positive regulation of protein ubiquitination	GO:0031398	1.6e-06	2.14e-08	0.139309	32	CDK1 CCNB1 CDC20 FANCI FKBP1A HAMP PLK1 PSMA2 PSMB7 PSMB5 PSMB3 PSMA1 PSMB6 PSMA6 PSMC5 PSMB9 PSMC4 PSMD7 PSMA7 PSMB2 PSMA5 PSMD4 PSMD13 PSMD14 PSMB10 PTEN PSMD8 PSMB4 PSMB1 TRAF6 UBE2C UBE2S	164	746	13366
REACTOME	MAPK6/MAPK4 signaling	R-HSA-5687128	1.72e-06	2.31e-08	0.215792	22	CDK1 PSMA2 PSMB7 PSMB5 PSMB3 PSMA1 PSMB6 PSMA6 PSMC5 PSMB9 PSMC4 PSMD7 PSMA7 PSMB2 PSMA5 PSMD4 PSMD13 PSMD14 PSMB10 PSMD8 PSMB4 PSMB1	81	746	13366
GO	Fc-epsilon receptor signaling pathway	GO:0038095	1.83e-06	2.46e-08	0.174275	26	CALM1 GRAP2 MAPK1 PPP3R1 PSMA2 PSMB7 PSMB5 PSMB3 PSMA1 PSMB6 PSMA6 PSMC5 PSMB9 PSMC4 PSMD7 PSMA7 PSMB2 PSMA5 PSMD4 PSMD13 PSMD14 PSMB10 PSMD8 PSMB4 PSMB1 TRAF6	113	746	13366
GO	antigen processing and presentation of peptide antigen via MHC class I	GO:0002474	2.05e-06	2.78e-08	0.212479	22	NCF2 PSMA2 PSMB7 PSMB5 PSMB3 PSMA1 PSMB6 PSMA6 PSMC5 PSMB9 PSMC4 PSMD7 PSMA7 PSMB2 PSMA5 PSMD4 PSMD13 PSMD14 PSMB10 PSMD8 PSMB4 PSMB1	82	746	13366
REACTOME	Regulation of mRNA stability by proteins that bind AU-rich elements	R-HSA-450531	2.05e-06	2.78e-08	0.212479	22	ELAVL1 PSMA2 PSMB7 PSMB5 PSMB3 PSMA1 PSMB6 PSMA6 PSMC5 PSMB9 PSMC4 PSMD7 PSMA7 PSMB2 PSMA5 PSMD4 PSMD13 PSMD14 PSMB10 PSMD8 PSMB4 PSMB1	82	746	13366
GO	activation of immune response	GO:0002253	2.22e-06	3.02e-08	0.0855201	53	ACTR2 ACTR3 ADAM8 ARPC1A ARPC2 C1QBP CALM1 CDK1 CD180 CD300LF CD79B CFB CTLA4 DUSP4 GRAP2 HCK IRF3 MAPK1 MAP2K3 MUC13 MYO1G PPP3R1 PSMA2 PSMB7 PSMB5 PSMB3 PSMA1 PSMB6 PSMA6 PSMC5 PSMB9 PSMC4 PSMD7 PSMA7 PSMB2 PSMA5 PSMD4 PSMD13 PSMD14 PSMB10 PTEN PSMD8 PSMB4 PSMB1 RIPK3 SLA2 THEMIS TNIP3 TRAF6 UBE2M TXK WAS ZAP70	375	746	13366
GO	peptidase complex	GO:1905368	2.44e-06	3.33e-08	0.209247	22	ADRM1 PSMA2 PSMB7 PSMB5 PSMB3 PSMA1 PSMB6 PSMA6 PSMC5 PSMB9 PSMC4 PSMD7 PSMA7 PSMB2 PSMA5 PSMD4 PSMD13 PSMD14 PSMB10 PSMD8 PSMB4 PSMB1	83	746	13366
C2	RODRIGUES_THYROID_CARCINOMA_POORLY_DIFFERENTIATED_UP	M10501	2.55e-06	3.5e-08	0.0683002	70	ACTR2 AP2S1 AVEN AURKA BRWD1 CDCA7 CCNE1 CDK1 CCNE2 CENPW CCNB1 CCNA2 CCT8 CENPF CKS2 CHEK1 CKS1B CIT CYCS DTL ECT2 DLGAP5 EIF2S1 FANCI FAM89A GLRX3 GOT1 HELLS HMGB2 HMGB3 IQGAP3 KPNA4 KPNA2 MCMBP MAPK1 ME2 MKI67 NCAPG MYBL1 MRTO4 NIFK NQO1 NME1 P4HA2 PBK PHGDH PFDN4 PPAT PSMA2 PRELID1 PSMG1 PSMA5 PSMD14 PSMD8 RACGAP1 RCC1 RNASEH2A ROR1 SLC16A1 SHCBP1 SRSF6 STMN1 TOMM22 UBE2C TYMS UBE2S UBE2M TTK…	564	746	13366
REACTOME	Hedgehog 'on' state	R-HSA-5632684	2.67e-06	3.69e-08	0.220503	21	PSMA2 PSMB7 PSMB5 PSMB3 PSMA1 PSMB6 PSMA6 PSMC5 PSMB9 PSMC4 PSMD7 PSMA7 PSMB2 PSMA5 PSMD4 PSMD13 PSMD14 PSMB10 PSMD8 PSMB4 PSMB1	76	746	13366
C2	REACTOME_REGULATION_OF_MRNA_STABILITY_BY_PROTEINS_THAT_BIND_AU_RICH_ELEMENTS	M944	2.67e-06	3.69e-08	0.220503	21	ELAVL1 PSMA2 PSMB7 PSMB5 PSMB3 PSMA1 PSMB6 PSMA6 PSMC5 PSMB9 PSMC4 PSMD7 PSMA7 PSMB2 PSMA5 PSMD4 PSMD13 PSMB10 PSMD8 PSMB4 PSMB1	76	746	13366
C2	GRADE_COLON_CANCER_UP	M14524	2.67e-06	3.71e-08	0.060006	82	ACTR3 ALYREF ADRM1 ASNA1 ASPRV1 AP1M1 ARPC2 BCL7C CDCA7 CCT5 CDV3 CCT8 CDC20 CHCHD2 CKS2 CLIC1 CXXC5 COX6A1 EIF3I EIF3G ERH EZH2 EIF4E2 FBL FERMT1 GCH1 H2AFY HIST1H1E GTF2H4 GUK1 HMGB2 HMGN1 HMGA1 IFITM1 MCM3 MDH2 MORF4L2 NIFK NME1 NUTF2 PCBP2 PDHB PEPD POMP PRELID1 PSMB7 PSMB5 PSMB3 PSMA1 PSMC4 PSMA7 PSMA5 PSMD4 PSMD8 PSMB4 RANBP1 RCC1 RBM3 RPS8 RRM2 RPL29 RPL11 SEPT2 S100A10 S100A6 SF3B6 SRSF6 …	708	746	13366
GO	innate immune response activating cell surface receptor signaling pathway	GO:0002220	2.77e-06	3.87e-08	0.168325	26	CALM1 MUC13 PPP3R1 PSMA2 PSMB7 PSMB5 PSMB3 PSMA1 PSMB6 PSMA6 PSMC5 PSMB9 PSMC4 PSMD7 PSMA7 PSMB2 PSMA5 PSMD4 PSMD13 PSMD14 PSMB10 PSMD8 PSMB4 PSMB1 TRAF6 UBE2M	116	746	13366
REACTOME	C-type lectin receptors (CLRs)	R-HSA-5621481	2.77e-06	3.87e-08	0.168325	26	CALM1 MUC13 PPP3R1 PSMA2 PSMB7 PSMB5 PSMB3 PSMA1 PSMB6 PSMA6 PSMC5 PSMB9 PSMC4 PSMD7 PSMA7 PSMB2 PSMA5 PSMD4 PSMD13 PSMD14 PSMB10 PSMD8 PSMB4 PSMB1 TRAF6 UBE2M	116	746	13366
H	HALLMARK_MYC_TARGETS_V1	M5926	3.04e-06	4.27e-08	0.128544	33	C1QBP CCT5 CCNA2 CCT7 CDK4 CDC20 COX5A COPS5 DUT ERH EIF2S1 FBL KPNA2 NME1 PHB2 PSMA2 PSMB3 PSMA1 PSMA6 PSMC4 PSMD7 PSMA7 PSMB2 PSMD14 PSMD8 RANBP1 SLC25A3 SNRPA1 SRM SRSF1 TARDBP TFDP1 TYMS	179	746	13366
GO	regulation of immune response	GO:0050776	3.11e-06	4.39e-08	0.059961	80	ACTR2 ACTR3 ADAM8 APOA1 ARPC1A ARPC2 C1QBP CALM1 CDK1 CD180 CD300LF CD40 CD79B CFB CLEC2D CTLA4 DUSP4 FAM49B FKBP1A GIMAP5 GRAP2 HCK HMGB2 IFNGR2 IFITM1 IL13 IL12A ITGAL IRF3 IL27RA IL2RA ITGB7 MAPK1 MAP2K3 MUC13 MYO1G MYB PHB2 PGC PPP3R1 PPARG PSMA2 PSMB7 PSMB5 PSMB3 PSMA1 PSMB6 PSMA6 PSMC5 PSMB9 PSMC4 PSMD7 PSMA7 PSMB2 PSMA5 PSMD4 PSMD13 PSMD14 PSMB10 PTEN PSMD8 PSMB4 PSMB1 RAC2 RIPK3 SAMSN1 SE…	691	746	13366
GO	negative regulation of protein ubiquitination	GO:0031397	3.39e-06	4.81e-08	0.158472	27	CDK1 CCNB1 CDC20 NXN PSMA2 PSMB7 PSMB5 PSMB3 PSMA1 PSMB6 PSMA6 PSMC5 PSMB9 PSMC4 PSMD7 PSMA7 PSMB2 PSMA5 PSMD4 PSMD13 PSMD14 PSMB10 PSMD8 PSMB4 PSMB1 RPL11 UBE2C	126	746	13366
C2	WALLACE_PROSTATE_CANCER_RACE_UP	M10319	3.39e-06	4.81e-08	0.120066	35	CD83 CDH2 CD37 CCL8 CSF2RB CXCL11 COTL1 DLC1 CYTIP DOCK10 FLI1 GNG11 IFITM2 IFITM1 IFITM3 ISG20 ITGAL IRF8 LAPTM5 LSP1 MMP9 MYBL1 MYB NID1 PLEK PSMB9 RAC2 RAMP3 SAMSN1 SELL SERPINB9 STK17B STAP1 UCP2 ZAP70	199	746	13366
REACTOME	ABC-family proteins mediated transport	R-HSA-382556	3.44e-06	4.9e-08	0.191499	23	APOA1 EIF2S1 PSMA2 PSMB7 PSMB5 PSMB3 PSMA1 PSMB6 PSMA6 PSMC5 PSMB9 PSMC4 PSMD7 PSMA7 PSMB2 PSMA5 PSMD4 PSMD13 PSMD14 PSMB10 PSMD8 PSMB4 PSMB1	93	746	13366
C2	WIELAND_UP_BY_HBV_INFECTION	M11620	3.52e-06	5.03e-08	0.245774	19	ARHGDIB AURKA CD83 CXCL11 COTL1 GIMAP5 ISG20 KPNA2 LAPTM5 PBK PSMB9 PSMB10 RAC2 RRM2 S100A10 SOD2 UBE2C TYMS UCP2	63	746	13366
C2	REACTOME_DOWNSTREAM_SIGNALING_EVENTS_OF_B_CELL_RECEPTOR_BCR	M595	3.96e-06	5.68e-08	0.200001	22	PSMA2 PSMB7 PSMB5 PSMB3 PSMA1 PSMB6 PSMA6 PSMC5 PSMB9 PSMC4 PSMD7 PSMA7 PSMB2 PSMA5 PSMD4 PSMD13 PSMD14 PSMB10 PTEN PSMD8 PSMB4 PSMB1	86	746	13366
KEGG	Immunoproteasome	hsa_M00337	3.97e-06	5.71e-08	0.631687	11	PSMA2 PSMB3 PSMA1 PSMA6 PSMB9 PSMA7 PSMB2 PSMA5 PSMB10 PSMB4 PSMB1	16	746	13366
C2	DODD_NASOPHARYNGEAL_CARCINOMA_DN	M14427	3.98e-06	5.75e-08	0.0462096	116	ALYREF AK2 AHCY ARHGAP11A BIRC5 AURKA C1QBP CDCA7 CDCA5 CDK1 CCNE2 CEP55 CCND2 CCNB1 CCNA2 CDV3 CDC25C CENPI CCNB2 CDKN3 CCL8 CENPE CDK4 CCT8 CENPF CENPA CCNF CHAF1B CKS2 CHEK1 CKS1B CPSF4 CXCL11 CYCS DEPDC1B DTL DPYSL2 DUT ECT2 DLGAP5 EXO1 ELAVL1 EZH2 EIF4E2 FANCI FBL FERMT1 FAM49B FKBP1A GABPB1 HELLS GREM1 HMGB2 HNRNPAB HMMR IL15RA IQGAP3 KNOP1 KIF11 KIF23 KPNA2 KIF18B KNSTRN LSM6 LGALS1 MCMBP …	1137	746	13366
GO	regulation of mitotic cell cycle	GO:0007346	4.01e-06	5.82e-08	0.0731508	61	BIRC5 BORA BRD7 AURKA CASP2 CDCA5 CDK1 CCND2 CCNB1 CCNA2 CDC25C CENPE CDK4 CDC20 CENPF CDK2AP2 CKS2 CNOT8 CHEK1 CNOT6L CKS1B DLGAP5 EZH2 FANCI H2AFY KIF11 MKI67 NEK2 PHB2 PLAGL1 PLK1 PSMA2 PSMB7 PSMB5 PSMB3 PSMA1 PSMB6 PSMA6 PSMC5 PSMB9 PSMC4 PSMD7 PSMA7 PSMB2 PSMA5 PSMD4 PSMD13 PSMD14 PSMB10 PTEN PSMD8 PSMB4 PSMB1 RANBP1 RCC1 RPA3 TACC3 TFDP1 TOP2A UBE2C TTK	473	746	13366
C2	SASAKI_ADULT_T_CELL_LEUKEMIA	M15171	4.55e-06	6.62e-08	0.137735	30	CCNB1 CCNA2 CCNB2 CDKN3 CENPF DOK5 DLGAP5 ETFA HINT1 HMGB2 HPGDS ISG20 ING1 IL2RA KIF11 MCM3 MKI67 MYB MSC NME1 PPP1CA PLK1 PSMB2 RGS13 SELL TFDP1 TOP2A UBE2C TYMS TTK	155	746	13366
GO	stimulatory C-type lectin receptor signaling pathway	GO:0002223	4.67e-06	6.82e-08	0.186292	23	MUC13 PSMA2 PSMB7 PSMB5 PSMB3 PSMA1 PSMB6 PSMA6 PSMC5 PSMB9 PSMC4 PSMD7 PSMA7 PSMB2 PSMA5 PSMD4 PSMD13 PSMD14 PSMB10 PSMD8 PSMB4 PSMB1 TRAF6	95	746	13366
C2	FERRANDO_T_ALL_WITH_MLL_ENL_FUSION_DN	M7715	4.85e-06	7.12e-08	0.221965	20	C1QBP DUT HINT1 HMGB2 HMGA1 HMGN2 IGFBP2 LBR PGAM1 PLCB2 PSMA2 PSMA6 PSMB2 RANBP1 S100A4 SLC29A1 TOP2A UBE2C TYMS UBE2S	72	746	13366
GO	positive regulation of protein modification by small protein conjugation or removal	GO:1903322	5.71e-06	8.4e-08	0.122565	33	CDK1 CCNB1 CDC20 FANCI FKBP1A HAMP PLK1 PSMA2 PSMB7 PSMB5 PSMB3 PSMA1 PSMB6 PSMA6 PSMC5 PSMB9 PSMC4 PSMD7 PSMA7 PSMB2 PSMA5 PSMD4 PSMD13 PSMD14 PSMB10 PTEN PSMD8 PSMB4 PSMB1 TRAF6 UBE2C UBE2I UBE2S	185	746	13366
GO	antigen processing and presentation	GO:0019882	6.71e-06	9.91e-08	0.124978	32	AP1M1 AP2S1 CENPE KIF11 KIF23 KIF22 MARCH1 NCF2 PSMA2 PSMB7 PSMB5 PSMB3 PSMA1 PSMB6 PSMA6 PSMC5 PSMB9 PSMC4 PSMD7 PSMA7 PSMB2 PSMA5 PSMD4 PSMD13 PSMD14 PSMB10 PSMD8 PSMB4 PSMB1 RACGAP1 SEC61G TRAF6	177	746	13366
GO	regulation of establishment of planar polarity	GO:0090175	7.15e-06	1.06e-07	0.170602	24	AP2S1 PFN1 PSMA2 PSMB7 PSMB5 PSMB3 PSMA1 PSMB6 PSMA6 PSMC5 PSMB9 PSMC4 PSMD7 PSMA7 PSMB2 PSMA5 PSMD4 PSMD13 PSMD14 PSMB10 PSMD8 PSMB4 PSMB1 ROR1	106	746	13366
REACTOME	Hedgehog 'off' state	R-HSA-5610787	7.53e-06	1.12e-07	0.188631	22	PSMA2 PSMB7 PSMB5 PSMB3 PSMA1 PSMB6 PSMA6 PSMC5 PSMB9 PSMC4 PSMD7 PSMA7 PRKAR1A PSMB2 PSMA5 PSMD4 PSMD13 PSMD14 PSMB10 PSMD8 PSMB4 PSMB1	90	746	13366
C2	MITSIADES_RESPONSE_TO_APLIDIN_DN	M11318	7.61e-06	1.13e-07	0.107182	37	AHCY BIRC5 AURKA CCNE1 CDCA8 CCNB1 CCNA2 CENPF CENPA CMPK1 DUT ECT2 DLGAP5 ELAVL1 FANCI FERMT1 HELLS HNRNPAB IMPA2 KIF18B LBR MKI67 NCAPG MYB NEK2 NUCKS1 PGAM1 PPAT RACGAP1 RRM2 SHCBP1 TARDBP TACC3 TFDP1 TOP2A TOMM20 TYMS	227	746	13366
GO	positive regulation of immune response	GO:0050778	8.38e-06	1.26e-07	0.0677389	64	ACTR2 ACTR3 ADAM8 ARPC1A ARPC2 C1QBP CALM1 CDK1 CD180 CD300LF CD40 CD79B CFB CTLA4 DUSP4 FAM49B GIMAP5 GRAP2 HCK HMGB2 IL13 IL12A IRF3 IL27RA MAPK1 MAP2K3 MUC13 MYO1G MYB PGC PPP3R1 PSMA2 PSMB7 PSMB5 PSMB3 PSMA1 PSMB6 PSMA6 PSMC5 PSMB9 PSMC4 PSMD7 PSMA7 PSMB2 PSMA5 PSMD4 PSMD13 PSMD14 PSMB10 PTEN PSMD8 PSMB4 PSMB1 RIPK3 SLA2 STAP1 THEMIS TNIP3 TRAF6 UBE2K UBE2M TXK WAS ZAP70	518	746	13366
GO	regulation of cellular ketone metabolic process	GO:0010565	1.01e-05	1.52e-07	0.107823	36	APOA4 APOC3 APOA1 ATCAY CALM1 FABP1 NQO1 PDK3 PDHB PLA2G4A PPARG PSMA2 PSMB7 PSMB5 PSMB3 PSMA1 PSMB6 PSMA6 PSMC5 PSMB9 PSMC4 PSMD7 PSMA7 PSMB2 PSMA5 PSMD4 PSMD13 PSMD14 PSMB10 PSMD8 PSMB4 PSMB1 SAMSN1 SRCIN1 STARD4 UGT1A1	220	746	13366
GO	innate immune response-activating signal transduction	GO:0002758	1.33e-05	2.01e-07	0.102985	37	ADAM8 CALM1 CDK1 CD180 CD300LF DUSP4 HCK IRF3 MAPK1 MAP2K3 MUC13 PPP3R1 PSMA2 PSMB7 PSMB5 PSMB3 PSMA1 PSMB6 PSMA6 PSMC5 PSMB9 PSMC4 PSMD7 PSMA7 PSMB2 PSMA5 PSMD4 PSMD13 PSMD14 PSMB10 PSMD8 PSMB4 PSMB1 RIPK3 TNIP3 TRAF6 UBE2M	233	746	13366
C2	CHEMNITZ_RESPONSE_TO_PROSTAGLANDIN_E2_UP	M3045	1.33e-05	2.01e-07	0.154271	25	AP2S1 BIRC5 AURKA CCNB1 CCNB2 CDKN3 CENPE CENPF DLGAP5 GJC1 IQGAP3 MKI67 NCAPG NECAB3 PRAF2 RNASEH2A RRM2 SLC16A1 SPAG5 TNFRSF9 TOP2A UBE2C UBE2S UHRF1 TTK	119	746	13366
C2	REACTOME_IMMUNE_SYSTEM	M1045	1.46e-05	2.21e-07	0.0565955	77	ASB5 AP1M1 AP2S1 CASP2 CALM1 CDK1 CD180 CDC20 CD40 CD79B CFB CSF2RB CTLA4 DUSP4 EIF4E2 GBP6 GRAP2 HCK IFI35 IFNGR2 IFITM2 IFITM1 IFITM3 ICOS IRF5 ISG20 ITGAL IRF3 IRF8 IL2RA ITGB7 KIF11 KIF23 KPNA4 KIF22 KPNA2 MAPK1 MAP2K3 NCF2 PCBP2 PDCD1LG2 PDCD1 PSMA2 PSMB7 PSMB5 PSMB3 PSMA1 PSMB6 PSMA6 PSMC5 PSMB9 PSMC4 PSMD7 PSMA7 PSMB2 PSMA5 PSMD4 PSMD13 PSMD14 PSMB10 PTEN PSMD8 PSMB4 PSMB1 RACGAP1 RIPK3 RN…	685	746	13366
GO	regulation of cellular amino acid metabolic process	GO:0006521	1.55e-05	2.36e-07	0.145737	26	ATCAY CALM1 NQO1 PSMA2 PSMB7 PSMB5 PSMB3 PSMA1 PSMB6 PSMA6 PSMC5 PSMB9 PSMC4 PSMD7 PSMA7 PSMB2 PSMA5 PSMD4 PSMD13 PSMD14 PSMB10 PSMD8 PSMB4 PSMB1 SAMSN1 SRCIN1	129	746	13366
C2	REACTOME_SIGNALING_BY_THE_B_CELL_RECEPTOR_BCR	M608	1.66e-05	2.53e-07	0.158472	24	CALM1 CD79B PSMA2 PSMB7 PSMB5 PSMB3 PSMA1 PSMB6 PSMA6 PSMC5 PSMB9 PSMC4 PSMD7 PSMA7 PSMB2 PSMA5 PSMD4 PSMD13 PSMD14 PSMB10 PTEN PSMD8 PSMB4 PSMB1	112	746	13366
GO	regulation of transcription from RNA polymerase II promoter in response to stress	GO:0043618	1.79e-05	2.74e-07	0.165341	23	CHEK1 EGLN3 PSMA2 PSMB7 PSMB5 PSMB3 PSMA1 PSMB6 PSMA6 PSMC5 PSMB9 PSMC4 PSMD7 PSMA7 PSMB2 PSMA5 PSMD4 PSMD13 PSMD14 PSMB10 PSMD8 PSMB4 PSMB1	104	746	13366
C2	PETROVA_ENDOTHELIUM_LYMPHATIC_VS_BLOOD_UP	M1461	1.9e-05	2.91e-07	0.156576	24	AURKB CDK1 CCNE2 CCNB1 CCNA2 CCNB2 CDKN3 CENPF CKS1B CXCL12 GCH1 HMGB2 IGFBP2 ISG20 KIF11 LBR PDLIM1 PPARG PLK1 RAMP3 SPAG5 TOP2A UBE2C TTK	113	746	13366
C2	PUJANA_XPRSS_INT_NETWORK	M18811	1.91e-05	2.95e-07	0.132106	28	ANP32E AURKB AURKA CASP2 CDK1 CCNA2 CDC20 CENPA CCNF CPSF4 DUT EZH2 FANCI HMGB2 HMGN1 HMMR KIFC1 LBR MPHOSPH9 MKI67 SNRPB SNRPA1 SPC25 STMN1 TFDP1 TOP2A UBE2C UBE2S	149	746	13366
GO	cytokine-mediated signaling pathway	GO:0019221	2.01e-05	3.12e-07	0.0820167	47	CCR10 CCL8 CCL20 CD300LF CD40 CSNK2B CSF2RB CXCL11 CXCL12 FLT3 HCK IFI35 IFNGR2 IFITM2 IFITM1 IFITM3 IL15RA IRF5 ISG20 IRF3 IRF8 IL27RA IL2RA PSMA2 PSMB7 PSMB5 PSMB3 PSMA1 PSMB6 PSMA6 PSMC5 PSMB9 PSMC4 PSMD7 PSMA7 PSMB2 PSMA5 PSMD4 PSMD13 PSMD14 PSMB10 PSMD8 PSMB4 PSMB1 RTN4RL1 TNFRSF9 TRAF6	341	746	13366
C2	FURUKAWA_DUSP6_TARGETS_PCI35_DN	M7339	2.08e-05	3.23e-07	0.22111	18	ARHGAP11A AURKB AURKA CCNE2 CEP55 CCNB1 CCNA2 CCNB2 CENPF CENPA DTL DLGAP5 KIF11 KNSTRN NCAPG PBK RACGAP1 SHCBP1	65	746	13366
C2	REACTOME_TCA_CYCLE_AND_RESPIRATORY_ELECTRON_TRANSPORT	M516	2.17e-05	3.38e-07	0.170991	22	COX5A CYCS COX6A1 ETFA LDHB MDH2 NDUFA13 NDUFA9 NDUFA11 NDUFB6 NDUFB10 NDUFB5 PDK3 PDHB SDHD SLC16A3 SLC16A1 SUCLG1 UQCRC1 UQCRQ UCP2 UQCRFS1	97	746	13366
GO	nuclear division	GO:0000280	2.26e-05	3.54e-07	0.0703129	56	ACTR2 ACTR3 BIRC5 AURKB BORA AURKA CDCA5 CCNE1 CDK1 CCNE2 CENPW CEP55 CDCA8 CCNB1 CCNA2 CDC25C CCNB2 CENPE CDCA3 CDC20 CENPF CCNF CKS2 CHMP6 CIT CYP26B1 DLGAP5 FAM83D HELLS KIF11 KIF23 KIF22 KIFC1 KIF18B KNSTRN LMLN MCMBP MKI67 NCAPG NEK2 PBK PLK1 PRKAR1A PSMD13 RACGAP1 RCC1 SEPT2 SPC25 SPAG5 STMN1 TDRKH TOP2A UBE2C UBE2I UBE2S TTK	444	746	13366
GO	nuclear chromosome segregation	GO:0098813	2.31e-05	3.62e-07	0.104004	35	ACTR2 ACTR3 BIRC5 AURKB B9D2 CDCA5 CCNE1 CCNE2 CEP55 CDCA8 CCNB1 CENPI CENPE CENPM CDC20 CENPF CENPA CHMP6 DLGAP5 FAM83D KIF23 KIF22 KIFC1 KIF18B KNSTRN MCMBP NCAPG NEK2 PHB2 PLK1 RACGAP1 SPC25 SPAG5 TOP2A TTK	219	746	13366
C2	REACTOME_HIV_INFECTION	M12469	2.38e-05	3.75e-07	0.120657	30	AP1M1 AP2S1 HCK GTF2H4 HMGA1 POLR2D PSMA2 PSMB7 PSMB5 PSMB3 PSMA1 PSMB6 PSMA6 PSMC5 PSMB9 PSMC4 PSMD7 PSMA7 PSMB2 PSMA5 PSMD4 PSMD13 PSMD14 PSMB10 PSMD8 PSMB4 PSMB1 RANBP1 RCC1 SLC25A4	170	746	13366
GO	chromosome segregation	GO:0007059	2.52e-05	3.98e-07	0.0941867	39	ACTR2 ACTR3 BIRC5 AURKB B9D2 CDCA5 CCNE1 CCNE2 CENPW CEP55 CDCA8 CCNB1 CENPI CENPE CENPM CDC20 CENPF CENPA CHMP6 DLGAP5 FAM83D KIF11 KIF23 KIF22 KIFC1 KIF18B KNSTRN MCMBP NCAPG NEK2 PHB2 PLK1 RACGAP1 RCC1 SPC25 SPAG5 TOP2A UBE2I TTK	260	746	13366
C2	SCIAN_CELL_CYCLE_TARGETS_OF_TP53_AND_TP73_DN	M9402	2.78e-05	4.4e-07	0.467996	11	AURKA CCNB1 CCNA2 CDC25C CDKN3 CDC20 CCNF CKS2 KIF23 KIF22 UBE2C	21	746	13366
GO	activation of innate immune response	GO:0002218	3.01e-05	4.78e-07	0.100305	37	ADAM8 CALM1 CDK1 CD180 CD300LF DUSP4 HCK IRF3 MAPK1 MAP2K3 MUC13 PPP3R1 PSMA2 PSMB7 PSMB5 PSMB3 PSMA1 PSMB6 PSMA6 PSMC5 PSMB9 PSMC4 PSMD7 PSMA7 PSMB2 PSMA5 PSMD4 PSMD13 PSMD14 PSMB10 PSMD8 PSMB4 PSMB1 RIPK3 TNIP3 TRAF6 UBE2M	237	746	13366
GO	regulation of DNA-templated transcription in response to stress	GO:0043620	3.04e-05	4.86e-07	0.15715	23	CHEK1 EGLN3 PSMA2 PSMB7 PSMB5 PSMB3 PSMA1 PSMB6 PSMA6 PSMC5 PSMB9 PSMC4 PSMD7 PSMA7 PSMB2 PSMA5 PSMD4 PSMD13 PSMD14 PSMB10 PSMD8 PSMB4 PSMB1	108	746	13366
C2	CONCANNON_APOPTOSIS_BY_EPOXOMICIN_DN	M16108	3.05e-05	4.9e-07	0.131687	27	BIRC5 AURKB BCKDHB AURKA CDK1 CCNA2 CDC20 CENPA DLGAP5 GNG11 HMGB2 HMMR KIF23 KIFC1 MKI67 MYB NDUFB6 PLK1 RGS13 RPA3 S100A4 SPC25 STMN1 TFAP2B TMSB10 TOP2A UBE2C	144	746	13366
C2	MARTENS_TRETINOIN_RESPONSE_DN	M2099	3.05e-05	4.9e-07	0.0590516	68	AK2 BIRC5 BLOC1S3 AURKA CDCA7 CCT5 CDK1 CCND2 CCNA2 CDV3 CENPM CHCHD2 CKS2 CFB CYCS DUT EIF3G ESD FRAT1 H2AFX HINT1 HMGN1 HMGB3 HMGA1 HNRNPL HNRNPF HMGN2 LDHB MCM3 MAGOHB MYO1G MTX1 NDUFA11 NEURL2 NECAB3 NDUFB10 NUDT16L1 ODF3B PHB2 PGAM2 PDHB PPCS PLK1 PSMD7 PRAP1 PRG2 RBM3 RPS8 RRM2 RPL29 RPL11 SLA2 SLC43A3 SOX12 SRSF6 SRM SRSF1 TARDBP SYNGR2 STMN1 TEX30 TIMM13 UNC79 TYMS UQCRQ TUBA1B UBL4A VIM	592	746	13366
C2	ODONNELL_TARGETS_OF_MYC_AND_TFRC_DN	M6792	3.07e-05	4.95e-07	0.303161	14	ARHGAP11A BIRC5 AURKB AURKA CDK1 CCNB1 CDC20 CENPF CKS1B DEPDC1B HELLS RANBP1 SPC25 TOP2A	39	746	13366
GO	negative regulation of canonical Wnt signaling pathway	GO:0090090	3.26e-05	5.27e-07	0.126005	28	CDH2 FERMT1 GREM1 IGFBP2 LEF1 PSMA2 PSMB7 PSMB5 PSMB3 PSMA1 PSMB6 PSMA6 PSMC5 PSMB9 PSMC4 PSMD7 PSMA7 PSMB2 PSMA5 PSMD4 PSMD13 PSMD14 PSMB10 PSMD8 PSMB4 PSMB1 RGS19 SFRP5	154	746	13366
GO	sister chromatid segregation	GO:0000819	3.82e-05	6.19e-07	0.119944	29	BIRC5 AURKB B9D2 CDCA5 CEP55 CDCA8 CCNB1 CENPI CENPE CENPM CDC20 CENPF CENPA CHMP6 DLGAP5 KIF23 KIF22 KIFC1 KIF18B KNSTRN MCMBP NCAPG NEK2 PHB2 PLK1 RACGAP1 SPC25 SPAG5 TOP2A	165	746	13366
GO	tumor necrosis factor-mediated signaling pathway	GO:0033209	3.94e-05	6.4e-07	0.153278	23	CD40 PSMA2 PSMB7 PSMB5 PSMB3 PSMA1 PSMB6 PSMA6 PSMC5 PSMB9 PSMC4 PSMD7 PSMA7 PSMB2 PSMA5 PSMD4 PSMD13 PSMD14 PSMB10 PSMD8 PSMB4 PSMB1 TNFRSF9	110	746	13366
C2	PATIL_LIVER_CANCER	M1195	3.98e-05	6.49e-07	0.0567066	71	ARHGEF39 APH1A BEX2 CASP2 CDCA7 CDCA5 CCT5 CDK1 CENPW CEP55 CDCA8 CCNA2 CDKN3 CDK4 CENPM CDC20 CENPF CHEK1 CKS1B CSNK2B COPS5 DCK DEPDC1B DTL E2F2 DLGAP5 EZH2 FASTK FAM49B HELLS H2AFX HMGA1 IDI1 HMGN2 HMMR KDELR3 KIF11 KIF23 KPNA2 KNSTRN LBR LRRC42 MCM3 MPHOSPH9 MTX1 NEK2 NQO1 NME1 NUCKS1 PBK PPARG PLK1 RBM3 RRM2 S100A10 SLC29A1 SOX12 SNRPB SNRPA1 TACC3 STXBP6 STMN1 TMEM136 TOP2A TOMM20 UBE2C TYM…	631	746	13366
C2	TIEN_INTESTINE_PROBIOTICS_24HR_UP	M1463	4.17e-05	6.82e-07	0.063471	60	APOC3 ARHGDIB ANP32E AURKA C1QBP CALM1 CCNB1 CCNA2 CENPI CDKN3 CENPF CENPA CKS2 COTL1 DCK DCTPP1 DUT DNMT3B DLGAP5 ERH FABP1 FAM111A GCH1 IDI1 HNRNPAB HMMR IMPA2 KIF11 KIF23 MCM3 MTCH1 NDUFA13 MYL6 NDUFA9 NDUFB6 NME1 PDHB PEPD POP5 PLK1 PSMB7 PSMA6 RACGAP1 RAB8A RBM8A RRM2 RPA3 SLBP SLC25A4 SIVA1 SHCBP1 SNX3 SPC25 SPAG5 SRSF1 SNRNP25 TARDBP SYNGR2 TIMM13 TYMS	503	746	13366
GO	cellular response to oxygen levels	GO:0071453	4.39e-05	7.21e-07	0.110853	31	ADAM8 CCNB1 CCNA2 DNMT3B EGLN3 FABP1 PDK3 PPARG PSMA2 PSMB7 PSMB5 PSMB3 PSMA1 PSMB6 PSMA6 PSMC5 PSMB9 PSMC4 PSMD7 PSMA7 PSMB2 PSMA5 PSMD4 PSMD13 PSMD14 PSMB10 PTEN PSMD8 PSMB4 PSMB1 SLC29A1	186	746	13366
REACTOME	Ub-specific processing proteases	R-HSA-5689880	4.47e-05	7.37e-07	0.122531	28	ADRM1 CCNA2 CDC20 PSMA2 PSMB7 PSMB5 PSMB3 PSMA1 PSMB6 PSMA6 PSMC5 PSMB9 PSMC4 PSMD7 PSMA7 PSMB2 PSMA5 PSMD4 PSMD13 PSMD14 PSMB10 PTEN PSMD8 PSMB4 PSMB1 SNX3 TRAF6 TOMM20	157	746	13366
GO	positive regulation of innate immune response	GO:0045089	4.47e-05	7.39e-07	0.0870439	41	ADAM8 CALM1 CDK1 CD180 CD300LF DUSP4 HCK HMGB2 IL12A IRF3 MAPK1 MAP2K3 MUC13 PPP3R1 PSMA2 PSMB7 PSMB5 PSMB3 PSMA1 PSMB6 PSMA6 PSMC5 PSMB9 PSMC4 PSMD7 PSMA7 PSMB2 PSMA5 PSMD4 PSMD13 PSMD14 PSMB10 PSMD8 PSMB4 PSMB1 RIPK3 TNIP3 TRAF6 UBE2K UBE2M TXK	287	746	13366
GO	organelle fission	GO:0048285	4.53e-05	7.51e-07	0.0657219	57	ACTR2 ACTR3 BIRC5 AURKB BORA AURKA CDCA5 CCNE1 CDK1 CCNE2 CENPW CEP55 CDCA8 CCNB1 CCNA2 CDC25C CCNB2 CENPE CDCA3 CDC20 CENPF CCNF CKS2 CHMP6 CIT CYP26B1 DLGAP5 FAM83D HELLS KIF11 KIF23 KIF22 KIFC1 KIF18B KNSTRN LMLN MCMBP MKI67 NCAPG MTCH2 NEK2 PBK PLK1 PRKAR1A PSMD13 RACGAP1 RCC1 SEPT2 SPC25 SPAG5 STMN1 TDRKH TOP2A UBE2C UBE2I UBE2S TTK	469	746	13366
GO	positive regulation of defense response	GO:0031349	4.85e-05	8.05e-07	0.0753343	48	ADAM8 CALM1 CDK1 CD180 CCL8 CD300LF DUSP4 GPSM3 HCK HMGB2 IL12A IRF3 KLKB1 MAPK1 MAP2K3 MUC13 PGC PENK PIK3CG PPP3R1 PLA2G4A PSMA2 PSMB7 PSMB5 PSMB3 PSMA1 PSMB6 PSMA6 PSMC5 PSMB9 PSMC4 PSMD7 PSMA7 PSMB2 PSMA5 PSMD4 PSMD13 PSMD14 PSMB10 PSMD8 PSMB4 PSMB1 RIPK3 TNIP3 TRAF6 UBE2K UBE2M TXK	366	746	13366
GO	cellular response to hypoxia	GO:0071456	5.12e-05	8.54e-07	0.116806	29	ADAM8 CCNB1 CCNA2 EGLN3 FABP1 PDK3 PSMA2 PSMB7 PSMB5 PSMB3 PSMA1 PSMB6 PSMA6 PSMC5 PSMB9 PSMC4 PSMD7 PSMA7 PSMB2 PSMA5 PSMD4 PSMD13 PSMD14 PSMB10 PTEN PSMD8 PSMB4 PSMB1 SLC29A1	168	746	13366
C2	SENGUPTA_NASOPHARYNGEAL_CARCINOMA_UP	M19875	5.17e-05	8.65e-07	0.0933803	37	CDCA7 CDK1 CCNE2 CEP55 CCNA2 CENPE CENPF CCNF CHEK1 CXCL11 DEPDC1B DTL DPYSL2 DUT ECT2 DLGAP5 EZH2 FANCI FERMT1 HELLS HMGB2 KIF11 KIF23 KIF18B MCMBP MPHOSPH9 NCAPG NID1 NPL PBK RACGAP1 RRM2 TNFRSF9 TOP2A TYMS UHRF1 TTK	248	746	13366
C2	FUJII_YBX1_TARGETS_DN	M14340	5.25e-05	8.8e-07	0.10908	31	CASP2 CDCA7 CCT5 CDC25C CDKN3 CCNF CHEK1 CKS1B COTL1 DEPDC1B DTL DUT EXO1 FANCI HELLS H2AFX HMGB3 HNRNPL KIF11 KIF23 MCM3 MPHOSPH9 MYBL1 PRR3 RNASEH2A RRM2 SHCBP1 SPC25 TOP2A UHRF1 YWHAH	188	746	13366
C2	PENG_LEUCINE_DEPRIVATION_DN	M12104	5.64e-05	9.49e-07	0.115784	29	ADRM1 AURKA CCT5 CCNB1 CCNA2 CDK2AP2 CYCS EMP3 ERH EIF2S1 FANCI FCHO1 IDI1 IFITM1 KPNA2 LDHB ME2 NUTF2 PGAM1 PSMB7 PSMA7 PSMA5 PSMD14 RCC1 SLC29A1 SNRPA1 SRM UBE2S YWHAH	169	746	13366
GO	positive regulation of proteolysis	GO:0045862	6.21e-05	1.05e-06	0.0795714	44	ADRM1 ADAM8 ANP32B BOK AURKA CASP2 CDK1 CCNB1 CDC20 CLN6 CYCS DLC1 EGLN3 KLKB1 MTCH1 NDUFA13 MTCH2 PLGRKT PPARG PLK1 PSMA2 PRELID1 PSMB7 PSMB5 PSMB3 PSMA1 PSMB6 PSMA6 PSMC5 PSMB9 PSMC4 PSMD7 PSMA7 PSMB2 PSMA5 PSMD4 PSMD13 PSMD14 PSMB10 PTEN PSMD8 PSMB4 PSMB1 UBE2C	325	746	13366
C2	REACTOME_METABOLISM_OF_AMINO_ACIDS_AND_DERIVATIVES	M727	6.22e-05	1.05e-06	0.114775	29	AHCY BCKDHB GOT1 HAL NQO1 PHGDH PSMA2 PSMB7 PSMB5 PSMB3 PSMA1 PSMB6 PSMA6 PSMC5 PSMB9 PSMC4 PSMD7 PSMA7 PSMB2 PSMA5 PSMD4 PSMD13 PSMD14 PSMB10 PSMD8 PSMB4 PSMB1 SRM TST	170	746	13366
C2	PID_FOXM1_PATHWAY	M176	6.98e-05	1.19e-06	0.305298	13	BIRC5 AURKB CCNE1 CDK1 CCNB1 CCNA2 CCNB2 CDK4 CENPF CENPA CKS1B NEK2 PLK1	36	746	13366
C2	REACTOME_ADAPTIVE_IMMUNE_SYSTEM	M1058	7.39e-05	1.26e-06	0.0691867	52	ASB5 AP1M1 AP2S1 CALM1 CDC20 CD40 CD79B CTLA4 GRAP2 IFITM1 ICOS ITGAL ITGB7 KIF11 KIF23 KIF22 NCF2 PDCD1LG2 PDCD1 PSMA2 PSMB7 PSMB5 PSMB3 PSMA1 PSMB6 PSMA6 PSMC5 PSMB9 PSMC4 PSMD7 PSMA7 PSMB2 PSMA5 PSMD4 PSMD13 PSMD14 PSMB10 PTEN PSMD8 PSMB4 PSMB1 RACGAP1 RNF4 SEC61G SELL TRAF6 UBE2C UBE2K UBE2S UBE2M WAS ZAP70	416	746	13366
GO	positive regulation of proteolysis involved in cellular protein catabolic process	GO:1903052	7.42e-05	1.27e-06	0.117026	28	AURKA CDK1 CCNB1 CDC20 PLK1 PSMA2 PSMB7 PSMB5 PSMB3 PSMA1 PSMB6 PSMA6 PSMC5 PSMB9 PSMC4 PSMD7 PSMA7 PSMB2 PSMA5 PSMD4 PSMD13 PSMD14 PSMB10 PTEN PSMD8 PSMB4 PSMB1 UBE2C	162	746	13366
C2	OXFORD_RALA_OR_RALB_TARGETS_UP	M1235	9.44e-05	1.62e-06	0.262369	14	BIRC5 AURKB CCNE1 CDK1 CCNE2 CENPM DTL H2AFX HMGA1 RRM2 TACC3 STMN1 UBE2C TYMS	44	746	13366
REACTOME	Signaling by Wnt	R-HSA-195721	9.72e-05	1.67e-06	0.0881556	37	AP2S1 CALM1 CSNK2B FRAT1 GNG13 GNB4 GNG11 H2AFX LEF1 PFN1 PIP5K1B PPP3R1 PLCB2 PSMA2 PSMB7 PSMB5 PSMB3 PSMA1 PSMB6 PSMA6 PSMC5 PSMB9 PSMC4 PSMD7 PSMA7 PSMB2 PSMA5 PSMD4 PSMD13 PSMD14 PSMB10 PSMD8 PSMB4 PSMB1 RAC2 ROR1 SNX3	257	746	13366
GO	mitotic nuclear division	GO:0140014	0.000103	1.78e-06	0.133163	24	BIRC5 AURKB AURKA CDCA5 CEP55 CDCA8 CCNB1 CENPE CDC20 CHMP6 DLGAP5 KIF11 KIF23 KIF22 KIFC1 KIF18B KNSTRN NCAPG NEK2 PLK1 RACGAP1 SPAG5 UBE2C UBE2S	127	746	13366
GO	regulation of innate immune response	GO:0045088	0.000111	1.92e-06	0.0730383	46	ADAM8 C1QBP CALM1 CDK1 CD180 CD300LF DUSP4 GIMAP5 HCK HMGB2 IFNGR2 IL12A IRF3 MAPK1 MAP2K3 MUC13 PPP3R1 PPARG PSMA2 PSMB7 PSMB5 PSMB3 PSMA1 PSMB6 PSMA6 PSMC5 PSMB9 PSMC4 PSMD7 PSMA7 PSMB2 PSMA5 PSMD4 PSMD13 PSMD14 PSMB10 PSMD8 PSMB4 PSMB1 RIPK3 SERPINB9 TNIP3 TRAF6 UBE2K UBE2M TXK	357	746	13366
GO	negative regulation of cell cycle	GO:0045786	0.000114	1.97e-06	0.0588484	61	BIRC5 AURKB BRD7 AURKA CASP2 CDK1 CCNE2 CCNB1 CCNA2 CDC25C CCNB2 CDKN3 CENPE CDK4 CDC20 CENPF CDK2AP2 CCNF CNOT8 CHEK1 CNOT6L CREB3 DTL EZH2 FANCI H2AFY H2AFX IL12A MCM3 MLF1 ORC1 PLAGL1 PLK1 PSMA2 PSMB7 PSMB5 PSMB3 PSMA1 PSMB6 PSMA6 PSMC5 PSMB9 PSMC4 PSMD7 PSMA7 PRKAR1A PSMB2 PSMA5 PSMD4 PSMD13 PSMD14 PSMB10 PTEN PSMD8 PSMB4 PSMB1 RPA3 TFDP1 TOP2A UBE2C TTK	532	746	13366
GO	cellular response to decreased oxygen levels	GO:0036294	0.000123	2.14e-06	0.108029	29	ADAM8 CCNB1 CCNA2 EGLN3 FABP1 PDK3 PSMA2 PSMB7 PSMB5 PSMB3 PSMA1 PSMB6 PSMA6 PSMC5 PSMB9 PSMC4 PSMD7 PSMA7 PSMB2 PSMA5 PSMD4 PSMD13 PSMD14 PSMB10 PTEN PSMD8 PSMB4 PSMB1 SLC29A1	177	746	13366
GO	regulation of chromosome segregation	GO:0051983	0.00013	2.26e-06	0.159241	20	AURKB CDCA5 CCNB1 CENPE CDC20 CENPF CIT ECT2 DLGAP5 H2AFY KNSTRN MKI67 NEK2 PLK1 PTEN RACGAP1 SPAG5 TACC3 UBE2C TTK	93	746	13366
C2	WONG_PROTEASOME_GENE_MODULE	M11458	0.000143	2.5e-06	0.248535	14	CDC20 PSMB3 PSMA1 PSMB6 PSMC5 PSMA7 PSMB2 PSMA5 PSMD14 PSMB10 PSMD8 PSMB4 UBE2C UCHL3	46	746	13366
REACTOME	HIV Infection	R-HSA-162906	0.000143	2.5e-06	0.0999656	31	AP1M1 AP2S1 CHMP6 HCK GTF2H4 HMGA1 POLR2D PSMA2 PSMB7 PSMB5 PSMB3 PSMA1 PSMB6 PSMA6 PSMC5 PSMB9 PSMC4 PSMD7 PSMA7 PSMB2 PSMA5 PSMD4 PSMD13 PSMD14 PSMB10 PSMD8 PSMB4 PSMB1 RANBP1 RCC1 SLC25A4	199	746	13366
C2	GAL_LEUKEMIC_STEM_CELL_DN	M4502	0.000147	2.6e-06	0.106198	29	ALOX5 BIRC5 CDK1 CDCA8 CCNB1 CCNA2 CDC25C CCNB2 CDKN3 CENPM CDC20 CENPA E2F2 GIMAP5 HAL HMMR IGFBP2 KIFC1 KIF18B LGALS1 MMP9 NCAPG NCF2 ORC1 PLK1 RRM2 SHCBP1 TOP2A TYMS	179	746	13366
GO	extracellular exosome	GO:0070062	0.000147	2.6e-06	0.0286111	187	ACTR2 ACTR3 ALYREF AK2 ALDH16A1 ANGPTL1 AHCY ARF4 APOA4 APOC3 APOA1 ASNA1 ANP32B ARHGDIB ARPC1A AP1M1 ARPC2 BASP1 BCL2L2 BST1 CALM1 CCT5 CDK1 CDH2 CD37 CCT7 CDHR2 CDHR5 CCT8 CD40 CDC42SE2 CD79B CMPK1 CLIC1 CHMP6 CFB CLDN2 CSNK2B COX5A COTL1 CXCL12 DOCK10 DPYSL2 DNAJC13 DUT DYNLRB2 ETFA EIF3I FABP1 ERP44 EIF2S1 ESD FBL FAM49B FXYD2 FKBP1A GC GBP6 GLRX3 GOT1 GNB4 GPA33 H2AFY HIST1H1E H2AFX HINT1 HN…	2215	746	13366
GO	animal organ regeneration	GO:0031100	0.000147	2.6e-06	0.156953	20	APOA1 AURKA CCNE1 CDK1 CCNA2 CDK4 CSNK2B CXCL12 EZH2 FLT3 HAMP KLKB1 LEF1 MKI67 PPAT PPARG SRSF1 TYMS UCP2 UGT1A1	94	746	13366
C2	BASSO_B_LYMPHOCYTE_NETWORK	M10633	0.000148	2.63e-06	0.134269	23	CDK1 CCND2 CCNB1 CCNA2 CRIP1 CYCS EIF2S1 HNRNPAB IL27RA ITM2A LAPTM5 LGALS1 NME1 PLCB2 PSMB7 PSMB5 PSMB2 PSMD14 RCC1 S100A4 SLC25A4 SRSF1 UBE2S	121	746	13366
GO	negative regulation of Wnt signaling pathway	GO:0030178	0.000161	2.86e-06	0.105298	29	CDH2 FERMT1 GREM1 IGFBP2 LEF1 NXN PSMA2 PSMB7 PSMB5 PSMB3 PSMA1 PSMB6 PSMA6 PSMC5 PSMB9 PSMC4 PSMD7 PSMA7 PSMB2 PSMA5 PSMD4 PSMD13 PSMD14 PSMB10 PSMD8 PSMB4 PSMB1 RGS19 SFRP5	180	746	13366
C2	GRADE_COLON_AND_RECTAL_CANCER_UP	M16740	0.000162	2.9e-06	0.0870439	37	AHCY BORA AURKA CDCA7 CCT5 CDK1 CCNB1 CCT7 CCT8 CHCHD2 CKS2 CFB FBL FERMT1 H2AFY HELLS HMGB2 IFITM1 KIF23 LDHB MCM3 PDK3 POMP PLK1 PSMA2 PSMB7 PSMB3 PSMG1 PSMA1 PSMD4 PSMD14 PSMB1 RCC1 RRM2 SNRPB SOD2 SRSF1	259	746	13366
GO	regulation of defense response	GO:0031347	0.000166	2.98e-06	0.0514893	72	ADORA2A ADAM8 APOA1 AP1M1 AP2S1 C1QBP BST1 CALM1 CDK1 CD180 CCL8 CD300LF CHAF1B CFB CREB3 DUSP4 FABP1 EIF2S1 FGF14 GIMAP5 GPSM3 HCK HMGB2 IFNGR2 IL12A IRF3 IL2RA KRT6A KLKB1 MAPK1 MAP2K3 MUC13 PCBP2 PBK PHB2 PGC PENK PIK3CG PPP3R1 PLA2G4A PPARG PSMA2 PSMB7 PSMB5 PSMB3 PSMA1 PSMB6 PSMA6 PSMC5 PSMB9 PSMC4 PSMD7 PSMA7 PSMB2 PSMA5 PSMD4 PSMD13 PSMD14 PSMB10 PSMD8 PSMB4 PSMB1 RIPK3 SAA1 SERPINB9 SNRPB…	671	746	13366
C2	SMIRNOV_RESPONSE_TO_IR_6HR_DN	M2590	0.000167	2.99e-06	0.154713	20	ACAP1 ARHGAP11A AURKA CCNB1 CENPE CDCA3 CDC20 CENPF CENPA CLEC2D DLGAP5 EGLN3 HMMR KIF23 NEK2 PLK1 SIT1 SLC16A3 UBE2C UBE2S	95	746	13366
GO	response to oxygen levels	GO:0070482	0.000169	3.05e-06	0.0716655	45	ADAM8 AHCY ALOX5 CCNB1 CCNA2 CDK4 CXCL12 DNMT3B EGLN3 FABP1 LIPC MB MYB NCF2 PDK3 PENK PDLIM1 PPARG PSMA2 PSMB7 PSMB5 PSMB3 PSMA1 PSMB6 PSMA6 PSMC5 PSMB9 PSMC4 PSMD7 PSMA7 PSMB2 PSMA5 PSMD4 PSMD13 PSMD14 PSMB10 PTEN PSMD8 PSMB4 PSMB1 SELL SFTPC SLC29A1 SOD2 UCP2	353	746	13366
GO	regulation of morphogenesis of an epithelium	GO:1905330	0.000175	3.17e-06	0.111889	27	AP2S1 GREM1 PHB2 PFN1 PSMA2 PSMB7 PSMB5 PSMB3 PSMA1 PSMB6 PSMA6 PSMC5 PSMB9 PSMC4 PSMD7 PSMA7 PSMB2 PSMA5 PSMD4 PSMD13 PSMD14 PSMB10 PTEN PSMD8 PSMB4 PSMB1 ROR1	161	746	13366
GO	immune system process	GO:0002376	0.000189	3.42e-06	0.0309298	159	ACTR2 ACTR3 ADAM8 AHCY ALOX5 APOA4 ARPC1A AP1M1 ARPC2 AP2S1 C1QBP BST1 CALM1 CD83 CDK1 CCR10 CD180 CCNB2 CCL8 CD5 CENPE CCT8 CCL20 CD300LF CD40 CD79B CFB CSNK2B CRIP3 CRIP1 CTSW CXCL11 COTL1 CXCL12 CYP26B1 CTLA4 DOCK10 DNAJC13 DOK2 DUSP4 EXO1 ERP44 FAM111A FKBP1A FOXE1 FLT3 GBP6 FLI1 GFI1B GCH1 GIMAP5 GRAP2 HGSNAT HCK HAMP HELLS HMGB2 IFI35 IFNGR2 HMGB3 IFITM2 IFITM1 IFITM3 ICOS IL13 IL12A IRF5 I…	1833	746	13366
GO	extracellular vesicle	GO:1903561	0.000189	3.43e-06	0.0281562	187	ACTR2 ACTR3 ALYREF AK2 ALDH16A1 ANGPTL1 AHCY ARF4 APOA4 APOC3 APOA1 ASNA1 ANP32B ARHGDIB ARPC1A AP1M1 ARPC2 BASP1 BCL2L2 BST1 CALM1 CCT5 CDK1 CDH2 CD37 CCT7 CDHR2 CDHR5 CCT8 CD40 CDC42SE2 CD79B CMPK1 CLIC1 CHMP6 CFB CLDN2 CSNK2B COX5A COTL1 CXCL12 DOCK10 DPYSL2 DNAJC13 DUT DYNLRB2 ETFA EIF3I FABP1 ERP44 EIF2S1 ESD FBL FAM49B FXYD2 FKBP1A GC GBP6 GLRX3 GOT1 GNB4 GPA33 H2AFY HIST1H1E H2AFX HINT1 HN…	2227	746	13366
GO	extracellular organelle	GO:0043230	0.000189	3.45e-06	0.0281185	187	ACTR2 ACTR3 ALYREF AK2 ALDH16A1 ANGPTL1 AHCY ARF4 APOA4 APOC3 APOA1 ASNA1 ANP32B ARHGDIB ARPC1A AP1M1 ARPC2 BASP1 BCL2L2 BST1 CALM1 CCT5 CDK1 CDH2 CD37 CCT7 CDHR2 CDHR5 CCT8 CD40 CDC42SE2 CD79B CMPK1 CLIC1 CHMP6 CFB CLDN2 CSNK2B COX5A COTL1 CXCL12 DOCK10 DPYSL2 DNAJC13 DUT DYNLRB2 ETFA EIF3I FABP1 ERP44 EIF2S1 ESD FBL FAM49B FXYD2 FKBP1A GC GBP6 GLRX3 GOT1 GNB4 GPA33 H2AFY HIST1H1E H2AFX HINT1 HN…	2228	746	13366
C2	REACTOME_METABOLISM_OF_MRNA	M19283	0.000192	3.5e-06	0.106977	28	CNOT8 ELAVL1 LSM6 PSMA2 PSMB7 PSMB5 PSMB3 PSMA1 PSMB6 PSMA6 PSMC5 PSMB9 PSMC4 PSMD7 PSMA7 PSMB2 PSMA5 PSMD4 PSMD13 PSMB10 PSMD8 PSMB4 PSMB1 RBM8A RPS8 RPL29 RPS15 RPL11	172	746	13366
REACTOME	Infectious disease	R-HSA-5663205	0.000192	3.52e-06	0.0768728	41	AP1M1 AP2S1 CALM1 CHMP6 CPSF4 HCK GTF2H4 HMGA1 KPNA4 KPNA2 MAP2K3 POLR2D PSMA2 PSMB7 PSMB5 PSMB3 PSMA1 PSMB6 PSMA6 PSMC5 PSMB9 PSMC4 PSMD7 PSMA7 PSMB2 PSMA5 PSMD4 PSMD13 PSMD14 PSMB10 PSMD8 PSMB4 PSMB1 RANBP1 RCC1 RPS8 RPL29 RPS15 RPL11 SLC25A4 SYT1	309	746	13366
GO	regulation of protein ubiquitination	GO:0031396	0.0002	3.67e-06	0.0894859	34	CDK1 CCNB1 CDC20 FANCI FKBP1A HAMP NXN PLK1 PSMA2 PSMB7 PSMB5 PSMB3 PSMA1 PSMB6 PSMA6 PSMC5 PSMB9 PSMC4 PSMD7 PSMA7 PSMB2 PSMA5 PSMD4 PSMD13 PSMD14 PSMB10 PTEN PSMD8 PSMB4 PSMB1 RPL11 TRAF6 UBE2C UBE2S	234	746	13366
C2	DANG_MYC_TARGETS_UP	M6506	0.000204	3.76e-06	0.129671	23	CCT5 CCND2 CCNB1 CDC25C CDK4 CKS2 ELAVL1 EIF2S1 HMGA1 IMPA2 MRTO4 NME1 PPAT PSMG1 PSMB1 RCC1 SLC25A3 SNRPB SRM SRSF1 TOMM22 UBE2C TYMS	124	746	13366
C2	EGUCHI_CELL_CYCLE_RB1_TARGETS	M4455	0.000214	3.95e-06	0.398732	10	CCNE2 CDCA8 CCNA2 CENPE ECT2 HMGB2 KIF11 MCM3 NCAPG NEK2	22	746	13366
C2	REACTOME_ANTIGEN_PROCESSING_UBIQUITINATION_PROTEASOME_DEGRADATION	M1070	0.000278	5.14e-06	0.103278	28	ASB5 CDC20 PSMA2 PSMB7 PSMB5 PSMB3 PSMA1 PSMB6 PSMA6 PSMC5 PSMB9 PSMC4 PSMD7 PSMA7 PSMB2 PSMA5 PSMD4 PSMD13 PSMD14 PSMB10 PSMD8 PSMB4 PSMB1 RNF4 UBE2C UBE2K UBE2S UBE2M	176	746	13366
C2	LIANG_SILENCED_BY_METHYLATION_DN	M6302	0.000282	5.25e-06	0.819187	7	CCNA2 CDKN3 CXCL12 EZH2 HMGB2 KIF11 MKI67	8	746	13366
C2	KUMAMOTO_RESPONSE_TO_NUTLIN_3A_DN	M6379	0.000282	5.25e-06	0.819187	7	CCNB1 CCNA2 CDC20 CENPF CKS2 KIFC1 SPAG5	8	746	13366
C2	MUELLER_PLURINET	M123	0.000283	5.29e-06	0.0807181	37	BIRC5 AURKB AURKA CCNE1 CDK1 CCNB1 CCNA2 CDC25C CCNB2 CENPE CKS2 CHEK1 CKS1B DCTPP1 DNMT3B EXO1 FBL HMGA1 HNRNPAB HMMR KPNA2 LSM6 MCM3 MATK MYB NME1 ORC1 PFN1 PHGDH POLG2 POP5 PSMA6 RPA3 SNRPB SPAG5 SRSF1 UNC119	271	746	13366
GO	regulation of cell cycle	GO:0051726	0.000289	5.42e-06	0.0409942	94	BIRC5 AURKB BORA BRD7 BEX2 AURKA CASP2 CALM1 CDCA5 CCNE1 CDK1 CCNE2 CDK20 CCND2 CCNB1 CCNA2 CDC25C CCNB2 CDKN3 CENPE CDK4 CDC20 CENPF CDK2AP2 CCNF CKS2 CLIC1 CNOT8 CHEK1 CNOT6L CKS1B CIT CREB3 COPS5 DTL E2F2 ECT2 DLGAP5 EZH2 FANCI FAM83D GRK5 H2AFY H2AFX IL12A INSM1 KIF11 KIF23 KNSTRN LEF1 MCM3 MKI67 MLF1 NEK2 ORC1 PHB2 PLAGL1 PLK1 PSMA2 PSMB7 PSMB5 PSMB3 PSMA1 PSMB6 PSMA6 PSMC5 PSMB9 PSMC4 PSMD7…	971	746	13366
GO	positive regulation of cellular protein catabolic process	GO:1903364	0.000301	5.65e-06	0.102379	28	AURKA CDK1 CCNB1 CDC20 PLK1 PSMA2 PSMB7 PSMB5 PSMB3 PSMA1 PSMB6 PSMA6 PSMC5 PSMB9 PSMC4 PSMD7 PSMA7 PSMB2 PSMA5 PSMD4 PSMD13 PSMD14 PSMB10 PTEN PSMD8 PSMB4 PSMB1 UBE2C	177	746	13366
GO	mitotic sister chromatid segregation	GO:0000070	0.000306	5.76e-06	0.152978	19	AURKB CDCA5 CEP55 CDCA8 CCNB1 CENPE CDC20 CHMP6 DLGAP5 KIF23 KIF22 KIFC1 KIF18B KNSTRN NCAPG NEK2 PLK1 RACGAP1 SPAG5	91	746	13366
C2	PELLICCIOTTA_HDAC_IN_ANTIGEN_PRESENTATION_DN	M8341	0.000317	5.99e-06	0.246512	13	PSMA2 PSMB5 PSMA1 PSMB6 PSMA6 PSMC5 PSMB9 PSMD7 PSMA7 PSMB2 PSMD14 PSMB10 PSMD8	43	746	13366
C2	BIDUS_METASTASIS_UP	M15866	0.000318	6.02e-06	0.0984421	29	BIRC5 AURKA CDK1 CCNB1 CCNA2 CCNB2 CENPF CENPA CHEK1 ECT2 DLGAP5 ELAVL1 FANCI H2AFY HMGB3 KIF11 KNSTRN MAPK1 MPHOSPH9 MNS1 PBK RACGAP1 RRM2 SRSF1 TARDBP TFDP1 UBE2C TYMS YTHDF1	188	746	13366
GO	regulation of mRNA stability	GO:0043488	0.000327	6.2e-06	0.1181	24	CNOT6L ELAVL1 PSMA2 PSMB7 PSMB5 PSMB3 PSMA1 PSMB6 PSMA6 PSMC5 PSMB9 PSMC4 PSMD7 PSMA7 PSMB2 PSMA5 PSMD4 PSMD13 PSMD14 PSMB10 PSMD8 PSMB4 PSMB1 TARDBP	138	746	13366
GO	regulation of proteolysis	GO:0030162	0.000331	6.3e-06	0.0491343	70	ADORA2A ADRM1 ADAM8 ARL6IP1 ANP32B BOK BIRC5 AURKA C1QBP CASP2 CDK1 CCNB1 CENPE CDC20 CENPF CFB CLN6 CYCS DLC1 DLGAP5 EGLN3 FABP1 KLKB1 LEF1 MMP9 MTCH1 NDUFA13 MTCH2 PBK PHB2 PLGRKT PPARG PLK1 PSMA2 PRELID1 PSMB7 PSMB5 PSMB3 PSMA1 PSMB6 PSMA6 PSMC5 PSMB9 PSMC4 PSMD7 PSMA7 PSMB2 PSMA5 PSMD4 PSMD13 PSMD14 PSMB10 PTEN PSMD8 PSMB4 PSMB1 RPL11 SERPINB12 SERPINB2 SERPINB9 SERPINI1 SPOCK3 TM4SF20 TFAP2B…	667	746	13366
REACTOME	The citric acid (TCA) cycle and respiratory electron transport	R-HSA-1428517	0.000349	6.66e-06	0.122481	23	COX5A CYCS COX6A1 ETFA LDHB MDH2 NDUFA13 NDUFA9 NDUFA11 NDUFB6 NDUFB10 NDUFB5 PDK3 PDHB SDHD SLC16A3 SLC16A1 SUCLG1 UQCRC1 UQCR10 UQCRQ UCP2 UQCRFS1	129	746	13366
GO	regulation of protein modification by small protein conjugation or removal	GO:1903320	0.00038	7.28e-06	0.0794181	38	CDK1 CCNB1 CDC20 CENPF FANCI FKBP1A HAMP NXN PLK1 PSMA2 PSMB7 PSMB5 PSMB3 PSMA1 PSMB6 PSMA6 PSMC5 PSMB9 PSMC4 PSMD7 PSMA7 PSMB2 PSMA5 PSMD4 PSMD13 PSMD14 PSMB10 PTEN PSMD8 PSMB4 PSMB1 RNF4 RPL11 TRAF6 UBE2C UBE2I UBE2S TTK	281	746	13366
GO	positive regulation of canonical Wnt signaling pathway	GO:0090263	0.000384	7.37e-06	0.133376	21	PSMA2 PSMB7 PSMB5 PSMB3 PSMA1 PSMB6 PSMA6 PSMC5 PSMB9 PSMC4 PSMD7 PSMA7 PSMB2 PSMA5 PSMD4 PSMD13 PSMD14 PSMB10 PSMD8 PSMB4 PSMB1	111	746	13366
C2	FERREIRA_EWINGS_SARCOMA_UNSTABLE_VS_STABLE_UP	M19957	0.000399	7.67e-06	0.115615	24	ARHGAP11A CEP55 CCNB1 CCNA2 CDKN3 CENPE CENPF CHEK1 DLGAP5 ERH GJC1 H2AFY HMGB2 HMGN2 KIF23 KPNA2 KNSTRN NCAPG NDUFA9 PIGS RPA3 SNRPA1 SPC25 TOP2A	140	746	13366
C2	WANG_RESPONSE_TO_GSK3_INHIBITOR_SB216763_DN	M2132	0.000401	7.74e-06	0.0739336	41	ALYREF BEX1 CCNE1 CCNE2 CD180 CCNA2 CENPM CHAF1B CKS1B CYTIP DCTPP1 DTL E2F2 EXO1 GNB4 HIST1H1E HELLS H2AFX HMGB3 IDI1 HNRNPAB KNOP1 KIF23 KIF22 KNSTRN LBR MCM3 MATK NCAPG MRTO4 PBK RANBP1 RRM2 SLC16A1 SHCBP1 SPC25 STMN1 TDRKH TEX30 TYMS UHRF1	316	746	13366
C2	KIM_WT1_TARGETS_DN	M17859	0.000412	7.97e-06	0.0639911	49	ACTR2 ARL6IP1 AURKB AURKA BRWD1 CDK1 CEP55 CDCA8 CCNA2 CENPI CENPE CDCA3 CDC20 CENPF CDK2AP2 CENPA CCNF CKS2 COPS5 DLC1 DPYSL2 DLGAP5 FAM111A GRK5 HMGB2 KIF11 KIF23 KIF22 MPHOSPH9 MNS1 NCAPG MYBL1 NEK2 POLR2D PLA2G4A PLAGL1 POP5 RACGAP1 RMDN1 SFTPC SHCBP1 SNRPA1 SOD2 STK17B TBPL1 TOP2A TST TTK ZNHIT1	409	746	13366
REACTOME	Signaling by Hedgehog	R-HSA-5358351	0.000457	8.88e-06	0.124515	22	PSMA2 PSMB7 PSMB5 PSMB3 PSMA1 PSMB6 PSMA6 PSMC5 PSMB9 PSMC4 PSMD7 PSMA7 PRKAR1A PSMB2 PSMA5 PSMD4 PSMD13 PSMD14 PSMB10 PSMD8 PSMB4 PSMB1	122	746	13366
C2	DANG_BOUND_BY_MYC	M15774	0.00048	9.33e-06	0.0409609	90	ACTR3 ARF4 BCKDHB CCT5 CD180 CCND2 CCNB1 CDC25C CCT7 CDK4 CCT8 CD79B CKS2 CSF2RB DCK CYTIP EXO1 ETFA EIF3I ELAVL1 EIF2S1 ESD EIF4E2 GPSM3 H2AFY H2AFX HINT1 HMGA1 HMGN2 HMMR IL13 IQGAP3 ISG20 IMPA2 ING1 INSM1 IRF3 LBR LSP1 MCM3 MFNG NCAPG MRTO4 NID1 NDUFB6 NDUFB5 NME1 PHB2 PFN1 PDK3 PLA2G4A PPAT PSMB7 PSMB5 PSMG1 PSMC5 PSMC4 PSMD7 PSMA5 PSMD14 PSMD8 PSMB1 RAC2 RAB8A RNF4 RCC1 RHOG RBM3 RBM8A RPS15…	930	746	13366
C2	REN_BOUND_BY_E2F	M4493	0.000507	9.89e-06	0.208338	14	CDK1 CCNA2 CENPE CENPA CHEK1 DUT E2F2 H2AFX HMGB3 MCM3 ORC1 RPA3 TOP2A TTK	53	746	13366
GO	cellular response to cytokine stimulus	GO:0071345	0.000524	1.02e-05	0.0555187	56	CCR10 CCL8 CDK4 CCL20 CD300LF CD40 CSNK2B CSF2RB CXCL11 CXCL12 FLT3 GBP6 HCK HAMP IFI35 IFNGR2 IFITM2 IFITM1 IFITM3 IL13 IL15RA IRF5 ISG20 IRF3 IRF8 IL27RA IL2RA LEF1 MAPK1 NDUFA13 PSMA2 PSMB7 PSMB5 PSMB3 PSMA1 PSMB6 PSMA6 PSMC5 PSMB9 PSMC4 PSMD7 PSMA7 PSMB2 PSMA5 PSMD4 PSMD13 PSMD14 PSMB10 PSMD8 PSMB4 PSMB1 RTN4RL1 TNFRSF9 TRAF6 UBE2K TUBA1B	503	746	13366
GO	cell cycle phase transition	GO:0044770	0.000574	1.13e-05	0.0793219	35	BIRC5 BORA AURKA CALM1 CDCA5 CCNE1 CDK1 CCNE2 CCNB1 CCNA2 CDC25C CCNB2 CDKN3 CDK4 CKS2 CHEK1 CKS1B CIT HMMR IQGAP3 MCM3 NEK2 ORC1 PPAT PLK1 RANBP1 RAB8A RCC1 RRM2 RPA3 SLBP TACC3 UBE2C TYMS UBE2S	259	746	13366
C2	REACTOME_CLASS_I_MHC_MEDIATED_ANTIGEN_PROCESSING_PRESENTATION	M1066	0.000596	1.17e-05	0.0912456	30	ASB5 CDC20 NCF2 PSMA2 PSMB7 PSMB5 PSMB3 PSMA1 PSMB6 PSMA6 PSMC5 PSMB9 PSMC4 PSMD7 PSMA7 PSMB2 PSMA5 PSMD4 PSMD13 PSMD14 PSMB10 PSMD8 PSMB4 PSMB1 RNF4 SEC61G UBE2C UBE2K UBE2S UBE2M	204	746	13366
C2	PUJANA_ATM_PCC_NETWORK	M9585	0.000634	1.25e-05	0.0357963	107	ACTR2 ACTR3 ALOX5 ARHGAP11A ANP32B ARHGDIB ANP32E ARPC2 AURKB AURKA C1QBP CASP2 CD72 CCNE1 CDK1 CCNA2 CDV3 CENPI CD37 CCT8 CDC20 CD40 CD79B CENPA CCNF CHAF1B CNOT8 CSF2RB CPSF4 DCK DOCK10 EDEM1 DNAJC13 DUT ERH ELAVL1 EZH2 FANCI FCHO1 FBL FOXE1 FLT3 FLI1 GCH1 GPSM3 H2AFY HIST1H1E GTF2H4 HMGB2 HMGN1 HNRNPL HNRNPF HNRNPAB HMGN2 HMMR ICOS IRF5 ITGAL IRF8 IL27RA ITGB7 KIFC1 LDHB LAPTM5 KRT20 LBR LSM6 …	1168	746	13366
C2	NAKAMURA_TUMOR_ZONE_PERIPHERAL_VS_CENTRAL_UP	M16975	0.000704	1.39e-05	0.0840173	33	BIRC5 CDK1 CENPW CEP55 CCNB2 CENPM CXXC5 DCTPP1 EIF2S1 FERMT1 FLI1 HNRNPAB HMMR KPNA2 KNSTRN NCAPG MTX1 NME1 OCIAD2 PBK PHGDH POMP PSMA1 PSMA6 PSMB2 PSMD14 PSMB4 RACGAP1 RRM2 RPA3 SHCBP1 TOP2A TUBA1B	236	746	13366
C2	SHIPP_DLBCL_VS_FOLLICULAR_LYMPHOMA_UP	M104	0.000727	1.44e-05	0.244187	12	CCT5 CCNB1 CDKN3 CENPA DLGAP5 HCK HMGA1 KPNA2 NME1 PGAM1 SLC29A1 SNRPB	40	746	13366
GO	mitotic cell cycle phase transition	GO:0044772	0.000735	1.46e-05	0.0796449	34	BIRC5 BORA AURKA CALM1 CDCA5 CCNE1 CDK1 CCNE2 CCNB1 CCNA2 CDC25C CCNB2 CDKN3 CDK4 CKS2 CHEK1 CKS1B CIT HMMR IQGAP3 MCM3 NEK2 ORC1 PPAT PLK1 RANBP1 RAB8A RCC1 RRM2 RPA3 TACC3 UBE2C TYMS UBE2S	251	746	13366
C2	FINETTI_BREAST_CANCER_KINOME_RED	M9389	0.000759	1.51e-05	0.47752	8	AURKB AURKA CDK1 CHEK1 NEK2 PBK PLK1 TTK	15	746	13366
GO	regulation of RNA stability	GO:0043487	0.000782	1.57e-05	0.107452	24	CNOT6L ELAVL1 PSMA2 PSMB7 PSMB5 PSMB3 PSMA1 PSMB6 PSMA6 PSMC5 PSMB9 PSMC4 PSMD7 PSMA7 PSMB2 PSMA5 PSMD4 PSMD13 PSMD14 PSMB10 PSMD8 PSMB4 PSMB1 TARDBP	147	746	13366
C2	LEE_LIVER_CANCER_SURVIVAL_DN	M7987	0.000782	1.57e-05	0.107452	24	ACTR3 CCT5 CDCA8 CCNB1 CCNA2 CDK4 CENPF CKS2 CLIC1 DCTPP1 DBNDD2 ECT2 DLGAP5 FBL HMGB2 HMGN1 PFDN4 RALA S100A6 SLBP SPC25 TUBA1B TTK YWHAH	147	746	13366
C2	MOLENAAR_TARGETS_OF_CCND1_AND_CDK4_DN	M12661	0.000806	1.62e-05	0.21502	13	AURKA CDCA7 CEP55 CDCA8 CENPF DTL ELAVL1 FAM83D KIF11 MED30 MNS1 MYBL1 SPC25	48	746	13366
C2	REACTOME_RESPIRATORY_ELECTRON_TRANSPORT_ATP_SYNTHESIS_BY_CHEMIOSMOTIC_COUPLING_AND_HEAT_PRODUCTION_BY_UNCOUPLING_PROTEINS_	M1025	0.000818	1.65e-05	0.178562	15	COX5A CYCS COX6A1 ETFA NDUFA13 NDUFA9 NDUFA11 NDUFB6 NDUFB10 NDUFB5 SDHD UQCRC1 UQCRQ UCP2 UQCRFS1	64	746	13366
C2	REACTOME_METABOLISM_OF_RNA	M16843	0.00105942	2.14e-05	0.0850318	30	CNOT8 ELAVL1 LSM6 PSMA2 PSMB7 PSMB5 PSMB3 PSMA1 PSMB6 PSMA6 PSMC5 PSMB9 PSMC4 PSMD7 PSMA7 PSMB2 PSMA5 PSMD4 PSMD13 PSMD14 PSMB10 PSMD8 PSMB4 PSMB1 RBM8A RPS8 RPL29 RPS15 RPL11 SNRPB	213	746	13366
C2	CHAUHAN_RESPONSE_TO_METHOXYESTRADIOL_DN	M17723	0.00105942	2.14e-05	0.149006	17	ARL6IP1 ARHGDIB COX6A1 LSP1 LGALS1 MKI67 MORF4L2 NPC2 PCBP2 PHB2 PDLIM1 S100A10 SEC61G TMSB10 UBE2I UBE2S VIM	83	746	13366
GO	Wnt signaling pathway	GO:0016055	0.00107574	2.18e-05	0.0687874	39	AP2S1 BRD7 CALM1 CCNE1 CSNK2B FRAT1 GRK5 LEF1 NXN PFN1 PPP3R1 PLCB2 PPP1CA PSMA2 PSMB7 PSMB5 PSMB3 PSMA1 PSMB6 PSMA6 PSMC5 PSMB9 PSMC4 PSMD7 PSMA7 PSMB2 PSMA5 PSMD4 PSMD13 PSMD14 PSMB10 PTEN PSMD8 PSMB4 PSMB1 RGS19 ROR1 SFRP5 SNX3	313	746	13366
GO	immune response	GO:0006955	0.00113677	2.31e-05	0.036292	98	ACTR2 ADAM8 AHCY ALOX5 APOA4 AP1M1 C1QBP BST1 CD83 CCR10 CD180 CCL8 CCT8 CCL20 CD40 CD79B CFB CSNK2B CRIP1 CTSW CXCL11 COTL1 CXCL12 CTLA4 DOCK10 DNAJC13 EXO1 ERP44 GBP6 GCH1 GRAP2 HGSNAT HCK HAMP HMGB2 IFI35 IFNGR2 HMGB3 IFITM2 IFITM1 IFITM3 ICOS IL13 IL12A IRF5 ISG20 IL25 ITGAL IRF3 IRF8 IL27RA ITM2A IL2RA LEF1 LGALS1 LRMP MAPK1 MARCH1 MATK MCEMP1 MFNG MMP9 MYO1G NCF2 NPC2 PCBP2 PDCD1LG2 PGAM1 P…	1064	746	13366
C2	RHODES_CANCER_META_SIGNATURE	M1345	0.00115018	2.34e-05	0.185566	14	AHCY CCT5 CDK1 CDKN3 CKS2 IFNGR2 KPNA2 MCM3 MMP9 NME1 PLK1 PSMC4 TOP2A UBE2S	58	746	13366
REACTOME	TCF dependent signaling in response to WNT	R-HSA-201681	0.00115371	2.36e-05	0.0953495	26	CSNK2B FRAT1 H2AFX LEF1 PIP5K1B PSMA2 PSMB7 PSMB5 PSMB3 PSMA1 PSMB6 PSMA6 PSMC5 PSMB9 PSMC4 PSMD7 PSMA7 PSMB2 PSMA5 PSMD4 PSMD13 PSMD14 PSMB10 PSMD8 PSMB4 PSMB1	172	746	13366
C2	CHICAS_RB1_TARGETS_GROWING	M2128	0.00116616	2.39e-05	0.0870439	29	ANP32E CDCA7 CCNE2 CDCA8 CCNB1 CCNA2 CCNB2 CDKN3 CDC20 CENPF CENPA CXCL12 DOCK10 EZH2 HELLS HMMR IQGAP3 IMPA2 MCM3 NAV2 NEK2 NRGN PHGDH RNASEH2A RPA3 STXBP6 TNFAIP8 TOP2A TTK	203	746	13366
C2	BHATTACHARYA_EMBRYONIC_STEM_CELL	M4282	0.00116616	2.4e-05	0.15752	16	AURKB CDK1 CCNB1 CCT8 DTL FAM83D HMGB2 HMGA1 IFITM1 HNRNPAB KPNA2 LDHB PPAT PSMA2 SLC16A1 TUBB6	75	746	13366
GO	multi-organism cellular process	GO:0044764	0.00116812	2.41e-05	0.0426323	76	ALYREF AP1M1 AP2S1 C1QBP CCT5 CCNA2 CDC25C CCL8 CD40 CENPA CHMP6 CREB3 CPSF4 CXCL12 EIF3G EIF3L FAM111A HCK H2AFX GTF2H4 IFNGR2 HMGA1 IFITM2 IFITM1 IFITM3 IL12A IRF5 ISG20 IRF3 ITGB7 KPNA4 KPNA2 MAPK1 MZF1 NPC2 NUCKS1 PCBP2 PENK POLR2D PSMA2 PSMB7 PSMB5 PSMB3 PSMA1 PSMB6 PSMA6 PSMC5 PSMB9 PSMC4 PSMD7 PSMA7 PSMB2 PSMA5 PSMD4 PSMD13 PSMD14 PSMB10 PSMD8 PSMB4 PSMB1 RALA RANBP1 RCC1 RPS8 RPL29 RPS15 …	772	746	13366
C2	SPIELMAN_LYMPHOBLAST_EUROPEAN_VS_ASIAN_UP	M14665	0.00119571	2.47e-05	0.0592947	48	AHCY ARHGDIB AURKA C1QBP CALM1 CCR10 CCND2 CENPI CDC20 CENPF CDK2AP2 CCNF CKS2 COX6A1 DPYSL2 DOK1 ERH EZH2 FXYD2 H2AFX HMGN1 HMGB3 HNRNPL IL27RA KIF22 MORF4L2 NCAPG MYL6 MZF1 NUTF2 PFN1 PSMB5 PSMB3 PSMD4 PSMD13 RAB8A RPS8 SCAND1 SOX12 SNRNP40 SRP19 SPAG5 TACC3 TOP2A UQCRC1 UBE2C UQCRQ UCP2	417	746	13366
GO	proteasome-mediated ubiquitin-dependent protein catabolic process	GO:0043161	0.00120963	2.5e-05	0.0752729	35	AURKB AURKA CDK1 CCNB1 CDC20 CCNF EDEM1 KCTD13 PCBP2 PLK1 PSMA2 PSMB7 PSMB5 PSMB3 PSMA1 PSMB6 PSMA6 PSMC5 PSMB9 PSMC4 PSMD7 PSMA7 PSMB2 PSMA5 PSMD4 PSMD13 PSMD14 PSMB10 PSMD8 PSMB4 PSMB1 RNF4 UBE2C UBE2K UBE2S	267	746	13366
GO	respiratory electron transport chain	GO:0022904	0.00132223	2.74e-05	0.135676	18	COX5A CYCS COX6A1 ETFA NDUFA13 MTCH2 NDUFA9 NDUFA11 NDUFB6 NDUFB10 NDUFB5 POLG2 SDHD SOD2 UQCRC1 UQCR10 UQCRQ UQCRFS1	94	746	13366
C2	FOURNIER_ACINAR_DEVELOPMENT_LATE_2	M4077	0.00137967	2.87e-05	0.0761867	33	ARF4 ANP32E BIRC5 AURKA CALM1 CDKN3 CDCA3 CENPA CCNF CKS2 CKS1B DTL DUT DUSP4 FANCI FERMT1 IDI1 MCM3 ME2 PFN1 PLK1 PSMB2 RANBP1 RACGAP1 RCC1 RNASEH2A RRM2 RPA3 SNRPB SNRPA1 UBE2K TTK YWHAH	250	746	13366
GO	symbiosis, encompassing mutualism through parasitism	GO:0044403	0.00153118	3.19e-05	0.0409204	77	ALYREF AP1M1 AP2S1 C1QBP CCT5 CCNA2 CDC25C CCL8 CD40 CENPA CHMP6 CREB3 CPSF4 CXCL12 EIF3G EIF3L FAM111A HCK H2AFX GTF2H4 IFNGR2 HMGA1 IFITM2 IFITM1 IFITM3 IL12A IRF5 ISG20 IRF3 ITGB7 KPNA4 KPNA2 LEF1 MAPK1 NPC2 NUCKS1 PCBP2 PENK POLR2D PSMA2 PSMB7 PSMB5 PSMB3 PSMA1 PSMB6 PSMA6 PSMC5 PSMB9 PSMC4 PSMD7 PSMA7 PSMB2 PSMA5 PSMD4 PSMD13 PSMD14 PSMB10 PSMD8 PSMB4 PSMB1 RALA RANBP1 RCC1 RPS8 RPL29 RPS15 …	796	746	13366
GO	cellular response to DNA damage stimulus	GO:0006974	0.00155703	3.25e-05	0.044334	68	BOK BCL2L2 AURKA CASP2 CDCA5 CDK1 CCNB1 CCNA2 CDC25C CHAF1B CHCHD6 CNOT8 CHEK1 CNOT6L COPS5 CRIP1 CTLA4 DTL EXO1 EGLN3 FANCI H2AFX GTF2H4 HMGB2 HMGN1 HMGA1 IRF3 KIF22 MAPK1 MORF4L2 NUCKS1 PITHD1 POLR2D PLAGL1 POLG2 PLK1 PSMA2 PSMB7 PSMB5 PSMB3 PSMA1 PSMB6 PSMA6 PSMC5 PSMB9 PSMC4 PSMD7 PSMA7 PSMB2 PSMA5 PSMD4 PSMD13 PSMD14 PSMB10 PSMD8 PSMB4 PSMB1 RNASEH2A RPA3 SMARCB1 SOD2 SWI5 TFDP1 TONSL TOP2A …	679	746	13366
GO	interspecies interaction between organisms	GO:0044419	0.00157889	3.31e-05	0.040678	77	ALYREF AP1M1 AP2S1 C1QBP CCT5 CCNA2 CDC25C CCL8 CD40 CENPA CHMP6 CREB3 CPSF4 CXCL12 EIF3G EIF3L FAM111A HCK H2AFX GTF2H4 IFNGR2 HMGA1 IFITM2 IFITM1 IFITM3 IL12A IRF5 ISG20 IRF3 ITGB7 KPNA4 KPNA2 LEF1 MAPK1 NPC2 NUCKS1 PCBP2 PENK POLR2D PSMA2 PSMB7 PSMB5 PSMB3 PSMA1 PSMB6 PSMA6 PSMC5 PSMB9 PSMC4 PSMD7 PSMA7 PSMB2 PSMA5 PSMD4 PSMD13 PSMD14 PSMB10 PSMD8 PSMB4 PSMB1 RALA RANBP1 RCC1 RPS8 RPL29 RPS15 …	798	746	13366
C2	ANDERSEN_CHOLANGIOCARCINOMA_CLASS2	M246	0.00159137	3.34e-05	0.0990255	24	ADAM8 BORA AURKA CEP55 CCNB2 CENPE CDCA3 CDC20 DLGAP5 FERMT1 FAM83D GPA33 KIF11 KRT20 KRT6B KRT15 MYB PSCA RHBDL2 SERPINB2 SLC16A3 TOP2A UBE2C TTK	155	746	13366
C2	BORCZUK_MALIGNANT_MESOTHELIOMA_UP	M10236	0.00160886	3.39e-05	0.071924	35	AHCY AP2S1 CCT5 CCNE2 CCNB1 CDK4 CCNF CKS2 CNOT8 CKS1B COPS5 DCK EIF3I FBL FKBP1A H2AFY HMGA1 KIF11 KPNA2 MORF4L2 NME1 PARVB PSMA2 PSMB7 PSMB6 PSMD8 RALA SEC61G SLC25A3 SRSF1 TFDP1 TOP2A UBE2C UBE2S YKT6	274	746	13366
GO	condensed chromosome	GO:0000793	0.00161742	3.41e-05	0.0909259	27	BIRC5 AURKB AURKA CDCA5 CENPW CCNB1 CENPE CENPM CENPF CENPA CHEK1 H2AFY H2AFX HMGB2 KNSTRN MKI67 NCAPG NEK2 NIFK PLK1 RCC1 RSPH1 SEPT2 SPC25 SPAG5 TOP2A UBE2I	184	746	13366
C2	GRADE_METASTASIS_DN	M13597	0.00164254	3.48e-05	0.241484	11	AP2S1 CCT7 CDCA3 CLIC1 EIF3I NIFK PSMA6 PSMC4 PSMD8 PSMB4 UQCRC1	37	746	13366
GO	electron transport chain	GO:0022900	0.00164447	3.5e-05	0.131687	18	COX5A CYCS COX6A1 ETFA NDUFA13 MTCH2 NDUFA9 NDUFA11 NDUFB6 NDUFB10 NDUFB5 POLG2 SDHD SOD2 UQCRC1 UQCR10 UQCRQ UQCRFS1	96	746	13366
C2	BHATI_G2M_ARREST_BY_2METHOXYESTRADIOL_UP	M18550	0.00164447	3.5e-05	0.131687	18	AURKA CCNB1 CDC20 DLGAP5 EIF2S1 GNG11 HCK LSM6 MAPK1 NDUFA9 NEK2 PBK PSMA2 SNRPA1 SOD2 SPC25 TUBB6 YIF1B	96	746	13366
GO	proteasomal protein catabolic process	GO:0010498	0.001671	3.56e-05	0.0714595	35	AURKB AURKA CDK1 CCNB1 CDC20 CCNF EDEM1 KCTD13 PCBP2 PLK1 PSMA2 PSMB7 PSMB5 PSMB3 PSMA1 PSMB6 PSMA6 PSMC5 PSMB9 PSMC4 PSMD7 PSMA7 PSMB2 PSMA5 PSMD4 PSMD13 PSMD14 PSMB10 PSMD8 PSMB4 PSMB1 RNF4 UBE2C UBE2K UBE2S	275	746	13366
GO	negative regulation of transferase activity	GO:0051348	0.00170494	3.64e-05	0.0646687	40	ADORA2A CDK1 CCNB1 CDC20 CENPF DBNDD2 DUSP14 DUSP4 H2AFY PPARG PLK1 PSMA2 PSMB7 PSMB5 PSMB3 PSMA1 PSMB6 PSMA6 PSMC5 PSMB9 PSMC4 PSMD7 PSMA7 PRKAR1A PSMB2 PSMA5 PSMD4 PSMD13 PSMD14 PSMB10 PTEN PSMD8 PSMB4 PSMB1 RPL11 RTN4RL1 SRCIN1 UBE2C TTK UGT1A1	332	746	13366
C2	REACTOME_RESPIRATORY_ELECTRON_TRANSPORT	M893	0.00176519	3.78e-05	0.173695	14	COX5A CYCS COX6A1 ETFA NDUFA13 NDUFA9 NDUFA11 NDUFB6 NDUFB10 NDUFB5 SDHD UQCRC1 UQCRQ UQCRFS1	61	746	13366
REACTOME	Downstream signaling events of B Cell Receptor (BCR)	R-HSA-1168372	0.00189241	4.06e-05	0.0944758	26	ICOS MAPK1 PIP5K1B PHLPP2 PSMA2 PSMB7 PSMB5 PSMB3 PSMA1 PSMB6 PSMA6 PSMC5 PSMB9 PSMC4 PSMD7 PSMA7 PSMB2 PSMA5 PSMD4 PSMD13 PSMD14 PSMB10 PTEN PSMD8 PSMB4 PSMB1	173	746	13366
KEGG	Proteasome, 19S regulatory particle (PA700)	hsa_M00341	0.00193427	4.17e-05	0.388631	8	ADRM1 PSMC5 PSMC4 PSMD7 PSMD4 PSMD13 PSMD14 PSMD8	18	746	13366
C2	LE_NEURONAL_DIFFERENTIATION_DN	M2441	0.00193427	4.17e-05	0.388631	8	CDC25C CCNB2 CDK4 CDC20 CKS2 E2F2 KIF23 UBE2C	18	746	13366
REACTOME	Cellular responses to stress	R-HSA-2262752	0.00196964	4.26e-05	0.0615052	42	CCNE1 CCNE2 CCNA2 CDK4 CHMP6 CYCS E2F2 EGLN3 EZH2 HIST1H1A HIST1H1E H2AFX HMGA1 MAPK1 MAP2K3 NCF2 PSMA2 PSMB7 PSMB5 PSMB3 PSMA1 PSMB6 PSMA6 PSMC5 PSMB9 PSMC4 PSMD7 PSMA7 PSMB2 PSMA5 PSMD4 PSMD13 PSMD14 PSMB10 PSMD8 PSMB4 PSMB1 RBBP7 RPA3 SOD2 TFDP1 UBE2C	358	746	13366
GO	protein deubiquitination	GO:0016579	0.00198753	4.31e-05	0.0778074	31	ADRM1 CCNA2 CDC20 COPS5 PSMA2 PSMB7 PSMB5 PSMB3 PSMA1 PSMB6 PSMA6 PSMC5 PSMB9 PSMC4 PSMD7 PSMA7 PSMB2 PSMA5 PSMD4 PSMD13 PSMD14 PSMB10 PTEN PSMD8 PSMB4 PSMB1 SNX3 TNIP3 TRAF6 TOMM20 UCHL3	232	746	13366
GO	phosphorylation	GO:0016310	0.00203585	4.42e-05	0.0341148	100	AK2 APOA1 BIRC5 AURKB AURKA CALM1 CCNE1 CDK1 CDK20 CCNB1 CCNA2 CCL8 CDK4 CMPK1 CHEK1 CIT CSNK2B COX5A CSF2RB CYCS COX6A1 DCK DOK5 DUSP4 EPHA3 EIF2S1 FASTK FGF14 GFRA2 FLT3 GRK5 GRAP2 HCK GTF2H4 GUK1 IDNK ICOS IQGAP3 KCNH8 IMPA2 IL2RA MAPK1 MATK MAP2K3 MYO3B NDUFA13 MTCH2 NDUFA9 NDUFA11 NEK2 NDUFB6 NDUFB10 NDUFB5 NME1 PBK PDK3 PIP5K1B PGAM1 PKDCC PGAM2 PIK3CG PLK1 PSMA2 PSMB7 PSMB5 PSMB3 PSMA1 PSM…	1112	746	13366
REACTOME	Metabolism of amino acids and derivatives	R-HSA-71291	0.00210537	4.59e-05	0.0705025	36	AMT AHCY BCKDHB GCAT GOT1 HAL NQO1 PHGDH PDHB PSMA2 PSMB7 PSMB5 PSMB3 PSMA1 PSMB6 PSMA6 PSMC5 PSMB9 PSMC4 PSMD7 PSMA7 PSMB2 PSMA5 PSMD4 PSMD13 PSMD14 PSMB10 PSMD8 PSMB4 PSMB1 RPS8 RPL29 RPS15 RPL11 SRM TST	285	746	13366
GO	response to hypoxia	GO:0001666	0.00214336	4.68e-05	0.0649298	39	ADAM8 AHCY CCNB1 CCNA2 CXCL12 DNMT3B EGLN3 FABP1 LIPC MB MYB PDK3 PENK PDLIM1 PSMA2 PSMB7 PSMB5 PSMB3 PSMA1 PSMB6 PSMA6 PSMC5 PSMB9 PSMC4 PSMD7 PSMA7 PSMB2 PSMA5 PSMD4 PSMD13 PSMD14 PSMB10 PTEN PSMD8 PSMB4 PSMB1 SLC29A1 SOD2 UCP2	323	746	13366
GO	regulation of proteolysis involved in cellular protein catabolic process	GO:1903050	0.00219846	4.81e-05	0.0696223	36	AURKA CDK1 CCNB1 CENPE CDC20 CENPF DLGAP5 PBK PLK1 PSMA2 PSMB7 PSMB5 PSMB3 PSMA1 PSMB6 PSMA6 PSMC5 PSMB9 PSMC4 PSMD7 PSMA7 PSMB2 PSMA5 PSMD4 PSMD13 PSMD14 PSMB10 PTEN PSMD8 PSMB4 PSMB1 RPL11 UBE2C UBE2K UBL4A TTK	287	746	13366
REACTOME	Signaling by the B Cell Receptor (BCR)	R-HSA-983705	0.00227253	4.98e-05	0.0828006	28	CALM1 CD79B ICOS MAPK1 PIP5K1B PHLPP2 PSMA2 PSMB7 PSMB5 PSMB3 PSMA1 PSMB6 PSMA6 PSMC5 PSMB9 PSMC4 PSMD7 PSMA7 PSMB2 PSMA5 PSMD4 PSMD13 PSMD14 PSMB10 PTEN PSMD8 PSMB4 PSMB1	202	746	13366
REACTOME	Signaling by Rho GTPases	R-HSA-194315	0.00229037	5.04e-05	0.0630273	41	ACTR2 ACTR3 ARHGEF39 ARHGAP11A ARHGDIB ARPC1A ARHGAP40 ARHGEF33 ARPC2 BIRC5 AURKB B9D2 CALM1 CDCA8 CDC25C CENPI CENPE CENPM CDC20 CENPF CENPA CIT DEPDC7 DLC1 DEPDC1B ECT2 FGD3 H2AFX IQGAP3 MAPK1 MYL6 NCF2 NOXA1 PFN1 PLK1 RACGAP1 RAC2 RHOG SPC25 WAS YWHAH	345	746	13366
REACTOME	Deubiquitination	R-HSA-5688426	0.00234033	5.16e-05	0.0793219	30	ADRM1 CCNA2 CDC20 PSMA2 PSMB7 PSMB5 PSMB3 PSMA1 PSMB6 PSMA6 PSMC5 PSMB9 PSMC4 PSMD7 PSMA7 PSMB2 PSMA5 PSMD4 PSMD13 PSMD14 PSMB10 PTEN PSMD8 PSMB4 PSMB1 SNX3 TNIP3 TRAF6 TOMM20 UCHL3	222	746	13366
C2	FRASOR_RESPONSE_TO_SERM_OR_FULVESTRANT_DN	M11250	0.00249407	5.51e-05	0.199506	12	CDK1 CCNA2 CDC20 CENPF CKS1B H2AFX KIF11 MCM3 MYB RNASEH2A STMN1 UBE2C	47	746	13366
GO	positive regulation of Wnt signaling pathway	GO:0030177	0.00255609	5.66e-05	0.10133	22	DEPDC1B PSMA2 PSMB7 PSMB5 PSMB3 PSMA1 PSMB6 PSMA6 PSMC5 PSMB9 PSMC4 PSMD7 PSMA7 PSMB2 PSMA5 PSMD4 PSMD13 PSMD14 PSMB10 PSMD8 PSMB4 PSMB1	140	746	13366
REACTOME	RHO GTPase Effectors	R-HSA-195258	0.00255759	5.68e-05	0.0781153	30	ACTR2 ACTR3 ARPC1A ARPC2 BIRC5 AURKB B9D2 CALM1 CDCA8 CDC25C CENPI CENPE CENPM CDC20 CENPF CENPA CIT H2AFX IQGAP3 MAPK1 MYL6 NCF2 NOXA1 PFN1 PLK1 RAC2 RHOG SPC25 WAS YWHAH	224	746	13366
GO	positive regulation of protein catabolic process	GO:0045732	0.00273385	6.08e-05	0.0744388	31	ADAM8 AURKA CDK1 CCNB1 CDC20 EDEM1 NDUFA13 PLK1 PSMA2 PSMB7 PSMB5 PSMB3 PSMA1 PSMB6 PSMA6 PSMC5 PSMB9 PSMC4 PSMD7 PSMA7 PSMB2 PSMA5 PSMD4 PSMD13 PSMD14 PSMB10 PTEN PSMD8 PSMB4 PSMB1 UBE2C	238	746	13366
C2	HAHTOLA_SEZARY_SYNDROM_UP	M14577	0.00273705	6.1e-05	0.139309	16	CCR10 CKS2 CRIP1 EZH2 ICOS IMPA2 ITM2A IL2RA MMP9 MTX1 PSMB3 PSMB2 RRM2 SAMSN1 TFDP1 TYMS	82	746	13366
GO	response to decreased oxygen levels	GO:0036293	0.00280617	6.29e-05	0.0620115	39	ADAM8 AHCY CCNB1 CCNA2 CXCL12 DNMT3B EGLN3 FABP1 LIPC MB MYB PDK3 PENK PDLIM1 PSMA2 PSMB7 PSMB5 PSMB3 PSMA1 PSMB6 PSMA6 PSMC5 PSMB9 PSMC4 PSMD7 PSMA7 PSMB2 PSMA5 PSMD4 PSMD13 PSMD14 PSMB10 PTEN PSMD8 PSMB4 PSMB1 SLC29A1 SOD2 UCP2	331	746	13366
C2	CHICAS_RB1_TARGETS_SENESCENT	M2125	0.00280735	6.3e-05	0.0519454	50	ANP32B BEX1 CDCA7 CCNE1 CCNE2 CCL20 CHST2 COMMD4 CRIP1 CXCL11 CYP26B1 DCK DTL DUT EZH2 FANCI FBL FERMT1 GJC1 H2AFY HELLS IFNGR2 IFITM1 HMGN2 ISG20 IL27RA LAPTM5 MCMBP MCM3 MMP9 NRGN NUCKS1 PHGDH PLAGL1 RANBP1 RNASEH2A RBBP7 RRM2 RPA3 SCG5 SLBP SMOC1 SLC43A3 SNRPB SOD2 TEX30 TNFAIP8 TSC22D1 TYMS UHRF1	464	746	13366
GO	mitochondrial protein complex	GO:0098798	0.00286835	6.45e-05	0.109476	20	BCKDHB CHCHD6 COX5A COX6A1 NDUFA13 NDUFA9 NDUFA11 NDUFB6 NDUFB10 NDUFB5 SDHD SUCLG1 TIMM13 TOMM40L TOMM22 TOMM20 UQCRC1 UQCR10 UQCRQ UQCRFS1	121	746	13366
C2	CHIANG_LIVER_CANCER_SUBCLASS_UNANNOTATED_DN	M10986	0.00289985	6.54e-05	0.0921157	25	ARPC1A C1QBP CDK1 CCNB2 CDKN3 CDK4 CHCHD2 EBPL ECT2 IMPA2 ME2 MRPL39 OSTC PBK PSMA2 PSMG1 PSMA5 PSMD8 RNASEH2A RPA3 S100A10 SLC29A1 SF3B6 TYMS UQCRFS1	169	746	13366
C2	PID_AURORA_B_PATHWAY	M14	0.00302234	6.83e-05	0.247217	10	BIRC5 AURKB AURKA CDCA8 CENPA KIF23 NCAPG RACGAP1 STMN1 VIM	33	746	13366
GO	oxidative phosphorylation	GO:0006119	0.00305331	6.92e-05	0.136958	16	AK2 COX5A CYCS COX6A1 NDUFA13 MTCH2 NDUFA9 NDUFA11 NDUFB6 NDUFB10 NDUFB5 SDHD UQCRC1 UQCR10 UQCRQ UQCRFS1	83	746	13366
REACTOME	Mitotic Prometaphase	R-HSA-68877	0.00307074	6.97e-05	0.120657	18	BIRC5 AURKB B9D2 CDCA5 CDK1 CDCA8 CCNB1 CENPI CCNB2 CENPE CENPM CDC20 CENPF CENPA CSNK2B NCAPG PLK1 SPC25	102	746	13366
GO	regulation of mitotic nuclear division	GO:0007088	0.00308436	7.02e-05	0.103278	21	BIRC5 BORA AURKA CDCA5 CCNB1 CDC25C CENPE CENPF CHEK1 DLGAP5 H2AFY KIF11 MKI67 NEK2 PHB2 PLK1 RANBP1 RCC1 TACC3 UBE2C TTK	132	746	13366
GO	spindle	GO:0005819	0.0031966	7.29e-05	0.0678617	35	BIRC5 AURKB BORA AURKA CALM1 CDK1 CDCA8 CCNB1 CENPE CDC20 CENPF ECT2 DLGAP5 FAM83D KIF11 KIF23 KIF22 KIFC1 KIF18B KNSTRN LRMP MAPK1 NEK2 PLK1 RACGAP1 RMDN1 RSPH1 SEPT2 SHCBP1 SPAG5 TBCK TACC3 TTC23L TTK UNC119	283	746	13366
C2	LOPEZ_MBD_TARGETS	M4120	0.00319818	7.31e-05	0.0390585	74	AIP AHCY APH1A BIRC5 CAPN12 CASP2 CCT5 CDK1 CDK20 CCNB2 CDK2AP2 CNTNAP1 CISD3 CPT2 CYCS DUT EIF3I FABP1 EIF2S1 FASTK FGF11 FLI1 GOT1 GRK5 HNRNPL IFITM2 IFITM1 IFITM3 HNRNPF HMGN2 IL13 IGFBP2 IL27RA ITGB7 KIF11 MCM3 MFNG MRFAP1 MRTO4 NECAB3 NPC2 NPEPL1 PCBP2 OSTC PFN1 PPP1CA PPIH PSMA2 PRELID1 PSMB7 PSMB3 PSMA1 PSMB9 PSMC4 PSMA5 PSMB10 PSMD8 PSMB4 RAB8A RPS8 RRM2 RPL11 S100A10 SIVA1 SLC43A3 STARD4…	780	746	13366
GO	oxidoreductase complex	GO:1990204	0.00325613	7.46e-05	0.126982	17	BCKDHB GMPR NDUFA13 NDUFA9 NDUFA11 NCF2 NDUFB6 NOXA1 NDUFB10 NDUFB5 PDHB RRM2 SDHD UQCRC1 UQCR10 UQCRQ UQCRFS1	93	746	13366
C2	BOYAULT_LIVER_CANCER_SUBCLASS_G3_UP	M18436	0.0032839	7.54e-05	0.0895356	25	ANP32E BRD7 CCT5 CEP55 CCNA2 CENPM CLIC1 COPS5 EZH2 EIF2S1 FANCI HMMR NCAPG MRTO4 NME1 PSMC4 PRKAR1A PSMD14 SEC61G SLC16A3 SNRPA1 SRM TACC3 STMN1 TTK	172	746	13366
C2	BOYAULT_LIVER_CANCER_SUBCLASS_G23_UP	M4448	0.00337121	7.76e-05	0.189085	12	ARPC1A CCNE2 CENPA ECT2 DLGAP5 MAPK1 MCM3 MKI67 NEK2 SLBP TYMS UBE2S	49	746	13366
KEGG	Huntington's disease	ko05016	0.00337544	7.79e-05	0.0935374	23	AP2S1 CREB3 COX5A CYCS COX6A1 DNAH3 NDUFA13 NDUFA9 NDUFA11 NDUFB6 NDUFB10 NDUFB5 POLR2D PLCB2 PPARG SDHD SLC25A4 SOD2 TBPL1 UQCRC1 UQCR10 UQCRQ UQCRFS1	154	746	13366
GO	microtubule cytoskeleton organization involved in mitosis	GO:1902850	0.0033853	7.83e-05	0.134663	16	BIRC5 AURKB AURKA CCNB1 CDC20 CENPA KIF11 KIF23 KIFC1 NEK2 RACGAP1 RCC1 SPC25 TACC3 STMN1 TTK	84	746	13366
REACTOME	RET signaling	R-HSA-8853659	0.00339602	7.87e-05	0.0746215	30	CALM1 CSF2RB DOK5 DOK2 DUSP4 DOK1 GFRA2 IL2RA MAPK1 PSMA2 PSMB7 PSMB5 PSMB3 PSMA1 PSMB6 PSMA6 PSMC5 PSMB9 PSMC4 PSMD7 PSMA7 PSMB2 PSMA5 PSMD4 PSMD13 PSMD14 PSMB10 PSMD8 PSMB4 PSMB1	230	746	13366
GO	mitotic spindle organization	GO:0007052	0.00340311	7.9e-05	0.156308	14	BIRC5 AURKB AURKA CCNB1 CDC20 KIF11 KIF23 KIFC1 NEK2 RACGAP1 RCC1 SPC25 STMN1 TTK	66	746	13366
REACTOME	Cytokine Signaling in Immune system	R-HSA-1280215	0.00346036	8.05e-05	0.0453874	59	ALOX5 BIRC5 BRWD1 CALM1 CCL20 CD40 CSF2RB DUSP4 EIF4E2 GFRA2 FLT3 GBP6 HCK IFI35 IFNGR2 IFITM2 IFITM1 IFITM3 IL13 IL15RA IL12A IRF5 ISG20 IL25 IRF3 IRF8 IL27RA IL2RA KPNA4 KPNA2 MAPK1 MMP9 NDN PSMA2 PSMB7 PSMB5 PSMB3 PSMA1 PSMB6 PSMA6 PSMC5 PSMB9 PSMC4 PSMD7 PSMA7 PSMB2 PSMA5 PSMD4 PSMD13 PSMD14 PSMB10 PSMD8 PSMB4 PSMB1 SAA1 TNFRSF9 TRAF6 UBE2M VIM	583	746	13366
C2	LY_AGING_PREMATURE_DN	M1491	0.00366951	8.56e-05	0.27752	9	CCNF CKS1B FBL H2AFX HMGB2 HMGN2 RANBP1 SERPINB2 TYMS	27	746	13366
GO	regulation of canonical Wnt signaling pathway	GO:0060828	0.00373316	8.73e-05	0.0766068	29	CDH2 FERMT1 GREM1 IGFBP2 LEF1 PPP1CA PSMA2 PSMB7 PSMB5 PSMB3 PSMA1 PSMB6 PSMA6 PSMC5 PSMB9 PSMC4 PSMD7 PSMA7 PSMB2 PSMA5 PSMD4 PSMD13 PSMD14 PSMB10 PSMD8 PSMB4 PSMB1 RGS19 SFRP5	219	746	13366
GO	mitochondrial ATP synthesis coupled electron transport	GO:0042775	0.00388739	9.11e-05	0.141555	15	COX5A CYCS COX6A1 NDUFA13 MTCH2 NDUFA9 NDUFA11 NDUFB6 NDUFB10 NDUFB5 SDHD UQCRC1 UQCR10 UQCRQ UQCRFS1	76	746	13366
GO	cytoskeleton-dependent cytokinesis	GO:0061640	0.0038985	9.16e-05	0.206092	11	ACTR2 ACTR3 AURKB CEP55 CENPA CIT KIF23 PLK1 RACGAP1 STMN1 UNC119	42	746	13366
C2	WILCOX_RESPONSE_TO_PROGESTERONE_UP	M18058	0.0040681	9.57e-05	0.104187	20	CDK1 CEP55 CCNB1 CCNB2 CDC20 CENPF DLGAP5 FANCI HMGB2 IDI1 HMMR LIPG MON2 NCAPG PBK PLA2G4A RRM2 SHCBP1 TOP2A TYMS	125	746	13366
GO	proteasome regulatory particle	GO:0005838	0.00420879	9.93e-05	0.325139	8	ADRM1 PSMC5 PSMC4 PSMD7 PSMD4 PSMD13 PSMD14 PSMD8	21	746	13366
C2	HONRADO_BREAST_CANCER_BRCA1_VS_BRCA2	M9940	0.00422538	9.99e-05	0.410853	7	BIRC5 CCNE1 CCNB1 CCNA2 MKI67 TOP2A VIM	15	746	13366
C2	LEI_MYB_TARGETS	M863	0.00425065	0.000101	0.0673751	34	ACTR2 ANP32B BASP1 AURKB AURKA CCND2 CDK4 CDK2AP2 CKS2 COMMD4 EZH2 EIF4E2 FASTK GNG11 IDI1 IFITM2 IFITM1 ISG20 LDHB KRT6A KRT15 LY6G6C NME1 PSMD7 SAA1 S100A10 SERPINB2 SLC16A3 SRSF6 TARDBP TSC22D3 UBE2C UBE2M VIM	276	746	13366
C2	BENPORATH_MYC_TARGETS_WITH_EBOX	M27	0.00425065	0.000101	0.0817529	26	ARF4 CCND2 CCNB1 CDK4 CD79B DCK HMGN2 ISG20 IMPA2 IRF3 LBR NME1 PDCD1 PLA2G4A PLK1 PTEN PSMB1 RCC1 RHOG RBM3 RPS15 SLBP SRM SYNGR2 STMN1 TOMM20	189	746	13366
C2	CHANG_CORE_SERUM_RESPONSE_UP	M5042	0.00425065	0.000101	0.0817529	26	CCT5 CENPW CHEK1 COTL1 DCK DUT GLRX3 GNG11 HMGN2 MCM3 MAGOHB MYBL1 MRTO4 MYL6 NME1 NUTF2 PFN1 PPIH PSMA7 PSMD14 SLC16A1 SNRPB SNRPA1 SRM TEX30 UQCR10	189	746	13366
GO	ATP synthesis coupled electron transport	GO:0042773	0.00433912	0.000103	0.138992	15	COX5A CYCS COX6A1 NDUFA13 MTCH2 NDUFA9 NDUFA11 NDUFB6 NDUFB10 NDUFB5 SDHD UQCRC1 UQCR10 UQCRQ UQCRFS1	77	746	13366
GO	establishment of chromosome localization	GO:0051303	0.00436002	0.000104	0.150069	14	ACTR2 ACTR3 BIRC5 CDCA5 CEP55 CDCA8 CCNB1 CENPE CENPF CHMP6 DLGAP5 FAM83D KIF22 KIFC1	68	746	13366
REACTOME	TP53 Regulates Transcription of Cell Cycle Genes	R-HSA-6791312	0.0045694	0.000109	0.200001	11	AURKA CCNE1 CDK1 CCNE2 CCNB1 CCNA2 CDC25C CNOT8 CNOT6L PLAGL1 TFDP1	43	746	13366
GO	regeneration	GO:0031099	0.00467422	0.000112	0.0887651	24	APOA4 APOA1 AURKA CCNE1 CDK1 CCNB1 CCNA2 CDK4 CSNK2B CXCL12 EZH2 FLT3 HAMP KLKB1 LEF1 MKI67 PPAT PPARG RTN4RL1 SRSF1 TYMS UCP2 UGT1A1 TXK	166	746	13366
REACTOME	MAPK1/MAPK3 signaling	R-HSA-5684996	0.00504502	0.000121	0.0762622	28	CALM1 CDK1 CSF2RB DUSP4 GFRA2 IL2RA MAPK1 PSMA2 PSMB7 PSMB5 PSMB3 PSMA1 PSMB6 PSMA6 PSMC5 PSMB9 PSMC4 PSMD7 PSMA7 PSMB2 PSMA5 PSMD4 PSMD13 PSMD14 PSMB10 PSMD8 PSMB4 PSMB1	212	746	13366
C2	BIOCARTA_MPR_PATHWAY	M13883	0.00558118	0.000135	0.254532	9	ACTR2 ACTR3 ARPC1A ARPC2 CDK1 CCNB1 CDC25C MAPK1 PRKAR1A	29	746	13366
GO	chromosome localization	GO:0050000	0.00563038	0.000136	0.144187	14	ACTR2 ACTR3 BIRC5 CDCA5 CEP55 CDCA8 CCNB1 CENPE CENPF CHMP6 DLGAP5 FAM83D KIF22 KIFC1	70	746	13366
GO	response to cytokine	GO:0034097	0.00564693	0.000137	0.04318	59	CCNE1 CCR10 CCL8 CDK4 CCL20 CD300LF CD40 CSNK2B CSF2RB CXCL11 CXCL12 FLT3 GBP6 GCH1 HCK HAMP IFI35 IFNGR2 IFITM2 IFITM1 IFITM3 IL13 IL15RA IRF5 ISG20 IRF3 IRF8 IL27RA IL2RA LEF1 MAPK1 NDUFA13 PSMA2 PSMB7 PSMB5 PSMB3 PSMA1 PSMB6 PSMA6 PSMC5 PSMB9 PSMC4 PSMD7 PSMA7 PSMB2 PSMA5 PSMD4 PSMD13 PSMD14 PSMB10 PSMD8 PSMB4 PSMB1 RTN4RL1 TNFRSF9 TRAF6 TYMS UBE2K TUBA1B	596	746	13366
C2	WHITFIELD_CELL_CYCLE_G2	M2076	0.00575153	0.00014	0.0916226	23	ARHGEF39 AURKB BORA CDK1 CDCA8 CCNA2 CDC25C CDCA3 CCNF FAM83D GABPB1 HMGB2 IQGAP3 KIF11 KIF23 KIF22 KIFC1 KPNA2 LBR NUCKS1 STK17B TOP2A UBE2C	156	746	13366
GO	protein modification by small protein removal	GO:0070646	0.00575916	0.00014	0.0686847	31	ADRM1 CCNA2 CDC20 COPS5 PSMA2 PSMB7 PSMB5 PSMB3 PSMA1 PSMB6 PSMA6 PSMC5 PSMB9 PSMC4 PSMD7 PSMA7 PSMB2 PSMA5 PSMD4 PSMD13 PSMD14 PSMB10 PTEN PSMD8 PSMB4 PSMB1 SNX3 TNIP3 TRAF6 TOMM20 UCHL3	249	746	13366
GO	DNA packaging	GO:0006323	0.00590933	0.000144	0.103851	19	ANP32B CDCA5 CDK1 CENPW CCNB1 CENPI CENPM CENPA CHAF1B H2AFY HIST1H1A HIST1H1E HELLS H2AFX HMGB2 HMGA1 NCAPG RBBP7 TOP2A	119	746	13366
GO	regulation of cellular protein catabolic process	GO:1903362	0.00598867	0.000146	0.0610699	36	AURKA CDK1 CCNB1 CENPE CDC20 CENPF DLGAP5 PBK PLK1 PSMA2 PSMB7 PSMB5 PSMB3 PSMA1 PSMB6 PSMA6 PSMC5 PSMB9 PSMC4 PSMD7 PSMA7 PSMB2 PSMA5 PSMD4 PSMD13 PSMD14 PSMB10 PTEN PSMD8 PSMB4 PSMB1 RPL11 UBE2C UBE2K UBL4A TTK	308	746	13366
GO	chromosome, centromeric region	GO:0000775	0.00610515	0.000149	0.0845376	24	BIRC5 AURKB AURKA CDCA5 CENPW CDCA8 CCNB1 CENPI CENPE CENPM CENPF CENPA H2AFY HELLS KIF22 KNSTRN MKI67 NCAPG NEK2 PLK1 SEPT2 SPC25 SPAG5 TTK	171	746	13366
REACTOME	Respiratory electron transport, ATP synthesis by chemiosmotic coupling, and heat production by uncoupling proteins.	R-HSA-163200	0.00645067	0.000158	0.121965	16	COX5A CYCS COX6A1 ETFA NDUFA13 NDUFA9 NDUFA11 NDUFB6 NDUFB10 NDUFB5 SDHD UQCRC1 UQCR10 UQCRQ UCP2 UQCRFS1	90	746	13366
C2	KEGG_HUNTINGTONS_DISEASE	M13486	0.00648346	0.000159	0.0931229	21	AP2S1 CREB3 COX5A CYCS COX6A1 DNAH3 NDUFA9 NDUFB6 NDUFB10 NDUFB5 POLR2D PLCB2 PPARG SDHD SLC25A4 SOD2 TBPL1 UQCRC1 UQCR10 UQCRQ UQCRFS1	141	746	13366
GO	regulation of attachment of spindle microtubules to kinetochore	GO:0051988	0.00673826	0.000166	0.489641	6	CCNB1 ECT2 KNSTRN NEK2 RACGAP1 SPAG5	11	746	13366
C2	MONTERO_THYROID_CANCER_POOR_SURVIVAL_UP	M11629	0.00673826	0.000166	0.489641	6	BIRC5 CEP55 CCNB2 CENPA RRM2 UBE2C	11	746	13366
C2	BERTUCCI_MEDULLARY_VS_DUCTAL_BREAST_CANCER_UP	M14539	0.0067522	0.000167	0.0879367	23	ADAM8 CEP55 CDCA3 CENPA CLEC2D FBL GABPB1 IL15RA IL27RA ITGB7 MCMBP MAGOHB ME2 MKI67 MRTO4 PARVB PHB2 PLGRKT PSMB9 PSMB2 PSMA5 PSMB10 SOD2	160	746	13366
GO	regulation of lymphocyte activation	GO:0051249	0.0068729	0.00017	0.0576196	38	ADORA2A ADAM8 BLOC1S3 BST1 CD83 CD5 CD40 CYP26B1 CTLA4 FAM49B FLT3 GIMAP5 GRAP2 HMGB3 ICOS IL13 IGFBP2 IL15RA IL12A ITGAL IL27RA IL2RA LGALS1 MYB PDCD1LG2 PDCD1 PRELID1 PRKAR1A RAC2 RIPK3 SAMSN1 SIT1 SLA2 SLC46A2 TRAF6 TNFAIP8L2 ZAP70 ZNHIT1	335	746	13366
GO	regulation of nuclear division	GO:0051783	0.00708553	0.000176	0.0870439	23	BIRC5 BORA AURKA CDCA5 CCNB1 CDC25C CENPE CDC20 CENPF CHEK1 DLGAP5 H2AFY KIF11 MKI67 NEK2 PHB2 PLK1 PRKAR1A RANBP1 RCC1 TACC3 UBE2C TTK	161	746	13366
REACTOME	Signalling to RAS	R-HSA-167044	0.00710668	0.000177	0.0720406	28	CALM1 CSF2RB DUSP4 GFRA2 IL2RA MAPK1 PSMA2 PSMB7 PSMB5 PSMB3 PSMA1 PSMB6 PSMA6 PSMC5 PSMB9 PSMC4 PSMD7 PSMA7 PSMB2 PSMA5 PSMD4 PSMD13 PSMD14 PSMB10 PSMD8 PSMB4 PSMB1 RALA	219	746	13366
C2	VANTVEER_BREAST_CANCER_ESR1_DN	M15425	0.00711391	0.000177	0.0752547	27	CD180 CENPW CEP55 CDCA8 CCNB2 CDC20 CENPA CHST2 GABRP HIST1H1A IL15RA IMPA2 LDHB KRT6B PHGDH PSMG1 RBMS1 S100A10 SLC43A3 SOD2 ST8SIA1 TBPL1 TMEM123 TMSB10 TRPV6 UCHL3 TTK	206	746	13366
REACTOME	RAF/MAP kinase cascade	R-HSA-5673001	0.00784648	0.000196	0.0739944	27	CALM1 CSF2RB DUSP4 GFRA2 IL2RA MAPK1 PSMA2 PSMB7 PSMB5 PSMB3 PSMA1 PSMB6 PSMA6 PSMC5 PSMB9 PSMC4 PSMD7 PSMA7 PSMB2 PSMA5 PSMD4 PSMD13 PSMD14 PSMB10 PSMD8 PSMB4 PSMB1	208	746	13366
C2	VANTVEER_BREAST_CANCER_METASTASIS_DN	M9826	0.0079576	0.000199	0.110853	17	BIRC5 AURKA CCNE2 CCNB2 CENPF CENPA CKS2 DCK DTL ECT2 DLGAP5 EZH2 HMGB3 MMP9 PSMD7 SPC25 STMN1	102	746	13366
C2	JOHNSTONE_PARVB_TARGETS_3_DN	M2241	0.00796555	0.0002	0.0363585	73	ALYREF ARHGAP11A ANP32E BIRC5 CASP2 CDK1 CCNE2 CENPW CDCA8 CCNA2 CENPE CENPM CDC20 CENPF CDC42SE2 CENPA CNOT8 CNOT6L CKS1B CSNK2B DEPDC1B DTL DUSP14 DLGAP5 ELAVL1 EZH2 EIF4E2 FANCI GNB4 HIST1H1A HELLS HMGN1 IQGAP3 KIF11 KIF23 KNSTRN MARCH1 MAGOHB MPHOSPH9 MNS1 MLF1 NCAPG MYBL1 NDUFA11 NEK2 NQO1 NUCKS1 NUTF2 PBK PDK3 PITHD1 POMP PTEN PSMB4 RACGAP1 RNASEH2A RBMS1 RRM2 RPA3 RTKN2 SHCBP1 SRP19 SNRPA1…	792	746	13366
GO	midbody	GO:0030496	0.00796555	0.0002	0.0945627	20	BIRC5 AURKB AURKA CDK1 CEP55 CDCA8 CENPE CENPF ECT2 ERH KIF23 NEK2 PLK1 RALA RACGAP1 SEPT2 SHCBP1 SPAG5 TBCK TTC23L	133	746	13366
GO	mitotic spindle	GO:0072686	0.00806195	0.000203	0.147312	13	AURKB AURKA CDK1 CENPE ECT2 FAM83D KIF23 KIF22 KNSTRN MAPK1 RACGAP1 SPAG5 TBCK	64	746	13366
C2	HELLER_SILENCED_BY_METHYLATION_UP	M8776	0.00818258	0.000207	0.0733733	27	AURKA CEP55 CCNB1 CDC20 CENPF CCNF CFB CSF2RB DOCK10 HCK IFITM1 ISG20 LSP1 MMP9 MZF1 NCF2 NQO1 PLEK PLK1 RGS13 SAMSN1 S100A6 S100A4 ST8SIA1 TKTL1 TNFRSF9 TOP2A	209	746	13366
GO	proteasome accessory complex	GO:0022624	0.00831533	0.000211	0.27752	8	ADRM1 PSMC5 PSMC4 PSMD7 PSMD4 PSMD13 PSMD14 PSMD8	24	746	13366
C2	WATANABE_COLON_CANCER_MSI_VS_MSS_UP	M12403	0.00831533	0.000211	0.27752	8	CASP2 CRIP1 DUSP4 HNRNPL IQGAP3 NCF2 PLA2G4A SRSF6	24	746	13366
GO	positive regulation of cell cycle process	GO:0090068	0.00868932	0.000221	0.0702737	29	BIRC5 AURKB AURKA CASP2 CDCA5 CDK1 CCND2 CCNB1 CDC25C CDK4 CNOT8 CNOT6L CIT ECT2 DLGAP5 FAM83D H2AFY INSM1 KIF23 LEF1 ORC1 PHB2 PLAGL1 PLK1 PTEN RANBP1 RACGAP1 TFDP1 UBE2C	230	746	13366
C2	MCLACHLAN_DENTAL_CARIES_UP	M10454	0.00870776	0.000222	0.0835807	23	ALOX5 ARHGDIB CD37 CCL8 CFB CSF2RB CXCL12 CYTIP FAM49B HCK IRF8 KPNA2 LAPTM5 LSP1 MMP9 NCF2 PLEK RAC2 SAMSN1 SERPINB2 SOD2 TNFAIP8 UCP2	165	746	13366
GO	cellular response to tumor necrosis factor	GO:0071356	0.00887869	0.000226	0.0761664	26	CCL8 CCL20 CD40 HAMP PSMA2 PSMB7 PSMB5 PSMB3 PSMA1 PSMB6 PSMA6 PSMC5 PSMB9 PSMC4 PSMD7 PSMA7 PSMB2 PSMA5 PSMD4 PSMD13 PSMD14 PSMB10 PSMD8 PSMB4 PSMB1 TNFRSF9	197	746	13366
GO	protein complex	GO:0043234	0.00888473	0.000227	0.0194336	221	ACTR2 ACTR3 ALYREF ADRM1 ADAM8 ARL6IP1 ANP32E APH1A ARPC1A AP1M1 ARPC2 AP2S1 BASP1 BIRC5 BCL2L2 AURKB B9D2 B9D1 BEX1 BRD7 BLOC1S3 BCKDHB AURKA C1QTNF6 BST1 CALM1 CDCA5 CCNE1 CCT5 CDK1 CCNE2 CENPW CDCA8 CCND2 CCNB1 CCNA2 CDH2 CENPI CCT7 CENPE CDK4 CENPM CCT8 CDC20 CENPF CD40 CD79B CENPA CNTNAP1 CHRAC1 CHAF1B CKS2 CLIC1 CHCHD6 COL13A1 CHMP6 CNOT8 CHEK1 CNOT6L CKS1B CSNK2B COX5A COPS5 CSF2RB CPSF4 C…	2937	746	13366
GO	extracellular region part	GO:0044421	0.00891935	0.000228	0.0192529	227	ACTR2 ACTR3 ALYREF AK2 ALDH16A1 ANGPTL1 AHCY ALOX5 ARF4 APOA4 APOC3 APOA1 ASNA1 ANP32B ARHGDIB ARPC1A AP1M1 ARPC2 BGLAP BASP1 BCL2L2 AURKB C1QBP C1QTNF6 BST1 CALM1 CCT5 CDK1 CEP55 CDCA8 CDH2 CD37 CCT7 CDHR2 CDHR5 CCL8 CCT8 CCL20 CD40 CDC42SE2 CD79B CMPK1 CES5A CLIC1 CHMP6 CFB CHEK1 CLDN2 CSNK2B COX5A CTSW COLQ CXCL11 COTL1 CXCL12 DSCAML1 DOCK10 DPYSL2 DNAJC13 DUT DYNLRB2 DNPEP ETFA EIF3I FABP1 ER…	3024	746	13366
REACTOME	Signalling to p38 via RIT and RIN	R-HSA-187706	0.00896855	0.00023	0.0721488	27	CALM1 CSF2RB DUSP4 GFRA2 IL2RA MAPK1 PSMA2 PSMB7 PSMB5 PSMB3 PSMA1 PSMB6 PSMA6 PSMC5 PSMB9 PSMC4 PSMD7 PSMA7 PSMB2 PSMA5 PSMD4 PSMD13 PSMD14 PSMB10 PSMD8 PSMB4 PSMB1	211	746	13366
GO	proteasome assembly	GO:0043248	0.00926329	0.000238	0.444187	6	ADRM1 POMP PSMG1 PSMD4 PSMD13 PSMD8	12	746	13366
C2	KEGG_CELL_CYCLE	M7963	0.00926329	0.000239	0.102081	18	CCNE1 CDK1 CCNE2 CCND2 CCNB1 CCNA2 CDC25C CCNB2 CDK4 CDC20 CHEK1 E2F2 MCM3 ORC1 PLK1 TFDP1 TTK YWHAH	114	746	13366
GO	proteasome core complex, alpha-subunit complex	GO:0019773	0.00938516	0.000243	0.658472	5	PSMA2 PSMA1 PSMA6 PSMA7 PSMA5	7	746	13366
C2	OHASHI_AURKB_TARGETS	M10867	0.00938516	0.000243	0.658472	5	AURKB CDCA8 CENPA RACGAP1 VIM	7	746	13366
REACTOME	ARMS-mediated activation	R-HSA-170984	0.00938516	0.000243	0.0715452	27	CALM1 CSF2RB DUSP4 GFRA2 IL2RA MAPK1 PSMA2 PSMB7 PSMB5 PSMB3 PSMA1 PSMB6 PSMA6 PSMC5 PSMB9 PSMC4 PSMD7 PSMA7 PSMB2 PSMA5 PSMD4 PSMD13 PSMD14 PSMB10 PSMD8 PSMB4 PSMB1	212	746	13366
REACTOME	Resolution of Sister Chromatid Cohesion	R-HSA-2500257	0.00941621	0.000244	0.1144	16	BIRC5 AURKB B9D2 CDCA5 CDK1 CDCA8 CCNB1 CENPI CCNB2 CENPE CENPM CDC20 CENPF CENPA PLK1 SPC25	94	746	13366
C2	CAFFAREL_RESPONSE_TO_THC_24HR_5_DN	M17042	0.00961143	0.00025	0.173353	11	ARF4 CDK1 DUT HNRNPL NME1 PCBP2 PPIH RANBP1 RRM2 SERPINB2 UBE2C	48	746	13366
GO	cell surface receptor signaling pathway involved in cell-cell signaling	GO:1905114	0.00965932	0.000252	0.0526524	41	ADORA2A AP2S1 BRD7 CALM1 CCNE1 CSNK2B FRAT1 GRK5 LEF1 NXN PFN1 PPP3R1 PLCB2 PPP1CA PSMA2 PSMB7 PSMB5 PSMB3 PSMA1 PSMB6 PSMA6 PSMC5 PSMB9 PSMC4 PSMD7 PSMA7 PSMB2 PSMA5 PSMD4 PSMD13 PSMD14 PSMB10 PTEN PSMD8 PSMB4 PSMB1 RGS19 ROR1 SFRP5 SLC29A1 SNX3	378	746	13366
REACTOME	Signaling by SCF-KIT	R-HSA-1433557	0.00975277	0.000257	0.0606251	34	CALM1 CHEK1 CSF2RB DUSP4 GFRA2 GRAP2 ICOS IL2RA MAPK1 MMP9 PIP5K1B PHLPP2 PSMA2 PSMB7 PSMB5 PSMB3 PSMA1 PSMB6 PSMA6 PSMC5 PSMB9 PSMC4 PSMD7 PSMA7 PSMB2 PSMA5 PSMD4 PSMD13 PSMD14 PSMB10 PTEN PSMD8 PSMB4 PSMB1	292	746	13366
C2	FARMER_BREAST_CANCER_APOCRINE_VS_BASAL	M2631	0.00975277	0.000257	0.0606251	34	ANP32E C1QBP CEP55 CDC20 DUSP4 ETFA FBL GABRP IDI1 KIF11 KIF23 LDHB KIF18B KRT6B LBR MKI67 MLF1 NANS NAV2 PDLIM1 PFDN4 PLAGL1 S100A6 S100A4 SEPHS2 SLC16A1 TFAP2B TOP2A TSC22D3 TRPV6 UBE2C TYMS TUBB6 UCP2	292	746	13366
GO	cellular amine metabolic process	GO:0044106	0.00975277	0.000257	0.0479395	47	AMT APOA4 APOA1 BCKDHB COLQ DNMT3B FOXE1 GCAT GCH1 GOT1 HAL LIPC NQO1 P4HA2 PHGDH PEMT PEPD PLA2G4A POLG2 PPAT PPCS PSMA2 PSMB7 PSMB5 PSMB3 PSMA1 PSMB6 PSMA6 PSMC5 PSMB9 PSMC4 PSMD7 PSMA7 PSMB2 PSMA5 PSMD4 PSMD13 PSMD14 PSMB10 PSMD8 PSMB4 PRG3 PSMB1 SEPHS2 SDSL SOD2 SRM	453	746	13366
REACTOME	Frs2-mediated activation	R-HSA-170968	0.00975277	0.000257	0.0709473	27	CALM1 CSF2RB DUSP4 GFRA2 IL2RA MAPK1 PSMA2 PSMB7 PSMB5 PSMB3 PSMA1 PSMB6 PSMA6 PSMC5 PSMB9 PSMC4 PSMD7 PSMA7 PSMB2 PSMA5 PSMD4 PSMD13 PSMD14 PSMB10 PSMD8 PSMB4 PSMB1	213	746	13366
REACTOME	Signaling by Leptin	R-HSA-2586552	0.00975277	0.000257	0.0709473	27	CALM1 CSF2RB DUSP4 GFRA2 IL2RA MAPK1 PSMA2 PSMB7 PSMB5 PSMB3 PSMA1 PSMB6 PSMA6 PSMC5 PSMB9 PSMC4 PSMD7 PSMA7 PSMB2 PSMA5 PSMD4 PSMD13 PSMD14 PSMB10 PSMD8 PSMB4 PSMB1	213	746	13366
C2	GARGALOVIC_RESPONSE_TO_OXIDIZED_PHOSPHOLIPIDS_TURQUOISE_DN	M19590	0.00983356	0.00026	0.194187	10	AURKA CCNA2 CDC20 CDK2AP2 CCNF FAM111A KIFC1 MKI67 PLK1 TACC3	40	746	13366
KEGG	Cell cycle	ko04110	0.00990254	0.000262	0.100708	18	CCNE1 CDK1 CCNE2 CCND2 CCNB1 CCNA2 CDC25C CCNB2 CDK4 CDC20 CHEK1 E2F2 MCM3 ORC1 PLK1 TFDP1 TTK YWHAH	115	746	13366
GO	amine metabolic process	GO:0009308	0.010435	0.000277	0.0470314	47	AMT APOA4 APOA1 BCKDHB COLQ DNMT3B FOXE1 GCAT GCH1 GOT1 HAL LIPC NQO1 P4HA2 PHGDH PEMT PEPD PLA2G4A POLG2 PPAT PPCS PSMA2 PSMB7 PSMB5 PSMB3 PSMA1 PSMB6 PSMA6 PSMC5 PSMB9 PSMC4 PSMD7 PSMA7 PSMB2 PSMA5 PSMD4 PSMD13 PSMD14 PSMB10 PSMD8 PSMB4 PRG3 PSMB1 SEPHS2 SDSL SOD2 SRM	457	746	13366
REACTOME	Respiratory electron transport	R-HSA-611105	0.011193	0.000298	0.118605	15	COX5A CYCS COX6A1 ETFA NDUFA13 NDUFA9 NDUFA11 NDUFB6 NDUFB10 NDUFB5 SDHD UQCRC1 UQCR10 UQCRQ UQCRFS1	86	746	13366
GO	cellular respiration	GO:0045333	0.011193	0.0003	0.0910399	21	COX5A CYCS COX6A1 ETFA MDH2 NDUFA13 MTCH2 NDUFA9 NDUFA11 NDUFB6 NDUFB10 NDUFB5 PDHB POLG2 SDHD SOD2 SUCLG1 UQCRC1 UQCR10 UQCRQ UQCRFS1	143	746	13366
GO	respiratory chain complex	GO:0098803	0.011193	0.0003	0.138217	13	COX5A COX6A1 NDUFA13 NDUFA9 NDUFA11 NDUFB6 NDUFB10 NDUFB5 SDHD UQCRC1 UQCR10 UQCRQ UQCRFS1	67	746	13366
C2	PYEON_HPV_POSITIVE_TUMORS_UP	M7738	0.011193	0.0003	0.138217	13	CDCA7 CENPF CFAP44 DTL EZH2 HELLS MCM3 MPHOSPH9 MYB RTKN2 TARDBP TYMS UHRF1	67	746	13366
C2	SU_TESTIS	M9746	0.0112918	0.000303	0.151083	12	AURKA CDK1 CCNB1 CCNB2 CDKN3 EZH2 HMMR MLF1 NEK2 PSMG1 TULP2 TTK	58	746	13366
GO	regulation of organ morphogenesis	GO:2000027	0.0118198	0.000318	0.0691867	28	AP2S1 BASP1 GREM1 PHB2 PFN1 PSMA2 PSMB7 PSMB5 PSMB3 PSMA1 PSMB6 PSMA6 PSMC5 PSMB9 PSMC4 PSMD7 PSMA7 PSMB2 PSMA5 PSMD4 PSMD13 PSMD14 PSMB10 PSMD8 PSMB4 PSMB1 ROR1 SRSF6	224	746	13366
C2	FOURNIER_ACINAR_DEVELOPMENT_LATE_DN	M13202	0.0118198	0.000319	0.312608	7	AURKA CEP55 CDKN3 CKS2 DUSP4 NCAPG RRM2	19	746	13366
C2	XU_HGF_TARGETS_INDUCED_BY_AKT1_48HR_DN	M18912	0.0118198	0.000319	0.312608	7	CDCA3 CENPF CENPA CXCL12 HMMR KIF23 SPC25	19	746	13366
REACTOME	Signalling to ERKs	R-HSA-187687	0.0121588	0.000329	0.0686312	28	CALM1 CSF2RB DUSP4 GFRA2 IL2RA MAPK1 PSMA2 PSMB7 PSMB5 PSMB3 PSMA1 PSMB6 PSMA6 PSMC5 PSMB9 PSMC4 PSMD7 PSMA7 PSMB2 PSMA5 PSMD4 PSMD13 PSMD14 PSMB10 PSMD8 PSMB4 PSMB1 RALA	225	746	13366
GO	deoxyribonucleotide biosynthetic process	GO:0009263	0.0122266	0.000332	0.405725	6	CMPK1 DUT GUK1 RRM2 TBPL1 TYMS	13	746	13366
C2	REACTOME_CYCLIN_A_B1_ASSOCIATED_EVENTS_DURING_G2_M_TRANSITION	M808	0.0122266	0.000332	0.405725	6	CDK1 CCNB1 CCNA2 CDC25C CCNB2 PLK1	13	746	13366
C2	BOSCO_TH1_CYTOTOXIC_MODULE	M2527	0.0122266	0.000333	0.116601	15	CCL8 CD5 CXCL11 CTLA4 GBP6 GIMAP5 HAMP IL15RA IL2RA MKI67 MYBL1 RRM2 SLA2 TYMS TXK	87	746	13366
C2	PENG_GLUTAMINE_DEPRIVATION_DN	M13936	0.0123586	0.000337	0.0575201	34	AK2 ADRM1 C1QBP CCT5 CCNB1 CLIC1 CYCS EMP3 ERH EIF2S1 FBL IDI1 HNRNPL HNRNPAB IRF8 KPNA2 LDHB ME2 MORF4L2 NME1 PFN1 PGAM1 PSMB3 PSMB6 PSMA6 PSMD8 RHOG SLC29A1 SNRPA1 SRM SRSF1 TARDBP SYNGR2 UBE2M	300	746	13366
GO	regulation of leukocyte activation	GO:0002694	0.0123586	0.000337	0.0505159	42	ADORA2A ADAM8 BLOC1S3 BST1 CD83 CD37 CD5 CD300LF CD40 CYP26B1 CTLA4 FAM49B FLT3 GIMAP5 GRAP2 HAMP HMGB3 ICOS IL13 IGFBP2 IL15RA IL12A ITGAL IL27RA IL2RA LGALS1 MYB PDCD1LG2 PDCD1 PRELID1 PRKAR1A RAC2 RIPK3 SAMSN1 SIT1 SLA2 SLC46A2 STAP1 TRAF6 TNFAIP8L2 ZAP70 ZNHIT1	395	746	13366
GO	DNA replication	GO:0006260	0.0129369	0.000354	0.0704003	26	ALYREF CCNE1 CDK1 CCNE2 CDC25C CHAF1B CHEK1 DTL DUT EXO1 FAM111A HMGA1 KCTD13 MCMBP MCM3 NUCKS1 ORC1 POLG2 RNASEH2A RBMS1 RBBP7 RRM2 RPA3 SLBP TONSL TOP2A	206	746	13366
C2	DIAZ_CHRONIC_MEYLOGENOUS_LEUKEMIA_UP	M535	0.0129782	0.000356	0.0276538	104	ACTR2 ACTR3 AK2 ADAM8 ARF4 ASNA1 ARPC1A BRD7 BCKDHB C1QBP CALM1 CCT8 CMPK1 CHST2 CNOT8 COPS5 CRIP1 CSF2RB CYCS DLC1 DUT DNMT3B ETFA EIF3I EMP3 ELAVL1 EIF4E2 GFI1B GMPR GTF2H4 HMGB3 IFITM2 IFITM1 HNRNPF HPGDS HNRNPAB ITM2A KPNA4 KIF22 LDHB LBR MAPK1 MCM3 MATK MFNG MDH2 MORF4L2 MTCH2 NDUFB6 NDUFB5 NME1 PARVB PHB2 PFN1 PIP5K1B PDHB PFDN4 PPAT PPIH PSMA2 PSMB5 PSMG1 PSMA1 PSMD7 PSMA7 PRKAR1A PSMB2 PS…	1246	746	13366
GO	respiratory chain	GO:0070469	0.0131598	0.000361	0.123674	14	COX5A CYCS COX6A1 NDUFA13 NDUFA9 NDUFA11 NDUFB6 NDUFB10 NDUFB5 SDHD UQCRC1 UQCR10 UQCRQ UQCRFS1	78	746	13366
C2	HADDAD_T_LYMPHOCYTE_AND_NK_PROGENITOR_DN	M999	0.0131811	0.000363	0.182282	10	CDC20 CRIP1 HCK HAL IRF8 ITGB7 LEF1 LGALS1 PLEK RRM2	42	746	13366
GO	taxis	GO:0042330	0.0131811	0.000363	0.03721	64	ACTR2 ACTR3 ADAM8 APOA1 APH1A ARPC1A ARPC2 AP2S1 CALM1 CD72 CDK1 CCR10 CCL8 CCL20 CNTNAP1 CREB3 CSNK2B CSF2RB CXCL11 CXCL12 DOK5 DPYSL2 DOK2 DOK1 EPHA3 GFRA2 FOXE1 HMGB2 IL2RA LEF1 LSP1 MAPK1 MMP9 MYL6 PIK3CG PLGRKT PSMA2 PSMB7 PSMB5 PSMB3 PSMA1 PSMB6 PSMA6 PSMC5 PSMB9 PSMC4 PSMD7 PSMA7 PSMB2 PSMA5 PSMD4 PSMD13 PSMD14 PSMB10 PSMD8 PSMB4 PSMB1 RALA RAC2 RHOG SAA2 SAA1 SCN3B TRPM2	688	746	13366
C2	MOOTHA_PGC	M9788	0.0131811	0.000364	0.0511386	40	ACTR2 CKS2 CYCS COX6A1 EIF3L FASTK GCH1 GTF2H4 GUK1 HMGB3 LDHB MAP2K3 MDH2 MRPL18 MRPL39 MTCH2 MTX1 NDUFB6 NDUFB5 P4HA2 PHB2 PGAM1 PDHB PSMB7 PSMB5 PSMA6 PSCA PSMA5 PSMB10 RAMP3 RRM2 RPA3 SLC25A4 SOD2 SUCLG1 STK19 STK16 TIMM13 UQCRC1 UQCR10	374	746	13366
GO	cyclin-dependent protein kinase holoenzyme complex	GO:0000307	0.0131827	0.000365	0.208893	9	CCNE1 CDK1 CCNE2 CCND2 CCNB1 CCNA2 CDK4 CKS2 CKS1B	34	746	13366
GO	lymphocyte migration	GO:0072676	0.0131827	0.000365	0.208893	9	ADAM8 CCL8 CCL20 CXCL11 ITGB7 MYO1G PIK3CG SAA1 ZAP70	34	746	13366
REACTOME	FCERI mediated MAPK activation	R-HSA-2871796	0.0132457	0.000368	0.0669938	28	CALM1 CSF2RB DUSP4 GFRA2 GRAP2 IL2RA MAPK1 PSMA2 PSMB7 PSMB5 PSMB3 PSMA1 PSMB6 PSMA6 PSMC5 PSMB9 PSMC4 PSMD7 PSMA7 PSMB2 PSMA5 PSMD4 PSMD13 PSMD14 PSMB10 PSMD8 PSMB4 PSMB1	228	746	13366
KEGG	Cell cycle - G2/M transition	hsa_M00693	0.0135356	0.000377	0.569187	5	CDK1 CCNB1 CCNA2 CDC25C CCNB2	8	746	13366
C2	SEMBA_FHIT_TARGETS_DN	M10504	0.0135356	0.000377	0.569187	5	BIRC5 CENPF CLN6 MNS1 SPAG5	8	746	13366
C2	PUJANA_BREAST_CANCER_WITH_BRCA1_MUTATED_UP	M2180	0.0140296	0.000392	0.159873	11	AURKB AURKA CDK1 CDC20 CENPA EZH2 HMMR LBR STMN1 TFDP1 UBE2S	51	746	13366
GO	regulation of cell activation	GO:0050865	0.0143135	0.0004	0.0469905	44	ADORA2A ADAM8 BLOC1S3 BST1 CD83 CD37 CD5 CD300LF CD40 CYP26B1 CTLA4 FAM49B FLT3 GIMAP5 GRAP2 HAMP HMGB3 ICOS IL13 IGFBP2 IL15RA IL12A ITGAL IL27RA IL2RA LGALS1 MYB PDCD1LG2 PDCD1 PLEK PRELID1 PRKAR1A RAC2 RIPK3 SAMSN1 SIT1 SLA2 SLC46A2 STAP1 TRAF6 TNFAIP8L2 TXK ZAP70 ZNHIT1	428	746	13366
GO	condensed chromosome, centromeric region	GO:0000779	0.0145338	0.000407	0.105803	16	BIRC5 AURKB AURKA CENPW CCNB1 CENPE CENPM CENPF CENPA KNSTRN NCAPG NEK2 PLK1 SEPT2 SPC25 SPAG5	99	746	13366
GO	positive regulation of transferase activity	GO:0051347	0.0147343	0.000414	0.0403406	55	ADAM8 AURKB CALM1 CDK1 CDK20 CCND2 CCNB1 CENPE CDC20 CD40 CKS2 CKS1B ECT2 EZH2 FLT3 GREM1 HMGN1 IQGAP3 MAPK1 MAP2K3 NEK2 PIK3CG PLK1 PSMA2 PSMB7 PSMB5 PSMB3 PSMA1 PSMB6 PSMA6 PSMC5 PSMB9 PSMC4 PSMD7 PSMA7 PRKAR1A PSMB2 PSMA5 PSMD4 PSMD13 PSMD14 PSMB10 PTEN PSMD8 PSMB4 PSMB1 RIPK3 SAA1 SRCIN1 STAP1 TRAF6 UBE2C UBE2I UBE2S UNC119	572	746	13366
REACTOME	Prolonged ERK activation events	R-HSA-169893	0.0149533	0.000421	0.0697681	27	CALM1 CSF2RB DUSP4 GFRA2 IL2RA MAPK1 PSMA2 PSMB7 PSMB5 PSMB3 PSMA1 PSMB6 PSMA6 PSMC5 PSMB9 PSMC4 PSMD7 PSMA7 PSMB2 PSMA5 PSMD4 PSMD13 PSMD14 PSMB10 PSMD8 PSMB4 PSMB1	215	746	13366
C2	MOOTHA_VOXPHOS	M18264	0.0153223	0.000433	0.129901	13	COX5A CYCS COX6A1 NDUFA13 NDUFA9 NDUFB6 NDUFB5 SDHD TONSL UQCRC1 UQCR10 UQCRQ UQCRFS1	70	746	13366
H	HALLMARK_INTERFERON_GAMMA_RESPONSE	M5913	0.0158956	0.00045	0.0783331	22	CD40 CFB CSF2RB CXCL11 GBP6 GCH1 IFI35 IFITM2 IFITM3 IL15RA IRF5 ISG20 IRF8 ITGB7 MARCH1 PLA2G4A PSMA2 PSMB9 PSMB2 PSMB10 SOD2 SPPL2A	164	746	13366
C2	KOINUMA_COLON_CANCER_MSI_UP	M1096	0.0159691	0.000453	0.372758	6	ANP32E ERH HNRNPL NCAPG PSMB5 TYMS	14	746	13366
GO	extracellular region	GO:0005576	0.0159938	0.000455	0.0174073	251	ACTR2 ACTR3 ALYREF AK2 ALDH16A1 ANGPTL1 AHCY ALOX5 ARF4 APOA4 APOC3 APOA1 ASNA1 ANP32B ARHGDIB ARPC1A AP1M1 ARPC2 BGLAP BASP1 BCL2L2 AURKB C1QBP C1QTNF6 BST1 CALM1 CCT5 CDK1 CEP55 CDCA8 CDH2 CD37 CCT7 CDHR2 CDHR5 CCL8 CCT8 CCL20 CD40 CDC42SE2 CD79B CMPK1 CES5A CLIC1 COL13A1 CHMP6 CFB CHEK1 CLDN2 CSNK2B COX5A CTSW COLQ CXCL11 COTL1 CXCL12 DSCAML1 DOCK10 DPYSL2 DNAJC13 DUT DYNLRB2 DNPEP ETFA EIF3I …	3428	746	13366
C2	BUYTAERT_PHOTODYNAMIC_THERAPY_STRESS_DN	M10351	0.0160169	0.000456	0.0407259	53	AK2 ARHGDIB BIRC5 BCL7C AURKB AURKA CCNE1 CDK1 CCNA2 CENPI CDKN3 CDCA3 CD40 CCNF CHST2 CLN6 DCTPP1 DUT DOK1 EXO1 FERMT1 HELLS H2AFX KIFC1 LAPTM5 KIF18B LEF1 LYPD1 MCM3 MDH2 MPHOSPH9 MKI67 MREG NID1 NEK2 NRGN ORC1 PLGRKT POP5 PSMB9 PSMB10 RAC2 RBM8A RRM2 ROR1 SCAND1 SLC43A3 SPC25 SNRNP25 TARDBP TOP2A UQCR10 UCP2	549	746	13366
REACTOME	Interleukin receptor SHC signaling	R-HSA-912526	0.0160507	0.000458	0.06804	27	CALM1 CSF2RB DUSP4 GFRA2 IL2RA MAPK1 PSMA2 PSMB7 PSMB5 PSMB3 PSMA1 PSMB6 PSMA6 PSMC5 PSMB9 PSMC4 PSMD7 PSMA7 PSMB2 PSMA5 PSMD4 PSMD13 PSMD14 PSMB10 PSMD8 PSMB4 PSMB1	218	746	13366
GO	positive regulation of exit from mitosis	GO:0031536	0.0162781	0.000465	0.944187	4	BIRC5 CDCA5 PHB2 UBE2C	4	746	13366
REACTOME	Interleukin-3, 5 and GM-CSF signaling	R-HSA-512988	0.0167433	0.00048	0.0638449	28	CALM1 CSF2RB DUSP4 GFRA2 HCK IL2RA MAPK1 PSMA2 PSMB7 PSMB5 PSMB3 PSMA1 PSMB6 PSMA6 PSMC5 PSMB9 PSMC4 PSMD7 PSMA7 PSMB2 PSMA5 PSMD4 PSMD13 PSMD14 PSMB10 PSMD8 PSMB4 PSMB1	234	746	13366
C2	HINATA_NFKB_TARGETS_FIBROBLAST_UP	M4151	0.0169992	0.000488	0.127285	13	CD83 CCNB1 CDH2 CCL20 GCH1 GTF2H4 GREM1 MYBL1 MSC SERPINB2 SOD2 TNFAIP8 VIM	71	746	13366
REACTOME	VEGFR2 mediated cell proliferation	R-HSA-5218921	0.0170618	0.00049	0.066914	27	CALM1 CSF2RB DUSP4 GFRA2 IL2RA MAPK1 PSMA2 PSMB7 PSMB5 PSMB3 PSMA1 PSMB6 PSMA6 PSMC5 PSMB9 PSMC4 PSMD7 PSMA7 PSMB2 PSMA5 PSMD4 PSMD13 PSMD14 PSMB10 PSMD8 PSMB4 PSMB1	220	746	13366
GO	regulation of Wnt signaling pathway	GO:0030111	0.0171478	0.000494	0.0588821	32	CDH2 DEPDC1B FERMT1 GREM1 IGFBP2 LEF1 NXN PPP1CA PSMA2 PSMB7 PSMB5 PSMB3 PSMA1 PSMB6 PSMA6 PSMC5 PSMB9 PSMC4 PSMD7 PSMA7 PSMB2 PSMA5 PSMD4 PSMD13 PSMD14 PSMB10 PSMD8 PSMB4 PSMB1 RGS19 SFRP5 SNX3	279	746	13366
GO	nucleosome organization	GO:0034728	0.0171478	0.000495	0.102603	16	ANP32B ANP32E CENPW CENPI CENPM CENPA CHAF1B H2AFY HIST1H1A HIST1H1E H2AFX HMGB2 HMGA1 RBBP7 SMARCB1 ZNHIT1	101	746	13366
GO	response to tumor necrosis factor	GO:0034612	0.0176118	0.000509	0.0663587	27	CCL8 CCL20 CD40 GCH1 HAMP PSMA2 PSMB7 PSMB5 PSMB3 PSMA1 PSMB6 PSMA6 PSMC5 PSMB9 PSMC4 PSMD7 PSMA7 PSMB2 PSMA5 PSMD4 PSMD13 PSMD14 PSMB10 PSMD8 PSMB4 PSMB1 TNFRSF9	221	746	13366
REACTOME	Adaptive Immune System	R-HSA-1280218	0.017785	0.000515	0.0382856	59	ASB5 AP1M1 AP2S1 CALM1 CENPE CDC20 CD300LF CD40 CD79B CCNF CLEC2D CTLA4 GRAP2 IFITM1 ICOS ITGAL ITGB7 KIF11 KIF23 KIF22 MAPK1 NCF2 PDCD1LG2 PIP5K1B PDCD1 PHLPP2 PSMA2 PSMB7 PSMB5 PSMB3 PSMA1 PSMB6 PSMA6 PSMC5 PSMB9 PSMC4 PSMD7 PSMA7 PSMB2 PSMA5 PSMD4 PSMD13 PSMD14 PSMB10 PTEN PSMD8 PSMB4 PSMB1 RACGAP1 RNF4 SEC61G SELL TRAF6 UBE2C UBE2K UBE2S UBE2M WAS ZAP70	627	746	13366
GO	spindle organization	GO:0007051	0.0179574	0.000521	0.0959725	17	BIRC5 AURKB AURKA CCNB1 CDC20 KIF11 KIF23 KIFC1 KNSTRN NEK2 RANBP1 RACGAP1 RCC1 SPC25 SPAG5 STMN1 TTK	112	746	13366
GO	catalytic complex	GO:1902494	0.0179867	0.000523	0.027731	99	ALYREF ADRM1 BCKDHB CALM1 CCNE1 CDK1 CCNE2 CCND2 CCNB1 CCNA2 CDK4 CDC20 CCNF CHRAC1 CKS2 CKS1B CYCS DTL DNAH3 DYNLRB2 DYNLRB1 ERH EZH2 FXYD2 GMPR GNG13 GNG11 H2AFY GTF2H4 HINT1 HNRNPF KCTD13 MCM3 MED11 MAGOHB MED30 MORF4L2 NDUFA13 NDUFA9 NDUFA11 NCF2 NDUFB6 NOXA1 NDUFB10 NDUFB5 NEU2 OSTC PHF5A PIK3CG PIGS PDHB POLR2D PPP3R1 PPP1CA POP5 PSMA2 PSMB7 PSMB5 PSMB3 PSMA1 PSMB6 PSMA6 PSMC5 PSMB9 PSMC4 P…	1185	746	13366
C2	LINDGREN_BLADDER_CANCER_CLUSTER_2B	M4995	0.0179867	0.000524	0.056398	34	ADORA2A ARPC2 AURKB CALM1 CRIP1 COTL1 CXCL12 DPYSL2 EMP3 GNG11 GRK5 IFITM2 IFITM1 IFITM3 IGDCC4 ISG20 ITGAL IL27RA ITM2A LAPTM5 LEF1 LGALS1 MFNG PRKAR1A RAC2 RAMP3 SAMSN1 SELL SLC43A3 STARD4 STXBP6 TSC22D3 YKT6 ZAP70	303	746	13366
KEGG	Alzheimer's disease	ko05010	0.0180278	0.000526	0.0860307	20	APH1A CALM1 CALML4 COX5A CYCS COX6A1 MAPK1 NDUFA13 NDUFA9 NDUFA11 NDUFB6 NDUFB10 NDUFB5 PPP3R1 PLCB2 SDHD UQCRC1 UQCR10 UQCRQ UQCRFS1	141	746	13366
REACTOME	Interleukin-2 signaling	R-HSA-451927	0.0181157	0.000529	0.0658084	27	CALM1 CSF2RB DUSP4 GFRA2 IL2RA MAPK1 PSMA2 PSMB7 PSMB5 PSMB3 PSMA1 PSMB6 PSMA6 PSMC5 PSMB9 PSMC4 PSMD7 PSMA7 PSMB2 PSMA5 PSMD4 PSMD13 PSMD14 PSMB10 PSMD8 PSMB4 PSMB1	222	746	13366
C2	TOYOTA_TARGETS_OF_MIR34B_AND_MIR34C	M19927	0.0190821	0.000558	0.0490255	39	ARHGAP11A ANP32B APH1A BGLAP AURKB BORA AURKA CALML4 CDCA7 CCNE2 CCNB1 CCNA2 CENPE CDK4 CENPF CENPA CCNF DTL HELLS HNRNPAB KIF11 KIFC1 MCM3 MPHOSPH9 MNS1 MKI67 MYB NEK2 NRGN PHGDH PITHD1 PLK1 RRM2 RTKN2 SLC29A1 SHCBP1 SLC43A3 TFDP1 UBE2S	372	746	13366
C2	PID_E2F_PATHWAY	M40	0.0198188	0.000581	0.134663	12	CCNE1 CDK1 CCNE2 CCNA2 CES5A E2F2 MCM3 ORC1 RANBP1 RRM2 TFDP1 TYMS	63	746	13366
GO	sister chromatid cohesion	GO:0007062	0.0203542	0.000598	0.0995265	16	BIRC5 AURKB B9D2 CDCA5 CDCA8 CENPI CENPE CENPM CDC20 CENPF CENPA KIF22 MCMBP PHB2 PLK1 SPC25	103	746	13366
C2	REACTOME_G1_S_SPECIFIC_TRANSCRIPTION	M1040	0.0205655	0.000606	0.344187	6	CCNE1 CDK1 ORC1 RRM2 TFDP1 TYMS	15	746	13366
C2	WU_HBX_TARGETS_3_UP	M6541	0.0205655	0.000606	0.344187	6	CDKN3 CDK4 IFITM1 MFNG MYB TYMS	15	746	13366
GO	response to increased oxygen levels	GO:0036296	0.0206383	0.000609	0.220049	8	ALOX5 CDK4 DNMT3B NCF2 PPARG SELL SFTPC SOD2	29	746	13366
C2	PUJANA_BREAST_CANCER_LIT_INT_NETWORK	M15356	0.0208479	0.000617	0.105477	15	AURKA CCNE1 CDK1 CCNB1 CCNA2 CDC25C CDK4 CHEK1 H2AFX KPNA2 MCM3 MAP2K3 PLK1 RBBP7 RPA3	93	746	13366
C2	OLSSON_E2F3_TARGETS_DN	M952	0.0208479	0.000618	0.18743	9	CDK1 CCNA2 HMGB2 LBR NUCKS1 PLK1 RRM2 UBE2C VIM	37	746	13366
GO	cytokinesis	GO:0000910	0.0210425	0.000624	0.112861	14	ACTR2 ACTR3 BIRC5 AURKB CEP55 CENPA CIT ECT2 KIF23 PLK1 RALA RACGAP1 STMN1 UNC119	83	746	13366
C2	WEST_ADRENOCORTICAL_TUMOR_UP	M1918	0.0217637	0.000647	0.0590016	31	ACTR2 AURKA CCNE1 CDK1 CCNB1 CDC25C CDCA3 CENPM CENPF CNOT8 DTL EZH2 FANCI HMGB2 KIF18B MRPL18 MLF1 NEK2 P4HA2 PBK PSMB7 PSMD14 RACGAP1 RRM2 SLC16A1 SNRPA1 TOP2A UBE2K UBE2S TUBA1B YKT6	270	746	13366
C2	WILLIAMS_ESR1_TARGETS_UP	M2970	0.0220797	0.000658	0.262369	7	CEP55 CCNA2 CDC20 CXCL12 FAM83D HMGB2 RNASEH2A	22	746	13366
C2	SMID_BREAST_CANCER_LUMINAL_B_DN	M17572	0.0223059	0.000665	0.0461285	42	ACAP1 ANP32E CD37 CCL20 CD79B CTSW CXCL11 COTL1 CXCL12 CYP26B1 CYTIP FERMT1 GABRP GIMAP5 ICOS ISG20 IMPA2 IL27RA ITM2A ITGB7 LDHB KRT6B KRT6A KRT15 LBR LRMP PHGDH PDE9A PLA2G4A PLAGL1 RAC2 RBMS1 SELL SIT1 SLC16A1 SLC43A3 SOD2 ST8SIA1 STAP1 STXBP6 TNFAIP8 ZAP70	412	746	13366
C2	CHAUHAN_RESPONSE_TO_METHOXYESTRADIOL_UP	M6562	0.0224989	0.000672	0.161578	10	CCNB1 CKS2 HMGN2 NME1 RBM3 SRSF6 SRM TARDBP UBE2S UBE2M	46	746	13366
GO	mitochondrial respiratory chain	GO:0005746	0.0229523	0.000687	0.119862	13	COX5A COX6A1 NDUFA13 NDUFA9 NDUFA11 NDUFB6 NDUFB10 NDUFB5 SDHD UQCRC1 UQCR10 UQCRQ UQCRFS1	74	746	13366
C2	MOOTHA_MITOCHONDRIA	M9577	0.0231465	0.000694	0.0472795	40	AMT AK2 ATPAF2 BCKDHB C1QBP CASP2 CD40 COX5A CYCS COX6A1 DUT ETFA MB ME2 MDH2 MRPL41 MRPL18 MRPL39 MTCH1 MTCH2 MTX1 NDUFB6 NDUFB5 PDK3 PDHB POLG2 SDHD SLC1A2 SLC25A4 SLC25A3 SOD2 SUCLG1 TIMM13 TONSL TOMM22 TOMM20 TST UQCRC1 UCP2 UQCRFS1	388	746	13366
GO	regulation of leukocyte cell-cell adhesion	GO:1903037	0.0232803	0.000699	0.0597246	29	ADORA2A ADAM8 CD83 CD5 CXCL12 CYP26B1 CTLA4 FAM49B GIMAP5 GRAP2 ICOS IGFBP2 IL12A ITGAL IL2RA LGALS1 MYB PDCD1LG2 PDCD1 PRELID1 PRKAR1A RAC2 RIPK3 SIT1 SLC46A2 TRAF6 TNFAIP8L2 ZAP70 ZNHIT1	251	746	13366
C2	PENG_RAPAMYCIN_RESPONSE_DN	M18854	0.0234451	0.000705	0.0656821	26	AK2 ADRM1 C1QBP CCT5 CDK4 CSNK2B CYCS ETFA EMP3 EIF2S1 IDI1 LDHB MORF4L2 NDUFA9 NME1 PGAM1 PSMB5 PSMD14 PSMD8 RCC1 S100A4 SIT1 SLC29A1 SNRPA1 SRM UBE2M	214	746	13366
GO	viral process	GO:0016032	0.0236235	0.000712	0.0363318	61	ALYREF AP1M1 C1QBP CCT5 CCNA2 CDC25C CCL8 CD40 CENPA CHMP6 CREB3 CPSF4 CXCL12 EIF3G EIF3L FAM111A HCK H2AFX IFNGR2 HMGA1 IFITM2 IFITM1 IFITM3 IL12A IRF5 ISG20 IRF3 ITGB7 KPNA4 KPNA2 MAPK1 NPC2 NUCKS1 PCBP2 PENK PSMA2 PSMB7 PSMB5 PSMB3 PSMB6 PSMB9 PSMA7 PSMB2 PSMB10 PSMB4 PSMB1 RALA RANBP1 RCC1 RPS8 RPL29 RPS15 RPL11 SATB1 SLC25A4 SIVA1 SMARCB1 STMN1 UBE2I TYMS VIM	662	746	13366
C2	FARMER_BREAST_CANCER_CLUSTER_2	M17333	0.0243313	0.000736	0.210853	8	CEP55 CCNA2 CCNB2 CENPE CENPA KIF11 NCAPG NEK2	30	746	13366
REACTOME	Fc epsilon receptor (FCERI) signaling	R-HSA-2454202	0.0247398	0.00075	0.053221	35	CALM1 CSF2RB DUSP4 GFRA2 GRAP2 ICOS IL2RA MAPK1 PIP5K1B PHLPP2 PPP3R1 PSMA2 PSMB7 PSMB5 PSMB3 PSMA1 PSMB6 PSMA6 PSMC5 PSMB9 PSMC4 PSMD7 PSMA7 PSMB2 PSMA5 PSMD4 PSMD13 PSMD14 PSMB10 PTEN PSMD8 PSMB4 PSMB1 TRAF6 TXK	321	746	13366
GO	regulation of protein depolymerization	GO:1901879	0.0253346	0.00077	0.0712586	23	BIRC5 AURKB BORA AVIL AURKA CCNB1 KIF11 KIF23 KIFC1 KNSTRN NEK2 PLEK PLK1 RANBP1 RACGAP1 RNF4 RCC1 SH3BGRL3 SPC25 SPAG5 STMN2 STMN1 TTK	181	746	13366
C2	SONG_TARGETS_OF_IE86_CMV_PROTEIN	M2257	0.0254461	0.000775	0.140615	11	CCNE1 CDK1 DCK EZH2 H2AFX HMGB2 KIF11 MCM3 PPIH SLC29A1 TYMS	56	746	13366
KEGG	Parkinson's disease	hsa05012	0.025751	0.000786	0.0951301	16	ADORA2A COX5A CYCS COX6A1 NDUFA13 NDUFA9 NDUFA11 NDUFB6 NDUFB10 NDUFB5 SDHD SLC25A4 UQCRC1 UQCR10 UQCRQ UQCRFS1	106	746	13366
REACTOME	Signaling by Interleukins	R-HSA-449147	0.025751	0.000787	0.0453632	43	ALOX5 BIRC5 BRWD1 CALM1 CCL20 CSF2RB DUSP4 GFRA2 FLT3 HCK IL13 IL15RA IL12A IL25 IL27RA IL2RA MAPK1 MMP9 NDN PSMA2 PSMB7 PSMB5 PSMB3 PSMA1 PSMB6 PSMA6 PSMC5 PSMB9 PSMC4 PSMD7 PSMA7 PSMB2 PSMA5 PSMD4 PSMD13 PSMD14 PSMB10 PSMD8 PSMB4 PSMB1 SAA1 TRAF6 VIM	425	746	13366
REACTOME	Axon guidance	R-HSA-422475	0.0259069	0.000793	0.0418998	47	ACTR2 ACTR3 APH1A ARPC1A ARPC2 AP2S1 CALM1 CD72 CNTNAP1 CSNK2B CSF2RB DOK5 DPYSL2 DOK2 DUSP4 DOK1 EPHA3 GFRA2 IL2RA MAPK1 MMP9 MYL6 PFN1 PSMA2 PSMB7 PSMB5 PSMB3 PSMA1 PSMB6 PSMA6 PSMC5 PSMB9 PSMC4 PSMD7 PSMA7 PSMB2 PSMA5 PSMD4 PSMD13 PSMD14 PSMB10 PSMD8 PSMB4 PSMB1 RAC2 RHOG SCN3B	481	746	13366
GO	chromosome passenger complex	GO:0032133	0.0261735	0.000802	0.744187	4	BIRC5 AURKB AURKA CDCA8	5	746	13366
GO	2'-deoxyribonucleotide biosynthetic process	GO:0009265	0.0262051	0.000805	0.444187	5	CMPK1 DUT GUK1 TBPL1 TYMS	10	746	13366
GO	protein polyubiquitination	GO:0000209	0.0266122	0.000819	0.0579122	29	CCNF DTL MARCH1 PSMA2 PSMB7 PSMB5 PSMB3 PSMA1 PSMB6 PSMA6 PSMC5 PSMB9 PSMC4 PSMD7 PSMA7 PSMB2 PSMA5 PSMD4 PSMD13 PSMD14 PSMB10 PSMD8 PSMB4 PSMB1 RNF4 TRAF6 UBE2C UBE2K UBE2S	255	746	13366
GO	ficolin-1-rich granule	GO:0101002	0.0278949	0.00086	0.0937195	16	ACTR2 ALOX5 CCT8 CSNK2B COTL1 MAPK1 MMP9 PGAM1 PSMA2 PSMB7 PSMD7 PSMA5 PSMD13 PSMD14 PRG2 PSMB1	107	746	13366
REACTOME	DAP12 signaling	R-HSA-2424491	0.0280905	0.000867	0.0527394	33	CALM1 CSF2RB DUSP4 GFRA2 GRAP2 ICOS IL2RA MAPK1 PIP5K1B PHLPP2 PSMA2 PSMB7 PSMB5 PSMB3 PSMA1 PSMB6 PSMA6 PSMC5 PSMB9 PSMC4 PSMD7 PSMA7 PRKAR1A PSMB2 PSMA5 PSMD4 PSMD13 PSMD14 PSMB10 PTEN PSMD8 PSMB4 PSMB1	304	746	13366
GO	protein-DNA complex subunit organization	GO:0071824	0.0286743	0.000886	0.0691867	23	ANP32B ANP32E CENPW CENPI CENPE CENPM CENPF CENPA CHAF1B H2AFY HIST1H1A HIST1H1E HELLS H2AFX GTF2H4 HMGB2 HMGA1 RBBP7 RPA3 SMARCB1 SOX12 SWI5 ZNHIT1	184	746	13366
C2	VERNELL_RETINOBLASTOMA_PATHWAY_UP	M15969	0.0301866	0.000935	0.123291	12	CDCA5 CCNE1 CNOT6L DCK E2F2 EZH2 FAM111A HMGB2 MCMBP RRM2 SLBP TFDP1	67	746	13366
GO	regulation of sister chromatid segregation	GO:0033045	0.0306498	0.000951	0.113018	13	CDCA5 CCNB1 CENPE CDC20 CENPF CIT DLGAP5 H2AFY PLK1 PTEN TACC3 UBE2C TTK	77	746	13366
REACTOME	DAP12 interactions	R-HSA-2172127	0.0306923	0.000954	0.0516786	33	CALM1 CSF2RB DUSP4 GFRA2 GRAP2 ICOS IL2RA MAPK1 PIP5K1B PHLPP2 PSMA2 PSMB7 PSMB5 PSMB3 PSMA1 PSMB6 PSMA6 PSMC5 PSMB9 PSMC4 PSMD7 PSMA7 PRKAR1A PSMB2 PSMA5 PSMD4 PSMD13 PSMD14 PSMB10 PTEN PSMD8 PSMB4 PSMB1	307	746	13366
C2	SMID_BREAST_CANCER_NORMAL_LIKE_UP	M8513	0.0309048	0.000962	0.0496084	35	ACAP1 CD72 CD180 CD37 CD40 CD79B CTSW COTL1 CXCL12 CYTIP DOCK10 DOK2 FLI1 GIMAP5 GNG11 ICOS ISG20 ITGAL IRF8 IL27RA ITM2A ITGB7 LDHB LEF1 LRMP MATK PLCB2 RAC2 RBMS1 SATB1 SELL SIT1 STAP1 TNFAIP8 ZAP70	332	746	13366
GO	negative regulation of catalytic activity	GO:0043086	0.0317973	0.000992	0.0339303	63	ADORA2A AIP APOC3 APOA1 ARL6IP1 ANP32E BIRC5 CDK1 CCNB1 CDC20 CENPF DBNDD2 DUSP14 DUSP4 FABP1 FKBP1A GALR2 H2AFY IL13 LEF1 MMP9 NIFK NQO1 PPARG PLK1 PSMA2 PSMB7 PSMB5 PSMB3 PSMA1 PSMB6 PSMA6 PSMC5 PSMB9 PSMC4 PSMD7 PSMA7 PRKAR1A PSMB2 PSMA5 PSMD4 PSMD13 PSMD14 PSMB10 PTEN PSMD8 PSMB4 PSMB1 RPL11 RTN4RL1 SCG5 SERPINB12 SERPINB2 SERPINB9 SERPINI1 SRCIN1 SPOCK3 TFAP2B TNFAIP8 UBE2C TTK UGT1A1 WFDC12	702	746	13366
KEGG	Oocyte meiosis	ko04114	0.0317973	0.000993	0.097248	15	AURKA CALM1 CALML4 CCNE1 CDK1 CCNE2 CCNB1 CDC25C CCNB2 CDC20 MAPK1 PPP3R1 PPP1CA PLK1 YWHAH	98	746	13366
C2	KEGG_P53_SIGNALING_PATHWAY	M6370	0.0318792	0.000997	0.133842	11	CCNE1 CDK1 CCNE2 CCND2 CCNB1 CCNB2 CDK4 CHEK1 CYCS PTEN RRM2	58	746	13366
C2	PID_RAC1_PATHWAY	M278	0.032455	0.00102543	0.148268	10	ACTR2 ACTR3 ARPC2 IQGAP3 MAP2K3 NCF2 NOXA1 PIP5K1B PLCB2 RACGAP1	49	746	13366
GO	deoxyribonucleoside triphosphate metabolic process	GO:0009200	0.032455	0.00102848	0.297128	6	AK2 DCTPP1 DUT GUK1 TBPL1 TYMS	17	746	13366
GO	T cell migration	GO:0072678	0.032455	0.00102848	0.297128	6	CCL20 CXCL11 ITGB7 MYO1G PIK3CG ZAP70	17	746	13366
REACTOME	G1/S-Specific Transcription	R-HSA-69205	0.032455	0.00102848	0.297128	6	CCNE1 CDK1 ORC1 RRM2 TFDP1 TYMS	17	746	13366
C2	LI_WILMS_TUMOR_ANAPLASTIC_UP	M1215	0.032455	0.00102848	0.297128	6	CDK1 CDCA3 CENPF CENPA KPNA2 MKI67	17	746	13366
C2	RAHMAN_TP53_TARGETS_PHOSPHORYLATED	M1333	0.032455	0.00102848	0.297128	6	HNRNPL MAGOHB NME1 PGAM1 PHGDH PSMB6	17	746	13366
C2	JEON_SMAD6_TARGETS_DN	M13678	0.032455	0.00102848	0.297128	6	CCNB2 CENPA KIF11 KIF23 TOP2A UBE2S	17	746	13366
REACTOME	MAPK family signaling cascades	R-HSA-5683057	0.032455	0.00102851	0.0580079	28	CALM1 CDK1 CSF2RB DUSP4 GFRA2 IL2RA MAPK1 PSMA2 PSMB7 PSMB5 PSMB3 PSMA1 PSMB6 PSMA6 PSMC5 PSMB9 PSMC4 PSMD7 PSMA7 PSMB2 PSMA5 PSMD4 PSMD13 PSMD14 PSMB10 PSMD8 PSMB4 PSMB1	246	746	13366
GO	chromatin assembly	GO:0031497	0.0325818	0.00103439	0.103278	14	ANP32B CENPW CENPI CENPM CENPA CHAF1B H2AFY HIST1H1A HIST1H1E HELLS H2AFX HMGB2 HMGA1 RBBP7	88	746	13366
GO	mitochondrial inner membrane	GO:0005743	0.0325818	0.00103757	0.0446652	42	AK2 BOK CHCHD6 COX5A CPT2 CYCS COX6A1 GCAT MDH2 MRPS25 MRPL41 MRPL14 MRPL18 MRPL39 MRPL36 MTCH1 NDUFA13 MTCH2 NDUFA9 NDUFA11 NDUFB6 NDUFB10 NDUFB5 OCIAD2 OMA1 PHB2 PLA2G4A RHBDL2 SDHD SLC25A4 SLC25A3 SOD2 SUCLG1 TIMM13 TOMM22 TST UQCRC1 UQCR10 TYMS UQCRQ UCP2 UQCRFS1	418	746	13366
GO	regulation of protein catabolic process	GO:0042176	0.0325818	0.00103757	0.0446652	42	ADAM8 AURKA CDK1 CCNB1 CENPE CDC20 CENPF EDEM1 DLGAP5 FAM83D NDUFA13 PBK PLK1 PSMA2 PSMB7 PSMB5 PSMB3 PSMA1 PSMB6 PSMA6 PSMC5 PSMB9 PSMC4 PSMD7 PSMA7 PSMB2 PSMA5 PSMD4 PSMD13 PSMD14 PSMB10 PTEN PSMD8 PSMB4 PSMB1 RPL11 SERPINB12 SNX3 UBE2C UBE2K UBL4A TTK	418	746	13366
C2	SAKAI_TUMOR_INFILTRATING_MONOCYTES_DN	M8180	0.0328204	0.00104686	0.120657	12	CDKN3 CCT8 COPS5 LSM6 PSMB5 PRKAR1A PSMA5 RBM8A SCAND1 SRSF1 TBPL1 TOP2A	68	746	13366
GO	centromere complex assembly	GO:0034508	0.0328849	0.00105232	0.194187	8	CENPW CENPI CENPE CENPM CENPF CENPA HELLS RBBP7	32	746	13366
GO	regulation of catalytic activity	GO:0050790	0.0329131	0.00105492	0.0195198	164	ACAP1 ADORA2A AMPH ADRM1 ADAM8 AIP ARF4 ARHGEF39 APOA4 APOC3 APOA1 ARL6IP1 ARHGAP11A ANP32B ARHGDIB ANP32E APH1A ARHGAP40 ARHGEF33 BOK BIRC5 AURKB CASP2 CALM1 CCNE1 CDK1 CCNE2 CDK20 CCND2 CCNB1 CCNA2 CDC25C CCNB2 CDKN3 CCL8 CENPE CDK4 CDC20 CCL20 CENPF CD40 CKS2 CKS1B CREB3 CSNK2B CSF2RB CYCS COX6A1 DEPDC7 DLC1 DEPDC1B DBNDD2 DOCK10 EDEM1 DUSP14 DUSP4 ECT2 EGLN3 FABP1 EZH2 EPHA3 EIF2S1 FGD3 FKBP1…	2177	746	13366
REACTOME	Signalling by NGF	R-HSA-166520	0.0336421	0.00108002	0.0439492	42	ADORA2A ARHGEF39 APH1A ARHGEF33 AP2S1 CASP2 CALM1 CSF2RB DUSP4 ECT2 FGD3 GFRA2 ICOS IL2RA MAPK1 PIP5K1B PHLPP2 PSMA2 PSMB7 PSMB5 PSMB3 PSMA1 PSMB6 PSMA6 PSMC5 PSMB9 PSMC4 PSMD7 PSMA7 PRKAR1A PSMB2 PSMA5 PSMD4 PSMD13 PSMD14 PSMB10 PTEN PSMD8 PSMB4 PSMB1 RALA TRAF6	421	746	13366
REACTOME	Gastrin-CREB signalling pathway via PKC and MAPK	R-HSA-881907	0.0346058	0.00111274	0.0488379	36	CALM1 CSF2RB DUSP4 GFRA2 GNG13 GNB4 GNG11 GRK5 IL2RA MAPK1 PLCB2 PSMA2 PSMB7 PSMB5 PSMB3 PSMA1 PSMB6 PSMA6 PSMC5 PSMB9 PSMC4 PSMD7 PSMA7 PSMB2 PSMA5 PSMD4 PSMD13 PSMD14 PSMB10 PSMD8 PSMB4 PSMB1 QRFP RGS19 RGSL1 SAA1	344	746	13366
C2	PUJANA_BRCA_CENTERED_NETWORK	M15305	0.0346082	0.00111461	0.0896413	16	AURKA CDK1 CCNA2 CDC20 CPSF4 DUT EZH2 FANCI HMGB2 HMMR KIFC1 LBR SNRPB TFDP1 TOP2A UBE2C	110	746	13366
REACTOME	Condensation of Prometaphase Chromosomes	R-HSA-2514853	0.034644	0.00111934	0.398732	5	CDK1 CCNB1 CCNB2 CSNK2B NCAPG	11	746	13366
C2	BIOCARTA_RB_PATHWAY	M18159	0.034644	0.00111934	0.398732	5	CDK1 CDC25C CDK4 CHEK1 YWHAH	11	746	13366
C2	PID_MYC_ACTIV_PATHWAY	M66	0.0361493	0.00116984	0.1181	12	BIRC5 CDCA7 CCND2 CCNB1 CDK4 EIF2S1 HMGA1 MMP9 NME1 RCC1 RPL11 SERPINI1	69	746	13366
GO	metaphase plate congression	GO:0051310	0.0361654	0.00117223	0.144187	10	CDCA5 CEP55 CDCA8 CCNB1 CENPE CENPF CHMP6 FAM83D KIF22 KIFC1	50	746	13366
GO	ubiquitin-dependent protein catabolic process	GO:0006511	0.0364047	0.00118186	0.0427783	42	ADRM1 AURKB AURKA CDK1 CCNB1 CDC20 CCNF DTL EDEM1 KCTD13 PCBP2 PLK1 PSMA2 PSMB7 PSMB5 PSMB3 PSMA1 PSMB6 PSMA6 PSMC5 PSMB9 PSMC4 PSMD7 PSMA7 PSMB2 PSMA5 PSMD4 PSMD13 PSMD14 PSMB10 PSMD8 PSMB4 PSMB1 RANBP1 RNF4 UBE2C UBE2I UBE2K UBE2S UHRF1 UBAP1L UCHL3	426	746	13366
REACTOME	NCAM signaling for neurite out-growth	R-HSA-375165	0.0365902	0.00118977	0.0595714	27	CALM1 CSF2RB DUSP4 GFRA2 IL2RA MAPK1 PSMA2 PSMB7 PSMB5 PSMB3 PSMA1 PSMB6 PSMA6 PSMC5 PSMB9 PSMC4 PSMD7 PSMA7 PSMB2 PSMA5 PSMD4 PSMD13 PSMD14 PSMB10 PSMD8 PSMB4 PSMB1	234	746	13366
C2	GARCIA_TARGETS_OF_FLI1_AND_DAX1_DN	M13844	0.0372375	0.00121274	0.0770539	19	BRD7 CASP2 CDCA5 CCNE1 CENPM CHAF1B CHEK1 DTL DUT E2F2 GABPB1 NDN PRELID1 PSMA7 RCC1 RPS8 RRM2 SLC43A3 TYMS	143	746	13366
C2	WANG_SMARCE1_TARGETS_DN	M4780	0.0379776	0.0012388	0.0512102	32	AK2 AURKA C1QBP BST1 CCNE1 CCNE2 CREB3 COX5A DCK DUSP4 FANCI GLRX3 GNG11 H2AFY HMGA1 LBR NCAPG MYBL1 PBK PLAGL1 PSMB9 SLBP SLC29A1 SNRPA1 SOD2 SRM TARDBP TFDP1 TMEFF1 TEX30 TSTD1 ZNHIT1	299	746	13366
GO	protein phosphorylation	GO:0006468	0.0380143	0.00124197	0.0299682	73	APOA1 BIRC5 AURKB AURKA CALM1 CCNE1 CDK1 CDK20 CCNB1 CCNA2 CCL8 CDK4 CHEK1 CIT CSNK2B CSF2RB DOK5 DUSP4 EPHA3 EIF2S1 FASTK FGF14 GFRA2 FLT3 GRK5 GRAP2 HCK GTF2H4 IQGAP3 KCNH8 IL2RA MAPK1 MATK MAP2K3 MYO3B NEK2 PBK PDK3 PKDCC PIK3CG PLK1 PSMA2 PSMB7 PSMB5 PSMB3 PSMA1 PSMB6 PSMA6 PSMC5 PSMB9 PSMC4 PSMD7 PSMA7 PSMB2 PSMA5 PSMD4 PSMD13 PSMD14 PSMB10 PSMD8 PSMB4 PSMB1 RIPK3 ROR1 SLA2 TBCK STK17B STK19…	851	746	13366
C2	ZUCCHI_METASTASIS_UP	M14951	0.0381024	0.00124681	0.186611	8	AHCY CCT5 CCNA2 GNG11 IFITM3 NME1 SRSF6 YKT6	33	746	13366
KEGG	p53 signaling pathway	ko04115	0.0387314	0.00126939	0.12752	11	CCNE1 CDK1 CCNE2 CCND2 CCNB1 CCNB2 CDK4 CHEK1 CYCS PTEN RRM2	60	746	13366
GO	pyrimidine deoxyribonucleoside triphosphate metabolic process	GO:0009211	0.0389635	0.00128102	0.610853	4	DCTPP1 DUT TBPL1 TYMS	6	746	13366
REACTOME	Phosphorylation of Emi1	R-HSA-176417	0.0389635	0.00128102	0.610853	4	CDK1 CCNB1 CDC20 PLK1	6	746	13366
GO	protein transmembrane transporter activity	GO:0008320	0.0397773	0.00130983	0.27752	6	BLOC1S3 NUTF2 SEC61G TOMM40L TOMM22 TOMM20	18	746	13366
GO	regulation of cellular amine metabolic process	GO:0033238	0.040597	0.00133935	0.0464595	36	ATCAY BRD7 CALM1 CD40 CHEK1 FLT3 GREM1 IL13 IL12A MAPK1 NQO1 PLK1 PSMA2 PSMB7 PSMB5 PSMB3 PSMA1 PSMB6 PSMA6 PSMC5 PSMB9 PSMC4 PSMD7 PSMA7 PSMB2 PSMA5 PSMD4 PSMD13 PSMD14 PSMB10 PSMD8 PSMB4 PSMB1 SAMSN1 SRCIN1 UNC119	352	746	13366
C2	NAKAMURA_CANCER_MICROENVIRONMENT_DN	M2427	0.040597	0.00134101	0.158472	9	AURKA CCNB2 COTL1 FANCI FAM83D KNSTRN NDUFA9 PSMG1 SPAG5	42	746	13366
GO	mitochondrial membrane organization	GO:0007006	0.0414806	0.00137448	0.0980329	14	BOK CALM1 CHCHD6 NDUFA13 MTCH2 OMA1 PPP3R1 SLC25A4 SIVA1 TFDP1 TIMM13 TOMM22 TOMM20 YWHAH	91	746	13366
GO	inner mitochondrial membrane protein complex	GO:0098800	0.0414806	0.00137448	0.0980329	14	CHCHD6 COX5A COX6A1 NDUFA13 NDUFA9 NDUFA11 NDUFB6 NDUFB10 NDUFB5 SDHD UQCRC1 UQCR10 UQCRQ UQCRFS1	91	746	13366
C2	KIM_BIPOLAR_DISORDER_OLIGODENDROCYTE_DENSITY_CORR_UP	M2107	0.0433317	0.00144029	0.0352463	55	ADRM1 AHCY ARPC2 AP2S1 BCL2L2 C1QBP CCT8 CORO2B CREB3 CSNK2B COX5A COPS5 COX6A1 DPYSL2 EIF3G FBL FKBP1A GOT1 H2AFY HINT1 HMGN1 IDI1 HNRNPAB ITM2A LDHB LGALS1 NDUFB5 NPC2 PHB2 PFN1 PDHB PSMB5 PSMB3 PSMB6 PSMC5 PSMD7 PRKAR1A PRAF2 PSMD8 PSMB4 RNF4 RPL29 RPL11 SEPT2 SCG5 SERPINI1 SLC25A4 SLC25A3 SNRNP40 SRP19 SUCLG1 UQCRC1 UQCRQ UQCRFS1 VIM	604	746	13366
GO	liver regeneration	GO:0097421	0.0441118	0.00146884	0.179481	8	AURKA CSNK2B EZH2 HAMP KLKB1 SRSF1 TYMS UCP2	34	746	13366
GO	positive regulation of catalytic activity	GO:0043085	0.0441118	0.00147077	0.0232869	109	ACAP1 ADORA2A AMPH ADRM1 ADAM8 ARF4 ARHGEF39 APOA4 APOA1 ARHGAP11A ANP32B ARHGDIB APH1A ARHGAP40 ARHGEF33 BOK AURKB CASP2 CALM1 CDK1 CDK20 CCND2 CCNB1 CCL8 CENPE CDC20 CCL20 CD40 CKS2 CKS1B CREB3 CSF2RB CYCS DEPDC7 DLC1 DEPDC1B DOCK10 ECT2 EGLN3 FABP1 EZH2 FGD3 GFRA2 FLT3 GCH1 GREM1 HMGB2 HMGN1 IQGAP3 IL2RA LTC4S MAPK1 MAP2K3 MTCH1 NDUFA13 MTCH2 NEK2 NOXA1 PFN1 PIK3CG PLEK PLCB2 PPARG PLK1 PSMA2 …	1378	746	13366
REACTOME	NGF signalling via TRKA from the plasma membrane	R-HSA-187037	0.0445033	0.00148612	0.0480443	35	ADORA2A AP2S1 CALM1 CSF2RB DUSP4 GFRA2 ICOS IL2RA MAPK1 PIP5K1B PHLPP2 PSMA2 PSMB7 PSMB5 PSMB3 PSMA1 PSMB6 PSMA6 PSMC5 PSMB9 PSMC4 PSMD7 PSMA7 PRKAR1A PSMB2 PSMA5 PSMD4 PSMD13 PSMD14 PSMB10 PTEN PSMD8 PSMB4 PSMB1 RALA	337	746	13366
GO	cytochrome complex	GO:0070069	0.0445471	0.00149253	0.213418	7	COX5A COX6A1 UQCRC1 UQCR10 UQCRQ UGT1A1 UQCRFS1	26	746	13366
GO	kinetochore	GO:0000776	0.0445471	0.00149325	0.0870439	17	BIRC5 AURKB CENPW CCNB1 CENPI CENPE CENPM CENPF CENPA KIF22 KNSTRN NEK2 PLK1 SEPT2 SPC25 SPAG5 TTK	119	746	13366
REACTOME	Chk1/Chk2(Cds1) mediated inactivation of Cyclin B:Cdk1 complex	R-HSA-75035	0.0451327	0.00151646	0.360853	5	CDK1 CCNB1 CDC25C CHEK1 YWHAH	12	746	13366
C2	MANALO_HYPOXIA_DN	M18562	0.0469036	0.00157838	0.0532093	29	C1QBP CCNE1 CDK1 CCNE2 CCNA2 CCNF EXO1 EIF2S1 FANCI FERMT1 H2AFX HMGA1 KIF23 MCM3 MAP2K3 MPHOSPH9 MNS1 MRTO4 NME1 PBK PPAT POP5 PSMG1 RANBP1 RRM2 SHCBP1 SNRPA1 SRM UBE2S	266	746	13366
REACTOME	Metabolism of proteins	R-HSA-392499	0.0469253	0.00158153	0.0241557	103	ADORA2A ADRM1 ARF4 APOA4 APOA1 ASNA1 BGLAP BIRC5 AURKB AURKA BST1 CALM1 CCNE1 CCT5 CCNE2 CDCA8 CCNA2 CCT7 CCT8 CDC20 CHCHD2 CSNK2B CSF2RB EDEM1 EIF3I EIF3G EIF3L ENGASE EIF2S1 GCNT4 GNG13 GNB4 GNG11 H2AFX IGFALS IGFBP2 KDELR3 KLK1 LY6H LYPD1 LY6G6C LYPD6B MUC13 MYDGF NANS NAPSA MTX1 NEU2 NPL OPCML PIGS PFDN4 PSMA2 PSMB7 PSMB5 PSMB3 PSMA1 PSMB6 PSMA6 PSMC5 PSMB9 PSMC4 PSMD7 PSMA7 PSCA PSMB2 PSMA5 …	1288	746	13366
REACTOME	Immune System	R-HSA-168256	0.0470593	0.00159091	0.0218873	123	ACTR2 ACTR3 ADAM8 ALOX5 ARPC1A ASB5 AP1M1 ARPC2 AP2S1 BIRC5 BRWD1 BST1 CASP2 CALM1 CD180 CENPE CCT8 CDC20 CCL20 CD300LF CD40 CD79B CCNF CFB CLEC2D CSNK2B CSF2RB COTL1 CTLA4 DNAJC13 DUSP4 ERP44 EIF4E2 GFRA2 FLT3 GBP6 GRAP2 HGSNAT HCK IFI35 IFNGR2 IFITM2 IFITM1 IFITM3 ICOS IL13 IL15RA IL12A IRF5 ISG20 IL25 ITGAL IRF3 IRF8 IL27RA IL2RA ITGB7 KIF11 KIF23 KPNA4 KIF22 KPNA2 LRMP MAPK1 MCEMP1 MAP2K3 MMP…	1583	746	13366
GO	vesicle	GO:0031982	0.0471089	0.00159628	0.0155318	244	ACAP1 ACTR2 ACTR3 AMPH ALYREF AK2 ALDH16A1 ADAM8 ANGPTL1 AHCY ALOX5 ARF4 APOA4 APOC3 APOA1 ASNA1 ANP32B ARHGDIB ANP32E ARPC1A AP1M1 ARPC2 AP2S1 BGLAP BOK BASP1 BCL2L2 BLOC1S3 BST1 CALM1 CCT5 CDK1 CDH2 CD37 CCT7 CDHR2 CDHR5 CCT8 CD40 CDC42SE2 CD79B CMPK1 CLIC1 CHMP6 CFB CLDN2 CSNK2B COX5A COPS5 CTSW COTL1 CXCL12 CTLA4 CYTIP DOCK10 DPYSL2 DNAJC13 DUT DYNLRB2 ETFA EIF3I FABP9 FABP1 ERP44 EPHA3 EIF2S…	3420	746	13366
C2	DANG_REGULATED_BY_MYC_UP	M18501	0.0471089	0.00159988	0.121606	11	SEPHS2 SLC25A4 SLC16A1 SLC25A3 SNRPB SRM SRSF1 TFDP1 UBE2C TYMS UNC119	62	746	13366
C2	CHICAS_RB1_TARGETS_LOW_SERUM	M2126	0.0471089	0.00159988	0.121606	11	CDCA7 CCNE2 CENPW DTL HELLS MCM3 RNASEH2A RPA3 SNRPB SYT1 TYMS	62	746	13366
GO	positive regulation of cell cycle phase transition	GO:1901989	0.047406	0.00161242	0.110853	12	BIRC5 CDCA5 CDK1 CCND2 CDC25C CDK4 DLGAP5 FAM83D PHB2 PLK1 PTEN UBE2C	72	746	13366
GO	deoxyribonucleotide metabolic process	GO:0009262	0.050447	0.00172106	0.172758	8	AK2 CMPK1 DCTPP1 DUT GUK1 RRM2 TBPL1 TYMS	35	746	13366
C2	POMEROY_MEDULLOBLASTOMA_PROGNOSIS_DN	M6693	0.050447	0.00172106	0.172758	8	CENPF CRIP1 HMGA1 LDHB RPS8 RPL29 RPL11 SNRPA1	35	746	13366
GO	macromolecular complex	GO:0032991	0.0504534	0.00172388	0.0144053	286	ABCG2 ACTR2 ACTR3 ALYREF ADRM1 ADAM8 AIP APOA4 APOC3 APOA1 ARL6IP1 ANP32E APH1A ARPC1A AP1M1 ARPC2 AP2S1 BASP1 BIRC5 BCL2L2 AURKB B9D2 B9D1 BEX1 BRD7 BLOC1S3 BCKDHB AURKA C1QTNF6 BST1 CALM1 CDCA5 CCNE1 CCT5 CDK1 CCNE2 CENPW CDCA8 CCND2 CCNB1 CCNA2 CDH2 CENPI CCT7 CENPE CDK4 CENPM CCT8 CDC20 CENPF CD40 CD79B CENPA CCNF CNTNAP1 CHRAC1 CHAF1B CKS2 CLIC1 CHCHD6 COL13A1 CHMP6 CNOT8 CHEK1 CNOT6L CKS1B …	4073	746	13366
GO	endopeptidase activity	GO:0004175	0.051357	0.0017578	0.047635	33	ADAM8 ASPRV1 APH1A CAPN12 CASP2 CFB CTSW HTRA4 KLK1 KLKB1 LMLN MMP9 NAPSA OMA1 PGC PSMA2 PSMB7 PSMB5 PSMB3 PSMA1 PSMB6 PSMA6 PSMB9 PSMA7 PSMB2 PSMA5 PSMB10 PSMB4 PSMB1 RHBDL2 SPPL2A TMPRSS11D UQCRC1	319	746	13366
GO	mitochondrial membrane	GO:0031966	0.051357	0.00176005	0.0352491	54	ABCG2 AK2 ATCAY BOK BCL2L2 CALM1 CHCHD6 COX5A CPT2 CYCS COX6A1 GCAT GIMAP5 MDH2 MRPS25 MRPL41 MRPL14 MRPL18 MRPL39 MRPL36 MTCH1 NDUFA13 MTCH2 NDUFA9 MTX1 NDUFA11 NDUFB6 NDUFB10 NRGN NDUFB5 NME1 OCIAD2 OMA1 PHB2 PEMT PLA2G4A RHBDL2 SDHD SLC25A4 SLC25A3 SOD2 SUCLG1 TIMM13 TMEM14C TOMM40L TOMM22 TOMM20 TST UQCRC1 UQCR10 TYMS UQCRQ UCP2 UQCRFS1	593	746	13366
C2	KIM_BIPOLAR_DISORDER_OLIGODENDROCYTE_DENSITY_CORR_DN	M2109	0.0521432	0.00178969	0.11879	11	APOC3 CD72 CDX1 GRAP2 HIST1H1A ICOS MSC ORC1 PITX3 TOP2A TRPV6	63	746	13366
GO	spindle midzone	GO:0051233	0.0521839	0.00179378	0.203446	7	AURKB AURKA CDCA8 CENPE PLK1 RACGAP1 UNC119	27	746	13366
GO	modification-dependent protein catabolic process	GO:0019941	0.0527608	0.00181633	0.0409609	42	ADRM1 AURKB AURKA CDK1 CCNB1 CDC20 CCNF DTL EDEM1 KCTD13 PCBP2 PLK1 PSMA2 PSMB7 PSMB5 PSMB3 PSMA1 PSMB6 PSMA6 PSMC5 PSMB9 PSMC4 PSMD7 PSMA7 PSMB2 PSMA5 PSMD4 PSMD13 PSMD14 PSMB10 PSMD8 PSMB4 PSMB1 RANBP1 RNF4 UBE2C UBE2I UBE2K UBE2S UHRF1 UBAP1L UCHL3	434	746	13366
GO	organelle inner membrane	GO:0019866	0.0528728	0.00182292	0.0392191	44	AK2 BOK CHCHD6 COX5A CPT2 CYCS COX6A1 GCAT LBR MDH2 MRPS25 MRPL41 MRPL14 MRPL18 MRPL39 MRPL36 MTCH1 NDUFA13 MTCH2 NDUFA9 NDUFA11 NDUFB6 NDUFB10 NDUFB5 NUTF2 OCIAD2 OMA1 PHB2 PLA2G4A RHBDL2 SDHD SLC25A4 SLC25A3 SOD2 SUCLG1 TIMM13 TOMM22 TST UQCRC1 UQCR10 TYMS UQCRQ UCP2 UQCRFS1	463	746	13366
C2	OUELLET_OVARIAN_CANCER_INVASIVE_VS_LMP_UP	M12016	0.0529446	0.00182813	0.0870439	15	ARF4 CCNE1 CDKN3 CKS2 CKS1B CSNK2B COPS5 CYCS COX6A1 HMGB2 HMGN1 PSMA2 PSMB2 PSMB4 RANBP1	105	746	13366
GO	spindle pole	GO:0000922	0.0529538	0.00183118	0.0812835	17	AURKB AURKA CALM1 CCNB1 CDC20 CENPF DLGAP5 FAM83D KIF11 KNSTRN LRMP NEK2 PLK1 RMDN1 SPAG5 TACC3 UNC119	124	746	13366
C2	WONG_MITOCHONDRIA_GENE_MODULE	M15112	0.053059	0.00183755	0.0639784	23	AK2 COX5A COX6A1 DUT GCAT GIMAP5 MRPL18 MRPL36 NDUFA9 NDUFB6 NDUFB10 NDUFB5 NQO1 PDK3 PDHB SEC61G SLC16A3 SOD2 SUCLG1 TIMM13 UQCR10 UQCRQ UQCRFS1	192	746	13366
GO	modification-dependent macromolecule catabolic process	GO:0043632	0.0534997	0.00185558	0.0390143	44	ADRM1 AURKB AURKA CDK1 CCNB1 CDC20 CCNF CIT DTL EDEM1 KCTD13 NEK2 PCBP2 PLK1 PSMA2 PSMB7 PSMB5 PSMB3 PSMA1 PSMB6 PSMA6 PSMC5 PSMB9 PSMC4 PSMD7 PSMA7 PSMB2 PSMA5 PSMD4 PSMD13 PSMD14 PSMB10 PSMD8 PSMB4 PSMB1 RANBP1 RNF4 UBE2C UBE2I UBE2K UBE2S UHRF1 UBAP1L UCHL3	464	746	13366
GO	regulation of transferase activity	GO:0051338	0.0535755	0.00186097	0.0269168	80	ADORA2A ADAM8 APOA1 AURKB CALM1 CCNE1 CDK1 CCNE2 CDK20 CCND2 CCNB1 CCNA2 CDC25C CCNB2 CDKN3 CENPE CDK4 CDC20 CENPF CD40 CKS2 CKS1B CSNK2B CSF2RB DBNDD2 DUSP14 DUSP4 ECT2 EZH2 FLT3 H2AFY GREM1 HMGN1 IQGAP3 IL2RA MAPK1 MAP2K3 NEK2 PIK3CG PPARG PLK1 PSMA2 PSMB7 PSMB5 PSMB3 PSMA1 PSMB6 PSMA6 PSMC5 PSMB9 PSMC4 PSMD7 PSMA7 PRKAR1A PSMB2 PSMA5 PSMD4 PSMD13 PSMD14 PSMB10 PTEN PSMD8 PSMB4 PSMB1 RAC2 RIPK3…	967	746	13366
GO	protein complex subunit organization	GO:0071822	0.0538534	0.00187341	0.0217215	117	ACTR2 ACTR3 ADRM1 ANP32B ANP32E ARPC1A ASIC1 ARPC2 AP2S1 BOK ATPAF2 BIRC5 AURKB AURKA C1QTNF6 CDK1 CENPW CCNB1 CDH2 CENPI CENPE CENPM CCT8 CENPF CD40 CD79B CENPA CHAF1B CKS2 CHMP6 CSNK2B DCTPP1 DUT DNAAF3 ECT2 FCHO1 FRAT1 FKBP1A GCH1 H2AFY HIST1H1A HGSNAT HIST1H1E H2AFX GREM1 HMGB2 HMGA1 KCTD13 KCNRG KCNG4 KIF11 KIF23 KIFC1 KIF18B KNSTRN KRT20 LEF1 LIPC MRPS25 MRPL41 MRPL14 MRPL18 MRPL39 MRPL36 N…	1509	746	13366
GO	regulation of protein complex disassembly	GO:0043244	0.0542731	0.0018908	0.0633577	23	BIRC5 AURKB BORA AVIL AURKA CCNB1 KIF11 KIF23 KIFC1 KNSTRN NEK2 PLEK PLK1 RANBP1 RACGAP1 RNF4 RCC1 SH3BGRL3 SPC25 SPAG5 STMN2 STMN1 TTK	193	746	13366
C2	SCHLOSSER_MYC_TARGETS_REPRESSED_BY_SERUM	M5075	0.0547028	0.00190942	0.0746215	18	ANP32B CCT5 CCT8 CYCS EIF2S1 H2AFY KPNA2 LDHB NDUFB6 PGAM1 PFDN4 PSMG1 PSMD14 RANBP1 SLC16A1 SRSF1 TOMM20 UBE2K	138	746	13366
GO	ubiquinol-cytochrome-c reductase activity	GO:0008121	0.0547028	0.00192836	0.515615	4	UQCRC1 UQCR10 UQCRQ UQCRFS1	7	746	13366
GO	proteasome regulatory particle, lid subcomplex	GO:0008541	0.0547028	0.00192836	0.515615	4	ADRM1 PSMD13 PSMD14 PSMD8	7	746	13366
GO	pyrimidine deoxyribonucleotide biosynthetic process	GO:0009221	0.0547028	0.00192836	0.515615	4	CMPK1 DUT TBPL1 TYMS	7	746	13366
GO	regulation of mitotic centrosome separation	GO:0046602	0.0547028	0.00192836	0.515615	4	CHEK1 KIF11 NEK2 RANBP1	7	746	13366
GO	chromosome movement towards spindle pole	GO:0051305	0.0547028	0.00192836	0.515615	4	ACTR2 ACTR3 CENPE DLGAP5	7	746	13366
REACTOME	Activation of NIMA Kinases NEK9, NEK6, NEK7	R-HSA-2980767	0.0547028	0.00192836	0.515615	4	CDK1 CCNB1 CCNB2 PLK1	7	746	13366
C2	REICHERT_G1S_REGULATORS_AS_PI3K_TARGETS	M679	0.0547028	0.00192836	0.515615	4	CCNE2 CCND2 CCNA2 CDC25C	7	746	13366
H	HALLMARK_OXIDATIVE_PHOSPHORYLATION	M5936	0.0558051	0.0019701	0.065574	21	COX5A CYCS COX6A1 ETFA LDHB MDH2 NDUFA9 NDUFB6 NDUFB5 PHB2 PDHB SDHD SLC25A4 SLC25A3 SUCLG1 TIMM13 TOMM22 UQCRC1 UQCR10 UQCRQ UQCRFS1	173	746	13366
REACTOME	Downstream signal transduction	R-HSA-186763	0.0562249	0.00199123	0.0491048	32	CALM1 CSF2RB DUSP4 GFRA2 ICOS IL2RA MAPK1 PIP5K1B PHLPP2 PSMA2 PSMB7 PSMB5 PSMB3 PSMA1 PSMB6 PSMA6 PSMC5 PSMB9 PSMC4 PSMD7 PSMA7 PRKAR1A PSMB2 PSMA5 PSMD4 PSMD13 PSMD14 PSMB10 PTEN PSMD8 PSMB4 PSMB1	305	746	13366
C2	MALONEY_RESPONSE_TO_17AAG_DN	M1858	0.0562249	0.00199743	0.116062	11	ARF4 CYCS HNRNPAB KPNA2 PLK1 PSMA7 PSMA5 RPS8 RRM2 SNRPB UBE2C	64	746	13366
GO	mitotic spindle assembly	GO:0090307	0.0562249	0.00200625	0.166409	8	BIRC5 AURKB CDC20 KIF11 KIF23 KIFC1 NEK2 RACGAP1	36	746	13366
C2	REACTOME_PYRUVATE_METABOLISM_AND_CITRIC_ACID_TCA_CYCLE	M490	0.0562249	0.00200625	0.166409	8	LDHB MDH2 PDK3 PDHB SDHD SLC16A3 SLC16A1 SUCLG1	36	746	13366
GO	mitochondrial electron transport, ubiquinol to cytochrome c	GO:0006122	0.0562249	0.00200814	0.328802	5	CYCS UQCRC1 UQCR10 UQCRQ UQCRFS1	13	746	13366
GO	high-density lipoprotein particle remodeling	GO:0034375	0.0562249	0.00200814	0.328802	5	APOA4 APOC3 APOA1 LIPG LIPC	13	746	13366
KEGG	Cell cycle - G1/S transition	hsa_M00692	0.0562249	0.00200814	0.328802	5	CCNE1 CCNE2 CCND2 CDK4 E2F2	13	746	13366
REACTOME	Golgi Cisternae Pericentriolar Stack Reorganization	R-HSA-162658	0.0562249	0.00200814	0.328802	5	CDK1 CCNB1 CCNB2 MAPK1 PLK1	13	746	13366
GO	response to nutrient	GO:0007584	0.0562883	0.00201377	0.0621355	23	ABCG2 AHCY ALOX5 APOC3 APOA1 BGLAP CCNE1 CD40 DNMT3B HAMP IGFBP2 LIPG LTC4S NQO1 PENK PEMT PLA2G4A PPARG PTEN SLC16A1 SOD2 TYMS UGT1A1	195	746	13366
C2	ENK_UV_RESPONSE_KERATINOCYTE_UP	M10791	0.0562883	0.00201621	0.0396413	42	AP2S1 CDK2AP2 CSNK2B COX6A1 DUSP14 EIF3I EIF3G EMP3 EIF4E2 FXYD2 H2AFX GUK1 HMGA1 IRF5 ISG20 ITGB7 KLK1 KPNA4 LY6H LY6G6C LGALS1 MCM3 MAP2K3 PHB2 PFN1 PEPD PPP1CA PSMB7 PSMB3 PSMD8 PSMB4 RPL29 RPS15 SNRPB STK17B TKTL1 TSC22D1 TST TRPV6 UQCRC1 UBE2M ZNHIT1	440	746	13366
GO	high-density lipoprotein particle	GO:0034364	0.0569126	0.00204445	0.244187	6	APOA4 APOC3 APOA1 LIPC SAA2 SAA1	20	746	13366
C2	BIOCARTA_CELLCYCLE_PATHWAY	M17770	0.0569126	0.00204445	0.244187	6	CCNE1 CDK1 CCND2 CCNB1 CDK4 TFDP1	20	746	13366
C2	GRUETZMANN_PANCREATIC_CANCER_UP	M15193	0.0575892	0.00207173	0.0484213	32	ALOX5 ARL6IP1 ASNA1 BST1 CCNA2 CENPF CKS2 CLIC1 CKS1B EMP3 HMGB2 IFITM2 ISG20 LAPTM5 MCM3 MMP9 MKI67 NDUFA9 NID1 PFN1 PSMB3 PSMA5 PSMD14 RHOG S100A10 SLBP STMN1 TMSB10 TOP2A TSC22D1 UBE2C YWHAH	307	746	13366
GO	regulation of T cell activation	GO:0050863	0.0591361	0.00213043	0.054825	26	ADORA2A ADAM8 CD83 CD5 CYP26B1 CTLA4 FAM49B GIMAP5 GRAP2 ICOS IGFBP2 IL12A IL2RA LGALS1 MYB PDCD1LG2 PDCD1 PRELID1 PRKAR1A RAC2 RIPK3 SIT1 SLC46A2 TRAF6 TNFAIP8L2 ZAP70	235	746	13366
C2	KEGG_OOCYTE_MEIOSIS	M16817	0.0594891	0.00214621	0.0900201	14	AURKA CALM1 CCNE1 CDK1 CCNE2 CCNB1 CDC25C CCNB2 CDC20 MAPK1 PPP3R1 PPP1CA PLK1 YWHAH	96	746	13366
C2	LEE_DIFFERENTIATING_T_LYMPHOCYTE	M2200	0.0596266	0.00215425	0.0727582	18	ARHGDIB CNOT6L FLI1 ICOS ITGAL ITM2A LAPTM5 LEF1 MPHOSPH9 PSMB9 RAC2 SATB1 SELL SRSF6 TNFAIP8 TSTD1 UCP2 UBASH3A	140	746	13366
C2	THEILGAARD_NEUTROPHIL_AT_SKIN_WOUND_DN	M11234	0.0596888	0.00215958	0.060938	23	ARHGDIB CALM1 COPS5 FKBP1A FLI1 HMGB2 ITGAL LBR LSP1 ME2 PLCB2 PPP1CA PRKAR1A RBMS1 RGS19 SLC25A3 SRSF1 TBPL1 TSC22D3 TST TUBA1B VIM WAS	197	746	13366
GO	cell cycle G1/S phase transition	GO:0044843	0.0616577	0.002234	0.0857797	16	CDCA5 CCNE1 CDK1 CCNE2 CCNA2 CDKN3 CDK4 IQGAP3 MCM3 ORC1 PPAT RANBP1 RCC1 RRM2 RPA3 TYMS	113	746	13366
GO	myelin sheath	GO:0043209	0.0630504	0.00228771	0.0676435	20	CALM1 CCT5 CNTNAP1 COX5A DPYSL2 GNB4 LDHB MDH2 NME1 PGAM1 PHGDH PTEN RALA SEPT2 SLC25A4 SLC25A3 SOD2 UQCRC1 TUBA1B UQCRFS1	162	746	13366
C2	REACTOME_INTERFERON_ALPHA_BETA_SIGNALING	M973	0.06396	0.00232732	0.160403	8	IFI35 IFITM2 IFITM1 IFITM3 IRF5 ISG20 IRF3 IRF8	37	746	13366
C2	JAEGER_METASTASIS_UP	M5740	0.06396	0.00232732	0.160403	8	AURKA CENPF CKS2 DTL NCAPG RRM2 SLC16A3 TACC3	37	746	13366
GO	mitochondrial envelope	GO:0005740	0.0644888	0.00234989	0.0332169	56	ABCG2 AK2 ATCAY BOK BCL2L2 CALM1 CHCHD2 CHCHD6 COX5A CPT2 CYCS COX6A1 GCAT GIMAP5 MDH2 MRPS25 MRPL41 MRPL14 MRPL18 MRPL39 MRPL36 MTCH1 NDUFA13 MTCH2 NDUFA9 MTX1 NDUFA11 NDUFB6 NDUFB10 NRGN NDUFB5 NME1 OCIAD2 OMA1 PHB2 PEMT PLA2G4A PRELID1 RHBDL2 SDHD SLC25A4 SLC25A3 SOD2 SUCLG1 TIMM13 TMEM14C TOMM40L TOMM22 TOMM20 TST UQCRC1 UQCR10 TYMS UQCRQ UCP2 UQCRFS1	629	746	13366
GO	condensed nuclear chromosome	GO:0000794	0.0659867	0.00240787	0.102081	12	AURKB AURKA CCNB1 CENPA CHEK1 H2AFX NEK2 NIFK PLK1 RCC1 RSPH1 UBE2I	76	746	13366
GO	macromolecule transmembrane transporter activity	GO:0022884	0.068273	0.00251116	0.229901	6	BLOC1S3 NUTF2 SEC61G TOMM40L TOMM22 TOMM20	21	746	13366
GO	response to vitamin A	GO:0033189	0.068273	0.00251116	0.229901	6	APOC3 DNMT3B HAMP LTC4S PPARG TYMS	21	746	13366
REACTOME	Cyclin A/B1 associated events during G2/M transition	R-HSA-69273	0.068273	0.00251116	0.229901	6	CDK1 CCNB1 CCNA2 CDC25C CCNB2 PLK1	21	746	13366
C2	BIOCARTA_G2_PATHWAY	M8560	0.068273	0.00251116	0.229901	6	CDK1 CCNB1 CDC25C CHEK1 PLK1 YWHAH	21	746	13366
C2	COLLER_MYC_TARGETS_UP	M5955	0.068273	0.00251116	0.229901	6	AHCY C1QBP CCND2 CKS2 FBL SLC16A1	21	746	13366
REACTOME	Antigen processing: Ubiquitination & Proteasome degradation	R-HSA-983168	0.068273	0.00251245	0.0515941	29	ASB5 CDC20 CCNF PSMA2 PSMB7 PSMB5 PSMB3 PSMA1 PSMB6 PSMA6 PSMC5 PSMB9 PSMC4 PSMD7 PSMA7 PSMB2 PSMA5 PSMD4 PSMD13 PSMD14 PSMB10 PSMD8 PSMB4 PSMB1 RNF4 UBE2C UBE2K UBE2S UBE2M	270	746	13366
C2	ZHAN_MULTIPLE_MYELOMA_SUBGROUPS	M17405	0.0687782	0.00253575	0.185566	7	CSNK2B EZH2 EIF2S1 FKBP1A PSMD14 RANBP1 TYMS	29	746	13366
GO	chromosome	GO:0005694	0.0687782	0.00253814	0.0289748	68	ALYREF ANP32E BIRC5 AURKB AURKA CDCA5 CDK1 CENPW CDCA8 CCND2 CCNB1 CENPI CENPE CDK4 CENPM CENPF CENPA CHRAC1 CHAF1B CHEK1 CSNK2B DTL DNMT3B EZH2 FBL FAM111A H2AFY HIST1H1A HIST1H1E HELLS H2AFX HMGB2 HMGN1 HMGB3 HMGA1 HMGN2 KIF22 KNSTRN LRMP MCMBP MCM3 MKI67 NCAPG NEK2 NIFK NUCKS1 ORC1 PHB2 POLG2 PPP1CA PLK1 RCC1 RPA3 RSPH1 SEPT2 SATB1 SIN3B SMARCB1 SPC25 SPAG5 TARDBP SWI5 TONSL TOP2A UBE2I UHRF1 …	802	746	13366
GO	response to external stimulus	GO:0009605	0.0691456	0.00255527	0.0186548	147	ABCG2 ACTR2 ACTR3 ADORA2A ADAM8 AHCY ALOX5 APOA4 APOC3 APOA1 APH1A ARPC1A AP1M1 ARPC2 AP2S1 BGLAP BLOC1S3 CASP2 CALM1 CD72 CCNE1 CCT5 CDK1 CCR10 CD180 CCNB1 CCL8 CDK4 CCL20 CD40 CNTNAP1 CHAF1B CHEK1 CREB3 CSNK2B CSF2RB CXCL11 COTL1 CXCL12 DCTPP1 DOK5 DPYSL2 DOK2 DNMT3B DOK1 FABP1 EPHA3 EIF2S1 FGF14 FAM111A GFRA2 FOXE1 GC GBP6 GCH1 HCK HAMP HMGB2 IFNGR2 HMGA1 HNRNPL IFITM2 IFITM1 IFITM3 IL13 IGFBP…	1974	746	13366
GO	DNA binding, bending	GO:0008301	0.070047	0.00260665	0.30133	5	CRIP1 HMGB2 HMGB3 LEF1 TOP2A	14	746	13366
GO	reverse cholesterol transport	GO:0043691	0.070047	0.00260665	0.30133	5	APOA4 APOC3 APOA1 LIPG LIPC	14	746	13366
GO	establishment of protein localization to mitochondrial membrane	GO:0090151	0.070047	0.00260665	0.30133	5	CALM1 NDUFA13 MTCH2 TIMM13 TOMM22	14	746	13366
REACTOME	Polo-like kinase mediated events	R-HSA-156711	0.070047	0.00260665	0.30133	5	CCNB1 CDC25C CCNB2 CENPF PLK1	14	746	13366
C2	UROSEVIC_RESPONSE_TO_IMIQUIMOD	M4857	0.070047	0.00260665	0.30133	5	CCL8 CXCL11 IFI35 IFITM1 ISG20	14	746	13366
GO	chromosomal region	GO:0098687	0.070441	0.00262495	0.0485638	31	ALYREF BIRC5 AURKB AURKA CDCA5 CDK1 CENPW CDCA8 CCNB1 CENPI CENPE CENPM CENPF CENPA CHEK1 H2AFY HELLS H2AFX KIF22 KNSTRN MCM3 MKI67 NCAPG NEK2 ORC1 PPP1CA PLK1 SEPT2 SPC25 SPAG5 TTK	297	746	13366
GO	centralspindlin complex	GO:0097149	0.0706414	0.00263606	0.944187	3	ECT2 KIF23 RACGAP1	3	746	13366
GO	nucleosome assembly	GO:0006334	0.0708166	0.00264991	0.100031	12	ANP32B CENPW CENPI CENPM CENPA CHAF1B H2AFY HIST1H1A HIST1H1E H2AFX HMGB2 RBBP7	77	746	13366
C2	HINATA_NFKB_TARGETS_KERATINOCYTE_UP	M11951	0.0708166	0.00264991	0.100031	12	ARHGDIB CD83 CCL20 KRT6B MAP2K3 MMP9 RAC2 SAA1 SERPINB2 SOD2 TNFAIP8 VIM	77	746	13366
GO	negative regulation of molecular function	GO:0044092	0.0715134	0.00267968	0.0263785	78	ADORA2A AIP APOC3 APOA1 ARL6IP1 ANP32E BIRC5 AURKB AURKA CALM1 CDK1 CCNB1 CDC20 CENPF CREB3 DBNDD2 DUSP14 DUSP4 FABP1 EZH2 EIF2S1 FKBP1A GALR2 H2AFY HAMP IL13 KCNRG LEF1 LYPD1 MMP9 NEK2 NIFK NQO1 PHB2 PPARG PPP1CA PLK1 PSMA2 PSMB7 PSMB5 PSMB3 PSMA1 PSMB6 PSMA6 PSMC5 PSMB9 PSMC4 PSMD7 PSMA7 PRKAR1A PSMB2 PSMA5 PSMD4 PSMD13 PSMD14 PSMB10 PTEN PSMD8 PSMB4 PSMB1 RPL11 RTN4RL1 SCG5 SERPINB12 SFRP5 SER…	949	746	13366
KEGG	Cysteine and methionine metabolism	ko00270	0.0715185	0.00268725	0.154713	8	AHCY DNMT3B GOT1 LDHB MDH2 SDSL SRM TST	38	746	13366
GO	type I interferon signaling pathway	GO:0060337	0.0715185	0.00268725	0.154713	8	IFI35 IFITM2 IFITM1 IFITM3 IRF5 ISG20 IRF3 IRF8	38	746	13366
KEGG	Epstein-Barr virus infection	hsa05169	0.0725395	0.00272936	0.0646687	20	ADRM1 CDK1 CCNA2 CD40 CSNK2B ITGAL IRF3 MAP2K3 POLR2D PSMC5 PSMC4 PSMD7 PSMD4 PSMD13 PSMD14 PSMD8 TBPL1 TRAF6 VIM YWHAH	166	746	13366
GO	response to vitamin	GO:0033273	0.073148	0.0027605	0.0856009	14	ABCG2 APOC3 BGLAP CCNE1 CD40 DNMT3B HAMP LTC4S PENK PEMT PLA2G4A PPARG SOD2 TYMS	99	746	13366
GO	Arp2/3 protein complex	GO:0005885	0.073148	0.00277113	0.444187	4	ACTR2 ACTR3 ARPC1A ARPC2	8	746	13366
GO	oxidoreductase activity, acting on diphenols and related substances as donors	GO:0016679	0.073148	0.00277113	0.444187	4	UQCRC1 UQCR10 UQCRQ UQCRFS1	8	746	13366
GO	kinetochore assembly	GO:0051382	0.073148	0.00277113	0.444187	4	CENPW CENPE CENPF CENPA	8	746	13366
C2	CHUANG_OXIDATIVE_STRESS_RESPONSE_DN	M12948	0.073148	0.00277113	0.444187	4	CCNA2 CHEK1 PLK1 UBE2C	8	746	13366
GO	MAPK cascade	GO:0000165	0.0731807	0.00277615	0.0454137	33	APOA1 CALM1 CSF2RB DOK5 DUSP4 FGF14 GFRA2 IQGAP3 IL2RA MAPK1 MAP2K3 PSMA2 PSMB7 PSMB5 PSMB3 PSMA1 PSMB6 PSMA6 PSMC5 PSMB9 PSMC4 PSMD7 PSMA7 PSMB2 PSMA5 PSMD4 PSMD13 PSMD14 PSMB10 PSMD8 PSMB4 PSMB1 TRAF6	326	746	13366
GO	modification of morphology or physiology of other organism	GO:0035821	0.0741285	0.00282599	0.0412996	37	ALYREF AP1M1 C1QBP CDC25C CENPA CREB3 CPSF4 FAM111A HCK HAMP HMGA1 IRF3 KPNA4 KPNA2 LEF1 MAPK1 NUCKS1 PSMB7 PSMB5 PSMB3 PSMB6 PSMB9 PSMA7 PSMB2 PSMB10 PSMB4 PSMB1 RALA SATB1 SERPINB9 SLC25A4 SIVA1 SMARCB1 TARDBP UBE2I TYMS VIM	381	746	13366
C2	DAIRKEE_TERT_TARGETS_UP	M10395	0.0741285	0.0028274	0.0471768	31	ABCG2 AIP ARPC1A BIRC5 CDC25C CKS2 COL13A1 COX5A DCTPP1 EBPL EIF3G FAM83D IL12A LSM6 MFNG NDUFA13 MTX1 NDUFB10 NME1 PFN1 PEMT PPIH PSMA1 PSMD13 RAC2 RPL29 RTN4RL1 SIVA1 TMSB10 TSC22D1 UQCRC1	301	746	13366
GO	cellular response to oxygen-containing compound	GO:1901701	0.0742113	0.00283439	0.0253749	82	ABCG2 ACTR2 APOA4 APOC3 BGLAP CALM1 CDK1 CD180 CCNB1 CCNA2 CDK4 CCL20 CD40 CSF2RB CYP26B1 DNMT3B ECT2 DOK1 FABP1 EZH2 EPHA3 GNG13 GOT1 GNB4 GNG11 HCN4 HCK HAMP HMGB2 IL12A IRF3 IRF8 IL2RA LYPD1 LGALS1 LTC4S MAPK1 MMP9 MYDGF NDUFA13 MYB NQO1 NME1 PDK3 PENK PIK3CG PPAT PPARG PSMA2 PSMB7 PSMB5 PSMB3 PSMA1 PSMB6 PSMA6 PSMC5 PSMB9 PSMC4 PSMD7 PSMA7 PRKAR1A PSMB2 PSMA5 PSMD4 PSMD13 PSMD14 PSMB10 PSMD8 …	1010	746	13366
GO	protein-DNA complex assembly	GO:0065004	0.0750993	0.00287219	0.0691867	19	ANP32B CENPW CENPI CENPE CENPM CENPF CENPA CHAF1B H2AFY HIST1H1A HIST1H1E HELLS H2AFX GTF2H4 HMGB2 RBBP7 RPA3 SOX12 SWI5	152	746	13366
GO	proteolysis involved in cellular protein catabolic process	GO:0051603	0.0759796	0.00290977	0.0366237	44	ADRM1 AURKB AURKA CDK1 CCNB1 CDC20 CCNF CTSW DTL EDEM1 KCTD13 PCBP2 OMA1 PLK1 PSMA2 PSMB7 PSMB5 PSMB3 PSMA1 PSMB6 PSMA6 PSMC5 PSMB9 PSMC4 PSMD7 PSMA7 PSMB2 PSMA5 PSMD4 PSMD13 PSMD14 PSMB10 PSMD8 PSMB4 PSMB1 RANBP1 RNF4 UBE2C UBE2I UBE2K UBE2S UHRF1 UBAP1L UCHL3	476	746	13366
GO	multi-organism process	GO:0051704	0.076173	0.00292111	0.0178411	156	ABCG2 ALYREF AP1M1 AP2S1 BCL2L2 C1QBP CALM1 CCT5 CDK1 CD180 CCNB1 CCNA2 CDC25C CD37 CCT7 CCL8 CDK4 CCT8 CCL20 CD40 CENPA CHAF1B CHMP6 CHST2 CIT CREB3 CSF2RB CPSF4 CXCL11 COTL1 CXCL12 CYP26B1 EIF3G FABP9 FABP1 EIF3L EIF2S1 FGF14 FAM111A GCNT4 GC GBP6 GCH1 GOT1 HIST1H1A HGSNAT HCK HAMP H2AFX GTF2H4 HMGB2 IFI35 IFNGR2 HMGA1 IFITM2 IFITM1 IFITM3 HMMR IL13 IGFBP2 IL12A IRF5 ISG20 IL25 IRF3 IRF8 IL27RA…	2118	746	13366
C2	DAIRKEE_CANCER_PRONE_RESPONSE_BPA	M8655	0.0774806	0.00297525	0.131687	9	C1QBP BRWD1 IGFBP2 PSMA2 PTEN RANBP1 SNRPA1 TOP2A TNNI1	48	746	13366
C2	REACTOME_E2F_MEDIATED_REGULATION_OF_DNA_REPLICATION	M6768	0.077623	0.00298526	0.17752	7	CCNE1 CDK1 CCNB1 ORC1 RRM2 TFDP1 TYMS	30	746	13366
GO	negative regulation of G1/S transition of mitotic cell cycle	GO:2000134	0.077623	0.00298874	0.0902542	13	BRD7 AURKA CASP2 CDK1 CCNB1 CDC25C CDK2AP2 CNOT8 CNOT6L EZH2 PLAGL1 PTEN TFDP1	89	746	13366
C2	SCIBETTA_KDM5B_TARGETS_DN	M6787	0.0786625	0.00303282	0.105951	11	AURKA CDK1 CCNB1 CDCA3 ECT2 DLGAP5 HMMR IGFBP2 PBK TOP2A TTK	68	746	13366
GO	histone phosphorylation	GO:0016572	0.0787756	0.00305344	0.216914	6	AURKB AURKA CDK1 CCNB1 CCNA2 CHEK1	22	746	13366
REACTOME	G0 and Early G1	R-HSA-1538133	0.0787756	0.00305344	0.216914	6	CCNE1 CDK1 CCNE2 CCNA2 TFDP1 TOP2A	22	746	13366
REACTOME	Synthesis and interconversion of nucleotide di- and triphosphates	R-HSA-499943	0.0787756	0.00305344	0.216914	6	AK2 CMPK1 DCTPP1 GUK1 NME1 RRM2	22	746	13366
C2	KIM_ALL_DISORDERS_OLIGODENDROCYTE_NUMBER_CORR_UP	M2105	0.0794248	0.00308271	0.0311433	58	ADRM1 AHCY ANP32B ARPC2 AP2S1 C1QBP CCT7 CCT8 CORO2B CREB3 CSNK2B COX5A COPS5 COX6A1 DPYSL2 EIF3G FKBP1A GOT1 H2AFY HINT1 HMGN1 IDI1 LDHB LGALS1 NDN NRGN NDUFB5 NPC2 PFN1 PDHB PPP1CA PSMB5 PSMB3 PSMB6 PSMA6 PSMC5 PSMD7 PRAF2 PSMB10 PSMD8 PRR3 PSMB4 RNF4 RPS8 RPL29 RPL11 SCG5 SERPINI1 SLC25A4 SLC25A3 SNRPB STMN2 SUCLG1 UQCRC1 UQCRQ UBE2M UQCRFS1 VIM	667	746	13366
C2	WANG_CISPLATIN_RESPONSE_AND_XPC_UP	M19511	0.0810749	0.00315094	0.0625299	20	BIRC5 AURKA CDK1 CKS2 CFB DCK H2AFX HMGB2 IGFBP2 ITGB7 KIF11 KIF22 LBR NPC2 PSMC5 RNASEH2A RPA3 SLC43A3 UBE2C TTK	169	746	13366
GO	chromosomal part	GO:0044427	0.0810775	0.00315522	0.0299814	61	ALYREF ANP32E BIRC5 AURKB AURKA CDCA5 CDK1 CENPW CDCA8 CCND2 CCNB1 CENPI CENPE CDK4 CENPM CENPF CENPA CHRAC1 CHAF1B CHEK1 CSNK2B DNMT3B EZH2 FAM111A H2AFY HIST1H1A HIST1H1E HELLS H2AFX HMGB2 HMGN1 HMGA1 HMGN2 KIF22 KNSTRN MCMBP MCM3 MKI67 NCAPG NEK2 NUCKS1 ORC1 PHB2 PPP1CA PLK1 RCC1 RPA3 SEPT2 SATB1 SIN3B SMARCB1 SPC25 SPAG5 TARDBP SWI5 TONSL TOP2A UBE2I UHRF1 TTK ZNHIT1	711	746	13366
C2	KRIGE_RESPONSE_TO_TOSEDOSTAT_6HR_DN	M19907	0.0814583	0.00317425	0.0290674	64	ALYREF C1QBP CENPW CENPM CKS2 CISD3 COX5A DEPDC7 DCTPP1 DPYSL2 DUT DUSP4 EBPL DNAAF3 EIF4E2 FAM111A FGD3 FKBP1A FLT3 GCAT GNB4 H2AFY HES6 IFITM2 LSP1 MATK MFNG MAP2K3 MRPL41 MRPL14 MORF4L2 MREG MRPL36 MRTO4 MTCH2 MYB NDUFA11 NDUFB10 NRGN NIFK PEMT POLR2D PLA2G4A PPIH PSMA2 PSMA7 PSMA5 RANBP1 RCC1 SIVA1 SLC16A1 SLC29A1 SLC43A3 SPR SNRPA1 SOD2 SRM SNRNP25 TARDBP SYNGR2 TFDP1 TIMM13 TOMM22 TNFAIP8L2	754	746	13366
GO	defense response	GO:0006952	0.0822505	0.00320936	0.0272235	70	ADORA2A ADAM8 AHCY ALOX5 APOA4 APOC3 C1QBP CD83 CD180 CCL8 CCL20 CD40 CHAF1B CFB CHST2 CXCL11 COTL1 CXCL12 CYP26B1 FABP1 EIF2S1 FGF14 FAM111A GBP6 GCH1 GRAP2 HCK HAMP HMGB2 IFI35 IFNGR2 HMGB3 IFITM2 IFITM1 IFITM3 IL13 IL12A IRF5 ISG20 IL25 ITGAL IRF3 IRF8 IL27RA IL2RA KRT6A KLKB1 LSP1 LYPD1 LTC4S MATK MAP2K3 NCF2 PCBP2 PENK PIK3CG PLGRKT PPARG PRG2 SAA2 SAA1 SLA2 SNRPB TNIP3 TNFRSF9 TNFAIP8L2 UGT…	843	746	13366
GO	chromatin assembly or disassembly	GO:0006333	0.083017	0.00324356	0.0856962	15	ANP32B CENPW CENPI CENPM CENPA CHAF1B H2AFY HIST1H1A HIST1H1E HELLS H2AFX HMGB2 HMGA1 RBBP7 SMARCB1	106	746	13366
GO	condensed chromosome kinetochore	GO:0000777	0.083224	0.00325594	0.0886312	13	BIRC5 CENPW CCNB1 CENPE CENPM CENPF CENPA KNSTRN NEK2 PLK1 SEPT2 SPC25 SPAG5	90	746	13366
GO	condensed nuclear chromosome, centromeric region	GO:0000780	0.0846361	0.00332443	0.27752	5	AURKB AURKA CCNB1 CENPA PLK1	15	746	13366
GO	pronucleus	GO:0045120	0.0846361	0.00332443	0.27752	5	AURKA CCNA2 CENPF EZH2 HNRNPL	15	746	13366
C2	REACTOME_PYRUVATE_METABOLISM	M17157	0.0846361	0.00332443	0.27752	5	LDHB PDK3 PDHB SLC16A3 SLC16A1	15	746	13366
GO	cellular macromolecular complex assembly	GO:0034622	0.0846361	0.00332866	0.0301127	58	ADRM1 ANP32B ARPC2 AP2S1 ATPAF2 C1QBP CENPW CENPI CENPE CENPM CENPF CENPA CHAF1B CSNK2B DNAAF3 EIF3I EIF3G EIF3L FCHO1 FKBP1A H2AFY HIST1H1A HIST1H1E HELLS H2AFX GTF2H4 GREM1 HMGB2 MRTO4 NDUFA13 NDUFA9 NDUFA11 NDUFB6 NDUFB10 NDUFB5 POLR2D POMP PSMG1 PSMD4 PSMD13 PSMD8 RBBP7 RPS15 RPA3 RPL11 SDHAF1 SOX12 SRSF6 SRP19 SNRPB SRSF1 SWI5 TOMM20 UBE2C UQCR10 UBE2K UBE2S WAS	675	746	13366
C2	MAHAJAN_RESPONSE_TO_IL1A_UP	M6154	0.0850183	0.00334942	0.103607	11	ADORA2A CCL8 CCL20 GFRA2 IL15RA ISG20 LRMP LTC4S SERPINB2 SLC16A1 SOD2	69	746	13366
C2	KAAB_FAILED_HEART_ATRIUM_DN	M10619	0.0850183	0.00335246	0.0753343	16	ADRM1 COX6A1 EIF3I FKBP1A HINT1 HNRNPL IFITM3 MCM3 NUTF2 PARVB PSMB5 PSMB3 PSMB4 PSMB1 TSC22D1 UBE2I	122	746	13366
GO	negative regulation of protein modification process	GO:0031400	0.085719	0.00338452	0.0322266	53	ADORA2A CALM1 CDK1 CCNB1 CDC20 CENPF DBNDD2 DUSP14 DNMT3B DUSP4 FKBP1A GFRA2 GFI1B H2AFY GREM1 INSM1 NIFK NXN PBK PLK1 PSMA2 PSMB7 PSMB5 PSMB3 PSMA1 PSMB6 PSMA6 PSMC5 PSMB9 PSMC4 PSMD7 PSMA7 PRKAR1A PSMB2 PSMA5 PSMD4 PSMD13 PSMD14 PSMB10 PTEN PSMD8 PSMB4 PSMB1 RNF4 RPL11 RTN4RL1 SAMSN1 SFRP5 SMARCB1 SRCIN1 TARDBP UBE2C TTK	602	746	13366
GO	positive regulation of cell cycle	GO:0045787	0.0866063	0.00342402	0.0460976	32	BIRC5 AURKB AURKA CASP2 CDCA5 CDK1 CCND2 CCNB1 CDC25C CDK4 CKS2 CNOT8 CHEK1 CNOT6L CKS1B CIT ECT2 DLGAP5 FAM83D H2AFY INSM1 KIF23 LEF1 ORC1 PHB2 PLAGL1 PLK1 PTEN RANBP1 RACGAP1 TFDP1 UBE2C	314	746	13366
C2	FERNANDEZ_BOUND_BY_MYC	M3456	0.0877074	0.00347208	0.0652059	19	ARF4 CD79B DCK HMGN2 IL13 ISG20 IMPA2 INSM1 IRF3 LBR NME1 PLA2G4A PTEN PSMB1 RNASEH2A RBM3 SLBP SYNGR2 STMN1	157	746	13366
GO	mitotic cytokinesis	GO:0000281	0.0880108	0.00349318	0.169993	7	CEP55 CENPA CIT KIF23 PLK1 RACGAP1 STMN1	31	746	13366
GO	2'-deoxyribonucleotide metabolic process	GO:0009394	0.0880108	0.00349318	0.169993	7	AK2 CMPK1 DCTPP1 DUT GUK1 TBPL1 TYMS	31	746	13366
GO	regulation of chromosome organization	GO:0033044	0.0884435	0.00351683	0.047635	30	AURKB BRD7 CDCA5 CCT5 CCNB1 CCT7 CENPE CCT8 CDC20 CENPF CHEK1 CIT DNMT3B DLGAP5 GFI1B H2AFY HMGA1 MAPK1 MKI67 MYB NEK2 PLK1 PTEN RNF4 SMARCB1 TACC3 UBE2C UHRF1 TTK ZNHIT1	290	746	13366
REACTOME	Metabolism	R-HSA-1430728	0.0884435	0.00351948	0.0191724	131	ABCG2 AGPAT4 AMT AK2 AIP AHCY ALOX5 APOA4 APOC3 APOA1 AP2S1 BCKDHB BST1 CALM1 CMPK1 CHST2 CSNK2B COX5A CPT2 CYP26B1 CYCS COX6A1 DCK DCTPP1 DUT ETFA FABP9 FABP1 ESD GC GCAT GCH1 GMPR GNG13 GOT1 GNB4 GNG11 GUK1 HAL HS3ST4 IDI1 HPGDS HMMR IMPA2 LDHB LBR LIPG LIPC LTC4S MED11 MED30 MDH2 NDUFA13 NDUFA9 NDUFA11 NDUFB6 NDUFB10 NDUFB5 NQO1 NME1 NPC2 NEU2 PITPNM2 PDK3 PIP5K1B PGAM1 PGAM2 PHGDH PIK3CG PEMT…	1747	746	13366
GO	response to type I interferon	GO:0034340	0.0885192	0.0035362	0.144187	8	IFI35 IFITM2 IFITM1 IFITM3 IRF5 ISG20 IRF3 IRF8	40	746	13366
C2	PID_PLK1_PATHWAY	M129	0.0885192	0.0035362	0.144187	8	BORA AURKA CDK1 CCNB1 CDC25C CDC20 ECT2 PLK1	40	746	13366
C2	REACTOME_G2_M_CHECKPOINTS	M19381	0.0885192	0.0035362	0.144187	8	CDK1 CCNB1 CDC25C CCNB2 CHEK1 MCM3 ORC1 RPA3	40	746	13366
C2	SCHLOSSER_SERUM_RESPONSE_AUGMENTED_BY_MYC	M15801	0.0885552	0.00354221	0.0870439	13	AIP AURKB CCNF CSNK2B ERP44 GUK1 IGFBP2 MPHOSPH9 RALA SYNGR2 UQCRQ UBE2S UBE2M	91	746	13366
REACTOME	Signaling by EGFR	R-HSA-177929	0.0889167	0.00356126	0.0451331	32	CALM1 CSF2RB DUSP4 GFRA2 ICOS IL2RA MAPK1 PIP5K1B PHLPP2 PSMA2 PSMB7 PSMB5 PSMB3 PSMA1 PSMB6 PSMA6 PSMC5 PSMB9 PSMC4 PSMD7 PSMA7 PRKAR1A PSMB2 PSMA5 PSMD4 PSMD13 PSMD14 PSMB10 PTEN PSMD8 PSMB4 PSMB1	317	746	13366
GO	ATP metabolic process	GO:0046034	0.0903669	0.00362401	0.0644399	19	AK2 COX5A CYCS COX6A1 GUK1 NDUFA13 MTCH2 NDUFA9 NDUFA11 NDUFB6 NDUFB10 NDUFB5 PGAM1 PGAM2 SDHD UQCRC1 UQCR10 UQCRQ UQCRFS1	158	746	13366
C2	HOLLMANN_APOPTOSIS_VIA_CD40_UP	M9695	0.0912216	0.00366299	0.0615052	21	ARPC2 BASP1 CDKN3 COTL1 DPYSL2 DUT EMP3 HGSNAT HMGB3 KCNN3 IRF8 ITGB7 LEF1 LRMP MYBL1 NRGN PEMT RAC2 RGS13 STAP1 TUBA1B	179	746	13366
GO	regulation of T cell apoptotic process	GO:0070232	0.0914893	0.00367846	0.205056	6	ADAM8 PDCD1 PRELID1 RIPK3 SLC46A2 TSC22D3	23	746	13366
C2	ALCALA_APOPTOSIS	M16169	0.0917065	0.00369193	0.10133	11	AURKA CCT5 HMGN1 MATK MTCH1 MTCH2 RAC2 RIPK3 SAMSN1 SLC25A3 TOMM20	70	746	13366
GO	DNA conformation change	GO:0071103	0.0930701	0.00375163	0.0564316	22	ANP32B CDCA5 CDK1 CENPW CCNB1 CENPI CENPM CENPA CHAF1B H2AFY HIST1H1A HIST1H1E HELLS H2AFX GTF2H4 HMGB2 HMGB3 HMGA1 MCM3 NCAPG RBBP7 TOP2A	196	746	13366
H	HALLMARK_MTORC1_SIGNALING	M5924	0.0931927	0.00376138	0.0608534	21	ACTR2 ACTR3 AURKA CCNF COPS5 EDEM1 EGLN3 GOT1 IDI1 MAP2K3 PHGDH PLK1 PSMB5 PSMG1 PSMC4 PSMD13 PSMD14 RRM2 STARD4 UFM1 YKT6	180	746	13366
KEGG	Cytochrome bc1 complex	hsa_M00152	0.0944024	0.00383507	0.388631	4	UQCRC1 UQCR10 UQCRQ UQCRFS1	9	746	13366
C2	BIOCARTA_RANMS_PATHWAY	M17370	0.0944024	0.00383507	0.388631	4	AURKA KPNA2 RANBP1 RCC1	9	746	13366
C2	SA_REG_CASCADE_OF_CYCLIN_EXPR	M3686	0.0944024	0.00383507	0.388631	4	CCNE1 CCNE2 CCNA2 CDK4	9	746	13366
C2	NEBEN_AML_WITH_FLT3_OR_NRAS_DN	M12530	0.0944024	0.00383507	0.388631	4	CCT8 KIF23 LDHB RAC2	9	746	13366
C2	MOOTHA_HUMAN_MITODB_6_2002	M9433	0.0944024	0.00383944	0.0399314	36	AMT AK2 BCKDHB COX5A CPT2 CYCS COX6A1 DUT ETFA GCAT GOT1 ME2 MDH2 MRPL18 MRPL39 MTCH1 MTCH2 NDUFA9 NDUFB6 NDUFB5 PDK3 PDHB POLG2 SDHD SLC25A4 SLC25A3 SOD2 SUCLG1 TIMM13 TONSL TOMM22 TOMM20 TST UQCRC1 UCP2 UQCRFS1	376	746	13366
GO	modification of morphology or physiology of other organism involved in symbiotic interaction	GO:0051817	0.0962949	0.00392225	0.0396775	36	ALYREF AP1M1 C1QBP CDC25C CENPA CREB3 CPSF4 FAM111A HCK HMGA1 IRF3 KPNA4 KPNA2 LEF1 MAPK1 NUCKS1 PSMB7 PSMB5 PSMB3 PSMB6 PSMB9 PSMA7 PSMB2 PSMB10 PSMB4 PSMB1 RALA SATB1 SERPINB9 SLC25A4 SIVA1 SMARCB1 TARDBP UBE2I TYMS VIM	377	746	13366
GO	organonitrogen compound metabolic process	GO:1901564	0.0962949	0.00392635	0.0170797	160	ABCG2 ADORA2A AMT AK2 AHCY ARF4 APOA4 APOA1 ASNA1 APH1A BGLAP BCKDHB BST1 CENPE CCT8 CMPK1 CLIC1 CHST2 CLN6 CSNK2B COX5A COPS5 COLQ CYCS COX6A1 DCK DCTPP1 DPYSL2 DUT DNMT3B DNPEP EIF3I EIF3G EGLN3 ERH EIF3L EIF2S1 ESD EIF4E2 FXYD2 FKBP1A GCNT4 FOXE1 GBP6 GCAT GCH1 GMPR GOT1 GNG11 HGSNAT GTF2H4 HINT1 GUK1 HAL IFT27 HPGDS HMMR INSM1 KIF11 KIF23 KIF22 KIFC1 LDHB KIF18B LIPC LTC4S MAPK1 MDH2 MRPS25 M…	2195	746	13366
C2	PENG_RAPAMYCIN_RESPONSE_UP	M10941	0.0970303	0.00396221	0.0629367	19	BASP1 CD37 CENPF CD40 CRIP1 DOK2 GMPR H2AFX IFNGR2 IFITM1 HMMR LAPTM5 LRMP PIK3CG PDLIM1 RGS13 RPA3 TOP2A UCP2	160	746	13366
GO	posttranscriptional regulation of gene expression	GO:0010608	0.0970303	0.00396635	0.0367375	41	C1QBP CDK4 CNOT8 CNOT6L EIF3I EIF3G ELAVL1 EIF3L EIF2S1 EIF4E2 HNRNPL MAPK1 POLR2D PPP1CA PSMA2 PSMB7 PSMB5 PSMB3 PSMA1 PSMB6 PSMA6 PSMC5 PSMB9 PSMC4 PSMD7 PSMA7 PSMB2 PSMA5 PSMD4 PSMD13 PSMD14 PSMB10 PSMD8 PSMB4 PRG3 PSMB1 RBM3 RBM8A TARDBP TYMS YTHDF1	443	746	13366
GO	mitotic metaphase plate congression	GO:0007080	0.0980096	0.00403167	0.139309	8	CDCA5 CEP55 CDCA8 CCNB1 CENPE CHMP6 KIF22 KIFC1	41	746	13366
GO	nucleosome binding	GO:0031491	0.0980096	0.00403167	0.139309	8	H2AFY HMGN1 HMGN2 RNF4 RCC1 SMARCB1 UHRF1 ZNHIT1	41	746	13366
GO	positive regulation of mitotic nuclear division	GO:0045840	0.0980096	0.00403167	0.139309	8	BIRC5 AURKA CDCA5 DLGAP5 H2AFY PHB2 RANBP1 UBE2C	41	746	13366
GO	regulation of lymphocyte apoptotic process	GO:0070228	0.0980096	0.00403167	0.139309	8	ADAM8 AURKB PDCD1 PRELID1 PTEN RIPK3 SLC46A2 TSC22D3	41	746	13366
REACTOME	Interferon alpha/beta signaling	R-HSA-909733	0.0980096	0.00403167	0.139309	8	IFI35 IFITM2 IFITM1 IFITM3 IRF5 ISG20 IRF3 IRF8	41	746	13366
C2	VILLANUEVA_LIVER_CANCER_KRT19_UP	M336	0.0983068	0.00405483	0.0683247	18	CASP2 CEP55 CDCA8 CENPE CDCA3 CENPM CDC20 DEPDC1B ECT2 DLGAP5 EZH2 FANCI KIF23 MKI67 NCAPG STMN1 TOP2A TTK	145	746	13366
GO	pyrimidine-containing compound metabolic process	GO:0072527	0.0983068	0.00406181	0.0991163	11	CMPK1 DCK DCTPP1 DPYSL2 DUT ERH MAPK1 NME1 TBPL1 TKTL1 TYMS	71	746	13366
GO	histone exchange	GO:0043486	0.0983068	0.00406419	0.162937	7	ANP32E CENPW CENPI CENPM CENPA RBBP7 ZNHIT1	32	746	13366
REACTOME	E2F mediated regulation of DNA replication	R-HSA-113510	0.0983068	0.00406419	0.162937	7	CCNE1 CDK1 CCNB1 ORC1 RRM2 TFDP1 TYMS	32	746	13366
GO	G1/S transition of mitotic cell cycle	GO:0000082	0.0986912	0.00408518	0.0781153	15	CDCA5 CCNE1 CDK1 CCNE2 CDKN3 CDK4 IQGAP3 MCM3 ORC1 PPAT RANBP1 RCC1 RRM2 RPA3 TYMS	112	746	13366
GO	regulation of organelle organization	GO:0033043	0.100086	0.00415792	0.0221835	95	ACTR2 ACTR3 APOA1 ARHGDIB ARPC1A ARPC2 BOK BIRC5 AURKB BORA BRD7 AVIL AURKA BST1 CDCA5 CCT5 CCNB1 CDH2 CDC25C CCT7 CENPE CCT8 CDC20 CENPF CDK2AP2 CCNF CHAF1B CHEK1 CNOT6L CIT CXCL12 DLC1 DNMT3B DLGAP5 FABP1 EPHA3 EIF2S1 GFI1B H2AFY HCK HMGA1 KCNN3 KIF11 KIF23 KIFC1 KNSTRN KRT6A KRT15 MAPK1 MMP9 MNS1 MKI67 MYB NEK2 OMA1 PHB2 PFN1 PEMT PPP3R1 PLA2G4A PLEK PLK1 PRELID1 PSMB7 PRKAR1A PTEN PSMD8 RANBP…	1218	746	13366
GO	histone kinase activity	GO:0035173	0.100086	0.00417391	0.256687	5	AURKB AURKA CDK1 CCNB1 CHEK1	16	746	13366
REACTOME	TP53 Regulates Transcription of Genes Involved in G2 Cell Cycle Arrest	R-HSA-6804114	0.100086	0.00417391	0.256687	5	AURKA CDK1 CCNB1 CDC25C TFDP1	16	746	13366
C2	REACTOME_SYNTHESIS_AND_INTERCONVERSION_OF_NUCLEOTIDE_DI_AND_TRIPHOSPHATES	M17321	0.100086	0.00417391	0.256687	5	AK2 CMPK1 GUK1 NME1 RRM2	16	746	13366
C2	XU_HGF_SIGNALING_NOT_VIA_AKT1_48HR_DN	M11536	0.100086	0.00417391	0.256687	5	CENPF DLGAP5 FXYD2 HMMR PLK1	16	746	13366
C2	SMID_BREAST_CANCER_LUMINAL_A_DN	M13072	0.100086	0.00417391	0.256687	5	ANP32E CCNE1 CDCA8 CDCA3 CDC20	16	746	13366
C2	PELLICCIOTTA_HDAC_IN_ANTIGEN_PRESENTATION_UP	M7488	0.101048	0.00421923	0.108121	10	POMP PSMB7 PSMB3 PSMC4 PSMA5 PSMD4 PSMD13 PSMB4 PSMB1 YIPF5	61	746	13366
GO	regulation of mitotic sister chromatid segregation	GO:0033047	0.101349	0.00423702	0.120657	9	CCNB1 CENPE CENPF DLGAP5 H2AFY PLK1 TACC3 UBE2C TTK	51	746	13366
GO	positive regulation of cell activation	GO:0050867	0.101557	0.00425189	0.0490255	26	ADAM8 BLOC1S3 BST1 CD83 CD5 CD40 CTLA4 FAM49B GIMAP5 GRAP2 HAMP ICOS IL13 IGFBP2 IL15RA IL12A ITGAL IL2RA LGALS1 MYB PDCD1LG2 PDCD1 PLEK STAP1 TRAF6 ZAP70	248	746	13366
GO	protein complex biogenesis	GO:0070271	0.101557	0.00425623	0.0237322	84	ADRM1 ANP32B ASIC1 ARPC2 AP2S1 BOK ATPAF2 BIRC5 AURKB AURKA C1QTNF6 CDK1 CENPW CCNB1 CDH2 CENPI CENPE CENPM CCT8 CENPF CD40 CD79B CENPA CHAF1B CHMP6 CSNK2B DCTPP1 DNAAF3 ECT2 FCHO1 FKBP1A GCH1 H2AFY HIST1H1A HGSNAT HIST1H1E H2AFX GREM1 HMGB2 HMGA1 KCTD13 KCNRG KCNG4 KIF11 KIF23 KIFC1 LEF1 LIPC NDUFA13 NDUFA9 NDUFA11 NEK2 NDUFB6 NDUFB10 NIFK NDUFB5 POMP PPAT PPIH PSMG1 PSMD4 PSMD13 PSMD8 RACGAP1 R…	1056	746	13366
GO	response to other organism	GO:0051707	0.104574	0.00439042	0.0302587	55	CCT5 CD180 CCL8 CDK4 CCL20 CD40 CHAF1B CSF2RB CXCL11 COTL1 CXCL12 FABP1 EIF2S1 FGF14 FAM111A GBP6 GCH1 HCK HAMP HMGB2 IFNGR2 HMGA1 IFITM2 IFITM1 IFITM3 IL13 IL12A IRF5 ISG20 IL25 IRF3 IRF8 IL27RA KRT6A LTC4S MAPK1 NPC2 PCBP2 PALM3 PENK PLA2G4A PSMA2 PSMB9 PRG2 SERPINB9 SNRPB SNX3 SOD2 STAP1 STMN1 TNIP3 TNFRSF9 TRAF6 UGT1A1 WFDC12	639	746	13366
C2	CAFFAREL_RESPONSE_TO_THC_DN	M17998	0.104574	0.00439348	0.194187	6	CDK1 CCNA2 MCM3 RRM2 SERPINB2 UHRF1	24	746	13366
GO	free ubiquitin chain polymerization	GO:0010994	0.105206	0.00443086	0.694187	3	UBE2C UBE2K UBE2S	4	746	13366
GO	cyclin-dependent protein serine/threonine kinase activator activity	GO:0061575	0.105206	0.00443086	0.694187	3	CCNB1 CKS2 CKS1B	4	746	13366
GO	cellular macromolecule catabolic process	GO:0044265	0.105602	0.00445298	0.0283247	61	ADRM1 AURKB AURKA CDK1 CCNB1 CDC20 CCNF CNOT8 CNOT6L CLN6 CIT CTSW DTL EDEM1 HMGB2 KCTD13 ISG20 LSM6 MAGOHB MRTO4 NEK2 PCBP2 OMA1 POLR2D PLK1 PSMA2 PSMB7 PSMB5 PSMB3 PSMA1 PSMB6 PSMA6 PSMC5 PSMB9 PSMC4 PSMD7 PSMA7 PSMB2 PSMA5 PSMD4 PSMD13 PSMD14 PSMB10 PSMD8 PSMB4 PSMB1 RANBP1 RNF4 RNASEH2A RBM8A RPS8 RPL29 RPS15 RPL11 UBE2C UBE2I UBE2K UBE2S UHRF1 UBAP1L UCHL3	725	746	13366
GO	response to external biotic stimulus	GO:0043207	0.106056	0.0044776	0.0299902	55	CCT5 CD180 CCL8 CDK4 CCL20 CD40 CHAF1B CSF2RB CXCL11 COTL1 CXCL12 FABP1 EIF2S1 FGF14 FAM111A GBP6 GCH1 HCK HAMP HMGB2 IFNGR2 HMGA1 IFITM2 IFITM1 IFITM3 IL13 IL12A IRF5 ISG20 IL25 IRF3 IRF8 IL27RA KRT6A LTC4S MAPK1 NPC2 PCBP2 PALM3 PENK PLA2G4A PSMA2 PSMB9 PRG2 SERPINB9 SNRPB SNX3 SOD2 STAP1 STMN1 TNIP3 TNFRSF9 TRAF6 UGT1A1 WFDC12	641	746	13366
C2	RODRIGUES_THYROID_CARCINOMA_ANAPLASTIC_UP	M10237	0.107484	0.00454345	0.0307092	52	ACTR2 ADRM1 ARHGAP11A AURKB BORA AURKA BRWD1 CDK1 CEP55 CCNB1 CDH2 CENPE CDC20 CENPF CENPA CKS2 CHEK1 DEPDC7 EDEM1 DNAJC13 ECT2 EIF2S1 GABPB1 GLRX3 HMMR KIF11 KPNA4 KPNA2 MAPK1 MORF4L2 MLF1 MYBL1 NEK2 NIFK PFDN4 PSMA5 PSMD14 RACGAP1 RCC1 RBMS1 ROR1 S100A10 SLC16A3 SLC16A1 SRSF6 SNRPB STK17B TOP2A UBE2C UBE2S TTK YIPF5	601	746	13366
C2	NADERI_BREAST_CANCER_PROGNOSIS_UP	M6862	0.108191	0.00457891	0.134663	8	CDCA5 CEP55 CDCA8 EXO1 PSMD14 RACGAP1 SPAG5 UHRF1	42	746	13366
REACTOME	IRS-mediated signalling	R-HSA-112399	0.108346	0.00459107	0.0496555	27	CALM1 CSF2RB DUSP4 GFRA2 IL2RA MAPK1 PSMA2 PSMB7 PSMB5 PSMB3 PSMA1 PSMB6 PSMA6 PSMC5 PSMB9 PSMC4 PSMD7 PSMA7 PSMB2 PSMA5 PSMD4 PSMD13 PSMD14 PSMB10 PSMD8 PSMB4 PSMB1	256	746	13366
GO	macromolecular complex assembly	GO:0065003	0.109594	0.00464959	0.0205504	105	ADRM1 APOA4 APOC3 APOA1 ANP32B ASIC1 ARPC2 AP2S1 BOK ATPAF2 BIRC5 AURKB AURKA C1QBP C1QTNF6 CDK1 CENPW CCNB1 CDH2 CENPI CENPE CENPM CCT8 CENPF CD40 CD79B CENPA CHAF1B CHMP6 CSNK2B DCTPP1 DUT DNAAF3 ECT2 EIF3I EIF3G EIF3L FCHO1 FKBP1A GCH1 H2AFY HIST1H1A HGSNAT HIST1H1E HELLS H2AFX GTF2H4 GREM1 HMGB2 HMGA1 KCTD13 KCNRG KCNG4 KIF11 KIF23 KIFC1 LEF1 LIPC MRTO4 NDUFA13 NDUFA9 NDUFA11 NEK2 NDUFB6 NDUF…	1375	746	13366
GO	negative regulation of protein depolymerization	GO:1901880	0.109679	0.00465886	0.0649921	18	BIRC5 AURKB AVIL AURKA CCNB1 KIF11 KIF23 KIFC1 KNSTRN NEK2 RANBP1 RACGAP1 RCC1 SPC25 SPAG5 STMN2 STMN1 TTK	149	746	13366
C2	MOREAUX_B_LYMPHOCYTE_MATURATION_BY_TACI_DN	M9193	0.109798	0.00466962	0.105477	10	C1QBP CCT5 CDK1 CHEK1 EIF3G NDUFA13 PSMD8 RACGAP1 SLC16A1 TYMS	62	746	13366
GO	deoxyribose phosphate metabolic process	GO:0019692	0.110451	0.00470308	0.156308	7	AK2 CMPK1 DCTPP1 DUT GUK1 TBPL1 TYMS	33	746	13366
REACTOME	Insulin receptor signalling cascade	R-HSA-74751	0.110936	0.00472945	0.0488379	27	CALM1 CSF2RB DUSP4 GFRA2 IL2RA MAPK1 PSMA2 PSMB7 PSMB5 PSMB3 PSMA1 PSMB6 PSMA6 PSMC5 PSMB9 PSMC4 PSMD7 PSMA7 PSMB2 PSMA5 PSMD4 PSMD13 PSMD14 PSMB10 PSMD8 PSMB4 PSMB1	258	746	13366
GO	protein catabolic process	GO:0030163	0.113241	0.00483358	0.0323669	47	ADRM1 AURKB AURKA CDK1 CCNB1 CDC20 CCNF CLN6 CTSW DTL EDEM1 KCTD13 NAPSA PCBP2 OMA1 PGC PLK1 PSMA2 PSMB7 PSMB5 PSMB3 PSMA1 PSMB6 PSMA6 PSMC5 PSMB9 PSMC4 PSMD7 PSMA7 PSMB2 PSMA5 PSMD4 PSMD13 PSMD14 PSMB10 PSMD8 PSMB4 PSMB1 RANBP1 RNF4 UBE2C UBE2I UBE2K UBE2S UHRF1 UBAP1L UCHL3	533	746	13366
GO	negative regulation of protein complex disassembly	GO:0043242	0.11338	0.00484535	0.0641867	18	BIRC5 AURKB AVIL AURKA CCNB1 KIF11 KIF23 KIFC1 KNSTRN NEK2 RANBP1 RACGAP1 RCC1 SPC25 SPAG5 STMN2 STMN1 TTK	150	746	13366
KEGG	Carbon metabolism	hsa01200	0.113572	0.0048594	0.0841867	14	AMT ESD GOT1 IDNK ME2 MDH2 PGAM1 PGAM2 PHGDH PDHB SDHD SDSL SUCLG1 TKTL1	100	746	13366
REACTOME	IGF1R signaling cascade	R-HSA-2428924	0.114352	0.00490111	0.0480329	27	CALM1 CSF2RB DUSP4 GFRA2 IL2RA MAPK1 PSMA2 PSMB7 PSMB5 PSMB3 PSMA1 PSMB6 PSMA6 PSMC5 PSMB9 PSMC4 PSMD7 PSMA7 PSMB2 PSMA5 PSMD4 PSMD13 PSMD14 PSMB10 PSMD8 PSMB4 PSMB1	260	746	13366
GO	response to oxygen-containing compound	GO:1901700	0.114352	0.00490459	0.0194485	115	ABCG2 ACTR2 ACTR3 APOA4 APOC3 BGLAP BCKDHB AURKA CALM1 CCNE1 CDK1 CD180 CCNB1 CCNA2 CDK4 CCL20 CD40 CSNK2B CSF2RB CXCL11 CXCL12 CYP26B1 CYCS DPYSL2 EDEM1 DNMT3B ECT2 DOK1 FABP1 EZH2 EPHA3 GC GCH1 GNG13 GOT1 GNB4 GNG11 HCN4 HCK HAMP HMGB2 HNRNPL IL13 IGFBP2 IL12A IRF5 IRF3 IRF8 IL2RA KPNA4 LIPC LYPD1 LGALS1 LTC4S MB MAPK1 MMP9 MYDGF NDUFA13 MYB NCF2 NQO1 NME1 NEU2 PALM3 PDK3 PENK PIK3CG PITX3 PEMT…	1528	746	13366
REACTOME	Chaperonin-mediated protein folding	R-HSA-390466	0.115018	0.00495098	0.0870439	12	CCNE1 CCT5 CCNE2 CCT7 CCT8 CSNK2B GNG13 GNB4 GNG11 PFDN4 TUBB6 TUBA1B	84	746	13366
C2	BASSO_CD40_SIGNALING_UP	M8493	0.115018	0.00495098	0.0870439	12	ADAM8 CD83 CD40 IRF5 LAPTM5 LGALS1 NCF2 PLEK RAC2 SYNGR2 TNFAIP8 UNC119	84	746	13366
C2	ZHU_CMV_24_HR_UP	M15565	0.115018	0.00495098	0.0870439	12	GCH1 GMPR IFITM1 PENK PLA2G4A PSMA2 PSMA6 PSMB2 RANBP1 SNRPA1 SYNGR2 UBE2S	84	746	13366
C2	HELLER_HDAC_TARGETS_SILENCED_BY_METHYLATION_DN	M7623	0.115523	0.00497866	0.0501189	25	ANP32B AVEN CD180 CCND2 CD79B CYTIP DOCK10 E2F2 FERMT1 FLI1 ISG20 KCNN3 IRF8 IL27RA ITGB7 LAPTM5 LIMD2 LRMP MFNG MZF1 MYB PSMB10 RBM3 SRM TYMS	236	746	13366
REACTOME	Signaling by Type 1 Insulin-like Growth Factor 1 Receptor (IGF1R)	R-HSA-2404192	0.115871	0.00499967	0.047635	27	CALM1 CSF2RB DUSP4 GFRA2 IL2RA MAPK1 PSMA2 PSMB7 PSMB5 PSMB3 PSMA1 PSMB6 PSMA6 PSMC5 PSMB9 PSMC4 PSMD7 PSMA7 PSMB2 PSMA5 PSMD4 PSMD13 PSMD14 PSMB10 PSMD8 PSMB4 PSMB1	261	746	13366
C2	BENPORATH_MYC_MAX_TARGETS	M17753	0.116196	0.00501968	0.029164	56	ACTR3 BCKDHB CCT7 CCT8 CD79B CKS2 CSF2RB CYTIP EXO1 ETFA EIF3I EIF2S1 EIF4E2 GPSM3 H2AFY H2AFX HNRNPL HMMR ING1 IRF3 KIF11 LSP1 MCM3 MFNG NCAPG MRTO4 NDUFB6 NDUFB5 NME1 PHB2 PFN1 PDK3 PSMB7 PSMB5 PSMG1 PSMA1 PSMC5 PSMC4 PSMD7 PSMA5 PSMD14 PSMD8 PRR3 PSMB1 RAC2 RAB8A RNF4 SCAND1 SOX12 SNX3 SPAG5 SUCLG1 UQCR10 UBE2K TUBA1B YWHAH	659	746	13366
GO	positive regulation of leukocyte activation	GO:0002696	0.118032	0.00510509	0.049672	25	ADAM8 BLOC1S3 BST1 CD83 CD5 CD40 CTLA4 FAM49B GIMAP5 GRAP2 HAMP ICOS IL13 IGFBP2 IL15RA IL12A ITGAL IL2RA LGALS1 MYB PDCD1LG2 PDCD1 STAP1 TRAF6 ZAP70	237	746	13366
GO	immune effector process	GO:0002252	0.118242	0.00513657	0.0279936	59	ACTR2 ACTR3 ADAM8 ALOX5 ARPC1A AP1M1 ARPC2 C1QBP BST1 CD180 CCT8 CD40 CFB CSNK2B COTL1 DOCK10 DNAJC13 EXO1 ERP44 FAM111A HGSNAT HCK IFITM2 IFITM1 IFITM3 IRF5 ISG20 ITGAL IRF3 ITM2A LEF1 LGALS1 LRMP MAPK1 MCEMP1 MFNG MMP9 MYO1G NPC2 PCBP2 PGAM1 PIK3CG PSMA2 PSMB7 PSMD7 PSMA5 PSMD13 PSMD14 PRG3 PRG2 PSMB1 RHOG SELL SERPINB12 SERPINB9 SLA2 TRPM2 WAS ZAP70	704	746	13366
REACTOME	Class I MHC mediated antigen processing & presentation	R-HSA-983169	0.118242	0.005143	0.0425994	31	ASB5 CDC20 CCNF NCF2 PSMA2 PSMB7 PSMB5 PSMB3 PSMA1 PSMB6 PSMA6 PSMC5 PSMB9 PSMC4 PSMD7 PSMA7 PSMB2 PSMA5 PSMD4 PSMD13 PSMD14 PSMB10 PSMD8 PSMB4 PSMB1 RNF4 SEC61G UBE2C UBE2K UBE2S UBE2M	315	746	13366
GO	deoxyribonucleoside monophosphate metabolic process	GO:0009162	0.118242	0.00514467	0.344187	4	DCK DUT GUK1 TYMS	10	746	13366
C2	BIOCARTA_SALMONELLA_PATHWAY	M16120	0.118242	0.00514467	0.344187	4	ACTR2 ACTR3 ARPC1A ARPC2	10	746	13366
C2	VETTER_TARGETS_OF_PRKCA_AND_ETS1_DN	M11619	0.118242	0.00514467	0.344187	4	ARHGDIB ARPC2 MMP9 NQO1	10	746	13366
C2	REACTOME_METABOLISM_OF_NUCLEOTIDES	M777	0.118382	0.00515688	0.102917	10	AK2 CMPK1 DCK DUT GMPR GUK1 NME1 PPAT RRM2 TYMS	63	746	13366
C2	BIOCARTA_ACTINY_PATHWAY	M7825	0.118484	0.00516744	0.238304	5	ACTR2 ACTR3 ARPC1A ARPC2 PSMA7	17	746	13366
REACTOME	Pyruvate metabolism and Citric Acid (TCA) cycle	R-HSA-71406	0.118662	0.00518131	0.130233	8	LDHB MDH2 PDK3 PDHB SDHD SLC16A3 SLC16A1 SUCLG1	43	746	13366
GO	lymphocyte chemotaxis	GO:0048247	0.118942	0.00520581	0.184187	6	ADAM8 CCL8 CCL20 CXCL11 PIK3CG SAA1	25	746	13366
C2	PETROVA_PROX1_TARGETS_UP	M1495	0.118942	0.00520581	0.184187	6	CDK1 CCNE2 GCH1 HMGB2 TOP2A UBE2C	25	746	13366
C2	GARY_CD5_TARGETS_DN	M13893	0.124242	0.00544419	0.0389236	36	BASP1 BIRC5 CCNE2 CCNB1 CENPI CENPF COX5A DCTPP1 DTL EIF2S1 EIF4E2 HINT1 IFI35 IRF8 KIF23 KPNA2 MAGOHB MRPL36 MYBL1 NAV2 NME1 PRELID1 PSMB5 PSMC5 PSMA7 PSMD13 RBM3 RBM8A RRM2 SOD2 SRSF1 TARDBP TNFAIP8 UBE2K UFM1 UHRF1	380	746	13366
GO	organelle envelope	GO:0031967	0.124427	0.00545872	0.0229121	84	ABCG2 AK2 ALOX5 ATCAY BOK BCL2L2 CALM1 CCND2 CDK4 CENPF CHCHD2 CLIC1 CHCHD6 CLN6 COX5A CPT2 COTL1 CYCS COX6A1 DTL ECT2 GCAT GCH1 GIMAP5 GRK5 IL15RA KPNA4 KPNA2 LBR LRMP LTC4S MDH2 MRPS25 MNS1 MRPL41 MRPL14 MRPL18 MRPL39 MRPL36 MTCH1 MRTO4 NDUFA13 MTCH2 NDUFA9 MTX1 NDUFA11 NDUFB6 NDUFB10 NRGN NDUFB5 NME1 NUTF2 OCIAD2 NUP62CL OMA1 PHB2 PEMT PLA2G4A PRELID1 RANBP1 RAC2 RCC1 RHBDL2 SDHD S100A6 SLC25A…	1067	746	13366
C2	PYEON_CANCER_HEAD_AND_NECK_VS_CERVICAL_UP	M13736	0.125122	0.00549567	0.0618338	18	BRWD1 CALML4 CDCA7 CDK1 CCNE2 CENPI CENPF DTL EZH2 GCH1 HELLS HMGB3 MCM3 MRPL39 NEK2 NUP62CL SNRPA1 UHRF1	153	746	13366
GO	positive regulation of lymphocyte activation	GO:0051251	0.125135	0.0055027	0.0511635	23	ADAM8 BLOC1S3 BST1 CD83 CD5 CD40 CTLA4 FAM49B GIMAP5 GRAP2 ICOS IL13 IGFBP2 IL15RA IL12A ITGAL IL2RA LGALS1 MYB PDCD1LG2 PDCD1 TRAF6 ZAP70	215	746	13366
C2	WHITFIELD_CELL_CYCLE_G1_S	M2074	0.126318	0.00556125	0.0713054	15	BRD7 CASP2 CDCA7 CCNE1 CCNE2 CDK20 CHAF1B DTL E2F2 ESD HELLS MZF1 ORC1 SLBP UHRF1	118	746	13366
GO	spindle assembly	GO:0051225	0.128932	0.005683	0.100437	10	BIRC5 AURKB AURKA CDC20 KIF11 KIF23 KIFC1 NEK2 RACGAP1 RCC1	64	746	13366
REACTOME	Innate Immune System	R-HSA-168249	0.129816	0.00573536	0.0236501	77	ACTR2 ACTR3 ADAM8 ALOX5 ARPC1A AP1M1 ARPC2 BST1 CASP2 CALM1 CD180 CCT8 CFB CSNK2B CSF2RB COTL1 DNAJC13 DUSP4 ERP44 GFRA2 GRAP2 HGSNAT HCK ICOS ITGAL IRF3 IL2RA LRMP MAPK1 MCEMP1 MAP2K3 MMP9 MUC13 NCF2 NPC2 PCBP2 PIP5K1B PGAM1 PHLPP2 PPP3R1 PLD4 PSMA2 PSMB7 PSMB5 PSMB3 PSMA1 PSMB6 PSMA6 PSMC5 PSMB9 PSMC4 PSMD7 PSMA7 PRKAR1A PSMB2 PSMA5 PSMD4 PSMD13 PSMD14 PSMB10 PTEN PSMD8 PSMB4 PRG3 PRG2 PSMB1 RI…	969	746	13366
GO	cellular response to organic substance	GO:0071310	0.130112	0.00575514	0.0184827	124	ABCG2 ACTR2 APOC3 APOA1 ASNA1 BGLAP CCNE1 CCR10 CD180 CCNB1 CCNA2 CCL8 CDK4 CCL20 CD300LF CD40 CREB3 CSNK2B CSF2RB CXCL11 CXCL12 CYP26B1 EDEM1 DNMT3B EZH2 EPHA3 EIF2S1 FGF14 FKBP1A FLT3 GBP6 GNG13 GOT1 GNB4 GNG11 HCN4 HCK HAMP HMGB2 IFI35 IFNGR2 IFITM2 IFITM1 IFITM3 HNRNPF IL13 IGFBP2 IL15RA IL12A IQGAP3 IRF5 KDELR3 ISG20 IRF3 IRF8 IL27RA IL2RA LEF1 LIPC LGALS1 LTC4S MAPK1 MED30 MYDGF NDUFA13 MYB…	1669	746	13366
GO	pyrimidine nucleotide metabolic process	GO:0006220	0.131775	0.00584232	0.126005	8	CMPK1 DCK DCTPP1 DUT ERH NME1 TBPL1 TYMS	44	746	13366
GO	cholesterol transport	GO:0030301	0.131775	0.00584232	0.126005	8	ABCG2 APOA4 APOC3 APOA1 LIPG LIPC NPC2 STARD4	44	746	13366
C2	PEART_HDAC_PROLIFERATION_CLUSTER_UP	M1409	0.132493	0.00588097	0.110853	9	CCNE1 CDC25C CDKN3 CCNF CKS2 ING1 KPNA2 NDN NEK2	54	746	13366
REACTOME	Signaling by PDGF	R-HSA-186797	0.133039	0.00591209	0.0420461	32	CALM1 CSF2RB DUSP4 GFRA2 ICOS IL2RA MAPK1 PIP5K1B PHLPP2 PSMA2 PSMB7 PSMB5 PSMB3 PSMA1 PSMB6 PSMA6 PSMC5 PSMB9 PSMC4 PSMD7 PSMA7 PRKAR1A PSMB2 PSMA5 PSMD4 PSMD13 PSMD14 PSMB10 PTEN PSMD8 PSMB4 PSMB1	327	746	13366
GO	cellular protein catabolic process	GO:0044257	0.133873	0.00595604	0.0339827	44	ADRM1 AURKB AURKA CDK1 CCNB1 CDC20 CCNF CTSW DTL EDEM1 KCTD13 PCBP2 OMA1 PLK1 PSMA2 PSMB7 PSMB5 PSMB3 PSMA1 PSMB6 PSMA6 PSMC5 PSMB9 PSMC4 PSMD7 PSMA7 PSMB2 PSMA5 PSMD4 PSMD13 PSMD14 PSMB10 PSMD8 PSMB4 PSMB1 RANBP1 RNF4 UBE2C UBE2I UBE2K UBE2S UHRF1 UBAP1L UCHL3	490	746	13366
C2	AZARE_NEOPLASTIC_TRANSFORMATION_BY_STAT3_UP	M2309	0.136827	0.00610624	0.0762622	14	ARHGDIB CCND2 CDV3 CXCL11 DUSP4 EMP3 FLI1 GABPB1 GNG11 GREM1 IFITM1 SCG5 SRSF6 YKT6	106	746	13366
KEGG	Intestinal immune network for IgA production	ko04672	0.136827	0.0061228	0.174956	6	CCR10 CD40 CXCL12 ICOS IL15RA ITGB7	26	746	13366
REACTOME	Cooperation of Prefoldin and TriC/CCT in actin and tubulin folding	R-HSA-389958	0.136827	0.0061228	0.174956	6	CCT5 CCT7 CCT8 PFDN4 TUBB6 TUBA1B	26	746	13366
C2	KEGG_INTESTINAL_IMMUNE_NETWORK_FOR_IGA_PRODUCTION	M615	0.136827	0.0061228	0.174956	6	CCR10 CD40 CXCL12 ICOS IL15RA ITGB7	26	746	13366
C2	YU_BAP1_TARGETS	M2515	0.136827	0.0061228	0.174956	6	BIRC5 CDK1 CCNE2 CCND2 CHEK1 NPL	26	746	13366
C2	JAERVINEN_AMPLIFIED_IN_LARYNGEAL_CANCER	M4988	0.138478	0.00620382	0.144187	7	CCT5 COPS5 NDUFB5 NPL PLGRKT PSMB5 PSCA	35	746	13366
C2	PEART_HDAC_PROLIFERATION_CLUSTER_DN	M1421	0.139349	0.00625001	0.0980329	10	AURKA CCNE2 CCNB2 EMP3 HMGA1 IFITM1 MCM3 NME1 PLK1 UBE2C	65	746	13366
H	HALLMARK_GLYCOLYSIS	M5937	0.139872	0.00628069	0.0559186	20	AURKA CDK1 CENPA CHST2 CLN6 EGLN3 GOT1 HMMR KDELR3 ISG20 ME2 MDH2 P4HA2 PDK3 PGAM1 PGAM2 PSMC4 SLC16A3 STMN1 TKTL1	179	746	13366
GO	response to abiotic stimulus	GO:0009628	0.140361	0.00631506	0.022431	82	ADAM8 AHCY ALOX5 APOA4 APOC3 APOA1 ASIC1 BGLAP AURKB CASP2 CALM1 CCND2 CCNB1 CCNA2 CDK4 CD40 CHEK1 CRIP1 CXCL12 DTL DNMT3B ECT2 DYNLRB1 EGLN3 FABP1 EIF2S1 GMPR HAMP H2AFX HMGN1 IL13 IGFBP2 IL12A LIPC MB MKI67 MTCH2 MYB NCF2 NUCKS1 PBK PDK3 PENK PDLIM1 POLR2D PLA2G4A PPARG PPP1CA PSMA2 PSMB7 PSMB5 PSMB3 PSMA1 PSMB6 PSMA6 PSMC5 PSMB9 PSMC4 PSMD7 PSMA7 PSMB2 PSMA5 PSMD4 PSMD13 PSMD14 PSMB10 PTEN PSM…	1048	746	13366
GO	pyrimidine deoxyribonucleotide metabolic process	GO:0009219	0.140361	0.00631715	0.221965	5	CMPK1 DCTPP1 DUT TBPL1 TYMS	18	746	13366
GO	positive regulation of cellular protein metabolic process	GO:0032270	0.14422	0.00649828	0.0209234	95	ADRM1 ADAM8 ANP32B BOK BRD7 AURKA C1QBP CASP2 CALM1 CDK1 CDK20 CCND2 CCNB1 CDH2 CCL8 CENPE CDK4 CDC20 CCL20 CD40 CKS2 CKS1B CLN6 CSNK2B CYCS DLC1 DNMT3B ECT2 EGLN3 ELAVL1 EZH2 FANCI FKBP1A GFRA2 FLT3 HAMP GREM1 HNRNPL IL13 IL12A IQGAP3 KLKB1 MAPK1 MAP2K3 MMP9 MTCH1 MYDGF NDUFA13 MTCH2 MYB PHB2 PIK3CG POLR2D PLGRKT PPARG PLK1 PSMA2 PRELID1 PSMB7 PSMB5 PSMB3 PSMA1 PSMB6 PSMA6 PSMC5 PSMB9 PSMC4 PSMD…	1238	746	13366
GO	spindle microtubule	GO:0005876	0.1445	0.00652581	0.107823	9	BIRC5 AURKB AURKA CALM1 CDK1 KIF11 KIF18B PLK1 SPAG5	55	746	13366
C2	ODONNELL_TARGETS_OF_MYC_AND_TFRC_UP	M13183	0.1445	0.00652581	0.107823	9	ALOX5 CD72 CD37 KLK1 MYO1G SATB1 STK17B TSC22D3 UCP2	55	746	13366
GO	non-membrane spanning protein tyrosine kinase activity	GO:0004715	0.145044	0.00656545	0.121965	8	GRAP2 HCK MATK PKDCC SLA2 STK16 TXK ZAP70	45	746	13366
C2	BROWNE_HCMV_INFECTION_2HR_DN	M521	0.145044	0.00656545	0.121965	8	BIRC5 CENPE CENPF CENPA COL13A1 KIF23 TCP11L1 UBE2C	45	746	13366
GO	response to biotic stimulus	GO:0009607	0.145695	0.00660985	0.0285241	56	CCT5 CD180 CCL8 CDK4 CCL20 CD40 CHAF1B CSF2RB CXCL11 COTL1 CXCL12 FABP1 EIF2S1 FGF14 FAM111A GBP6 GCH1 HCK HAMP HMGB2 IFNGR2 HMGA1 IFITM2 IFITM1 IFITM3 IL13 IL12A IRF5 ISG20 IL25 IRF3 IRF8 IL27RA KRT6A LTC4S MAPK1 NPC2 PCBP2 PALM3 PENK PLA2G4A PSMA2 PSMB9 PRG2 SERPINB9 SNRPB SNX3 SOD2 STAP1 STMN1 TNIP3 TNFRSF9 TMEM91 TRAF6 UGT1A1 WFDC12	664	746	13366
GO	mitochondrial respiratory chain complex III	GO:0005750	0.14718	0.00672282	0.307823	4	UQCRC1 UQCR10 UQCRQ UQCRFS1	11	746	13366
GO	regulation of triglyceride catabolic process	GO:0010896	0.14718	0.00672282	0.307823	4	APOA4 APOC3 APOA1 PIK3CG	11	746	13366
C2	BIOCARTA_P27_PATHWAY	M17977	0.14718	0.00672282	0.307823	4	CCNE1 CKS1B TFDP1 UBE2M	11	746	13366
C2	BIOCARTA_CDC42RAC_PATHWAY	M5291	0.14718	0.00672282	0.307823	4	ACTR2 ACTR3 ARPC1A ARPC2	11	746	13366
C2	GRANDVAUX_IFN_RESPONSE_NOT_VIA_IRF3	M6318	0.14718	0.00672282	0.307823	4	IFI35 IFITM1 IFITM3 ISG20	11	746	13366
C2	PARK_APL_PATHOGENESIS_UP	M3993	0.14718	0.00672282	0.307823	4	HINT1 PSMB9 SUCLG1 TMSB10	11	746	13366
REACTOME	Signaling by GPCR	R-HSA-372790	0.147342	0.0067378	0.0281448	56	ADORA2A ARHGEF39 ARHGEF33 CALM1 CCR10 CCL20 CSF2RB CXCL11 CXCL12 DUSP4 ECT2 FGD3 GFRA2 GALR2 GNG13 GNB4 GNG11 GRK5 IL2RA MAPK1 PENK PIK3CG PPP3R1 PLA2G4A PLCB2 PPP1CA PSMA2 PSMB7 PSMB5 PSMB3 PSMA1 PSMB6 PSMA6 PSMC5 PSMB9 PSMC4 PSMD7 PSMA7 PRKAR1A PSMB2 PSMA5 PSMD4 PSMD13 PSMD14 PSMB10 PSMD8 PSMB4 PSMB1 QRFP RAC2 RAMP3 RGS13 RHOG RGS19 RGSL1 SAA1	667	746	13366
GO	5S rRNA binding	GO:0008097	0.147425	0.0068101	0.544187	3	MRPL18 RPL11 TST	5	746	13366
GO	regulation of ubiquitin homeostasis	GO:0010993	0.147425	0.0068101	0.544187	3	UBE2C UBE2K UBE2S	5	746	13366
GO	U2 snRNA binding	GO:0030620	0.147425	0.0068101	0.544187	3	ISG20 SNRPB SNRPA1	5	746	13366
GO	dTTP metabolic process	GO:0046075	0.147425	0.0068101	0.544187	3	DCTPP1 TBPL1 TYMS	5	746	13366
GO	RNA import into mitochondrion	GO:0035927	0.147425	0.0068101	0.544187	3	MRPL18 TOMM20 TST	5	746	13366
REACTOME	G2/M DNA replication checkpoint	R-HSA-69478	0.147425	0.0068101	0.544187	3	CDK1 CCNB1 CCNB2	5	746	13366
REACTOME	Cyclin B2 mediated events	R-HSA-157881	0.147425	0.0068101	0.544187	3	CDK1 CDC25C CCNB2	5	746	13366
C2	ZERBINI_RESPONSE_TO_SULINDAC_DN	M17956	0.147425	0.0068101	0.544187	3	CDK1 CCNB1 CCNB2	5	746	13366
C2	OHASHI_AURKA_TARGETS	M1180	0.147425	0.0068101	0.544187	3	AURKA CENPA DLGAP5	5	746	13366
GO	transmembrane transport	GO:0055085	0.14891	0.00688638	0.0231888	76	ABCG2 APOA1 ASIC1 BLOC1S3 CALM1 CLIC1 COX5A CPT2 COX6A1 EIF2S1 FXYD2 FKBP1A GABRP FXYD4 GABRR3 GJC1 HCN4 KCNMB4 KCNH8 KCNG4 KCNN3 KCNJ13 NDUFA13 NUTF2 PSMA2 PSMB7 PSMB5 PSMB3 PSMA1 PSMB6 PSMA6 PSMC5 PSMB9 PSMC4 PSMD7 PSMA7 PSMB2 PSMA5 PSMD4 PSMD13 PSMD14 PSMB10 PSMD8 PSMB4 PSMB1 S100A6 SEC61G SCN3B SLC1A2 SLC22A7 SLC25A4 SLC16A3 SLC16A1 SLC29A1 SLC25A3 SLC46A2 SLC4A8 SLC5A10 SLC5A9 SLC37A2 SLC43A…	962	746	13366
GO	envelope	GO:0031975	0.151417	0.00701013	0.0219645	84	ABCG2 AK2 ALOX5 ATCAY BOK BCL2L2 CALM1 CCND2 CDK4 CENPF CHCHD2 CLIC1 CHCHD6 CLN6 COX5A CPT2 COTL1 CYCS COX6A1 DTL ECT2 GCAT GCH1 GIMAP5 GRK5 IL15RA KPNA4 KPNA2 LBR LRMP LTC4S MDH2 MRPS25 MNS1 MRPL41 MRPL14 MRPL18 MRPL39 MRPL36 MTCH1 MRTO4 NDUFA13 MTCH2 NDUFA9 MTX1 NDUFA11 NDUFB6 NDUFB10 NRGN NDUFB5 NME1 NUTF2 OCIAD2 NUP62CL OMA1 PHB2 PEMT PLA2G4A PRELID1 RANBP1 RAC2 RCC1 RHBDL2 SDHD S100A6 SLC25A…	1080	746	13366
GO	DNA-dependent DNA replication	GO:0006261	0.152319	0.00706062	0.0726271	14	ALYREF CCNE1 CCNE2 HMGA1 MCMBP MCM3 NUCKS1 ORC1 POLG2 RNASEH2A RPA3 SLBP TONSL TOP2A	109	746	13366
REACTOME	Kinesins	R-HSA-983189	0.152319	0.00707547	0.138631	7	CENPE KIF11 KIF23 KIF22 KIFC1 KIF18B RACGAP1	36	746	13366
C2	DELPUECH_FOXO3_TARGETS_DN	M2314	0.152319	0.00707547	0.138631	7	AURKA CENPF KIF22 MB MKI67 NEK2 UBE2C	36	746	13366
REACTOME	Developmental Biology	R-HSA-1266738	0.152522	0.00709277	0.026218	63	ACTR2 ACTR3 APH1A ARPC1A ARPC2 AP2S1 CALM1 CD72 CDH2 CDK4 CNTNAP1 CSNK2B CSF2RB DOK5 DPYSL2 DOK2 DUSP4 DOK1 EZH2 EPHA3 GFRA2 H2AFX INSM1 IL2RA KRT20 KRT6B KRT6A KRT78 KRT15 MAPK1 MED11 MED30 MMP9 MYL6 PFN1 POLR2D PPARG PSMA2 PSMB7 PSMB5 PSMB3 PSMA1 PSMB6 PSMA6 PSMC5 PSMB9 PSMC4 PSMD7 PSMA7 PSMB2 PSMA5 PSMD4 PSMD13 PSMD14 PSMB10 PSMD8 PSMB4 PSMB1 RAC2 RHOG RBBP7 RPTN SCN3B	768	746	13366
GO	DNA metabolic process	GO:0006259	0.15265	0.00710661	0.0273963	56	ALYREF CDCA5 CCNE1 CDK1 CCNE2 CDC25C CENPF CHRAC1 CHAF1B CHEK1 COPS5 DCTPP1 DTL DUT DNMT3B EXO1 EZH2 FANCI FAM111A HELLS H2AFX GTF2H4 HMGB2 HMGN1 HMGB3 HMGA1 KCTD13 ISG20 KIF22 KPNA2 LEF1 MCMBP MCM3 MKI67 MORF4L2 NME1 NUCKS1 ORC1 POLR2D POLG2 PSMD14 RNASEH2A RBMS1 RBBP7 RRM2 RPA3 SLBP SMARCB1 SWI5 TDRKH TDRD5 TONSL TOP2A UBE2I TYMS UHRF1	673	746	13366
GO	pyrimidine nucleotide biosynthetic process	GO:0006221	0.152942	0.00715175	0.166409	6	CMPK1 DUT ERH NME1 TBPL1 TYMS	27	746	13366
GO	cyclin-dependent protein serine/threonine kinase regulator activity	GO:0016538	0.152942	0.00715175	0.166409	6	CCNE1 CCNE2 CCNB1 CDK4 CKS2 CKS1B	27	746	13366
GO	T cell homeostasis	GO:0043029	0.152942	0.00715175	0.166409	6	CCNB2 IL2RA RIPK3 SIT1 SIVA1 SLC46A2	27	746	13366
C2	BIOCARTA_RHO_PATHWAY	M1001	0.152942	0.00715175	0.166409	6	ACTR2 ACTR3 ARPC1A ARPC2 PFN1 PIP5K1B	27	746	13366
C2	ONKEN_UVEAL_MELANOMA_UP	M12490	0.155468	0.00728355	0.0278872	57	ACTR3 ANP32E ARPC2 BASP1 CALM1 CDK1 CCND2 CCNA2 CKS2 COPS5 COTL1 DNAJC13 DUSP14 DLGAP5 EMP3 EIF4E2 FAM49B FKBP1A GCH1 H2AFX HMGB2 IFITM2 IFITM1 IFITM3 KDELR3 KNOP1 KPNA2 LAPTM5 LGALS1 ME2 MAP2K3 MPHOSPH9 NANS MTX1 NQO1 NXN P4HA2 PFN1 PGAM1 PDLIM1 POMP PSMB9 PSMA7 PSMD14 PSMB1 RMDN1 RBMS1 SEPT2 S100A6 SH3BGRL3 SNRPA1 SOD2 TNFAIP8 TSC22D1 TYMS UBE2K UBE2S	681	746	13366
KEGG	Measles	ko05162	0.155468	0.00728595	0.0824846	13	CCNE1 CCNE2 CCND2 CDK4 CSNK2B DOK1 EIF2S1 IFNGR2 IL13 IL12A IRF3 IL2RA TRAF6	94	746	13366
GO	regulation of mitotic sister chromatid separation	GO:0010965	0.15658	0.00735422	0.1181	8	CCNB1 CENPE CENPF DLGAP5 PLK1 TACC3 UBE2C TTK	46	746	13366
GO	regulation of chromosome separation	GO:1905818	0.15658	0.00735422	0.1181	8	CCNB1 CENPE CENPF DLGAP5 PLK1 TACC3 UBE2C TTK	46	746	13366
GO	meiotic cell cycle	GO:0051321	0.158405	0.0074481	0.0579592	19	ACTR2 ACTR3 AURKA CCNE1 CCNE2 CKS2 CYP26B1 EXO1 H2AFX MNS1 MKI67 NEK2 PLK1 PRKAR1A PSMD13 RSPH1 TDRKH TOP2A TTK	167	746	13366
GO	negative regulation of cellular protein metabolic process	GO:0032269	0.159254	0.00749624	0.0235859	74	ADORA2A ARL6IP1 BIRC5 CALM1 CDK1 CCNB1 CDC20 CENPF CNOT8 CNOT6L DBNDD2 DUSP14 DNMT3B DUSP4 FABP1 ELAVL1 EIF2S1 EIF4E2 FKBP1A GFRA2 GFI1B H2AFY GREM1 INSM1 LEF1 MMP9 NIFK NXN PBK PLK1 PSMA2 PSMB7 PSMB5 PSMB3 PSMA1 PSMB6 PSMA6 PSMC5 PSMB9 PSMC4 PSMD7 PSMA7 PRKAR1A PSMB2 PSMA5 PSMD4 PSMD13 PSMD14 PSMB10 PTEN PSMD8 PSMB4 PRG3 PSMB1 RNF4 RPL11 RTN4RL1 SAMSN1 SERPINB12 SFRP5 SERPINB2 SERPINB9 SERPINI1 …	932	746	13366
GO	protein-lipid complex remodeling	GO:0034368	0.161315	0.00763487	0.207345	5	APOA4 APOC3 APOA1 LIPG LIPC	19	746	13366
C2	REACTOME_G0_AND_EARLY_G1	M532	0.161315	0.00763487	0.207345	5	CCNE1 CDK1 CCNE2 CCNA2 TFDP1	19	746	13366
C2	REACTOME_KINESINS	M977	0.161315	0.00763487	0.207345	5	KIF11 KIF23 KIF22 KIFC1 RACGAP1	19	746	13366
C2	WEST_ADRENOCORTICAL_TUMOR_MARKERS_UP	M205	0.161315	0.00763487	0.207345	5	CDK1 NEK2 RRM2 TOP2A UBE2S	19	746	13366
C2	HAHTOLA_CTCL_CUTANEOUS	M2804	0.161315	0.00763487	0.207345	5	ARPC1A C1QBP ITM2A MMP9 PSMB3	19	746	13366
C2	WEI_MYCN_TARGETS_WITH_E_BOX	M12113	0.162399	0.00769459	0.0269153	57	ANP32E BASP1 BIRC5 AURKB CALM1 CDCA5 CCNE1 CDK1 CCNE2 CCND2 CCT7 CCT8 CENPA CHEK1 CLN6 DEPDC1B DCTPP1 DUSP14 EIF2S1 FAM83D GLRX3 HAMP HELLS IDI1 HMMR KPNA4 LSM6 MCMBP MAP2K3 MRPL41 MRPL14 MRPL18 MRPL39 MRPL36 MRTO4 MTCH2 NIFK PHF5A PPAT PPIH PSMG1 PSMA5 PSMD13 PSMD14 RCC1 RBBP7 RRM2 SLC1A2 SIVA1 SLC16A1 SRP19 SRM SUCLG1 UHRF1 TUBB6 UCHL3 YWHAH	689	746	13366
GO	regulation of cell-cell adhesion	GO:0022407	0.163599	0.00776287	0.0410617	31	ADORA2A ADAM8 APOA1 CD83 CD5 CXCL12 CYP26B1 CTLA4 FAM49B GIMAP5 GRAP2 ICOS IGFBP2 IL12A ITGAL IL2RA LEF1 LGALS1 MYB PDCD1LG2 PDCD1 PRELID1 PRKAR1A RAC2 RIPK3 SIT1 SLC46A2 TRAF6 TNFAIP8L2 ZAP70 ZNHIT1	320	746	13366
GO	response to interferon-gamma	GO:0034341	0.163599	0.0077683	0.0796034	13	CCL8 CCL20 CD40 GBP6 GCH1 HCK IFNGR2 IFITM2 IFITM1 IFITM3 IRF5 IRF3 IRF8	96	746	13366
GO	DNA damage response, signal transduction by p53 class mediator resulting in cell cycle arrest	GO:0006977	0.16712	0.00797664	0.102081	9	AURKA CASP2 CDK1 CCNB1 CDC25C CNOT8 CNOT6L PLAGL1 TFDP1	57	746	13366
GO	protein transmembrane transport	GO:0071806	0.16712	0.00797664	0.102081	9	BLOC1S3 NDUFA13 NUTF2 SEC61G SRP19 TIMM13 TOMM40L TOMM22 TOMM20	57	746	13366
C2	SESTO_RESPONSE_TO_UV_C1	M7933	0.16712	0.00797664	0.102081	9	CSNK2B MAP2K3 PSMA6 PSMA5 RNF4 SERPINB2 SNRPA1 SOD2 UBE2I	57	746	13366
GO	generation of precursor metabolites and energy	GO:0006091	0.16712	0.00797864	0.0379367	33	AK2 CALM1 COX5A CYCS COX6A1 ETFA GNG13 GNB4 GNG11 MDH2 NDUFA13 MTCH2 NDUFA9 NDUFA11 NDUFB6 NDUFB10 NDUFB5 PGAM1 PGAM2 PDHB POLG2 PPP1CA PRKAR1A SDHD SLC25A4 SLC25A3 SOD2 SUCLG1 UQCRC1 UQCR10 UQCRQ UCP2 UQCRFS1	352	746	13366
C2	KORKOLA_TERATOMA	M4623	0.167746	0.00803451	0.133376	7	AURKA CCNB1 CDC20 CENPA CKS2 DNMT3B DLGAP5	37	746	13366
C2	POMEROY_MEDULLOBLASTOMA_PROGNOSIS_UP	M18328	0.167746	0.00803451	0.133376	7	AMT AIP ASIC1 IRF3 MYL6 NDN SATB1	37	746	13366
KEGG	Oxidative phosphorylation	ko00190	0.167879	0.00805821	0.0782074	13	COX5A COX6A1 NDUFA13 NDUFA9 NDUFA11 NDUFB6 NDUFB10 NDUFB5 SDHD UQCRC1 UQCR10 UQCRQ UQCRFS1	97	746	13366
C2	MARZEC_IL2_SIGNALING_UP	M13984	0.167879	0.00805821	0.0782074	13	CCNE1 CCNE2 CCND2 CSF2RB CXCL12 DUSP4 IL13 IL2RA POLR2D PPAT SERPINB9 TNFRSF9 TNFAIP8	97	746	13366
C2	REACTOME_OPIOID_SIGNALLING	M6467	0.171004	0.00821703	0.0912456	10	CALM1 GNG13 GNB4 GNG11 MAPK1 PPP3R1 PLA2G4A PLCB2 PPP1CA PRKAR1A	68	746	13366
GO	nuclear chromosome	GO:0000228	0.171257	0.00827623	0.0337064	41	ALYREF ANP32E BIRC5 AURKB AURKA CDCA5 CDK1 CCNB1 CENPE CENPA CHRAC1 CHAF1B CHEK1 DNMT3B EZH2 H2AFY HIST1H1A HIST1H1E H2AFX HMGB2 MCMBP MCM3 NEK2 NIFK NUCKS1 ORC1 PPP1CA PLK1 RCC1 RPA3 RSPH1 SATB1 SIN3B SMARCB1 TARDBP SWI5 TONSL TOP2A UBE2I UHRF1 ZNHIT1	458	746	13366
GO	cellular response to stress	GO:0033554	0.171257	0.00829137	0.0186912	109	ADAM8 APOA4 APOA1 ASNA1 BOK BCL2L2 AURKA CASP2 CDCA5 CDK1 CCNB1 CCNA2 CDC25C CHAF1B CHCHD6 CNOT8 CHEK1 CNOT6L CREB3 COPS5 CRIP1 CTLA4 DCTPP1 DTL EDEM1 DNMT3B ECT2 EXO1 EGLN3 FABP1 EZH2 ERP44 EIF2S1 FANCI FGF14 H2AFX GTF2H4 HMGB2 HMGN1 HMGA1 HNRNPL KDELR3 IRF3 KIF22 KRT20 KRT6A KRT15 MAPK1 MMP9 MKI67 MORF4L2 MYDGF MYB NQO1 NUCKS1 PDK3 PENK PITHD1 POLR2D PLAGL1 POLG2 PPARG PPP1CA PLK1 PSMA2 PSMB7 P…	1463	746	13366
GO	response to stress	GO:0006950	0.171257	0.00829202	0.0142457	190	ACTR2 ADORA2A ADAM8 AHCY ALOX5 ARF4 APOA4 APOC3 APOA1 ASNA1 BOK BCL2L2 BLOC1S3 AURKA C1QBP CASP2 CD83 CDCA5 CDK1 CD180 CCNB1 CCNA2 CDC25C CCL8 CDK4 CCL20 CD40 CHAF1B CLIC1 CHCHD6 CFB CHST2 CNOT8 CHEK1 CNOT6L CREB3 COPS5 CRIP1 CXCL11 COTL1 CXCL12 CYP26B1 CYCS CTLA4 DCTPP1 DTL EDEM1 DNMT3B ECT2 EXO1 EGLN3 FABP1 EZH2 ERP44 EIF2S1 FANCI FGF14 FAM111A GBP6 GCH1 GMPR GRAP2 HCK HAMP H2AFX GTF2H4 HMGB2 I…	2712	746	13366
GO	chromatin remodeling at centromere	GO:0031055	0.171257	0.00829989	0.158472	6	CENPW CENPI CENPM CENPA HELLS RBBP7	28	746	13366
GO	G2 DNA damage checkpoint	GO:0031572	0.171257	0.00829989	0.158472	6	CDK1 CCNA2 CHEK1 DTL FANCI PLK1	28	746	13366
GO	plasma lipoprotein particle	GO:0034358	0.171257	0.00829989	0.158472	6	APOA4 APOC3 APOA1 LIPC SAA2 SAA1	28	746	13366
GO	peptide transmembrane transporter activity	GO:1904680	0.171257	0.00829989	0.158472	6	BLOC1S3 NUTF2 SEC61G TOMM40L TOMM22 TOMM20	28	746	13366
C2	ZHAN_VARIABLE_EARLY_DIFFERENTIATION_GENES_DN	M16104	0.171257	0.00829989	0.158472	6	CCT5 CCNB1 CDK4 FBL PSMC5 PSMD4	28	746	13366
GO	energy derivation by oxidation of organic compounds	GO:0015980	0.17468	0.00847479	0.0415022	29	CALM1 COX5A CYCS COX6A1 ETFA GNG13 GNB4 GNG11 MDH2 NDUFA13 MTCH2 NDUFA9 NDUFA11 NDUFB6 NDUFB10 NDUFB5 PDHB POLG2 PPP1CA PRKAR1A SDHD SLC25A4 SOD2 SUCLG1 UQCRC1 UQCR10 UQCRQ UCP2 UQCRFS1	298	746	13366
C2	ROZANOV_MMP14_TARGETS_UP	M12890	0.175759	0.0085606	0.0492096	23	ADORA2A C1QTNF6 CDCA7 CD83 CCND2 CCL20 CXXC5 DOK1 FKBP1A FLI1 H2AFY HMGN1 IFITM2 IFITM1 IGFBP2 ISG20 ITM2A LYPD6B NCF2 NXN PDLIM1 PPARG RCC1	219	746	13366
KEGG	MicroRNAs in cancer	hsa05206	0.175759	0.00858652	0.0644875	16	BCL2L2 CDCA5 CCNE1 CCNE2 CCND2 CDC25C DNMT3B E2F2 EZH2 KIF23 MAPK1 MMP9 PTEN STMN1 UBE2I VIM	133	746	13366
C2	KEGG_ALZHEIMERS_DISEASE	M16024	0.175759	0.00858652	0.0644875	16	APH1A CALM1 COX5A CYCS COX6A1 MAPK1 NDUFA9 NDUFB6 NDUFB10 NDUFB5 PPP3R1 PLCB2 SDHD UQCRC1 UQCRQ UQCRFS1	133	746	13366
GO	condensed chromosome outer kinetochore	GO:0000940	0.175759	0.00859065	0.27752	4	CCNB1 CENPE CENPF PLK1	12	746	13366
GO	kinetochore organization	GO:0051383	0.175759	0.00859065	0.27752	4	CENPW CENPE CENPF CENPA	12	746	13366
GO	proteasome binding	GO:0070628	0.175759	0.00859065	0.27752	4	ADRM1 PSMG1 PSMB9 PSMD14	12	746	13366
C2	BOWIE_RESPONSE_TO_EXTRACELLULAR_MATRIX	M6162	0.175759	0.00859065	0.27752	4	IFI35 IFITM1 PSMB9 PSMB10	12	746	13366
GO	positive regulation of T cell activation	GO:0050870	0.17755	0.00868735	0.0582807	17	ADAM8 CD83 CD5 CTLA4 FAM49B GIMAP5 GRAP2 ICOS IGFBP2 IL12A IL2RA LGALS1 MYB PDCD1LG2 PDCD1 TRAF6 ZAP70	149	746	13366
GO	signal transduction involved in mitotic G1 DNA damage checkpoint	GO:0072431	0.179339	0.00878799	0.0993592	9	AURKA CASP2 CDK1 CCNB1 CDC25C CNOT8 CNOT6L PLAGL1 TFDP1	58	746	13366
GO	regulation of cysteine-type endopeptidase activity involved in apoptotic process	GO:0043281	0.181886	0.00892767	0.0540133	19	ADORA2A ARL6IP1 ANP32B BOK BIRC5 CASP2 CYCS DLC1 EGLN3 FABP1 LEF1 MMP9 MTCH1 NDUFA13 MTCH2 PPARG SERPINB9 TFAP2B TNFAIP8	173	746	13366
GO	pyrimidine-containing compound biosynthetic process	GO:0072528	0.184497	0.00908584	0.128397	7	CMPK1 DCK DUT ERH NME1 TBPL1 TYMS	38	746	13366
REACTOME	Cooperation of PDCL (PhLP1) and TRiC/CCT in G-protein beta folding	R-HSA-6814122	0.184497	0.00908584	0.128397	7	CCT5 CCT7 CCT8 CSNK2B GNG13 GNB4 GNG11	38	746	13366
C2	BOHN_PRIMARY_IMMUNODEFICIENCY_SYNDROM_UP	M7603	0.184497	0.00908584	0.128397	7	CENPE DLGAP5 KLK1 MKI67 MORF4L2 TOP2A UBE2C	38	746	13366
C2	REACTOME_MRNA_SPLICING	M14033	0.184497	0.00913142	0.0741867	13	ALYREF HNRNPL HNRNPF PCBP2 PHF5A POLR2D RBM8A SF3B6 SNRNP40 SRSF6 SNRPB SNRPA1 SRSF1	100	746	13366
GO	pyrimidine nucleoside triphosphate metabolic process	GO:0009147	0.184497	0.00913202	0.194187	5	DCTPP1 DUT NME1 TBPL1 TYMS	20	746	13366
GO	macromolecular complex remodeling	GO:0034367	0.184497	0.00913202	0.194187	5	APOA4 APOC3 APOA1 LIPG LIPC	20	746	13366
GO	cysteine-type endopeptidase inhibitor activity involved in apoptotic process	GO:0043027	0.184497	0.00913202	0.194187	5	BIRC5 LEF1 SERPINB9 TFAP2B TNFAIP8	20	746	13366
REACTOME	Formation of tubulin folding intermediates by CCT/TriC	R-HSA-389960	0.184497	0.00913202	0.194187	5	CCT5 CCT7 CCT8 TUBB6 TUBA1B	20	746	13366
C2	TENEDINI_MEGAKARYOCYTE_MARKERS	M6752	0.184523	0.00914284	0.110853	8	BCL2L2 CCNE1 CDK1 CCNE2 CCNB1 CXCL12 FLI1 MYB	48	746	13366
GO	response to ethanol	GO:0045471	0.184592	0.00915574	0.0627053	16	ACTR2 BGLAP CCNE1 CDK1 HAMP IL13 NQO1 NEU2 PENK PEMT PSMD14 PTEN SOD2 UNC79 TYMS UGT1A1	135	746	13366
C2	VERHAAK_GLIOBLASTOMA_MESENCHYMAL	M2122	0.18616	0.00924316	0.0533821	19	ALOX5 CLIC1 CYTIP EMP3 IL15RA LAPTM5 LGALS1 NCF2 NPC2 P4HA2 RAC2 RHOG RBMS1 S100A4 SLC16A3 SYNGR2 TNFAIP8 TRPM2 UCP2	174	746	13366
GO	cytosol	GO:0005829	0.188032	0.00935552	0.0116404	280	ACTR2 ACTR3 AMPH ALYREF AK2 ADRM1 AIP AHCY ALOX5 ARF4 APOA4 APOA1 ARL6IP1 ARHGAP11A ARHGDIB ARPC1A AP1M1 ARHGAP40 ARPC2 AP2S1 ATPAF2 BIRC5 BCL2L2 AURKB B9D2 BORA B9D1 BRD7 BLOC1S3 AURKA C1QBP BRWD1 CASP2 CALM1 CDCA7 CDCA5 CCNE1 CCT5 CDK1 CCNE2 CCR10 CDCA8 CCND2 CCNB1 CCNA2 CDC25C CENPI CCT7 CCNB2 CDKN3 CENPE CDCA3 CDK4 CENPM CCT8 CDC20 CENPF CD79B CENPA CCNF CHAF1B CMPK1 CHCHD6 CHMP6 CNOT8 CHEK1 …	4151	746	13366
GO	signal transduction by protein phosphorylation	GO:0023014	0.192032	0.00957253	0.0360786	34	APOA1 CALM1 CSF2RB DOK5 DUSP4 FGF14 GFRA2 IQGAP3 KCNH8 IL2RA MAPK1 MAP2K3 PSMA2 PSMB7 PSMB5 PSMB3 PSMA1 PSMB6 PSMA6 PSMC5 PSMB9 PSMC4 PSMD7 PSMA7 PSMB2 PSMA5 PSMD4 PSMD13 PSMD14 PSMB10 PSMD8 PSMB4 PSMB1 TRAF6	370	746	13366
C2	PID_AURORA_A_PATHWAY	M242	0.192032	0.00957433	0.151083	6	BIRC5 AURKB AURKA CENPA DLGAP5 TACC3	29	746	13366
GO	regulation of leukocyte chemotaxis	GO:0002688	0.192589	0.00961203	0.0799892	11	C1QBP BST1 CREB3 CXCL11 CXCL12 GPSM3 GREM1 IL12A RAC2 SELL STAP1	81	746	13366
GO	regulation of metaphase/anaphase transition of cell cycle	GO:1902099	0.193155	0.00966023	0.0967291	9	CCNB1 CENPE CDC20 CENPF DLGAP5 PLK1 PTEN UBE2C TTK	59	746	13366
C2	PID_RB_1PATHWAY	M279	0.193155	0.00966023	0.0967291	9	BGLAP CCNE1 CCND2 CCNA2 CDK4 E2F2 PPARG SMARCB1 TFDP1	59	746	13366
GO	cellular protein complex assembly	GO:0043623	0.194032	0.0097141	0.0383044	32	ADRM1 ARPC2 AP2S1 ATPAF2 CENPW CENPE CENPF CENPA CSNK2B DNAAF3 FCHO1 FKBP1A GREM1 NDUFA13 NDUFA9 NDUFA11 NDUFB6 NDUFB10 NDUFB5 POMP PSMG1 PSMD4 PSMD13 PSMD8 SDHAF1 SRP19 TOMM20 UBE2C UQCR10 UBE2K UBE2S WAS	340	746	13366
REACTOME	Signaling by Insulin receptor	R-HSA-74752	0.194621	0.00975707	0.041309	27	CALM1 CSF2RB DUSP4 GFRA2 IL2RA MAPK1 PSMA2 PSMB7 PSMB5 PSMB3 PSMA1 PSMB6 PSMA6 PSMC5 PSMB9 PSMC4 PSMD7 PSMA7 PSMB2 PSMA5 PSMD4 PSMD13 PSMD14 PSMB10 PSMD8 PSMB4 PSMB1	278	746	13366
C2	SCHUHMACHER_MYC_TARGETS_UP	M12243	0.194621	0.00977107	0.0870439	10	AHCY CDK4 CYCS NME1 PPAT RANBP1 RCC1 SLC16A1 SRM UCHL3	70	746	13366
GO	mitochondrial outer membrane translocase complex	GO:0005742	0.194621	0.00981394	0.444187	3	TOMM40L TOMM22 TOMM20	6	746	13366
GO	anaphase-promoting complex binding	GO:0010997	0.194621	0.00981394	0.444187	3	CDC20 PLK1 PTEN	6	746	13366
GO	mitotic spindle midzone assembly	GO:0051256	0.194621	0.00981394	0.444187	3	AURKB KIF23 RACGAP1	6	746	13366
GO	positive regulation of cellular respiration	GO:1901857	0.194621	0.00981394	0.444187	3	CDK1 CCNB1 PRELID1	6	746	13366
GO	regulation of NADP metabolic process	GO:1902031	0.194621	0.00981394	0.444187	3	ME2 PGAM1 PGAM2	6	746	13366
REACTOME	mRNA Splicing	R-HSA-72172	0.196446	0.00993639	0.0521413	19	ALYREF CPSF4 ELAVL1 HNRNPL HNRNPF LSM6 MAGOHB PCBP2 PHF5A POLR2D PPIH RBM8A SF3B6 SNRNP40 SRSF6 SNRPB SNRPA1 SRSF1 SNRNP25	176	746	13366
REACTOME	DNA Damage/Telomere Stress Induced Senescence	R-HSA-2559586	0.201924	0.0102343	0.123674	7	CCNE1 CCNE2 CCNA2 HIST1H1A HIST1H1E H2AFX HMGA1	39	746	13366
C2	APPIERTO_RESPONSE_TO_FENRETINIDE_DN	M14265	0.201924	0.0102343	0.123674	7	FLI1 IFITM2 IFITM3 MDH2 PPIH SERPINB2 UQCR10	39	746	13366
GO	positive regulation of leukocyte cell-cell adhesion	GO:1903039	0.203452	0.0103327	0.0566867	18	ADAM8 CD83 CD5 CTLA4 FAM49B GIMAP5 GRAP2 ICOS IGFBP2 IL12A ITGAL IL2RA LGALS1 MYB PDCD1LG2 PDCD1 TRAF6 ZAP70	160	746	13366
GO	leukocyte activation	GO:0045321	0.210422	0.0107509	0.0258769	58	ACTR2 ADAM8 ALOX5 AP1M1 BST1 CD180 CCT8 CD40 CD79B CSNK2B CRIP3 COTL1 CXCL12 CYP26B1 DOCK10 DNAJC13 EXO1 ERP44 FKBP1A FLT3 GIMAP5 HGSNAT HELLS IL13 ITGAL ITM2A LEF1 LGALS1 LRMP MAPK1 MCEMP1 MFNG MMP9 NPC2 PGAM1 PIK3CG PSMA2 PSMB7 PSMD7 PSMA5 PSMD13 PSMD14 PSMB10 PRG3 PRG2 PSMB1 RIPK3 RHOG SATB1 SELL SERPINB12 SLA2 THEMIS TRAF6 TRPM2 TXK WAS ZAP70	710	746	13366
GO	eukaryotic 48S preinitiation complex	GO:0033290	0.210422	0.0107673	0.251879	4	EIF3I EIF3G EIF3L EIF2S1	13	746	13366
GO	Arp2/3 complex-mediated actin nucleation	GO:0034314	0.210422	0.0107673	0.251879	4	ACTR2 ACTR3 ARPC1A ARPC2	13	746	13366
GO	regulation of protein localization to chromosome, telomeric region	GO:1904814	0.210422	0.0107673	0.251879	4	CCT5 CCT7 CCT8 H2AFY	13	746	13366
C2	FERRANDO_LYL1_NEIGHBORS	M4175	0.210422	0.0107673	0.251879	4	CCND2 LSP1 SELL SOD2	13	746	13366
C2	DORMOY_ELAVL1_TARGETS	M2323	0.210422	0.0107673	0.251879	4	CCNA2 CDKN3 PDCD1LG2 RBM8A	13	746	13366
GO	mitochondrial part	GO:0044429	0.210422	0.0107736	0.0230731	68	ABCG2 AMT AK2 ATCAY BOK BCL2L2 BCKDHB C1QBP CALM1 CDK1 CCNB1 CHCHD2 CHCHD6 COX5A CPT2 CYCS COX6A1 ETFA FASTK GCAT GIMAP5 ME2 MDH2 MRPS25 MRPL41 MRPL14 MRPL18 MRPL39 MRPL36 MTCH1 NDUFA13 MTCH2 NDUFA9 MTX1 NDUFA11 NDUFB6 NDUFB10 NRGN NDUFB5 NME1 OCIAD2 OMA1 PHB2 PDK3 PEMT PDHB PLA2G4A POLG2 PRELID1 RHBDL2 SDHD SDHAF1 SLC25A4 SLC25A3 SOD2 SUCLG1 TIMM13 TMEM14C TOMM40L TOMM22 TOMM20 TST UQCRC1 UQCR10…	862	746	13366
GO	nucleobase-containing small molecule interconversion	GO:0015949	0.211106	0.0108195	0.182282	5	AK2 CMPK1 GUK1 NME1 RRM2	21	746	13366
GO	regulation of endopeptidase activity	GO:0052548	0.211772	0.0108646	0.0410726	28	ADORA2A ADRM1 ARL6IP1 ANP32B BOK BIRC5 CASP2 CYCS DLC1 EGLN3 FABP1 LEF1 MMP9 MTCH1 NDUFA13 MTCH2 PPARG PRELID1 PSMB9 PSMD14 SERPINB12 SERPINB2 SERPINB9 SERPINI1 SPOCK3 TFAP2B TNFAIP8 WFDC12	289	746	13366
GO	superoxide metabolic process	GO:0006801	0.213204	0.010982	0.144187	6	APOA4 NCF2 NOXA1 NQO1 PRG3 SOD2	30	746	13366
GO	protein-lipid complex	GO:0032994	0.213204	0.010982	0.144187	6	APOA4 APOC3 APOA1 LIPC SAA2 SAA1	30	746	13366
C2	HU_ANGIOGENESIS_DN	M18833	0.213204	0.010982	0.144187	6	CKS2 HMGN1 ITM2A NDUFB6 PSMB1 RPA3	30	746	13366
C2	HERNANDEZ_MITOTIC_ARREST_BY_DOCETAXEL_1_DN	M1187	0.213204	0.010982	0.144187	6	CDK1 CKS1B DTL DPYSL2 SLC29A1 UBE2C	30	746	13366
REACTOME	VEGFA-VEGFR2 Pathway	R-HSA-4420097	0.213277	0.0109968	0.0407385	28	CALM1 CSF2RB DUSP4 GFRA2 IL2RA MAPK1 NCF2 PSMA2 PSMB7 PSMB5 PSMB3 PSMA1 PSMB6 PSMA6 PSMC5 PSMB9 PSMC4 PSMD7 PSMA7 PSMB2 PSMA5 PSMD4 PSMD13 PSMD14 PSMB10 PSMD8 PSMB4 PSMB1	290	746	13366
C2	DAIRKEE_CANCER_PRONE_RESPONSE_BPA_E2	M18086	0.214431	0.0110674	0.0691867	13	ANP32B EIF2S1 FBL HMGB2 HMGA1 HMGN2 LBR PGAM2 PSMA6 PSMB2 RRM2 RPL29 S100A4	104	746	13366
GO	positive regulation of nuclear division	GO:0051785	0.217491	0.0112366	0.104187	8	BIRC5 AURKA CDCA5 DLGAP5 H2AFY PHB2 RANBP1 UBE2C	50	746	13366
GO	chromatin remodeling	GO:0006338	0.217734	0.0112603	0.066138	15	ANP32E CENPW CENPI CENPM CENPA CHRAC1 CHEK1 HELLS HMGA1 MORF4L2 MYB RBBP7 SATB1 SMARCB1 ZNHIT1	123	746	13366
GO	response to virus	GO:0009615	0.220384	0.0114202	0.0511386	20	CCT5 CCL8 CD40 CXCL12 FAM111A IFNGR2 HMGA1 IFITM2 IFITM1 IFITM3 IL12A IRF5 ISG20 IRF3 NPC2 PCBP2 PENK PSMA2 PSMB9 STMN1	187	746	13366
GO	regulation of cysteine-type endopeptidase activity	GO:2000116	0.220384	0.0114202	0.0511386	20	ADORA2A ARL6IP1 ANP32B BOK BIRC5 CASP2 CYCS DLC1 EGLN3 FABP1 LEF1 MMP9 MTCH1 NDUFA13 MTCH2 PPARG PSMB9 SERPINB9 TFAP2B TNFAIP8	187	746	13366
C2	KOKKINAKIS_METHIONINE_DEPRIVATION_96HR_DN	M170	0.222459	0.0115392	0.0830756	10	BIRC5 AURKB CALM1 CDK1 CCNE2 CCNB1 CCNB2 LEF1 NOXA1 NME1	72	746	13366
GO	positive regulation of protein metabolic process	GO:0051247	0.223954	0.0116283	0.0185418	98	ADRM1 ADAM8 ANP32B BOK BRD7 AURKA C1QBP CASP2 CALM1 CDK1 CDK20 CCND2 CCNB1 CDH2 CCL8 CENPE CDK4 CDC20 CCL20 CD40 CKS2 CKS1B CLN6 CSNK2B CYCS DLC1 EDEM1 DNMT3B ECT2 EGLN3 ELAVL1 EZH2 FANCI FKBP1A GFRA2 FLT3 HAMP GREM1 HNRNPL IL13 IL12A IQGAP3 KLKB1 MAPK1 MAP2K3 MMP9 MTCH1 MYDGF NDUFA13 MTCH2 MYB PHB2 PIK3CG PEMT POLR2D PLGRKT PPARG PLK1 PSMA2 PRELID1 PSMB7 PSMB5 PSMB3 PSMA1 PSMB6 PSMA6 PSMC5 PSMB9…	1318	746	13366
REACTOME	RHO GTPases Activate Formins	R-HSA-5663220	0.223982	0.0116474	0.0679963	13	BIRC5 AURKB B9D2 CDCA8 CENPI CENPE CENPM CDC20 CENPF CENPA PFN1 PLK1 SPC25	105	746	13366
REACTOME	Protein folding	R-HSA-391251	0.223982	0.0116529	0.0775201	12	CCNE1 CCT5 CCNE2 CCT7 CCT8 CSNK2B GNG13 GNB4 GNG11 PFDN4 TUBB6 TUBA1B	90	746	13366
GO	regulation of immune effector process	GO:0002697	0.226086	0.011774	0.0361087	33	APOA1 AP1M1 AP2S1 C1QBP CD37 CD40 CHAF1B CFB CREB3 FABP1 EIF2S1 FGF14 FAM49B GIMAP5 HCK IL13 IL12A IRF3 IL27RA IL2RA KRT6A MYB PCBP2 PHB2 PGC RAC2 RIPK3 SERPINB9 SNRPB STAP1 TRAF6 WAS ZAP70	359	746	13366
C2	ACEVEDO_LIVER_TUMOR_VS_NORMAL_ADJACENT_TISSUE_UP	M4950	0.226466	0.0118054	0.0250087	59	AHCY AURKA C1QBP CCNA2 CCT8 CDC20 CDK2AP2 CKS2 CKS1B COX6A1 DCTPP1 DTL DOCK10 DYNLRB1 FAM83D GNG11 H2AFX GTF2H4 HMGB2 IDI1 KPNA2 LRRC42 MCM3 MRPL18 MORF4L2 MRPL36 MUC13 MYDGF NANS MTX1 NDUFB6 NDUFB5 OSTC P4HA2 PFN1 PLGRKT PPAT PPP1CA PSMB5 PSMG1 PSMB2 PSMB4 RANBP1 RNASEH2A RBBP7 RPA3 S100A10 SEC61G SLC25A4 SF3B6 SNRPB SOWAHA STXBP6 TFDP1 TMEM14C TYMS UFM1 UBE2S YIF1B	730	746	13366
GO	macromolecular complex subunit organization	GO:0043933	0.226741	0.0118315	0.0149546	153	ACTR2 ACTR3 ADRM1 APOA4 APOC3 APOA1 ANP32B ANP32E ARPC1A ASIC1 ARPC2 AP2S1 BOK ATPAF2 BIRC5 AURKB AURKA C1QBP C1QTNF6 CDK1 CENPW CCNB1 CDH2 CENPI CENPE CDK4 CENPM CCT8 CENPF CD40 CD79B CENPA CHRAC1 CHAF1B CKS2 CHMP6 CHEK1 CSNK2B DCTPP1 DUT DNMT3B DNAAF3 ECT2 EIF3I EIF3G EZH2 EIF3L FCHO1 FBL FRAT1 FKBP1A GFI1B GCH1 H2AFY HIST1H1A HGSNAT HIST1H1E HELLS H2AFX GTF2H4 GREM1 HMGB2 HMGN1 HMGB3 HMGA1 KCT…	2162	746	13366
GO	negative regulation of protein metabolic process	GO:0051248	0.2292	0.0119716	0.0209564	77	ADORA2A APOA4 ARL6IP1 BIRC5 CALM1 CDK1 CCNB1 CDC20 CENPF CNOT8 CNOT6L DBNDD2 DUSP14 DNMT3B DUSP4 FABP1 ELAVL1 EIF2S1 EIF4E2 FKBP1A GFRA2 GFI1B H2AFY GREM1 INSM1 ITM2A LEF1 MMP9 NIFK NXN PBK PLK1 PSMA2 PSMB7 PSMB5 PSMB3 PSMA1 PSMB6 PSMA6 PSMC5 PSMB9 PSMC4 PSMD7 PSMA7 PRKAR1A PSMB2 PSMA5 PSMD4 PSMD13 PSMD14 PSMB10 PTEN PSMD8 PSMB4 PRG3 PSMB1 RNF4 RPL11 RTN4RL1 SAMSN1 SERPINB12 SFRP5 SERPINB2 SERPIN…	1003	746	13366
REACTOME	Signaling by VEGF	R-HSA-194138	0.235671	0.0123218	0.0384628	28	CALM1 CSF2RB DUSP4 GFRA2 IL2RA MAPK1 NCF2 PSMA2 PSMB7 PSMB5 PSMB3 PSMA1 PSMB6 PSMA6 PSMC5 PSMB9 PSMC4 PSMD7 PSMA7 PSMB2 PSMA5 PSMD4 PSMD13 PSMD14 PSMB10 PSMD8 PSMB4 PSMB1	297	746	13366
GO	sterol transport	GO:0015918	0.23706	0.0124066	0.101049	8	ABCG2 APOA4 APOC3 APOA1 LIPG LIPC NPC2 STARD4	51	746	13366
GO	cell surface receptor signaling pathway	GO:0007166	0.238239	0.0124892	0.0161085	125	ACTR2 ACTR3 ADORA2A ANGPTL1 ARF4 APOA1 APH1A ARPC1A ARPC2 AP2S1 BOK BCL2L2 B9D1 BRD7 CASP2 CALM1 CCNE1 CCR10 CD37 CCL8 CCL20 CD300LF CD40 CD79B CLEC2D CSNK2B CSF2RB CXCL11 CXCL12 CTLA4 DOK5 DOK2 DOK1 EPHA3 FGF14 FRAT1 FKBP1A GFRA2 GALR2 FLT3 GOT1 GRK5 GRAP2 HCK GREM1 IFI35 IFNGR2 IFT27 IFITM2 IFITM1 IFITM3 HNRNPF IL15RA IL12A IRF5 ISG20 IL25 ITGAL IRF3 IRF8 IL27RA IL2RA ITGB7 LEF1 MAPK1 MATK MMP9…	1738	746	13366
GO	regulation of cyclin-dependent protein serine/threonine kinase activity	GO:0000079	0.238239	0.0125088	0.081173	10	CCNE2 CCND2 CCNB1 CCNA2 CDC25C CDKN3 CKS2 CKS1B PLK1 PTEN	73	746	13366
C2	PUIFFE_INVASION_INHIBITED_BY_ASCITES_UP	M3737	0.238239	0.0125088	0.081173	10	CALM1 CDCA8 CENPA FKBP1A HMGB3 KPNA2 MCM3 SNX3 SNRPA1 TYMS	73	746	13366
REACTOME	RHO GTPases Activate WASPs and WAVEs	R-HSA-5663213	0.238239	0.0125298	0.137735	6	ACTR2 ACTR3 ARPC1A ARPC2 MAPK1 WAS	31	746	13366
C2	VALK_AML_WITH_CEBPA	M19586	0.238239	0.0125298	0.137735	6	BASP1 DLC1 HPGDS ITM2A SLC16A1 TUBB6	31	746	13366
GO	triglyceride catabolic process	GO:0019433	0.240678	0.0127078	0.171459	5	APOC3 APOA1 FABP9 FABP1 LIPC	22	746	13366
GO	response to hyperoxia	GO:0055093	0.240678	0.0127078	0.171459	5	ALOX5 CDK4 DNMT3B PPARG SOD2	22	746	13366
C2	REACTOME_PREFOLDIN_MEDIATED_TRANSFER_OF_SUBSTRATE_TO_CCT_TRIC	M16067	0.240678	0.0127078	0.171459	5	CCT5 CCT7 CCT8 PFDN4 TUBB6	22	746	13366
C2	YANG_BREAST_CANCER_ESR1_DN	M1293	0.240678	0.0127078	0.171459	5	CENPF GABRP LDHB LBR TUBB6	22	746	13366
GO	chromosome organization	GO:0051276	0.240967	0.0127355	0.0228252	67	ANP32B ANP32E BIRC5 AURKB B9D2 AURKA BRWD1 CDCA5 CCNE1 CDK1 CCNE2 CENPW CEP55 CDCA8 CCNB1 CENPI CENPE CENPM CDC20 CENPF CENPA CHRAC1 CHAF1B CHMP6 CHEK1 COPS5 DLGAP5 EXO1 EZH2 FBL GFI1B H2AFY HIST1H1A HIST1H1E HELLS H2AFX GTF2H4 HMGB2 HMGN1 HMGB3 HMGA1 KIF23 KIF22 KIFC1 KIF18B KNSTRN LEF1 MCMBP MCM3 MORF4L2 NCAPG MYB NEK2 NUCKS1 PHB2 PLK1 RACGAP1 RBBP7 RPA3 SATB1 SIN3B SMARCB1 SPC25 SPAG5 TOP2A UH…	852	746	13366
KEGG	Herpes simplex infection	ko05168	0.243116	0.0128616	0.0613742	15	ALYREF C1QBP CDK1 CSNK2B CYCS EIF2S1 IFNGR2 HMGN1 IL12A IRF3 PPP1CA SRSF6 SRSF1 TBPL1 TRAF6	128	746	13366
GO	phosphate-containing compound metabolic process	GO:0006796	0.243864	0.0129138	0.0142039	163	ABCG2 AGPAT4 ADORA2A AK2 ARF4 APOA4 APOA1 ASNA1 BIRC5 AURKB AURKA BST1 CALM1 CCNE1 CDK1 CDK20 CCNB1 CCNA2 CDC25C CDKN3 CCL8 CENPE CDK4 CCT8 CMPK1 CHEK1 CIT CSNK2B COX5A CSF2RB CYCS COX6A1 DCK DCTPP1 DOK5 DUSP14 DUT DUSP4 DLGAP5 ERH EPHA3 EIF2S1 FASTK FGF14 FXYD2 GFRA2 GALR2 FLT3 GBP6 GCH1 GMPR GNG11 GRK5 GRAP2 HCK GTF2H4 HINT1 GUK1 IFT27 IDI1 IDNK ICOS IQGAP3 KCNH8 IMPA2 IL2RA KIF11 KIF23 KIF22 K…	2328	746	13366
C2	REACTOME_INTERFERON_SIGNALING	M983	0.243921	0.0129294	0.0656821	13	EIF4E2 GBP6 IFI35 IFNGR2 IFITM2 IFITM1 IFITM3 IRF5 ISG20 IRF3 IRF8 KPNA4 KPNA2	107	746	13366
GO	negative regulation of organelle organization	GO:0010639	0.245883	0.0130461	0.0330756	36	BOK BIRC5 AURKB AVIL AURKA CCNB1 CDC20 CENPF CCNF CHEK1 DLC1 DNMT3B H2AFY HMGA1 KIF11 KIF23 KIFC1 KNSTRN NEK2 OMA1 PFN1 PLK1 PRELID1 PRKAR1A RANBP1 RACGAP1 RCC1 SMARCB1 SPC25 SPAG5 STMN2 STMN1 TMSB10 UBE2C TTK WAS	405	746	13366
C2	KEGG_OXIDATIVE_PHOSPHORYLATION	M19540	0.246314	0.0130856	0.073219	12	COX5A COX6A1 NDUFA9 NDUFA11 NDUFB6 NDUFB10 NDUFB5 SDHD UQCRC1 UQCR10 UQCRQ UQCRFS1	93	746	13366
REACTOME	mRNA Splicing - Major Pathway	R-HSA-72163	0.246314	0.0130944	0.0513296	18	ALYREF CPSF4 ELAVL1 HNRNPL HNRNPF LSM6 MAGOHB PCBP2 PHF5A POLR2D PPIH RBM8A SF3B6 SNRNP40 SRSF6 SNRPB SNRPA1 SRSF1	168	746	13366
GO	respiratory burst	GO:0045730	0.248411	0.01327	0.229901	4	HCK NCF2 PGAM1 PIK3CG	14	746	13366
GO	translation preinitiation complex	GO:0070993	0.248411	0.01327	0.229901	4	EIF3I EIF3G EIF3L EIF2S1	14	746	13366
GO	protein localization to chromosome, centromeric region	GO:0071459	0.248411	0.01327	0.229901	4	AURKB CDK1 CENPA TTK	14	746	13366
C2	BIOCARTA_TH1TH2_PATHWAY	M6705	0.248411	0.01327	0.229901	4	CD40 IFNGR2 IL12A IL2RA	14	746	13366
C2	ZHAN_LATE_DIFFERENTIATION_GENES_DN	M4230	0.248411	0.01327	0.229901	4	CKS2 KLK1 LRMP MYBL1	14	746	13366
GO	mitotic spindle elongation	GO:0000022	0.249999	0.0134709	0.372758	3	AURKB KIF23 RACGAP1	7	746	13366
GO	deoxyribonucleoside monophosphate biosynthetic process	GO:0009157	0.249999	0.0134709	0.372758	3	DCK DUT TYMS	7	746	13366
GO	ribonucleoside diphosphate biosynthetic process	GO:0009188	0.249999	0.0134709	0.372758	3	AK2 CMPK1 GUK1	7	746	13366
GO	malate dehydrogenase activity	GO:0016615	0.249999	0.0134709	0.372758	3	ME2 MDH2 PHGDH	7	746	13366
GO	spindle pole centrosome	GO:0031616	0.249999	0.0134709	0.372758	3	AURKB AURKA DLGAP5	7	746	13366
GO	Proteasome	GO:0032552	0.249999	0.0134709	0.372758	3	DCTPP1 DUT HIST1H1E	7	746	13366
GO	zona pellucida receptor complex	GO:0002199	0.249999	0.0134709	0.372758	3	CCT5 CCT7 CCT8	7	746	13366
GO	regulation of protein localization to Cajal body	GO:1904869	0.249999	0.0134709	0.372758	3	CCT5 CCT7 CCT8	7	746	13366
C2	IIZUKA_LIVER_CANCER_EARLY_RECURRENCE	M10382	0.249999	0.0134709	0.372758	3	CCND2 LAPTM5 VIM	7	746	13366
REACTOME	Opioid Signalling	R-HSA-111885	0.251012	0.0135384	0.0793219	10	CALM1 GNG13 GNB4 GNG11 MAPK1 PPP3R1 PLA2G4A PLCB2 PPP1CA PRKAR1A	74	746	13366
C2	KEGG_PARKINSONS_DISEASE	M7272	0.252364	0.0136611	0.0718463	12	COX5A CYCS COX6A1 NDUFA9 NDUFB6 NDUFB10 NDUFB5 SDHD SLC25A4 UQCRC1 UQCRQ UQCRFS1	94	746	13366
C2	LAIHO_COLORECTAL_CANCER_SERRATED_UP	M16586	0.252364	0.0136611	0.0718463	12	ANP32E ARPC2 DPYSL2 EMP3 LGALS1 MORF4L2 MON2 MYL6 NXN PLA2G4A PRKAR1A PSMD4	94	746	13366
GO	ATP-dependent chromatin remodeling	GO:0043044	0.252364	0.0136635	0.0980329	8	ANP32E CENPW CENPI CENPM CENPA RBBP7 SMARCB1 ZNHIT1	52	746	13366
C2	BROWNE_INTERFERON_RESPONSIVE_GENES	M9221	0.252364	0.0136635	0.0980329	8	CCL8 CXCL11 GCH1 GMPR IFI35 IL15RA ISG20 PSMB9	52	746	13366
KEGG	Non-alcoholic fatty liver disease (NAFLD)	hsa04932	0.25345	0.0137484	0.0595714	15	COX5A CYCS COX6A1 EIF2S1 NDUFA13 NDUFA9 NDUFA11 NDUFB6 NDUFB10 NDUFB5 SDHD UQCRC1 UQCR10 UQCRQ UQCRFS1	130	746	13366
REACTOME	Cellular Senescence	R-HSA-2559583	0.25345	0.0137484	0.0595714	15	CCNE1 CCNE2 CCNA2 CDK4 E2F2 EZH2 HIST1H1A HIST1H1E H2AFX HMGA1 MAPK1 MAP2K3 RBBP7 TFDP1 UBE2C	130	746	13366
C2	MARTINEZ_RESPONSE_TO_TRABECTEDIN_UP	M5190	0.254242	0.0138122	0.0870439	9	CYCS FKBP1A GUK1 IFITM2 IFITM1 IFITM3 NDUFA13 MYB S100A10	63	746	13366
GO	cellular component organization	GO:0016043	0.254242	0.0138176	0.0102793	330	ACTR2 ACTR3 ADORA2A AMPH ADRM1 ADAM8 AIP ARF4 APOA4 APOC3 APOA1 ARL6IP1 ASNA1 ANP32B ARHGDIB ANP32E APH1A ATCAY ARPC1A ASIC1 AP1M1 ARPC2 AP2S1 BOK BASP1 ATPAF2 BIRC5 AURKB B9D2 BORA B9D1 BLOC1S3 AVIL AURKA C1QBP BRWD1 C1QTNF6 CALM1 CD72 CDCA5 CCNE1 CDK1 CCNE2 CENPW CEP55 CDCA8 CCNB1 CCNA2 CDH2 CDC25C CENPI CDHR2 CCNB2 CDHR5 CENPE CDCA3 CDK4 CENPM CCT8 CDC20 CENPF CD40 CD79B CENPA CCNF CNTNAP1 CHC…	4993	746	13366
GO	regulation of viral process	GO:0050792	0.254514	0.0138456	0.0377351	29	AP1M1 AP2S1 C1QBP CHAF1B CREB3 FABP1 EIF2S1 FGF14 FAM111A HCK GTF2H4 IFITM2 IFITM1 IFITM3 ISG20 IL2RA KRT6A LEF1 LGALS1 NUCKS1 PCBP2 PFN1 POLR2D PPIH SMARCB1 SNRPB SNX3 TARDBP TOP2A	310	746	13366
GO	polymeric cytoskeletal fiber	GO:0099513	0.257222	0.0140116	0.0286145	45	ADORA2A BIRC5 AURKB AURKA CALM1 CCT5 CDK1 CCT7 CENPE CCT8 CDK2AP2 DNAH3 DPYSL2 DYNLRB2 DYNLRB1 FERMT1 HCK KIF11 KIF23 KIF22 KIFC1 KIF18B KNSTRN KRT20 KRT6B KRT6A KRT78 KRT15 MNS1 NEK2 NME1 PLK1 RACGAP1 RAC2 RMDN1 RGS19 RSPH1 SAA1 SPAG5 STMN1 TCP11L1 TUBB6 TUBA1B VIM WAS	533	746	13366
GO	organelle organization	GO:0006996	0.257222	0.0140194	0.0126891	204	ACTR2 ACTR3 AIP ARL6IP1 ASNA1 ANP32B ARHGDIB ANP32E ATCAY ARPC1A AP1M1 ARPC2 BOK BIRC5 AURKB B9D2 BORA B9D1 BLOC1S3 AVIL AURKA C1QBP BRWD1 CALM1 CDCA5 CCNE1 CDK1 CCNE2 CENPW CEP55 CDCA8 CCNB1 CCNA2 CDC25C CENPI CCNB2 CENPE CDCA3 CENPM CDC20 CENPF CENPA CCNF CNTNAP1 CHCHD2 CHRAC1 CHAF1B CKS2 CHCHD6 CHMP6 CHEK1 CLN6 CIT CORO2B COPS5 CYP26B1 CYCS DLC1 DPYSL2 DNAJC13 DNMT3B DYNLRB2 DNAAF3 DLGAP5 DYNL…	2978	746	13366
GO	positive regulation of telomere maintenance via telomerase	GO:0032212	0.260335	0.0142242	0.131687	6	AURKB CCT5 CCT7 CCT8 MAPK1 NEK2	32	746	13366
C2	KORKOLA_EMBRYONAL_CARCINOMA_UP	M12730	0.260335	0.0142242	0.131687	6	ARHGDIB CCND2 LDHB MAGOHB NDUFA9 PHB2	32	746	13366
REACTOME	Signal Transduction	R-HSA-162582	0.260335	0.0142294	0.0159045	124	ACTR2 ACTR3 ADORA2A ARHGEF39 APOA4 APOC3 APOA1 ARHGAP11A ARHGDIB APH1A ARPC1A ARHGAP40 ARHGEF33 ARPC2 AP2S1 BIRC5 AURKB B9D2 CASP2 CALM1 CCNE1 CDK1 CCR10 CDCA8 CDC25C CENPI CENPE CDK4 CENPM CDC20 CCL20 CENPF CENPA CHEK1 CIT CSNK2B CSF2RB CXCL11 CXCL12 CYP26B1 DEPDC7 DLC1 DEPDC1B DUSP4 ECT2 DOK1 FGD3 FRAT1 FKBP1A GFRA2 GALR2 GNG13 GNB4 GNG11 GRK5 GRAP2 H2AFX HNRNPF ICOS IQGAP3 IL2RA LEF1 MAPK1 MAT…	1729	746	13366
GO	regulation of cytoskeleton organization	GO:0051493	0.263843	0.0144484	0.0334256	34	ACTR2 ACTR3 APOA1 ARHGDIB ARPC1A ARPC2 BORA AVIL AURKA BST1 CDK2AP2 CCNF CHEK1 CIT CXCL12 DLC1 EPHA3 HCK KIF11 MAPK1 NEK2 PFN1 PLEK PLK1 RANBP1 RNF4 S100A10 SH3BGRL3 STMN2 STAP1 TACC3 STMN1 TRPM2 WAS	381	746	13366
GO	serine/threonine protein kinase complex	GO:1902554	0.266852	0.0146301	0.0775201	10	CCNE1 CDK1 CCNE2 CCND2 CCNB1 CCNA2 CDK4 CKS2 CKS1B GTF2H4	75	746	13366
GO	cell activation	GO:0001775	0.266852	0.0146407	0.0223117	65	ACTR2 ADORA2A ADAM8 ALOX5 AP1M1 BLOC1S3 BST1 CD180 CCT8 CD40 CD79B CLIC1 CSNK2B CRIP3 COTL1 CXCL12 CYP26B1 DOCK10 DNAJC13 EXO1 ERP44 FKBP1A FLT3 GIMAP5 HGSNAT HELLS IL13 ITGAL ITM2A LEF1 LYPD1 LGALS1 LRMP MAPK1 MCEMP1 MFNG MMP9 NPC2 PGAM1 PIK3CG PLEK PSMA2 PSMB7 PSMD7 PSMA5 PSMD13 PSMD14 PSMB10 PRG3 PRG2 PSMB1 RAC2 RIPK3 RHOG SAA1 SATB1 SELL SERPINB12 SLA2 THEMIS TRAF6 TRPM2 TXK WAS ZAP70	832	746	13366
REACTOME	Transcriptional Regulation by TP53	R-HSA-3700989	0.266991	0.0146621	0.0365434	29	BIRC5 AURKB BRD7 AURKA CASP2 CCNE1 CDK1 CCNE2 CCNB1 CCNA2 CDC25C CNOT8 CHEK1 CNOT6L CSNK2B COX5A CYCS COX6A1 EXO1 FANCI GTF2H4 POLR2D PLAGL1 PRELID1 PTEN RBBP7 RPA3 TFDP1 YWHAH	314	746	13366
GO	regulation of leukocyte migration	GO:0002685	0.26761	0.0147823	0.0578231	15	ADAM8 C1QBP BST1 CCL8 CCL20 CREB3 CXCL11 CXCL12 GPSM3 GREM1 IL12A RAC2 RIPK3 SELL STAP1	132	746	13366
GO	regulation of multi-organism process	GO:0043900	0.26761	0.0147954	0.0320727	37	ARHGDIB AP1M1 AP2S1 AURKA C1QBP CD180 CHAF1B CREB3 FABP1 EIF2S1 FGF14 FAM111A HCK GTF2H4 IFITM2 IFITM1 IFITM3 HPGDS ISG20 IRF3 IRF8 IL2RA KRT6A LEF1 LGALS1 NUCKS1 PCBP2 PGC PFN1 POLR2D PPIH SMARCB1 SNRPB SNX3 TARDBP TOP2A TRAF6	421	746	13366
GO	spindle checkpoint	GO:0031577	0.26761	0.0148066	0.161578	5	BIRC5 AURKB CENPF PLK1 TTK	23	746	13366
GO	response to interferon-beta	GO:0035456	0.26761	0.0148066	0.161578	5	IFITM2 IFITM1 IFITM3 NDUFA13 UBE2K	23	746	13366
GO	regulation of viral entry into host cell	GO:0046596	0.26761	0.0148066	0.161578	5	IFITM2 IFITM1 IFITM3 LGALS1 SNX3	23	746	13366
REACTOME	Pyruvate metabolism	R-HSA-70268	0.26761	0.0148066	0.161578	5	LDHB PDK3 PDHB SLC16A3 SLC16A1	23	746	13366
C2	BIOCARTA_BAD_PATHWAY	M85	0.26761	0.0148066	0.161578	5	CSF2RB MAPK1 PIK3CG PRKAR1A YWHAH	23	746	13366
C2	REACTOME_G_PROTEIN_BETA_GAMMA_SIGNALLING	M14309	0.26761	0.0148066	0.161578	5	GNG13 GNB4 GNG11 PIK3CG PLCB2	23	746	13366
GO	regulation of acute inflammatory response	GO:0002673	0.270791	0.0150106	0.0951301	8	ADAM8 C1QBP CFB KLKB1 PHB2 PIK3CG PLA2G4A PPARG	53	746	13366
GO	microtubule motor activity	GO:0003777	0.270878	0.0150293	0.0848117	9	CENPE DNAH3 DYNLRB2 DYNLRB1 KIF11 KIF23 KIF22 KIFC1 KIF18B	64	746	13366
GO	positive regulation of organelle organization	GO:0010638	0.274947	0.0153119	0.0255639	52	ACTR2 ACTR3 APOA1 ARPC1A ARPC2 BOK BIRC5 AURKB BRD7 AURKA CDCA5 CCT5 CCNB1 CCT7 CCT8 CHAF1B CNOT6L DNMT3B DLGAP5 FABP1 EIF2S1 H2AFY HCK KCNN3 KRT6A KRT15 MAPK1 MMP9 MNS1 MYB NEK2 PHB2 PFN1 PEMT PPP3R1 PLA2G4A PLEK PSMB7 PSMD8 RANBP1 RAC2 S100A10 SIVA1 SMARCB1 SNRPB STMN2 STAP1 SYT1 TFDP1 UBE2C WAS YWHAH	639	746	13366
GO	G2/M transition of mitotic cell cycle	GO:0000086	0.27548	0.0153558	0.0569687	15	BIRC5 BORA AURKA CALM1 CDK1 CCNB1 CCNA2 CDC25C CCNB2 CHEK1 CIT HMMR NEK2 PLK1 RAB8A	133	746	13366
GO	mitochondrial transport	GO:0006839	0.279414	0.0155895	0.0497423	19	AIP BOK CPT2 MRPL18 NDUFA13 MTCH2 MTX1 PPP3R1 SLC25A4 SIVA1 SLC25A3 TFDP1 TIMM13 TOMM40L TOMM22 TOMM20 TST UCP2 YWHAH	180	746	13366
GO	plasma cell differentiation	GO:0002317	0.279967	0.0156637	0.944187	2	ITM2A LGALS1	2	746	13366
GO	chylomicron remodeling	GO:0034371	0.279967	0.0156637	0.944187	2	APOA4 LIPC	2	746	13366
REACTOME	Phosphorylation of proteins involved in the G2/M transition by Cyclin A:Cdc2 complexes	R-HSA-170145	0.279967	0.0156637	0.944187	2	CDK1 CCNA2	2	746	13366
REACTOME	G-protein beta:gamma signalling	R-HSA-397795	0.283826	0.0158943	0.106977	7	CSF2RB GNG13 GNB4 GNG11 IL2RA PIK3CG PLCB2	43	746	13366
GO	regulation of cell adhesion	GO:0030155	0.284594	0.0160128	0.0270696	46	ADORA2A ADAM8 APOA1 ARHGDIB ARPC2 C1QBP BST1 CD83 CD5 CXCL12 CYP26B1 CTLA4 DLC1 CYTIP EPHA3 FERMT1 FAM49B GIMAP5 GRAP2 GREM1 ICOS IGFBP2 IL12A ITGAL IL2RA LEF1 LGALS1 MYB NID1 PDCD1LG2 PDCD1 PIK3CG PRELID1 PRKAR1A PTEN RAC2 RIPK3 SAA1 S100A10 SIT1 SERPINI1 SLC46A2 TRAF6 TNFAIP8L2 ZAP70 ZNHIT1	555	746	13366
GO	cyclin-dependent protein kinase activity	GO:0097472	0.284594	0.0160715	0.126005	6	CDK1 CDK20 CCNB1 CCNA2 CCNB2 CDK4	33	746	13366
REACTOME	Nucleosome assembly	R-HSA-774815	0.284594	0.0160715	0.126005	6	CENPW CENPI CENPM CENPA H2AFX RBBP7	33	746	13366
GO	response to superoxide	GO:0000303	0.284594	0.0161135	0.210853	4	APOA4 NQO1 SOD2 UCP2	15	746	13366
GO	mature B cell differentiation involved in immune response	GO:0002313	0.284594	0.0161135	0.210853	4	DOCK10 ITM2A LGALS1 MFNG	15	746	13366
GO	eukaryotic translation initiation factor 3 complex	GO:0005852	0.284594	0.0161135	0.210853	4	COPS5 EIF3I EIF3G EIF3L	15	746	13366
GO	regulation of exit from mitosis	GO:0007096	0.284594	0.0161135	0.210853	4	BIRC5 CDCA5 PHB2 UBE2C	15	746	13366
GO	cholesterol transporter activity	GO:0017127	0.284594	0.0161135	0.210853	4	ABCG2 APOA4 APOA1 STARD4	15	746	13366
GO	negative regulation of viral entry into host cell	GO:0046597	0.284594	0.0161135	0.210853	4	IFITM2 IFITM1 IFITM3 SNX3	15	746	13366
C2	REACTOME_PHOSPHORYLATION_OF_THE_APC_C	M1050	0.284594	0.0161135	0.210853	4	CDK1 CCNB1 PLK1 UBE2C	15	746	13366
C2	KORKOLA_YOLK_SAC_TUMOR_UP	M18161	0.284594	0.0161135	0.210853	4	CCND2 LDHB MAGOHB PHB2	15	746	13366
C2	ZEMBUTSU_SENSITIVITY_TO_DOXORUBICIN	M8334	0.284594	0.0161135	0.210853	4	C1QTNF6 CCNB1 DNMT3B MORF4L2	15	746	13366
GO	positive regulation of cellular catabolic process	GO:0031331	0.286211	0.0162199	0.021913	67	ACAP1 ADAM8 ARHGEF39 APOA4 APOA1 ARHGAP11A ARHGDIB ARHGAP40 ARHGEF33 AURKA CDK1 CCNB1 CDC20 CD40 CHAF1B CNOT8 DLC1 DEPDC1B DOCK10 ECT2 DLGAP5 FABP1 EZH2 EIF2S1 FGD3 HAMP IQGAP3 KRT6A KRT15 MON2 PFN1 PLK1 PSMA2 PSMB7 PSMB5 PSMB3 PSMA1 PSMB6 PSMA6 PSMC5 PSMB9 PSMC4 PSMD7 PSMA7 PSMB2 PSMA5 PSMD4 PSMD13 PSMD14 PSMB10 PTEN PSMD8 PSMB4 PSMB1 RANBP1 RACGAP1 RGS13 RCC1 RHOG RGS19 S100A10 SH3BGRL3 SNRPB T…	862	746	13366
GO	mitotic G1 DNA damage checkpoint	GO:0031571	0.287515	0.0163234	0.0826483	9	AURKA CASP2 CDK1 CCNB1 CDC25C CNOT8 CNOT6L PLAGL1 TFDP1	65	746	13366
GO	establishment of protein localization to mitochondrion	GO:0072655	0.287515	0.0163234	0.0826483	9	AIP CALM1 NDUFA13 MTCH2 MTX1 TIMM13 TOMM40L TOMM22 TOMM20	65	746	13366
REACTOME	Gene Expression	R-HSA-74160	0.288699	0.0164056	0.0179638	92	ALYREF BIRC5 AURKB BRD7 AURKA CASP2 CCNE1 CDK1 CCNE2 CCNB1 CCNA2 CDC25C CNOT8 CHEK1 CNOT6L CSNK2B COX5A CPSF4 CYCS COX6A1 DNMT3B EXO1 EIF3I EIF3G ELAVL1 EZH2 EIF3L EIF2S1 FANCI FBL H2AFX GTF2H4 HNRNPL HNRNPF LSM6 MAGOHB MED30 MYBL1 PCBP2 PHF5A POLR2D PLAGL1 PPARG PPIH POP5 PSMA2 PRELID1 PSMB7 PSMB5 PSMB3 PSMA1 PSMB6 PSMA6 PSMC5 PSMB9 PSMC4 PSMD7 PSMA7 PSMB2 PSMA5 PSMD4 PSMD13 PSMD14 PSMB10 PTEN P…	1247	746	13366
GO	cell cycle G2/M phase transition	GO:0044839	0.292191	0.0166191	0.0552979	15	BIRC5 BORA AURKA CALM1 CDK1 CCNB1 CCNA2 CDC25C CCNB2 CHEK1 CIT HMMR NEK2 PLK1 RAB8A	135	746	13366
C2	BENPORATH_ES_1	M1871	0.298641	0.0170013	0.0350958	30	BIRC5 AURKB C1QBP BRWD1 CDCA5 CDK1 CCNB1 CCNA2 CDC20 CHEK1 DNMT3B ECT2 DLGAP5 EGLN3 HELLS HMGB3 HMGA1 IFITM1 HNRNPAB HMMR KPNA2 KLKB1 MCM3 ORC1 RRM2 SLC16A1 SLC29A1 SPC25 SRSF1 TMEFF1	330	746	13366
GO	regulation of transcription involved in G1/S transition of mitotic cell cycle	GO:0000083	0.299455	0.0171249	0.15252	5	CCNE1 CDK1 ORC1 RRM2 TYMS	24	746	13366
GO	cholesterol efflux	GO:0033344	0.299455	0.0171249	0.15252	5	ABCG2 APOA4 APOC3 APOA1 NPC2	24	746	13366
GO	CENP-A containing nucleosome assembly	GO:0034080	0.299455	0.0171249	0.15252	5	CENPW CENPI CENPM CENPA RBBP7	24	746	13366
REACTOME	Prefoldin mediated transfer of substrate to CCT/TriC	R-HSA-389957	0.299455	0.0171249	0.15252	5	CCT5 CCT7 CCT8 PFDN4 TUBB6	24	746	13366
C2	HOFMANN_MYELODYSPLASTIC_SYNDROM_LOW_RISK_DN	M19472	0.299455	0.0171249	0.15252	5	CDK2AP2 DUSP14 PSMD13 PSMD8 UBE2M	24	746	13366
GO	macromolecule catabolic process	GO:0009057	0.300144	0.0171931	0.0209458	72	ADRM1 AURKB AURKA CALM1 CDK1 CCNB1 CDC20 CCNF CNOT8 CNOT6L CLN6 CIT CTSW CYCS DTL EDEM1 EXO1 HGSNAT GTF2H4 HMGB2 HMGA1 HMMR KCTD13 ISG20 LSM6 MAGOHB MRTO4 NAPSA NEK2 NME1 PCBP2 OMA1 PGC POLR2D PLK1 PSMA2 PSMB7 PSMB5 PSMB3 PSMA1 PSMB6 PSMA6 PSMC5 PSMB9 PSMC4 PSMD7 PSMA7 PSMB2 PSMA5 PSMD4 PSMD13 PSMD14 PSMB10 PSMD8 PSMB4 PSMB1 RANBP1 RNF4 RNASEH2A RBM8A RPS8 RPL29 RPS15 RPA3 RPL11 UBE2C UBE2I UBE2K…	938	746	13366
GO	regulation of molecular function	GO:0065009	0.300144	0.017201	0.0127815	185	ACAP1 ADORA2A AMPH ADRM1 ADAM8 AIP ARF4 ARHGEF39 APOA4 APOC3 APOA1 ARL6IP1 ARHGAP11A ANP32B ARHGDIB ANP32E APH1A ARHGAP40 ARHGEF33 BOK BIRC5 AURKB BEX1 AURKA CASP2 CALM1 CDCA5 CCNE1 CDK1 CCNE2 CDK20 CCND2 CCNB1 CCNA2 CDC25C CCNB2 CDKN3 CCL8 CENPE CDK4 CDC20 CCL20 CENPF CD40 CKS2 CKS1B CREB3 CSNK2B CSF2RB CYCS COX6A1 DEPDC7 DLC1 DEPDC1B DBNDD2 DOCK10 EDEM1 DUSP14 DUSP4 ECT2 EGLN3 FABP1 EZH2 EPHA3 …	2697	746	13366
GO	cellular response to lipopolysaccharide	GO:0071222	0.301604	0.0173101	0.0544809	15	CD180 CDK4 CCL20 CD40 HCK HAMP HMGB2 IL12A IRF3 IRF8 LTC4S MAPK1 STAP1 TNIP3 TRAF6	136	746	13366
C2	PROVENZANI_METASTASIS_DN	M9016	0.305729	0.0175796	0.0608534	14	ADRM1 ARPC1A AP2S1 CCND2 COTL1 EIF2S1 IFITM2 IFITM3 MYL6 P4HA2 PSMB9 S100A3 STXBP6 UBE2M	120	746	13366
GO	regulation of mitotic metaphase/anaphase transition	GO:0030071	0.305729	0.0175986	0.103278	7	CCNB1 CENPE CENPF DLGAP5 PLK1 UBE2C TTK	44	746	13366
GO	positive regulation of cholesterol esterification	GO:0010873	0.305729	0.0177994	0.319187	3	APOA4 APOA1 STARD4	8	746	13366
GO	negative regulation of retinoic acid receptor signaling pathway	GO:0048387	0.305729	0.0177994	0.319187	3	CYP26B1 EZH2 PRAMEF17	8	746	13366
GO	spindle elongation	GO:0051231	0.305729	0.0177994	0.319187	3	AURKB KIF23 RACGAP1	8	746	13366
GO	spindle midzone assembly	GO:0051255	0.305729	0.0177994	0.319187	3	AURKB KIF23 RACGAP1	8	746	13366
GO	centrosome separation	GO:0051299	0.305729	0.0177994	0.319187	3	AURKA KIF11 NEK2	8	746	13366
GO	positive regulation of T cell apoptotic process	GO:0070234	0.305729	0.0177994	0.319187	3	ADAM8 PDCD1 PRELID1	8	746	13366
GO	meiotic spindle	GO:0072687	0.305729	0.0177994	0.319187	3	BORA AURKA RSPH1	8	746	13366
GO	metaphase/anaphase transition of cell cycle	GO:0044784	0.305729	0.0177994	0.319187	3	CIT PLK1 TACC3	8	746	13366
REACTOME	Folding of actin by CCT/TriC	R-HSA-390450	0.305729	0.0177994	0.319187	3	CCT5 CCT7 CCT8	8	746	13366
GO	regulation of intestinal absorption	GO:1904478	0.305729	0.0177994	0.319187	3	APOA4 APOA1 HAMP	8	746	13366
GO	positive regulation of establishment of protein localization to telomere	GO:1904851	0.305729	0.0177994	0.319187	3	CCT5 CCT7 CCT8	8	746	13366
C2	BIOCARTA_SRCRPTP_PATHWAY	M10994	0.305729	0.0177994	0.319187	3	CDK1 CCNB1 CDC25C	8	746	13366
C2	BIOCARTA_ETC_PATHWAY	M15371	0.305729	0.0177994	0.319187	3	SDHD SLC25A4 UQCRC1	8	746	13366
C2	REACTOME_G2_M_DNA_DAMAGE_CHECKPOINT	M1080	0.305729	0.0177994	0.319187	3	CDK1 CCNB1 CDC25C	8	746	13366
GO	positive regulation of cell-cell adhesion	GO:0022409	0.307316	0.0179076	0.0463373	19	ADAM8 CD83 CD5 CTLA4 FAM49B GIMAP5 GRAP2 ICOS IGFBP2 IL12A ITGAL IL2RA LEF1 LGALS1 MYB PDCD1LG2 PDCD1 TRAF6 ZAP70	186	746	13366
GO	C-terminal protein lipidation	GO:0006501	0.308434	0.0179887	0.0896413	8	BST1 LY6H LYPD1 LY6G6C LYPD6B OPCML PSCA RTN4RL1	55	746	13366
GO	positive regulation of telomere maintenance via telomere lengthening	GO:1904358	0.308866	0.0180776	0.120657	6	AURKB CCT5 CCT7 CCT8 MAPK1 NEK2	34	746	13366
C2	GALLUZZI_PERMEABILIZE_MITOCHONDRIA	M9642	0.308866	0.0180776	0.120657	6	CASP2 CPT2 MTCH2 SLC25A4 SIVA1 SOD2	34	746	13366
C2	ZUCCHI_METASTASIS_DN	M16826	0.308866	0.0180776	0.120657	6	CCL20 CDK2AP2 EIF3G HMGN1 PFN1 PDLIM1	34	746	13366
C2	LEE_EARLY_T_LYMPHOCYTE_DN	M13767	0.308866	0.0180776	0.120657	6	COTL1 CYTIP EMP3 IFITM2 IFITM1 IL27RA	34	746	13366
C2	BLALOCK_ALZHEIMERS_DISEASE_DN	M17728	0.309485	0.0181298	0.0190481	81	ACTR2 ACTR3 ARF4 ASNA1 ARPC1A ARPC2 AP2S1 BEX1 CALM1 CCT5 CCND2 CHCHD2 CKS2 CNNM1 COX5A COPS5 CYP26B1 CYCS COX6A1 ECT2 DYNLRB1 ETFA EIF2S1 ESD GCH1 GOT1 H2AFY HINT1 GUK1 IFNGR2 KPNA2 MAPK1 MATK MDH2 MRPL18 MTCH2 NRGN NDUFB5 NQO1 NME1 PIP5K1B PGAM1 PENK PDHB PFDN4 PPP3R1 PSMB5 PSMB3 PSMG1 PSMA1 PSMB6 PSMA7 PRKAR1A PSMB2 PRAF2 PSMA5 PSMD14 PTEN PSMB4 RBBP7 SDHD SCG5 SCN3B SERPINI1 SLC25A3 SRP19 SNX…	1082	746	13366
C2	DAZARD_RESPONSE_TO_UV_SCC_UP	M1361	0.310577	0.0182098	0.0641867	12	ARHGDIB CDK1 CCL20 FKBP1A ME2 PRKAR1A PSMD8 RRM2 SDHD SNX3 SRSF1 TSC22D3	100	746	13366
GO	regulation of symbiosis, encompassing mutualism through parasitism	GO:0043903	0.311278	0.018267	0.033739	30	AP1M1 AP2S1 C1QBP CHAF1B CREB3 FABP1 EIF2S1 FGF14 FAM111A HCK GTF2H4 IFITM2 IFITM1 IFITM3 ISG20 IRF8 IL2RA KRT6A LEF1 LGALS1 NUCKS1 PCBP2 PFN1 POLR2D PPIH SMARCB1 SNRPB SNX3 TARDBP TOP2A	335	746	13366
GO	locomotion	GO:0040011	0.311432	0.0182921	0.0178365	90	ACTR2 ACTR3 ADAM8 ARF4 APOA1 APH1A ARPC1A ARPC2 AP2S1 CALM1 CD72 CDK1 CCR10 CDH2 CCL8 CCL20 CNTNAP1 CFAP44 CLN6 CREB3 CSNK2B CSF2RB CXCL11 CXCL12 DEPDC1B DOK5 DNAH3 DPYSL2 DOK2 DOK1 EPHA3 FERMT1 FAM83D GFRA2 FOXE1 GRAP2 HCK GREM1 HMGB2 IL12A KCTD13 ITGAL IL2RA ITGB7 LEF1 LSP1 MAPK1 MATK MMP9 MTCH2 MYL6 MYO1G NDN PIK3CG PLGRKT PSMA2 PSMB7 PSMB5 PSMB3 PSMA1 PSMB6 PSMA6 PSMC5 PSMB9 PSMC4 PSMD7 PSMA7…	1222	746	13366
C2	KRIGE_RESPONSE_TO_TOSEDOSTAT_24HR_DN	M8525	0.311542	0.0183147	0.0216599	65	ALYREF BGLAP C1QBP CENPW CENPM CKS2 CISD3 CLN6 COX5A DEPDC7 DCTPP1 DUT EBPL DNAAF3 EIF4E2 FBL FKBP1A FLT3 GCAT GNB4 H2AFY HES6 IFITM2 ITM2A MATK MFNG MAP2K3 MRPS25 MRPL41 MRPL14 MREG MRPL36 MRTO4 MTCH2 MYB NDUFA11 NDUFB10 NRGN NIFK NME1 PARVB PEMT POLR2D PLA2G4A PPIH PSMA2 PSMA7 PSMA5 PRG2 RANBP1 RCC1 SIVA1 SLC16A1 SLC29A1 SLC43A3 SPR SNRPA1 SOD2 SRM SNRNP25 TARDBP SYNGR2 TFDP1 TIMM13 TOMM22	839	746	13366
GO	positive regulation of molecular function	GO:0044093	0.317221	0.0186649	0.0149832	128	ACAP1 ADORA2A AMPH ADRM1 ADAM8 ARF4 ARHGEF39 APOA4 APOA1 ARHGAP11A ANP32B ARHGDIB APH1A ARHGAP40 ARHGEF33 BOK AURKB BEX1 CASP2 CALM1 CDK1 CDK20 CCND2 CCNB1 CCL8 CENPE CDC20 CCL20 CD40 CKS2 CKS1B CREB3 CSF2RB CYCS DEPDC7 DLC1 DEPDC1B DOCK10 EDEM1 ECT2 EGLN3 FABP1 EZH2 EIF2S1 FGF14 FGD3 FKBP1A GFRA2 GALR2 FLT3 GCH1 GNG13 GREM1 HMGB2 HMGN1 HNRNPL IQGAP3 KDELR3 IL2RA LTC4S MAPK1 MFNG MAP2K3 MMP9 MON2…	1808	746	13366
GO	mitotic DNA damage checkpoint	GO:0044773	0.319506	0.0188323	0.0720937	11	AURKA CASP2 CDK1 CCNB1 CCNA2 CDC25C CNOT8 CNOT6L FANCI PLAGL1 TFDP1	86	746	13366
REACTOME	Metabolism of nucleotides	R-HSA-15869	0.319506	0.0188323	0.0720937	11	AK2 CMPK1 DCK DCTPP1 DUT GMPR GUK1 NME1 PPAT RRM2 TYMS	86	746	13366
C2	FISCHER_G1_S_CELL_CYCLE	M107	0.323936	0.0191303	0.0484812	17	CASP2 CDCA7 CCNE1 CCNE2 CHAF1B CHEK1 DTL E2F2 EXO1 EZH2 HELLS MCM3 MNS1 MYB OPCML RRM2 SLBP	163	746	13366
GO	regulation of leukocyte apoptotic process	GO:2000106	0.323936	0.0191528	0.0785151	9	ADAM8 AURKB CXCL12 PDCD1 PRELID1 PTEN RIPK3 SLC46A2 TSC22D3	67	746	13366
C2	LENAOUR_DENDRITIC_CELL_MATURATION_DN	M3069	0.323936	0.0191603	0.0629986	12	ARHGDIB BST1 CD180 CD37 CYTIP DOK1 EMP3 ITGAL MMP9 S100A4 SOD2 TSC22D1	101	746	13366
H	HALLMARK_SPERMATOGENESIS	M5951	0.323936	0.0191603	0.0629986	12	AURKA CDK1 CCNB2 CDKN3 EZH2 MLF1 NEK2 PSMG1 SCG5 TKTL1 TULP2 TTK	101	746	13366
GO	aspartic-type endopeptidase activity	GO:0004190	0.325062	0.0193108	0.194187	4	ASPRV1 NAPSA PGC SPPL2A	16	746	13366
C2	REACTOME_G_BETA_GAMMA_SIGNALLING_THROUGH_PLC_BETA	M11121	0.325062	0.0193108	0.194187	4	GNG13 GNB4 GNG11 PLCB2	16	746	13366
C2	SUZUKI_RESPONSE_TO_TSA_AND_DECITABINE_1B	M1530	0.325062	0.0193108	0.194187	4	IFITM1 KPNA4 TMEM108 YKT6	16	746	13366
C2	ZHANG_INTERFERON_RESPONSE	M3559	0.325062	0.0193108	0.194187	4	IFITM1 IFITM3 ISG20 IRF3	16	746	13366
C2	RUAN_RESPONSE_TO_TROGLITAZONE_DN	M2056	0.325062	0.0193108	0.194187	4	AK2 PPARG SOD2 TST	16	746	13366
GO	glycerolipid catabolic process	GO:0046503	0.326457	0.0194274	0.0997423	7	APOA4 APOC3 APOA1 FABP9 FABP1 LIPC PPP1CA	45	746	13366
C2	PRAMOONJAGO_SOX4_TARGETS_DN	M11665	0.326457	0.0194274	0.0997423	7	BIRC5 CCNB1 CDKN3 DLGAP5 HNRNPL UBE2S UCP2	45	746	13366
GO	chromosome condensation	GO:0030261	0.328844	0.0196712	0.144187	5	CDCA5 CDK1 CCNB1 NCAPG TOP2A	25	746	13366
C2	REACTOME_IMMUNOREGULATORY_INTERACTIONS_BETWEEN_A_LYMPHOID_AND_A_NON_LYMPHOID_CELL	M8240	0.328844	0.0196712	0.144187	5	CD40 IFITM1 ITGAL ITGB7 SELL	25	746	13366
C2	REACTOME_ACTIVATION_OF_KAINATE_RECEPTORS_UPON_GLUTAMATE_BINDING	M18193	0.328844	0.0196712	0.144187	5	CALM1 GNG13 GNB4 GNG11 PLCB2	25	746	13366
C2	DIRMEIER_LMP1_RESPONSE_LATE_DN	M16713	0.328844	0.0196712	0.144187	5	ARHGDIB IFITM1 PSMB9 RPL29 WAS	25	746	13366
C2	LI_WILMS_TUMOR_VS_FETAL_KIDNEY_2_UP	M1245	0.328844	0.0196712	0.144187	5	BIRC5 CDK1 EZH2 SLC43A3 STMN1	25	746	13366
C2	TARTE_PLASMA_CELL_VS_B_LYMPHOCYTE_DN	M17812	0.328844	0.0196712	0.144187	5	CD37 GCH1 IRF8 RHOG SATB1	25	746	13366
GO	regulation of cellular protein metabolic process	GO:0032268	0.332379	0.0198998	0.0133357	156	ADORA2A ADRM1 ADAM8 APOA1 ARL6IP1 ANP32B BOK BIRC5 BRD7 AURKA C1QBP BST1 CASP2 CALM1 CCNE1 CDK1 CCNE2 CDK20 CCND2 CCNB1 CCNA2 CDH2 CDC25C CCNB2 CDKN3 CCL8 CENPE CDK4 CDC20 CCL20 CENPF CD40 CKS2 CNOT8 CHEK1 CNOT6L CKS1B CLN6 CSNK2B COPS5 CSF2RB CYCS DLC1 DBNDD2 EDEM1 DUSP14 DNMT3B DUSP4 ECT2 DLGAP5 EIF3I EIF3G EGLN3 FABP1 ELAVL1 EZH2 EIF3L EIF2S1 EIF4E2 FANCI FAM83D FKBP1A GFRA2 FLT3 GFI1B H2AFY H…	2256	746	13366
GO	response to organic substance	GO:0010033	0.337305	0.0202122	0.0133193	157	ABCG2 ACTR2 ADORA2A AK2 APOA4 APOC3 APOA1 ASNA1 BGLAP AURKA CALM1 CD83 CCNE1 CDK1 CCR10 CD180 CCNB1 CCNA2 CCL8 CDK4 CCL20 CD300LF CD40 CREB3 CSNK2B CRIP1 CSF2RB CXCL11 CXCL12 CYP26B1 DPYSL2 EDEM1 DNMT3B EZH2 ERP44 EPHA3 EIF2S1 FGF14 FKBP1A FLT3 GC GBP6 GCH1 GNG13 GOT1 GNB4 GNG11 HCN4 HCK HAMP HMGB2 IFI35 IFNGR2 HNRNPL IFITM2 IFITM1 IFITM3 HNRNPF IL13 IGFBP2 IL15RA IL12A IQGAP3 IRF5 KDELR3 ISG20 I…	2271	746	13366
KEGG	Glycine, serine and threonine metabolism	ko00260	0.337619	0.0202484	0.115615	6	AMT GCAT PGAM1 PGAM2 PHGDH SDSL	35	746	13366
C2	KEGG_CELL_ADHESION_MOLECULES_CAMS	M16476	0.340599	0.0204447	0.0691867	11	CDH2 CD40 CNTNAP1 CLDN2 CTLA4 ICOS ITGAL ITGB7 PDCD1LG2 PDCD1 SELL	88	746	13366
GO	protein localization to mitochondrion	GO:0070585	0.344441	0.0206931	0.0765397	9	AIP CALM1 NDUFA13 MTCH2 MTX1 TIMM13 TOMM40L TOMM22 TOMM20	68	746	13366
C2	DITTMER_PTHLH_TARGETS_UP	M11090	0.353171	0.0212358	0.0606916	12	ARF4 AP2S1 CDK1 CDCA3 CKS2 CYCS NDUFA13 RAB8A TSC22D1 UQCRC1 UBE2C TYMS	103	746	13366
C2	REACTOME_HEMOSTASIS	M8395	0.353238	0.0212875	0.0320054	31	APOA1 C1QBP CALM1 DOCK10 DOK2 GNG13 GNB4 GNG11 KCNMB4 ITGAL IRF3 KIF11 KIF23 KIF22 KIFC1 KLKB1 MAPK1 MYB PFN1 PIK3CG PDE9A PLA2G4A PLEK PRKAR1A RACGAP1 RAC2 RHOG SELL SERPINB2 SLC16A3 SLC16A1	353	746	13366
GO	nuclear matrix	GO:0016363	0.353238	0.0213564	0.0677822	11	ALOX5 CENPW CENPF CSNK2B GFI1B MYB PHB2 PHF5A PSMA6 SATB1 UHRF1	89	746	13366
GO	leukocyte homeostasis	GO:0001776	0.353238	0.021367	0.0845376	8	CCNB2 DOCK10 FLT3 IL2RA RIPK3 SIT1 SIVA1 SLC46A2	57	746	13366
GO	lymphocyte proliferation	GO:0046651	0.353238	0.021367	0.0845376	8	CD180 CD40 FLT3 HELLS LEF1 PIK3CG PSMB10 SATB1	57	746	13366
C2	SESTO_RESPONSE_TO_UV_C7	M14808	0.353238	0.021367	0.0845376	8	CDKN3 CDC20 ESD IFITM1 LGALS1 PLA2G4A STMN1 UBE2C	57	746	13366
GO	lymphocyte homeostasis	GO:0002260	0.353238	0.0213846	0.0963607	7	CCNB2 DOCK10 IL2RA RIPK3 SIT1 SIVA1 SLC46A2	46	746	13366
C2	MENSSEN_MYC_TARGETS	M11829	0.353238	0.0213846	0.0963607	7	C1QBP CCNB1 CDK4 LDHB NME1 NUTF2 SRM	46	746	13366
REACTOME	Transmembrane transport of small molecules	R-HSA-382551	0.353238	0.0213937	0.025747	46	ABCG2 APOA1 ASIC1 CALM1 EIF2S1 FXYD2 FXYD4 GABRR3 GNG13 GNB4 GNG11 PSMA2 PSMB7 PSMB5 PSMB3 PSMA1 PSMB6 PSMA6 PSMC5 PSMB9 PSMC4 PSMD7 PSMA7 PRKAR1A PSMB2 PSMA5 PSMD4 PSMD13 PSMD14 PSMB10 PSMD8 PSMB4 PSMB1 SLC1A2 SLC22A7 SLC16A3 SLC16A1 SLC29A1 SLC4A8 SLC5A10 SLC5A9 TSC22D3 TRPM2 TRPV6 TRPM5 UNC79	564	746	13366
C2	REACTOME_PROCESSING_OF_CAPPED_INTRON_CONTAINING_PRE_MRNA	M13087	0.36328	0.0221606	0.054423	14	ALYREF HNRNPL HNRNPF PCBP2 PHF5A POLR2D RBM8A SLBP SF3B6 SNRNP40 SRSF6 SNRPB SNRPA1 SRSF1	127	746	13366
C2	MATTIOLI_MGUS_VS_PCL	M10973	0.365258	0.0223396	0.066409	11	ACTR3 CKS1B HNRNPF LBR PFN1 PSMC4 PSMD4 RMDN1 SRSF1 STAP1 TUBA1B	90	746	13366
C2	TONKS_TARGETS_OF_RUNX1_RUNX1T1_FUSION_HSC_DN	M4723	0.365263	0.0223914	0.050147	16	CSF2RB DOK2 GFI1B GMPR IGFBP2 ITGAL IRF8 LAPTM5 LGALS1 PDLIM1 PRG2 S100A4 SLC16A3 SH3BGRL3 SLC43A3 TSC22D1	151	746	13366
GO	nucleosomal DNA binding	GO:0031492	0.365263	0.022453	0.136494	5	H2AFY HMGN1 HMGN2 RCC1 SMARCB1	26	746	13366
GO	positive regulation of cytokinesis	GO:0032467	0.365263	0.022453	0.136494	5	AURKB CIT ECT2 KIF23 RACGAP1	26	746	13366
GO	pyrimidine nucleoside biosynthetic process	GO:0046134	0.365263	0.022453	0.136494	5	CMPK1 DCK DUT NME1 TYMS	26	746	13366
C2	HONMA_DOCETAXEL_RESISTANCE	M10292	0.365263	0.022453	0.136494	5	MYDGF S100A10 SLC25A3 UFM1 TUBA1B	26	746	13366
GO	B cell activation involved in immune response	GO:0002312	0.365336	0.0225892	0.110853	6	CD180 DOCK10 EXO1 ITM2A LGALS1 MFNG	36	746	13366
GO	amide transmembrane transporter activity	GO:0042887	0.365336	0.0225892	0.110853	6	BLOC1S3 NUTF2 SEC61G TOMM40L TOMM22 TOMM20	36	746	13366
GO	regulation of interleukin-12 production	GO:0032655	0.365336	0.0225892	0.110853	6	C1QBP CD40 IRF5 IRF8 TNFRSF9 TRAF6	36	746	13366
GO	condensed nuclear chromosome kinetochore	GO:0000778	0.365336	0.0228088	0.27752	3	CCNB1 CENPA PLK1	9	746	13366
GO	phosphatidylcholine 1-acylhydrolase activity	GO:0008970	0.365336	0.0228088	0.27752	3	LIPG LIPC PLA2G4A	9	746	13366
GO	deoxyribonucleoside diphosphate metabolic process	GO:0009186	0.365336	0.0228088	0.27752	3	CMPK1 GUK1 RRM2	9	746	13366
GO	histone-serine phosphorylation	GO:0035404	0.365336	0.0228088	0.27752	3	AURKB AURKA CCNB1	9	746	13366
GO	regulation of establishment of protein localization to telomere	GO:0070203	0.365336	0.0228088	0.27752	3	CCT5 CCT7 CCT8	9	746	13366
GO	SA node cell to atrial cardiac muscle cell communication	GO:0086070	0.365336	0.0228088	0.27752	3	GJC1 HCN4 SCN3B	9	746	13366
GO	outer mitochondrial membrane protein complex	GO:0098799	0.365336	0.0228088	0.27752	3	TOMM40L TOMM22 TOMM20	9	746	13366
C2	BIOCARTA_PTC1_PATHWAY	M13022	0.365336	0.0228088	0.27752	3	CDK1 CCNB1 CDC25C	9	746	13366
C2	REACTOME_E2F_ENABLED_INHIBITION_OF_PRE_REPLICATION_COMPLEX_FORMATION	M5756	0.365336	0.0228088	0.27752	3	CDK1 CCNB1 ORC1	9	746	13366
C2	TAKAYAMA_BOUND_BY_AR	M5315	0.365336	0.0228088	0.27752	3	CDH2 PGC UGT1A1	9	746	13366
C2	MANN_RESPONSE_TO_AMIFOSTINE_DN	M16463	0.365336	0.0228088	0.27752	3	CCNB1 HMGN2 RRM2	9	746	13366
GO	mature B cell differentiation	GO:0002335	0.365336	0.0228724	0.179481	4	DOCK10 ITM2A LGALS1 MFNG	17	746	13366
GO	aspartic-type peptidase activity	GO:0070001	0.365336	0.0228724	0.179481	4	ASPRV1 NAPSA PGC SPPL2A	17	746	13366
REACTOME	G beta:gamma signalling through PLC beta	R-HSA-418217	0.365336	0.0228724	0.179481	4	GNG13 GNB4 GNG11 PLCB2	17	746	13366
REACTOME	Phosphorylation of the APC/C	R-HSA-176412	0.365336	0.0228724	0.179481	4	CDK1 CCNB1 PLK1 UBE2C	17	746	13366
C2	BIOCARTA_DC_PATHWAY	M9177	0.365336	0.0228724	0.179481	4	CD5 CD40 IL13 IL12A	17	746	13366
C2	REACTOME_FORMATION_OF_TUBULIN_FOLDING_INTERMEDIATES_BY_CCT_TRIC	M9648	0.365336	0.0228724	0.179481	4	CCT5 CCT7 CCT8 TUBB6	17	746	13366
C2	REACTOME_APC_C_CDC20_MEDIATED_DEGRADATION_OF_CYCLIN_B	M1039	0.365336	0.0228724	0.179481	4	CDK1 CCNB1 CDC20 UBE2C	17	746	13366
C2	SYED_ESTRADIOL_RESPONSE	M13262	0.365336	0.0228724	0.179481	4	CLIC1 PLEK RPL29 UCP2	17	746	13366
H	HALLMARK_IL2_STAT5_SIGNALING	M5947	0.367592	0.0230516	0.0458817	18	AHCY CD83 CCNE1 CCND2 CDC42SE2 CD79B CTLA4 IFITM3 ICOS IL13 IRF8 IL2RA PENK PLAGL1 PRAF2 SELL SYNGR2 TNFRSF9	177	746	13366
GO	positive regulation of catabolic process	GO:0009896	0.367866	0.0230878	0.0200109	69	ACAP1 ADAM8 ARHGEF39 APOA4 APOA1 ARHGAP11A ARHGDIB ARHGAP40 ARHGEF33 AURKA CDK1 CCNB1 CDC20 CD40 CHAF1B CNOT8 DLC1 DEPDC1B DOCK10 EDEM1 ECT2 DLGAP5 FABP1 EZH2 EIF2S1 FGD3 HAMP IQGAP3 KRT6A KRT15 MON2 NDUFA13 PFN1 PLK1 PSMA2 PSMB7 PSMB5 PSMB3 PSMA1 PSMB6 PSMA6 PSMC5 PSMB9 PSMC4 PSMD7 PSMA7 PSMB2 PSMA5 PSMD4 PSMD13 PSMD14 PSMB10 PTEN PSMD8 PSMB4 PSMB1 RANBP1 RACGAP1 RGS13 RCC1 RHOG RGS19 S100A10 SH…	910	746	13366
GO	mononuclear cell proliferation	GO:0032943	0.368966	0.0232139	0.0821178	8	CD180 CD40 FLT3 HELLS LEF1 PIK3CG PSMB10 SATB1	58	746	13366
C2	ZHANG_RESPONSE_TO_CANTHARIDIN_DN	M2510	0.368966	0.0232139	0.0821178	8	CDK4 GTF2H4 MYB NDUFB6 PGAM1 RRM2 RPL29 SNRPA1	58	746	13366
C2	BOSCO_INTERFERON_INDUCED_ANTIVIRAL_MODULE	M2532	0.368966	0.0232139	0.0821178	8	CDK1 CD40 GCH1 IFI35 IFITM3 MYO1G PRAF2 TNIP3	58	746	13366
GO	cytoskeletal part	GO:0044430	0.370273	0.0233152	0.0167372	97	ACTR2 ACTR3 ADORA2A ADAM8 ARPC1A ARPC2 BIRC5 AURKB B9D2 BORA B9D1 AURKA CALM1 CCNE1 CCT5 CDK1 CEP55 CDCA8 CCNB1 CDH2 CCT7 CCNB2 CENPE CCT8 CDC20 CENPF CDK2AP2 CCNF CHEK1 DLC1 DTL DNAH3 DPYSL2 DYNLRB2 ECT2 DLGAP5 DYNLRB1 FERMT1 FAM83D HCK HARBI1 IFT27 HYDIN KIF11 KIF23 KIF22 KIFC1 KIF18B KNSTRN KRT20 KRT6B KRT6A KRT78 KRT15 LRMP MAPK1 MCM3 MPHOSPH9 MNS1 MYO3B MYL7 NCAPG MYL6 MYO1G NDN NEK2 NME1 PL…	1337	746	13366
GO	T cell costimulation	GO:0031295	0.37158	0.0234742	0.0931229	7	CD5 CTLA4 GRAP2 ICOS LGALS1 PDCD1LG2 PDCD1	47	746	13366
GO	protein localization to chromosome	GO:0034502	0.37158	0.0234742	0.0931229	7	AURKB CDK1 CENPA EZH2 H2AFY PLK1 TTK	47	746	13366
GO	response to axon injury	GO:0048678	0.37158	0.0234742	0.0931229	7	ARF4 APOA1 CDK1 LGALS1 LTC4S RTN4RL1 SOD2	47	746	13366
GO	single-organism organelle organization	GO:1902589	0.37172	0.0235023	0.0133259	151	ACTR2 ACTR3 ARL6IP1 ARHGDIB ATCAY ARPC1A ARPC2 BOK BIRC5 AURKB B9D2 BORA B9D1 AVIL AURKA CALM1 CDCA5 CDK1 CENPW CEP55 CDCA8 CCNB1 CCNA2 CDC25C CENPI CCNB2 CENPE CDCA3 CENPM CDC20 CENPF CENPA CCNF CHAF1B CKS2 CHCHD6 CHMP6 CHEK1 CIT CORO2B CYP26B1 DLC1 DNMT3B DYNLRB2 DNAAF3 DLGAP5 DYNLRB1 FABP9 FABP1 EZH2 EIF2S1 FBL FAM83D FGD3 GIMAP5 HIST1H1E HELLS HMGB2 IFT27 HMGA1 HYDIN KCTD13 KIF11 KIF23 KIF22 …	2184	746	13366
GO	regulation of protein metabolic process	GO:0051246	0.373436	0.0236301	0.0125664	165	ADORA2A ADRM1 ADAM8 APOA4 APOA1 ARL6IP1 ANP32B BOK BIRC5 BRD7 AURKA C1QBP BST1 CASP2 CALM1 CCNE1 CDK1 CCNE2 CDK20 CCND2 CCNB1 CCNA2 CDH2 CDC25C CCNB2 CDKN3 CCL8 CENPE CDK4 CDC20 CCL20 CENPF CD40 CKS2 CFB CNOT8 CHEK1 CNOT6L CKS1B CLN6 CSNK2B COPS5 CSF2RB CYCS DLC1 DBNDD2 EDEM1 DUSP14 DNMT3B DUSP4 ECT2 DLGAP5 EIF3I EIF3G EGLN3 FABP1 ELAVL1 EZH2 EIF3L EIF2S1 EIF4E2 FANCI FAM83D FKBP1A GFRA2 FLT3 GFI…	2413	746	13366
C2	ROESSLER_LIVER_CANCER_METASTASIS_UP	M2544	0.38695	0.0245251	0.063752	11	BASP1 CD37 CENPE CHEK1 GTF2H4 HMMR MATK MMP9 PRR3 RAB8A SPOCK3	92	746	13366
GO	positive regulation of cell cycle arrest	GO:0071158	0.389382	0.0246994	0.0757657	10	AURKA CASP2 CDK1 CCNB1 CDC25C CNOT8 CNOT6L INSM1 PLAGL1 TFDP1	76	746	13366
C2	TSAI_RESPONSE_TO_IONIZING_RADIATION	M8512	0.390187	0.0248821	0.0518791	14	CD83 CDK1 CCNE2 CCT7 CCL20 CCNF IFITM1 MSC NDUFB5 PLK1 RANBP1 TNFAIP8 TSC22D3 UBE2C	130	746	13366
C2	LI_LUNG_CANCER	M8779	0.390187	0.0251049	0.106349	6	CCNE1 HCK KIF11 LGALS1 MCM3 PSMB6	37	746	13366
GO	positive regulation of mitotic cell cycle phase transition	GO:1901992	0.390187	0.02517	0.07978	8	BIRC5 CDCA5 CDK1 CCND2 CDK4 DLGAP5 PHB2 UBE2C	59	746	13366
REACTOME	RNA Polymerase II Transcription Termination	R-HSA-73856	0.390187	0.02517	0.07978	8	ALYREF CPSF4 MAGOHB RBM8A SLBP SRSF6 SNRPB SRSF1	59	746	13366
GO	assembly of actomyosin apparatus involved in cytokinesis	GO:0000912	0.390187	0.0251912	0.610853	2	KIF23 RACGAP1	3	746	13366
GO	bisphosphoglycerate mutase activity	GO:0004082	0.390187	0.0251912	0.610853	2	PGAM1 PGAM2	3	746	13366
GO	pyrimidine deoxyribonucleoside monophosphate biosynthetic process	GO:0009177	0.390187	0.0251912	0.610853	2	DUT TYMS	3	746	13366
GO	negative regulation of very-low-density lipoprotein particle remodeling	GO:0010903	0.390187	0.0251912	0.610853	2	APOC3 APOA1	3	746	13366
GO	regulation of high-density lipoprotein particle clearance	GO:0010982	0.390187	0.0251912	0.610853	2	APOC3 LIPG	3	746	13366
GO	female meiosis chromosome segregation	GO:0016321	0.390187	0.0251912	0.610853	2	PLK1 TTK	3	746	13366
GO	meiotic chromosome movement towards spindle pole	GO:0016344	0.390187	0.0251912	0.610853	2	ACTR2 ACTR3	3	746	13366
GO	latent virus replication	GO:0019045	0.390187	0.0251912	0.610853	2	CREB3 NUCKS1	3	746	13366
GO	mitochondrial RNA localization	GO:0019093	0.390187	0.0251912	0.610853	2	MRPL18 TST	3	746	13366
GO	L-malate dehydrogenase activity	GO:0030060	0.390187	0.0251912	0.610853	2	MDH2 PHGDH	3	746	13366
GO	spanning component of plasma membrane	GO:0044214	0.390187	0.0251912	0.610853	2	CDHR2 CDHR5	3	746	13366
GO	cell-cell adhesion mediated by cadherin	GO:0044331	0.390187	0.0251912	0.610853	2	CDH2 CDHR2	3	746	13366
GO	dUMP metabolic process	GO:0046078	0.390187	0.0251912	0.610853	2	DUT TYMS	3	746	13366
GO	metaphase	GO:0051323	0.390187	0.0251912	0.610853	2	CDCA8 CENPE	3	746	13366
GO	muscle cell projection	GO:0036194	0.390187	0.0251912	0.610853	2	ARPC1A ARPC2	3	746	13366
GO	negative regulation of guanyl-nucleotide exchange factor activity	GO:1905098	0.390187	0.0251912	0.610853	2	EIF2S1 STMN1	3	746	13366
C2	CALVET_IRINOTECAN_SENSITIVE_VS_RESISTANT_DN	M1270	0.390187	0.0251912	0.610853	2	CDH2 IGFBP2	3	746	13366
GO	mitochondrion organization	GO:0007005	0.390187	0.0251935	0.0273377	38	AIP ATCAY BOK CALM1 CHCHD2 CHAF1B CHCHD6 CYCS FABP1 EIF2S1 GABPB1 KRT6A KRT15 MRPL39 NDUFA13 MTCH2 NDUFA9 MTX1 NDUFA11 NDUFB6 NDUFB10 NDUFB5 OMA1 PHB2 PPP3R1 POLG2 SDHAF1 SLC25A4 SIVA1 SNRPB SOD2 TFDP1 TIMM13 TOMM40L TOMM22 TOMM20 UQCR10 YWHAH	457	746	13366
GO	signal transduction by p53 class mediator	GO:0072331	0.393288	0.02546	0.0582218	13	BOK AURKA CASP2 CDK1 CCNB1 CDC25C CNOT8 CNOT6L E2F2 HINT1 GREM1 PLAGL1 TFDP1	114	746	13366
REACTOME	Activation of Kainate Receptors upon glutamate binding	R-HSA-451326	0.393288	0.0254772	0.129372	5	CALM1 GNG13 GNB4 GNG11 PLCB2	27	746	13366
C2	NUNODA_RESPONSE_TO_DASATINIB_IMATINIB_UP	M15510	0.393288	0.0254772	0.129372	5	CCNE1 CCND2 CCNA2 CDC25C CDK4	27	746	13366
GO	cellular response to stimulus	GO:0051716	0.393288	0.0254952	0.00956564	308	ABCG2 ACTR2 ACTR3 ADORA2A ADAM8 AIP ANGPTL1 ARF4 APOA4 APOC3 APOA1 ASNA1 ARHGAP11A ARL5C APH1A ARPC1A ASB5 ASIC1 AP1M1 ARHGAP40 ARPC2 AP2S1 BGLAP BOK BCL2L2 AURKB B9D1 BRD7 BLOC1S3 AURKA C1QBP BST1 CASP2 CALM1 CD72 CD83 CDCA5 CCNE1 CDK1 CCR10 CD180 CCND2 CCNB1 CCNA2 CDC25C CENPI CD37 CCL8 CD5 CDK4 CCL20 CD300LF CD40 CD79B CNTNAP1 CHAF1B CLIC1 CHCHD6 CNOT8 CHEK1 CLEC2D CNOT6L CIT CREB3 CSNK2B COPS…	4711	746	13366
C2	LINDSTEDT_DENDRITIC_CELL_MATURATION_B	M12480	0.396131	0.0257	0.0900201	7	ADORA2A CD83 CYTIP DUSP4 IL15RA IL2RA TNFRSF9	48	746	13366
GO	protein transporter activity	GO:0008565	0.396271	0.0257295	0.0624663	11	AP2S1 BLOC1S3 KPNA4 KPNA2 NUTF2 RAMP3 SEC61G TIMM13 TOMM40L TOMM22 TOMM20	93	746	13366
GO	phosphorus metabolic process	GO:0006793	0.402658	0.026165	0.0125771	164	ABCG2 AGPAT4 ADORA2A AK2 ARF4 APOA4 APOA1 ASNA1 BIRC5 AURKB AURKA BST1 CALM1 CCNE1 CDK1 CDK20 CCNB1 CCNA2 CDC25C CDKN3 CCL8 CENPE CDK4 CCT8 CMPK1 CHEK1 CIT CSNK2B COX5A CSF2RB CYCS COX6A1 DCK DCTPP1 DOK5 DUSP14 DUT DUSP4 DLGAP5 ERH EPHA3 EIF2S1 FASTK FGF14 FXYD2 GFRA2 GALR2 FLT3 GBP6 GCH1 GMPR GNG11 GRK5 GRAP2 HCK GTF2H4 HINT1 GUK1 IFT27 IDI1 IDNK ICOS IQGAP3 KCNH8 IMPA2 IL2RA KIF11 KIF23 KIF22 K…	2398	746	13366
C2	HOEBEKE_LYMPHOID_STEM_CELL_DN	M7435	0.403911	0.0262881	0.0723919	10	ACTR2 BEX1 C1QBP CKS2 GRK5 HMGB3 NDN PIP5K1B S100A6 TIMM13	78	746	13366
GO	positive regulation of apoptotic process	GO:0043065	0.408257	0.026592	0.0260581	42	ADORA2A ADAM8 ANP32B APH1A BOK C1QBP CASP2 CDK4 CD40 CYCS CTLA4 DLC1 ECT2 EGLN3 EIF2S1 FGD3 IL12A IRF5 MMP9 MTCH1 NDUFA13 MTCH2 MYB NQO1 PDCD1 PITX3 PPP3R1 PLA2G4A PPARG PPP1CA PRELID1 PTEN RIPK3 SIVA1 STK17B TFAP2B TFDP1 TNFAIP8 TOP2A TRAF6 UBE2M YWHAH	513	746	13366
GO	positive regulation of response to stimulus	GO:0048584	0.408389	0.0266217	0.0138918	130	ACTR2 ACTR3 ADORA2A ADAM8 APOA1 ARPC1A ARPC2 BOK C1QBP CASP2 CALM1 CDK1 CD180 CDH2 CCL8 CCL20 CD300LF CD40 CD79B CNTNAP1 CHAF1B CFB CREB3 CSNK2B CSF2RB CXCL11 CXCL12 CXXC5 CTLA4 DEPDC1B EDEM1 DUSP4 ECT2 DOK1 ERH FABP1 EZH2 EIF2S1 FERMT1 FAM49B FRAT1 FKBP1A FLT3 GIMAP5 GPSM3 GRAP2 HCK H2AFX HINT1 GREM1 HMGB2 HMGA1 IL13 IL12A IQGAP3 ITGAL IRF3 IL27RA IL2RA KRT6A KRT15 KLKB1 LGALS1 MAPK1 MFNG MAP2K3…	1865	746	13366
GO	chromatin binding	GO:0003682	0.408442	0.0267076	0.0286938	36	CDCA5 CDK1 CENPF CENPA CHAF1B CKS2 CREB3 CSNK2B DNMT3B EXO1 FABP1 EZH2 FLI1 H2AFY HIST1H1A HIST1H1E HELLS HMGN1 HMGA1 HMGN2 INSM1 LEF1 MCMBP NKAPL NUCKS1 ORC1 PPARG RNF4 RCC1 SATB1 SIN3B SMARCB1 TFAP2B TOP2A UHRF1 ZNHIT1	426	746	13366
GO	inner mitochondrial membrane organization	GO:0007007	0.408442	0.0268068	0.166409	4	CHCHD6 NDUFA13 OMA1 TIMM13	18	746	13366
GO	negative regulation of calcium-mediated signaling	GO:0050849	0.408442	0.0268068	0.166409	4	CALM1 FKBP1A PLEK SLA2	18	746	13366
REACTOME	Presynaptic function of Kainate receptors	R-HSA-500657	0.408442	0.0268068	0.166409	4	GNG13 GNB4 GNG11 PLCB2	18	746	13366
REACTOME	TP53 regulates transcription of additional cell cycle genes whose exact role in the p53 pathway remain uncertain	R-HSA-6804115	0.408442	0.0268068	0.166409	4	CDC25C CNOT8 CNOT6L PLAGL1	18	746	13366
C2	SEIDEN_MET_SIGNALING	M16468	0.408442	0.0268068	0.166409	4	CCT8 CNOT8 IFITM1 SEPT2	18	746	13366
C2	GOLUB_ALL_VS_AML_UP	M4275	0.408442	0.0268068	0.166409	4	MCM3 MYB PSMA6 STMN1	18	746	13366
C2	PARK_TRETINOIN_RESPONSE_AND_RARA_PLZF_FUSION	M11798	0.408442	0.0268068	0.166409	4	LBR PLEK PLCB2 PPARG	18	746	13366
GO	peptidase activity, acting on L-amino acid peptides	GO:0070011	0.409446	0.0269019	0.0271655	39	ADAM8 ASPRV1 APH1A CAPN12 CASP2 CFB COPS5 CTSW DNPEP HTRA4 KLK1 KLKB1 LMLN MMP9 NAPSA NPEPL1 OMA1 PGC PEPD PSMA2 PSMB7 PSMB5 PSMB3 PSMA1 PSMB6 PSMA6 PSMB9 PSMA7 PSMB2 PSMA5 PSMD14 PSMB10 PSMB4 PSMB1 RHBDL2 SPPL2A TMPRSS11D UQCRC1 UCHL3	470	746	13366
GO	regulation of peptidase activity	GO:0052547	0.410143	0.0269936	0.0339303	28	ADORA2A ADRM1 ARL6IP1 ANP32B BOK BIRC5 CASP2 CYCS DLC1 EGLN3 FABP1 LEF1 MMP9 MTCH1 NDUFA13 MTCH2 PPARG PRELID1 PSMB9 PSMD14 SERPINB12 SERPINB2 SERPINB9 SERPINI1 SPOCK3 TFAP2B TNFAIP8 WFDC12	312	746	13366
KEGG	Cell adhesion molecules (CAMs)	ko04514	0.410143	0.0270096	0.061208	11	CDH2 CD40 CNTNAP1 CLDN2 CTLA4 ICOS ITGAL ITGB7 PDCD1LG2 PDCD1 SELL	94	746	13366
GO	response to transition metal nanoparticle	GO:1990267	0.410143	0.0270112	0.0528824	15	ABCG2 BGLAP CCNE1 CDK1 CCNB1 CRIP1 EIF2S1 FKBP1A HCN4 HAMP LIPC PGAM2 PLA2G4A PTEN SOD2	138	746	13366
GO	Rho GTPase binding	GO:0017048	0.411971	0.0272236	0.070769	10	ARHGDIB CIT ECT2 IQGAP3 KCTD13 NCF2 NOXA1 PFN1 STXBP6 WAS	79	746	13366
C2	REACTOME_MITOTIC_PROMETAPHASE	M4217	0.411971	0.0272236	0.070769	10	BIRC5 AURKB B9D2 CDCA8 CENPI CENPM CDC20 CENPA PLK1 SPC25	79	746	13366
GO	C-terminal protein amino acid modification	GO:0018410	0.411971	0.0272379	0.0775201	8	BST1 LY6H LYPD1 LY6G6C LYPD6B OPCML PSCA RTN4RL1	60	746	13366
C2	OUELLET_CULTURED_OVARIAN_CANCER_INVASIVE_VS_LMP_UP	M836	0.411971	0.0272379	0.0775201	8	AHCY CCNE1 CKS2 DUSP4 LDHB PSMD4 RBBP7 SEPHS2	60	746	13366
GO	positive regulation of programmed cell death	GO:0043068	0.415977	0.0275382	0.0252678	42	ADORA2A ADAM8 ANP32B APH1A BOK C1QBP CASP2 CDK4 CD40 CYCS CTLA4 DLC1 ECT2 EGLN3 EIF2S1 FGD3 IL12A IRF5 MMP9 MTCH1 NDUFA13 MTCH2 MYB NQO1 PDCD1 PITX3 PPP3R1 PLA2G4A PPARG PPP1CA PRELID1 PTEN RIPK3 SIVA1 STK17B TFAP2B TFDP1 TNFAIP8 TOP2A TRAF6 UBE2M YWHAH	518	746	13366
GO	cellular response to chemical stimulus	GO:0070887	0.415977	0.0275457	0.0131359	145	ABCG2 ACTR2 ADAM8 AIP APOA4 APOC3 APOA1 ASNA1 BGLAP CALM1 CCNE1 CDK1 CCR10 CD180 CCNB1 CCNA2 CCL8 CDK4 CCL20 CD300LF CD40 CREB3 CSNK2B CRIP1 CSF2RB CXCL11 CXCL12 CYP26B1 EDEM1 DNMT3B ECT2 DOK1 EGLN3 FABP1 EZH2 EPHA3 EIF2S1 FGF14 FKBP1A FLT3 GBP6 GNG13 GOT1 GNB4 GNG11 HCN4 HCK HAMP HMGB2 IFI35 IFNGR2 IFITM2 IFITM1 IFITM3 HNRNPF IL13 IGFBP2 IL15RA IL12A IQGAP3 IRF5 KDELR3 ISG20 IRF3 IRF8 IL27RA IL2…	2103	746	13366
C2	LU_EZH2_TARGETS_UP	M2139	0.418842	0.0277712	0.040517	21	BOK IFI35 LY6H MATK MTX1 PHF5A PHGDH PPP3R1 PSMB7 PSMB9 PSMD4 PSMB10 RGS19 S100A6 S100A4 SCAND1 SOD2 STK19 TOMM22 UQCR10 ZNHIT1	218	746	13366
GO	pyrimidine nucleoside metabolic process	GO:0006213	0.418842	0.0278003	0.102081	6	CMPK1 DCK DUT ERH NME1 TYMS	38	746	13366
C2	MIKKELSEN_IPS_ICP_WITH_H3K27ME3	M1970	0.418842	0.0278003	0.102081	6	CD72 CNTNAP1 FGF14 GFI1B KCNG4 TFAP2B	38	746	13366
GO	positive regulation of endopeptidase activity	GO:0010950	0.41888	0.0278244	0.0552979	13	ADRM1 ANP32B BOK CASP2 CYCS DLC1 EGLN3 MTCH1 NDUFA13 MTCH2 PPARG PRELID1 PSMD14	117	746	13366
GO	liver development	GO:0001889	0.420545	0.0280256	0.0513296	15	AK2 AURKA CCNE1 CSNK2B EZH2 HAMP KLKB1 LIPC MKI67 PSMB9 SOD2 SRSF1 TYMS UCP2 UGT1A1	140	746	13366
H	HALLMARK_ALLOGRAFT_REJECTION	M5950	0.420545	0.0280256	0.0513296	15	CCND2 CD40 IFNGR2 IL13 IL12A ITGAL IRF8 IL27RA IL2RA MMP9 NME1 PSMB10 SIT1 WAS ZAP70	140	746	13366
GO	response to lipopolysaccharide	GO:0032496	0.420545	0.0280636	0.0341148	25	CD180 CDK4 CCL20 CD40 CSF2RB CXCL11 GCH1 HCK HAMP HMGB2 IL13 IL12A IRF3 IRF8 LTC4S MAPK1 PALM3 PENK PLA2G4A SOD2 STAP1 TNIP3 TNFRSF9 TRAF6 UGT1A1	278	746	13366
GO	lymphocyte costimulation	GO:0031294	0.420545	0.0280653	0.0870439	7	CD5 CTLA4 GRAP2 ICOS LGALS1 PDCD1LG2 PDCD1	49	746	13366
GO	regulation of cell killing	GO:0031341	0.420545	0.0280653	0.0870439	7	FAM49B GIMAP5 IL13 IL12A RIPK3 SERPINB9 STAP1	49	746	13366
C2	PID_TCR_PATHWAY	M34	0.420545	0.0280653	0.0870439	7	GRAP2 PTEN SLA2 TRAF6 TRPV6 WAS ZAP70	49	746	13366
C2	HOSHIDA_LIVER_CANCER_SUBCLASS_S1	M5311	0.420579	0.0282918	0.0436632	19	ADAM8 ARHGDIB ARPC2 AP2S1 CCND2 CD37 CDC20 DPYSL2 DUT IL15RA LDHB LAPTM5 LSP1 LGALS1 NPC2 PFN1 RCC1 S100A10 SLBP	191	746	13366
GO	positive regulation of leukocyte migration	GO:0002687	0.420579	0.0283666	0.0599762	11	ADAM8 C1QBP CCL8 CCL20 CREB3 CXCL11 CXCL12 GPSM3 IL12A RAC2 SELL	95	746	13366
GO	transmembrane receptor protein tyrosine kinase adaptor activity	GO:0005068	0.420579	0.0285009	0.244187	3	DOK2 SH2D6 STAP1	10	746	13366
GO	chaperonin-containing T-complex	GO:0005832	0.420579	0.0285009	0.244187	3	CCT5 CCT7 CCT8	10	746	13366
GO	nucleoside diphosphate biosynthetic process	GO:0009133	0.420579	0.0285009	0.244187	3	AK2 CMPK1 GUK1	10	746	13366
GO	regulation of cholesterol esterification	GO:0010872	0.420579	0.0285009	0.244187	3	APOA4 APOA1 STARD4	10	746	13366
GO	protein channel activity	GO:0015266	0.420579	0.0285009	0.244187	3	TOMM40L TOMM22 TOMM20	10	746	13366
GO	viral translation	GO:0019081	0.420579	0.0285009	0.244187	3	EIF3G EIF3L PCBP2	10	746	13366
GO	negative regulation of phagocytosis	GO:0050765	0.420579	0.0285009	0.244187	3	CD300LF PTEN SNX3	10	746	13366
GO	regulation of establishment of protein localization to chromosome	GO:0070202	0.420579	0.0285009	0.244187	3	CCT5 CCT7 CCT8	10	746	13366
GO	cellular response to X-ray	GO:0071481	0.420579	0.0285009	0.244187	3	CCND2 HAMP NUCKS1	10	746	13366
REACTOME	E2F-enabled inhibition of pre-replication complex formation	R-HSA-113507	0.420579	0.0285009	0.244187	3	CDK1 CCNB1 ORC1	10	746	13366
REACTOME	TP53 Regulates Transcription of Genes Involved in G1 Cell Cycle Arrest	R-HSA-6804116	0.420579	0.0285009	0.244187	3	CCNE1 CCNE2 CCNA2	10	746	13366
C2	BIOCARTA_AKAP95_PATHWAY	M5731	0.420579	0.0285009	0.244187	3	CDK1 CCNB1 PPP1CA	10	746	13366
C2	REACTOME_GENERATION_OF_SECOND_MESSENGER_MOLECULES	M16523	0.420579	0.0285009	0.244187	3	GRAP2 WAS ZAP70	10	746	13366
C2	TONKS_TARGETS_OF_RUNX1_RUNX1T1_FUSION_ERYTHROCYTE_DN	M12090	0.420579	0.0285009	0.244187	3	ITM2A LTC4S PDLIM1	10	746	13366
C2	CHEOK_RESPONSE_TO_MERCAPTOPURINE_UP	M19652	0.420579	0.0285009	0.244187	3	CKS2 GABPB1 POLG2	10	746	13366
C2	FINETTI_BREAST_CANCER_KINOME_GREEN	M12692	0.420579	0.0285009	0.244187	3	HCK STK17B ZAP70	10	746	13366
C2	MINGUEZ_LIVER_CANCER_VASCULAR_INVASION_UP	M378	0.420579	0.0285009	0.244187	3	CDKN3 UBE2C TYMS	10	746	13366
GO	centrosome	GO:0005813	0.420579	0.0285017	0.0259477	39	BIRC5 AURKB B9D2 B9D1 AURKA CALM1 CCNE1 CCT5 CDK1 CEP55 CCNB1 CCNB2 CCT8 CDC20 CENPF CCNF CHEK1 DTL DLGAP5 DYNLRB1 HARBI1 IFT27 KIF23 MCM3 MPHOSPH9 NCAPG NDN NEK2 NME1 PLK1 PSMB5 PSMA1 RANBP1 RAB8A RMDN1 SLC16A1 SPAG5 TOP2A UNC119	477	746	13366
GO	cellular response to molecule of bacterial origin	GO:0071219	0.421309	0.0286164	0.0505697	15	CD180 CDK4 CCL20 CD40 HCK HAMP HMGB2 IL12A IRF3 IRF8 LTC4S MAPK1 STAP1 TNIP3 TRAF6	141	746	13366
C2	KEGG_CHEMOKINE_SIGNALING_PATHWAY	M4844	0.421309	0.0286164	0.0505697	15	CCR10 CCL8 CCL20 CXCL11 CXCL12 GNG13 GNB4 GNG11 GRK5 HCK MAPK1 PIK3CG PLCB2 RAC2 WAS	141	746	13366
C2	XU_GH1_AUTOCRINE_TARGETS_UP	M10664	0.421667	0.0286762	0.0431451	19	CNTNAP1 CHCHD2 CLDN2 DEPDC1B GMPR HYDIN INSM1 LGALS1 MYDGF PHGDH PITX3 PSMB2 ROR1 SATB1 SLC25A4 STMN2 TMEM212 TRPM2 UQCRQ	192	746	13366
GO	meiotic nuclear division	GO:0140013	0.421667	0.0287425	0.0543562	13	ACTR2 ACTR3 AURKA CCNE1 CCNE2 CKS2 CYP26B1 PLK1 PRKAR1A PSMD13 TDRKH TOP2A TTK	118	746	13366
GO	neutral lipid catabolic process	GO:0046461	0.421667	0.0287496	0.122758	5	APOC3 APOA1 FABP9 FABP1 LIPC	28	746	13366
C2	CHANDRAN_METASTASIS_TOP50_UP	M18970	0.421667	0.0287496	0.122758	5	BASP1 NUCKS1 PCBP2 RALA TUBA1B	28	746	13366
C2	MIKKELSEN_MEF_ICP_WITH_H3K4ME3_AND_H3K27ME3	M1962	0.421667	0.0287496	0.122758	5	OPCML SERPINI1 SPTSSB SYT1 YPEL4	28	746	13366
GO	response to molecule of bacterial origin	GO:0002237	0.428554	0.0292427	0.0350958	26	CD180 CDK4 CCL20 CD40 CSF2RB CXCL11 GCH1 HCK HAMP HMGB2 IL13 IL12A IRF5 IRF3 IRF8 LTC4S MAPK1 PALM3 PENK PLA2G4A SOD2 STAP1 TNIP3 TNFRSF9 TRAF6 UGT1A1	286	746	13366
GO	hepaticobiliary system development	GO:0061008	0.428554	0.0292633	0.0498205	15	AK2 AURKA CCNE1 CSNK2B EZH2 HAMP KLKB1 LIPC MKI67 PSMB9 SOD2 SRSF1 TYMS UCP2 UGT1A1	142	746	13366
C2	WINTER_HYPOXIA_UP	M5466	0.429768	0.0293807	0.0676435	10	EIF2S1 MRPL14 MTX1 NME1 PGAM1 PSMB7 PSMA7 S100A10 S100A3 SLC16A1	81	746	13366
GO	Fc-gamma receptor signaling pathway involved in phagocytosis	GO:0038096	0.429768	0.0294205	0.0753343	8	ACTR2 ACTR3 ARPC1A ARPC2 HCK MAPK1 MYO1G WAS	61	746	13366
REACTOME	G2/M DNA damage checkpoint	R-HSA-69473	0.429768	0.0294205	0.0753343	8	CDK1 CCNB1 CDC25C CHEK1 EXO1 H2AFX RPA3 YWHAH	61	746	13366
C2	HELLER_HDAC_TARGETS_DN	M6890	0.429768	0.0294349	0.0358202	23	ARHGDIB AVEN CD180 CCND2 CYTIP DOCK10 EMP3 FERMT1 FLI1 HNRNPAB ISG20 KCNN3 ITGB7 LAPTM5 LIMD2 LRMP MAGOHB MFNG MRTO4 MYB PLK1 PSMB10 TYMS	251	746	13366
GO	leukocyte activation involved in immune response	GO:0002366	0.431429	0.029571	0.0263223	40	ACTR2 ADAM8 ALOX5 AP1M1 BST1 CD180 CCT8 CSNK2B COTL1 DOCK10 DNAJC13 EXO1 ERP44 HGSNAT ITGAL ITM2A LEF1 LGALS1 LRMP MAPK1 MCEMP1 MFNG MMP9 NPC2 PGAM1 PIK3CG PSMA2 PSMB7 PSMD7 PSMA5 PSMD13 PSMD14 PRG3 PRG2 PSMB1 RHOG SELL SERPINB12 TRPM2 ZAP70	487	746	13366
GO	cell activation involved in immune response	GO:0002263	0.433198	0.0297369	0.026154	40	ACTR2 ADAM8 ALOX5 AP1M1 BST1 CD180 CCT8 CSNK2B COTL1 DOCK10 DNAJC13 EXO1 ERP44 HGSNAT ITGAL ITM2A LEF1 LGALS1 LRMP MAPK1 MCEMP1 MFNG MMP9 NPC2 PGAM1 PIK3CG PSMA2 PSMB7 PSMD7 PSMA5 PSMD13 PSMD14 PRG3 PRG2 PSMB1 RHOG SELL SERPINB12 TRPM2 ZAP70	488	746	13366
GO	regulation of cell cycle arrest	GO:0071156	0.433487	0.0298015	0.0587701	11	AURKA CASP2 CDK1 CCNB1 CDC25C CDK4 CNOT8 CNOT6L INSM1 PLAGL1 TFDP1	96	746	13366
GO	protein kinase complex	GO:1902911	0.433487	0.0298015	0.0587701	11	CCNE1 CDK1 CCNE2 CCND2 CCNB1 CCNA2 CDK4 CKS2 CKS1B GTF2H4 PRKAR1A	96	746	13366
GO	cellular response to lipid	GO:0071396	0.433694	0.0298382	0.0275201	37	ABCG2 BGLAP CCNE1 CD180 CCNB1 CCNA2 CDK4 CCL20 CD40 CYP26B1 DNMT3B EPHA3 FLT3 HCK HAMP HMGB2 IL12A IRF3 IRF8 LEF1 LTC4S MAPK1 MED30 NDUFA13 MYB NME1 PDK3 PENK PPARG RANBP1 RAMP3 RNF4 STAP1 TNIP3 TRAF6 UGT1A1 YWHAH	444	746	13366
C2	REACTOME_MRNA_PROCESSING	M2531	0.435234	0.0299666	0.0490818	15	ALYREF GTF2H4 HNRNPL HNRNPF PCBP2 PHF5A POLR2D RBM8A SLBP SF3B6 SNRNP40 SRSF6 SNRPB SNRPA1 SRSF1	143	746	13366
GO	mitochondrial membrane part	GO:0044455	0.442721	0.0305321	0.0447785	17	CHCHD6 COX5A COX6A1 NDUFA13 NDUFA9 NDUFA11 NDUFB6 NDUFB10 NDUFB5 SDHD TOMM40L TOMM22 TOMM20 UQCRC1 UQCR10 UQCRQ UQCRFS1	169	746	13366
GO	protein targeting to mitochondrion	GO:0006626	0.442721	0.0305734	0.0841867	7	AIP NDUFA13 MTX1 TIMM13 TOMM40L TOMM22 TOMM20	50	746	13366
REACTOME	Immunoregulatory interactions between a Lymphoid and a non-Lymphoid cell	R-HSA-198933	0.442721	0.0305734	0.0841867	7	CD300LF CD40 CLEC2D IFITM1 ITGAL ITGB7 SELL	50	746	13366
REACTOME	mRNA Splicing - Minor Pathway	R-HSA-72165	0.442721	0.0305734	0.0841867	7	POLR2D SF3B6 SNRNP40 SRSF6 SNRPB SRSF1 SNRNP25	50	746	13366
GO	regulation of response to biotic stimulus	GO:0002831	0.442931	0.0306319	0.0411255	19	AP1M1 AP2S1 C1QBP CD180 CD37 CHAF1B CREB3 FABP1 EIF2S1 FGF14 HCK IL12A IRF3 IL2RA KRT6A PCBP2 PGC SNRPB TRAF6	196	746	13366
GO	fatty acid derivative biosynthetic process	GO:1901570	0.442931	0.0306794	0.0980329	6	ALOX5 COTL1 HPGDS LTC4S PLA2G4A PRG3	39	746	13366
REACTOME	Formation of the ternary complex, and subsequently, the 43S complex	R-HSA-72695	0.442931	0.0306794	0.0980329	6	EIF3I EIF3G EIF3L EIF2S1 RPS8 RPS15	39	746	13366
C2	REACTOME_MRNA_SPLICING_MINOR_PATHWAY	M5583	0.442931	0.0306794	0.0980329	6	POLR2D SF3B6 SNRNP40 SRSF6 SNRPB SRSF1	39	746	13366
C2	MOREAUX_MULTIPLE_MYELOMA_BY_TACI_DN	M17193	0.443281	0.0307265	0.0483534	15	C1QBP CCT5 CDK1 CHEK1 COMMD4 EIF3G EZH2 MPHOSPH9 NDUFA13 PFDN4 PSMC4 PSMD8 RACGAP1 SLC16A1 TYMS	144	746	13366
GO	cellular component morphogenesis	GO:0032989	0.446898	0.0310003	0.0165382	84	ACTR2 ACTR3 ADORA2A ADAM8 APH1A ARPC1A ARPC2 AP2S1 BASP1 B9D2 B9D1 AVIL AURKA CALM1 CD72 CDK1 CNTNAP1 CSNK2B CSF2RB CXCL12 DOK5 DSCAML1 DOCK10 DPYSL2 DOK2 DNAAF3 ECT2 DOK1 FABP9 EPHA3 FAM83D GFRA2 FOXE1 GREM1 HNRNPAB HYDIN IL2RA ITGB7 LEF1 MAPK1 MMP9 MYL6 NDN NEURL2 PPP3R1 POLG2 PSMA2 PSMB7 PSMB5 PSMB3 PSMA1 PSMB6 PSMA6 PSMC5 PSMB9 PSMC4 PSMD7 PSMA7 PRKAR1A PSMB2 PSMA5 PSMD4 PSMD13 PSMD14 PSMB10 …	1161	746	13366
KEGG	Spliceosome, U2-snRNP	hsa_M00352	0.446967	0.0311204	0.154713	4	PHF5A SF3B6 SNRPB SNRPA1	19	746	13366
GO	inflammatory response to antigenic stimulus	GO:0002437	0.446967	0.0311204	0.154713	4	AHCY HMGB2 IL25 IL2RA	19	746	13366
GO	U2 snRNP	GO:0005686	0.446967	0.0311204	0.154713	4	PHF5A SF3B6 SNRPB SNRPA1	19	746	13366
GO	negative regulation of stress fiber assembly	GO:0051497	0.446967	0.0311204	0.154713	4	DLC1 PFN1 STMN1 WAS	19	746	13366
C2	LI_CISPLATIN_RESISTANCE_UP	M4717	0.446967	0.0311204	0.154713	4	CDH2 EGLN3 EPHA3 ITM2A	19	746	13366
GO	Fc receptor mediated stimulatory signaling pathway	GO:0002431	0.453898	0.0317201	0.073219	8	ACTR2 ACTR3 ARPC1A ARPC2 HCK MAPK1 MYO1G WAS	62	746	13366
GO	regulation of viral genome replication	GO:0045069	0.453898	0.0317201	0.073219	8	FAM111A IFITM2 IFITM1 IFITM3 ISG20 NUCKS1 PPIH TOP2A	62	746	13366
C2	TONKS_TARGETS_OF_RUNX1_RUNX1T1_FUSION_MONOCYTE_UP	M10184	0.455633	0.0318649	0.0436019	17	AK2 C1QBP CD180 CCND2 CCL8 DUSP14 GLRX3 HPGDS MDH2 MREG MTX1 NME1 PSMB5 SIVA1 SLC16A1 SNRPA1 TUBB6	171	746	13366
GO	cell death	GO:0008219	0.457325	0.0320123	0.0190471	67	ADORA2A ARL6IP1 ATCAY BOK BIRC5 BCL2L2 AVEN BCL7C BEX2 C1QBP CASP2 CDCA7 CDK1 CD5 CD40 CIT CRIP1 CYP26B1 CYCS DLC1 E2F2 EMP3 EGLN3 FASTK GRK5 HINT1 GREM1 HMGB2 IL12A IRF3 IL2RA KRT20 KRT6B KRT6A KRT78 KRT15 LEF1 LGALS1 MAPK1 MRPL41 MTCH1 MYDGF NDUFA13 MTCH2 PDCD1 PIK3CG PLAGL1 PRELID1 PTEN RIPK3 RGS19 RPTN SCAND1 SATB1 SFRP5 SERPINB9 SLC25A4 SIVA1 SOD2 TARDBP STK17B TFAP2B TMEM123 TNFRSF9 TNFAIP8…	895	746	13366
GO	regulation of response to stress	GO:0080134	0.457325	0.0320305	0.0157218	96	ADORA2A ADAM8 APOA1 AP1M1 AP2S1 BOK C1QBP BST1 CALM1 CDK1 CD180 CCL8 CD300LF CHCHD2 CHAF1B CFB CHEK1 CREB3 COPS5 CXCL12 EDEM1 DUSP4 FABP1 EIF2S1 FGF14 GCH1 GIMAP5 GPSM3 H2AFY HCK HAMP H2AFX GREM1 HMGB2 IFNGR2 HMGA1 IL12A IRF3 IL2RA KRT6A KLKB1 MAPK1 MAP2K3 MUC13 MTCH2 NUDT16L1 PCBP2 PBK PHB2 PGC PENK PIK3CG PPP3R1 PLA2G4A PLEK PPARG PSMA2 PSMB7 PSMB5 PSMB3 PSMA1 PSMB6 PSMA6 PSMC5 PSMB9 PSMC4 PSMD…	1342	746	13366
GO	positive regulation of cell death	GO:0010942	0.458538	0.0321391	0.0240416	44	ADORA2A ADAM8 ANP32B APH1A BOK C1QBP CASP2 CDK4 CD40 CYCS CTLA4 DLC1 ECT2 EGLN3 EIF2S1 FGD3 IL12A IRF5 MMP9 MTCH1 NDUFA13 MTCH2 MYB NQO1 PDCD1 PITX3 PPP3R1 PLA2G4A PPARG PPP1CA PRELID1 PTEN RIPK3 SIVA1 STK17B TFAP2B TFDP1 TNFAIP8 TOP2A TRAF6 TRPM2 UCP2 UBE2M YWHAH	551	746	13366
GO	sensory perception of taste	GO:0050909	0.45913	0.0322754	0.116601	5	ASIC1 GNG13 LEF1 PLCB2 TRPM5	29	746	13366
GO	plasma lipoprotein particle organization	GO:0071827	0.45913	0.0322754	0.116601	5	APOA4 APOC3 APOA1 LIPG LIPC	29	746	13366
C2	KEGG_CYSTEINE_AND_METHIONINE_METABOLISM	M10911	0.45913	0.0322754	0.116601	5	AHCY DNMT3B GOT1 LDHB SRM	29	746	13366
C2	SHIPP_DLBCL_VS_FOLLICULAR_LYMPHOMA_DN	M8813	0.45913	0.0322754	0.116601	5	CD180 PDCD1 ST8SIA1 TSC22D3 TXK	29	746	13366
GO	cellular component assembly	GO:0022607	0.461952	0.0324976	0.0127948	139	ACTR2 ACTR3 ADRM1 APOA4 APOC3 APOA1 ARL6IP1 ANP32B ASIC1 ARPC2 AP2S1 BOK ATPAF2 BIRC5 AURKB B9D2 B9D1 AVIL AURKA C1QBP C1QTNF6 CDK1 CENPW CCNB1 CDH2 CENPI CDHR2 CDHR5 CENPE CENPM CCT8 CDC20 CENPF CD40 CD79B CENPA CNTNAP1 CHAF1B CHMP6 CSNK2B DLC1 DCTPP1 DUT DYNLRB2 DNAAF3 ECT2 DYNLRB1 EXO1 EIF3I EIF3G EMP3 FABP9 EIF3L FCHO1 FGD3 FKBP1A GCH1 GJC1 GLRX3 H2AFY HIST1H1A HGSNAT HIST1H1E HELLS H2AFX GTF…	2026	746	13366
C2	MOHANKUMAR_HOXA1_TARGETS_UP	M4399	0.465585	0.0328012	0.0295201	32	ANGPTL1 ANP32E CASP2 CALM1 CDK1 CCNB2 CCT8 CDC20 CLN6 CPT2 DUSP14 ELAVL1 HELLS H2AFX KPNA2 LDHB MCM3 MORF4L2 NUTF2 PCDH19 PLK1 PSMB5 PSMD13 RCC1 RRM2 SEPT2 SEPHS2 SHCBP1 SPAG5 SRSF1 UQCRC1 UBE2K	375	746	13366
GO	chromatin	GO:0000785	0.468522	0.0330323	0.0292931	32	ANP32E CDCA5 CCND2 CDK4 CENPF CENPA CHAF1B CHEK1 CSNK2B EZH2 FAM111A H2AFY HIST1H1A HIST1H1E HELLS H2AFX HMGB2 HMGN1 HMGA1 HMGN2 KIF22 MCMBP NUCKS1 PLK1 RCC1 SATB1 SIN3B SMARCB1 TARDBP SWI5 UHRF1 ZNHIT1	376	746	13366
GO	regulation of cytokinesis	GO:0032465	0.470258	0.0332275	0.0814416	7	AURKB AURKA CALM1 CIT ECT2 KIF23 RACGAP1	51	746	13366
GO	mitochondrial transmembrane transport	GO:1990542	0.470258	0.0332275	0.0814416	7	CPT2 NDUFA13 TIMM13 TOMM40L TOMM22 TOMM20 UCP2	51	746	13366
C2	PENG_GLUCOSE_DEPRIVATION_DN	M7970	0.471633	0.033349	0.0462276	15	ARF4 ANP32E AURKA CALM1 CDK1 COPS5 DPYSL2 FANCI GMPR ITGB7 KIF11 MKI67 PSMA5 RPA3 SRSF1	147	746	13366
KEGG	Alcoholism	hsa05034	0.474204	0.0335553	0.0595714	12	ADORA2A CALM1 CALML4 CREB3 GNG13 GNB4 GNG11 H2AFY H2AFX MAPK1 PPP1CA SLC29A1	104	746	13366
GO	mitochondrial electron transport, NADH to ubiquinone	GO:0006120	0.475169	0.0337462	0.0941867	6	NDUFA13 NDUFA9 NDUFA11 NDUFB6 NDUFB10 NDUFB5	40	746	13366
GO	peptidyl-tyrosine autophosphorylation	GO:0038083	0.475169	0.0337462	0.0941867	6	GRAP2 HCK MATK SLA2 TXK ZAP70	40	746	13366
GO	negative regulation of metaphase/anaphase transition of cell cycle	GO:1902100	0.475169	0.0337462	0.0941867	6	CENPE CDC20 CENPF PLK1 UBE2C TTK	40	746	13366
REACTOME	G beta:gamma signalling through PI3Kgamma	R-HSA-392451	0.475169	0.0337462	0.0941867	6	CSF2RB GNG13 GNB4 GNG11 IL2RA PIK3CG	40	746	13366
GO	microtubule-based process	GO:0007017	0.482517	0.0343179	0.0241088	41	ACTR2 ACTR3 AP2S1 BIRC5 AURKB BLOC1S3 AURKA CDK1 CCNB1 CENPE CDC20 CENPA DNAH3 DYNLRB2 DNAAF3 DLGAP5 DYNLRB1 IFT27 HYDIN KIF11 KIF23 KIF22 KIFC1 KIF18B KNSTRN NEK2 PLK1 RANBP1 RACGAP1 RCC1 RSPH4A RSPH1 SLC16A1 SPC25 SPAG5 TACC3 STMN1 TTC21A TUBB6 TUBA1B TTK	513	746	13366
GO	protein kinase binding	GO:0019901	0.482517	0.0343179	0.0241088	41	BORA AURKA C1QBP CALM1 CCNE1 CCNE2 CCND2 CCNB1 CCNA2 CDH2 CDC25C CKS2 CKS1B DPYSL2 DOK2 ELAVL1 FAM83D GCH1 GLRX3 GRK5 H2AFY HINT1 KIF11 MAPK1 MAP2K3 NME1 PGAM1 PLEK PLK1 PRKAR1A PTEN RACGAP1 RAB8A RGS19 SH2D6 SRCIN1 SRSF1 STAP1 TOP2A TRAF6 WAS	513	746	13366
GO	protein localization to kinetochore	GO:0034501	0.486408	0.0348708	0.216914	3	AURKB CDK1 TTK	11	746	13366
GO	MCM complex	GO:0042555	0.486408	0.0348708	0.216914	3	MCMBP MCM3 TONSL	11	746	13366
GO	chylomicron	GO:0042627	0.486408	0.0348708	0.216914	3	APOA4 APOC3 APOA1	11	746	13366
GO	positive regulation of protein localization to chromosome, telomeric region	GO:1904816	0.486408	0.0348708	0.216914	3	CCT5 CCT7 CCT8	11	746	13366
GO	chaperone complex	GO:0101031	0.486408	0.0348708	0.216914	3	CCT5 CCT7 CCT8	11	746	13366
C2	BIOCARTA_STATHMIN_PATHWAY	M16966	0.486408	0.0348708	0.216914	3	CDK1 CCNB1 PRKAR1A	11	746	13366
C2	REACTOME_TETRAHYDROBIOPTERIN_BH4_SYNTHESIS_RECYCLING_SALVAGE_AND_REGULATION	M526	0.486408	0.0348708	0.216914	3	CALM1 GCH1 SPR	11	746	13366
C2	REACTOME_APOPTOSIS_INDUCED_DNA_FRAGMENTATION	M1018	0.486408	0.0348708	0.216914	3	HIST1H1A HIST1H1E HMGB2	11	746	13366
C2	KORKOLA_TERATOMA_UP	M16021	0.486408	0.0348708	0.216914	3	ARHGDIB CCND2 PHB2	11	746	13366
C2	MARKS_HDAC_TARGETS_DN	M3362	0.486408	0.0348708	0.216914	3	BIRC5 CCNA2 TYMS	11	746	13366
C2	RICKMAN_TUMOR_DIFFERENTIATED_MODERATELY_VS_POORLY_DN	M17006	0.486408	0.0348708	0.216914	3	CENPF MCM3 SRSF1	11	746	13366
GO	motor activity	GO:0003774	0.487782	0.0350067	0.0573943	12	CENPE DNAH3 DYNLRB2 DYNLRB1 KIF11 KIF23 KIF22 KIFC1 KIF18B MYO3B MYL6 MYO1G	106	746	13366
GO	programmed cell death	GO:0012501	0.487782	0.0350196	0.018692	64	ADORA2A ARL6IP1 ATCAY BOK BIRC5 BCL2L2 AVEN BCL7C BEX2 C1QBP CASP2 CDCA7 CDK1 CD5 CD40 CIT CRIP1 CYP26B1 CYCS DLC1 E2F2 EGLN3 FASTK GRK5 HINT1 GREM1 HMGB2 IL12A IRF3 IL2RA KRT20 KRT6B KRT6A KRT78 KRT15 LEF1 LGALS1 MAPK1 MRPL41 MTCH1 MYDGF NDUFA13 MTCH2 PDCD1 PIK3CG PLAGL1 PRELID1 PTEN RIPK3 RPTN SCAND1 SATB1 SFRP5 SERPINB9 SLC25A4 SIVA1 SOD2 TARDBP STK17B TFAP2B TNFRSF9 TNFAIP8 TOP2A UBE2K	859	746	13366
GO	nuclear chromosome part	GO:0044454	0.490605	0.0352729	0.0263464	35	ALYREF ANP32E AURKB AURKA CDCA5 CDK1 CCNB1 CENPE CENPA CHRAC1 CHAF1B DNMT3B EZH2 H2AFY HIST1H1A HIST1H1E H2AFX HMGB2 MCMBP MCM3 NUCKS1 ORC1 PPP1CA PLK1 RCC1 RPA3 SATB1 SIN3B SMARCB1 TARDBP SWI5 TONSL UBE2I UHRF1 ZNHIT1	426	746	13366
GO	signal transduction	GO:0007165	0.491493	0.0354215	0.010055	231	ACTR2 ACTR3 ADORA2A ADAM8 AIP ANGPTL1 ARF4 APOC3 APOA1 ASNA1 ARHGAP11A ARL5C APH1A ARPC1A ASB5 ASIC1 ARHGAP40 ARPC2 AP2S1 BOK BCL2L2 B9D1 BRD7 AURKA C1QBP BST1 CASP2 CALM1 CD72 CD83 CCNE1 CDK1 CCR10 CD180 CCNB1 CCNA2 CDC25C CENPI CD37 CCL8 CD5 CDK4 CCL20 CD300LF CD40 CD79B CNTNAP1 CLIC1 CNOT8 CHEK1 CLEC2D CNOT6L CIT CREB3 CSNK2B CRIP1 CSF2RB CXCL11 CXCL12 CXXC5 CYP26B1 CYCS CTLA4 DEPDC7 DLC1 DEPD…	3507	746	13366
GO	nuclear lumen	GO:0031981	0.491493	0.0355794	0.00996123	231	AMT ALYREF ADRM1 AIP ALOX5 ASNA1 ANP32B ANP32E BASP1 ATPAF2 BIRC5 AURKB BEX1 BRD7 AURKA C1QBP BRWD1 CALM1 CDCA7 CDCA5 CCNE1 CCT5 CDK1 CCNE2 CDK20 CENPW CDCA8 CCND2 CCNB1 CCNA2 CDV3 CDC25C CENPI CCNB2 CENPE CDK4 CENPM CCT8 CDC20 CENPF CD79B CENPA CHRAC1 CHAF1B CMPK1 CHEK1 CKS1B CREB3 CSNK2B COPS5 CPSF4 CPT2 CXXC5 CYTIP DTL DUT DNMT3B DUSP4 E2F2 DNPEP EXO1 EGLN3 FABP1 ELAVL1 EZH2 EIF3L FANCI FCHO1 …	3512	746	13366
GO	response to bacterium	GO:0009617	0.491493	0.0357289	0.0275201	32	CD180 CDK4 CCL20 CD40 CSF2RB CXCL11 GBP6 GCH1 HCK HAMP HMGB2 IL13 IL12A IRF5 IRF3 IRF8 IL27RA LTC4S MAPK1 PALM3 PENK PLA2G4A PRG2 SERPINB9 SNX3 SOD2 STAP1 TNIP3 TNFRSF9 TRAF6 UGT1A1 WFDC12	384	746	13366
GO	response to oxygen radical	GO:0000305	0.491493	0.0358175	0.144187	4	APOA4 NQO1 SOD2 UCP2	20	746	13366
GO	negative regulation of actin filament bundle assembly	GO:0032232	0.491493	0.0358175	0.144187	4	DLC1 PFN1 STMN1 WAS	20	746	13366
C2	REACTOME_ADP_SIGNALLING_THROUGH_P2RY1	M811	0.491493	0.0358175	0.144187	4	GNG13 GNB4 GNG11 PLA2G4A	20	746	13366
C2	REACTOME_G_BETA_GAMMA_SIGNALLING_THROUGH_PI3KGAMMA	M14301	0.491493	0.0358175	0.144187	4	GNG13 GNB4 GNG11 PIK3CG	20	746	13366
C2	YE_METASTATIC_LIVER_CANCER	M11542	0.491493	0.0358175	0.144187	4	CD37 CENPE MMP9 PRR3	20	746	13366
C2	GAZDA_DIAMOND_BLACKFAN_ANEMIA_PROGENITOR_DN	M12812	0.491493	0.0360303	0.0788021	7	CDH2 CNOT8 FLT3 HELLS PHGDH PFDN4 PLAGL1	52	746	13366
C2	SWEET_KRAS_TARGETS_DN	M4359	0.491493	0.0360303	0.0788021	7	BEX1 DUSP4 H2AFY LBR NUP62CL RRM2 TMPRSS11D	52	746	13366
C2	LINDSTEDT_DENDRITIC_CELL_MATURATION_A	M17033	0.491493	0.0360303	0.0788021	7	CCL8 CCL20 CD40 CXCL11 PLA2G4A PLEK SOD2	52	746	13366
C2	FONTAINE_FOLLICULAR_THYROID_ADENOMA_DN	M5370	0.491493	0.0360303	0.0788021	7	C1QBP IL2RA KPNA2 RGS19 S100A10 S100A6 WAS	52	746	13366
GO	chemokine receptor binding	GO:0042379	0.491493	0.0360589	0.110853	5	CCL8 CCL20 CREB3 CXCL11 CXCL12	30	746	13366
GO	regulation of lipoprotein lipase activity	GO:0051004	0.491493	0.0360589	0.110853	5	APOA4 APOC3 APOA1 CALM1 FKBP1A	30	746	13366
GO	negative regulation of cation channel activity	GO:2001258	0.491493	0.0360589	0.110853	5	CALM1 FKBP1A HAMP KCNRG MMP9	30	746	13366
C2	HAHTOLA_SEZARY_SYNDROM_DN	M18968	0.491493	0.0360589	0.110853	5	CTSW IRF8 MATK MYBL1 SERPINB9	30	746	13366
GO	condensed nuclear chromosome outer kinetochore	GO:0000942	0.491493	0.0364688	0.444187	2	CCNB1 PLK1	4	746	13366
GO	respiratory burst involved in defense response	GO:0002679	0.491493	0.0364688	0.444187	2	HCK PIK3CG	4	746	13366
GO	bisphosphoglycerate 2-phosphatase activity	GO:0004083	0.491493	0.0364688	0.444187	2	PGAM1 PGAM2	4	746	13366
GO	dTTP biosynthetic process	GO:0006235	0.491493	0.0364688	0.444187	2	TBPL1 TYMS	4	746	13366
GO	threonine metabolic process	GO:0006566	0.491493	0.0364688	0.444187	2	GCAT PHGDH	4	746	13366
GO	mitotic chromosome movement towards spindle pole	GO:0007079	0.491493	0.0364688	0.444187	2	CENPE DLGAP5	4	746	13366
GO	pyrimidine deoxyribonucleoside monophosphate metabolic process	GO:0009176	0.491493	0.0364688	0.444187	2	DUT TYMS	4	746	13366
GO	negative regulation of triglyceride catabolic process	GO:0010897	0.491493	0.0364688	0.444187	2	APOC3 PIK3CG	4	746	13366
GO	regulation of very-low-density lipoprotein particle remodeling	GO:0010901	0.491493	0.0364688	0.444187	2	APOC3 APOA1	4	746	13366
GO	ammonia-lyase activity	GO:0016841	0.491493	0.0364688	0.444187	2	HAL SDSL	4	746	13366
GO	late endosome lumen	GO:0031906	0.491493	0.0364688	0.444187	2	NAPSA SFTPC	4	746	13366
GO	regulation of Cdc42 protein signal transduction	GO:0032489	0.491493	0.0364688	0.444187	2	APOC3 APOA1	4	746	13366
GO	spherical high-density lipoprotein particle	GO:0034366	0.491493	0.0364688	0.444187	2	APOC3 APOA1	4	746	13366
GO	very-low-density lipoprotein particle remodeling	GO:0034372	0.491493	0.0364688	0.444187	2	APOA4 LIPC	4	746	13366
GO	histone pre-mRNA DCP binding	GO:0071208	0.491493	0.0364688	0.444187	2	SLBP SNRPB	4	746	13366
GO	response to trichostatin A	GO:0035983	0.491493	0.0364688	0.444187	2	ACTR2 EZH2	4	746	13366
GO	spermatoproteasome complex	GO:1990111	0.491493	0.0364688	0.444187	2	PSMB9 PSMB10	4	746	13366
REACTOME	Phosphorylation of proteins involved in G1/S transition by active Cyclin E:Cdk2 complexes	R-HSA-69200	0.491493	0.0364688	0.444187	2	CCNE1 CCNE2	4	746	13366
REACTOME	Scavenging by Class B Receptors	R-HSA-3000471	0.491493	0.0364688	0.444187	2	APOA1 SAA1	4	746	13366
GO	positive regulation of mitochondrial ATP synthesis coupled electron transport	GO:1905448	0.491493	0.0364688	0.444187	2	CDK1 CCNB1	4	746	13366
C2	REACTOME_PD1_SIGNALING	M18810	0.491493	0.0364688	0.444187	2	PDCD1LG2 PDCD1	4	746	13366
C2	ZIRN_TRETINOIN_RESPONSE_DN	M8292	0.491493	0.0364688	0.444187	2	GREM1 PFN1	4	746	13366
C2	KEGG_FC_GAMMA_R_MEDIATED_PHAGOCYTOSIS	M16121	0.491493	0.0364783	0.0604658	10	AMPH ARPC1A ARPC2 HCK MAPK1 PIP5K1B PIK3CG PLA2G4A RAC2 WAS	86	746	13366
C2	HIRSCH_CELLULAR_TRANSFORMATION_SIGNATURE_DN	M2124	0.491493	0.0364783	0.0604658	10	ARHGDIB CENPF COTL1 DPYSL2 GCAT NCAPG NAV2 NQO1 RACGAP1 SRSF6	86	746	13366
GO	inflammatory response	GO:0006954	0.496504	0.0369993	0.029414	30	ADORA2A ADAM8 AHCY ALOX5 APOC3 CD180 CCL8 CCL20 CD40 CHST2 CXCL11 CYP26B1 HCK HAMP HMGB2 IL13 IL25 ITGAL IL2RA KLKB1 LTC4S MAP2K3 PIK3CG PLGRKT SAA2 SAA1 TNIP3 TNFRSF9 UGT1A1 ZAP70	352	746	13366
GO	mitochondrial respiratory chain complex I	GO:0005747	0.496504	0.037004	0.0905282	6	NDUFA13 NDUFA9 NDUFA11 NDUFB6 NDUFB10 NDUFB5	41	746	13366
C2	RADAEVA_RESPONSE_TO_IFNA1_UP	M13763	0.496504	0.037004	0.0905282	6	CXCL11 E2F2 IFI35 IFITM2 IFITM1 IFITM3	41	746	13366
C2	SMITH_LIVER_CANCER	M18761	0.496504	0.037004	0.0905282	6	AURKA CDKN3 CENPF COPS5 IMPA2 TOP2A	41	746	13366
GO	regulation of microtubule cytoskeleton organization	GO:0070507	0.501458	0.037399	0.051057	14	BORA AURKA CDK2AP2 CCNF CHEK1 EPHA3 KIF11 NEK2 PLK1 RANBP1 RNF4 STMN2 TACC3 STMN1	131	746	13366
C2	MARTINEZ_RESPONSE_TO_TRABECTEDIN_DN	M15123	0.504829	0.0376765	0.0347217	22	AURKA CDK1 CEP55 CCNA2 CDC25C CMPK1 CXXC5 DCK DTL KIF11 LBR LRRC42 MCM3 PLK1 PSMA5 PSMD14 PSMB1 RCC1 TARDBP STK17B TOP2A UBE2C	243	746	13366
GO	peptidase activity	GO:0008233	0.51079	0.0381478	0.0242689	39	ADAM8 ASPRV1 APH1A CAPN12 CASP2 CFB COPS5 CTSW DNPEP HTRA4 KLK1 KLKB1 LMLN MMP9 NAPSA NPEPL1 OMA1 PGC PEPD PSMA2 PSMB7 PSMB5 PSMB3 PSMA1 PSMB6 PSMA6 PSMB9 PSMA7 PSMB2 PSMA5 PSMD14 PSMB10 PSMB4 PSMB1 RHBDL2 SPPL2A TMPRSS11D UQCRC1 UCHL3	487	746	13366
GO	antigen processing and presentation of peptide antigen via MHC class II	GO:0002495	0.512443	0.0382976	0.0709473	9	AP1M1 AP2S1 CENPE KIF11 KIF23 KIF22 MARCH1 RACGAP1 TRAF6	71	746	13366
GO	apoptotic process	GO:0006915	0.516972	0.0386629	0.0197076	58	ADORA2A ARL6IP1 ATCAY BOK BIRC5 BCL2L2 AVEN BCL7C BEX2 C1QBP CASP2 CDCA7 CDK1 CD5 CD40 CIT CRIP1 CYCS DLC1 E2F2 EGLN3 FASTK GRK5 HINT1 GREM1 HMGB2 IL12A IRF3 IL2RA KRT20 LEF1 LGALS1 MAPK1 MRPL41 MTCH1 MYDGF NDUFA13 MTCH2 PDCD1 PIK3CG PLAGL1 PRELID1 PTEN RIPK3 SCAND1 SATB1 SFRP5 SERPINB9 SLC25A4 SIVA1 SOD2 TARDBP STK17B TFAP2B TNFRSF9 TNFAIP8 TOP2A UBE2K	768	746	13366
GO	aerobic respiration	GO:0009060	0.520554	0.0389844	0.0762622	7	COX6A1 MDH2 PDHB SDHD SUCLG1 UQCRC1 UQCR10	53	746	13366
C2	FURUKAWA_DUSP6_TARGETS_PCI35_UP	M6998	0.520554	0.0389844	0.0762622	7	CNTNAP1 CLEC2D DUSP4 IFITM1 PSMB9 SAA1 SNRPB	53	746	13366
GO	response to drug	GO:0042493	0.5263	0.039442	0.026481	33	ABCG2 ADORA2A APOA1 BGLAP BLOC1S3 CCNE1 CDK1 CCNB1 CDK4 CENPF DPYSL2 DNMT3B GRK5 HMGB2 IGFBP2 LIPC LGALS1 LTC4S NME1 PEMT PPAT PPARG PSMB9 PTEN RANBP1 S100A10 SLC1A2 SRP19 SOD2 TFAP2B TYMS UGT1A1 UQCRFS1	401	746	13366
GO	negative regulation of cysteine-type endopeptidase activity involved in apoptotic process	GO:0043154	0.527212	0.0395375	0.0691867	9	ADORA2A ARL6IP1 BIRC5 FABP1 LEF1 MMP9 SERPINB9 TFAP2B TNFAIP8	72	746	13366
GO	negative regulation of viral process	GO:0048525	0.533227	0.0400161	0.0578231	10	C1QBP FAM111A IFITM2 IFITM1 IFITM3 ISG20 IL2RA PCBP2 SNX3 TARDBP	88	746	13366
GO	regulation of activated T cell proliferation	GO:0046006	0.533291	0.0401035	0.105477	5	IGFBP2 IL2RA PDCD1LG2 PRKAR1A RIPK3	31	746	13366
GO	regulation of neutrophil migration	GO:1902622	0.533291	0.0401035	0.105477	5	ADAM8 C1QBP BST1 RAC2 SELL	31	746	13366
C2	REACTOME_TCR_SIGNALING	M15381	0.533291	0.0401035	0.105477	5	GRAP2 PTEN TRAF6 WAS ZAP70	31	746	13366
KEGG	Chemokine signaling pathway	ko04062	0.53417	0.0402523	0.0478904	14	CCR10 CCL8 CCL20 CXCL11 CXCL12 GNG13 GNB4 GNG11 GRK5 HCK MAPK1 PLCB2 RAC2 WAS	135	746	13366
GO	regulation of G1/S transition of mitotic cell cycle	GO:2000045	0.53417	0.0402523	0.0478904	14	BRD7 AURKA CASP2 CDK1 CCND2 CCNB1 CDC25C CDK2AP2 CNOT8 CNOT6L EZH2 PLAGL1 PTEN TFDP1	135	746	13366
GO	response to lipid	GO:0033993	0.534672	0.0404456	0.019538	59	ABCG2 APOC3 BGLAP AURKA CALM1 CCNE1 CD180 CCNB1 CCNA2 CDK4 CCL20 CD40 CSNK2B CSF2RB CXCL11 CYP26B1 DNMT3B EZH2 EPHA3 FLT3 GC GCH1 GOT1 HCK HAMP HMGB2 IL13 IGFBP2 IL12A IRF3 IRF8 LEF1 LIPC LTC4S MAPK1 MED30 NDUFA13 MYB NQO1 NME1 PALM3 PDK3 PENK PLA2G4A PPARG PTEN RANBP1 RAMP3 RNF4 RBBP7 SOD2 STAP1 TNIP3 TNFRSF9 TRAF6 TYMS UCP2 UGT1A1 YWHAH	783	746	13366
GO	cytoplasmic translation	GO:0002181	0.534672	0.0404557	0.0870439	6	EIF3I EIF3G EIF3L MRTO4 PCBP2 RPL29	42	746	13366
GO	protein kinase C binding	GO:0005080	0.534672	0.0404557	0.0870439	6	C1QBP GLRX3 GRK5 HINT1 PLEK TOP2A	42	746	13366
GO	positive regulation of DNA binding	GO:0043388	0.534672	0.0404557	0.0870439	6	CALM1 HMGB2 MMP9 NME1 PPARG TRAF6	42	746	13366
REACTOME	SUMOylation of DNA replication proteins	R-HSA-4615885	0.534672	0.0404557	0.0870439	6	BIRC5 AURKB AURKA CDCA8 TOP2A UBE2I	42	746	13366
C2	HOFMANN_CELL_LYMPHOMA_UP	M10783	0.534672	0.0404557	0.0870439	6	CDK4 CKS1B COPS5 FLI1 IL13 IRF8	42	746	13366
GO	regulation of viral life cycle	GO:1903900	0.535125	0.0405176	0.0435656	16	FAM111A GTF2H4 IFITM2 IFITM1 IFITM3 ISG20 LEF1 LGALS1 NUCKS1 PFN1 POLR2D PPIH SMARCB1 SNX3 TARDBP TOP2A	161	746	13366
REACTOME	Post-translational protein modification	R-HSA-597592	0.536535	0.040652	0.0183917	63	ADRM1 ARF4 BGLAP BIRC5 AURKB AURKA BST1 CALM1 CDCA8 CCNA2 CDC20 EDEM1 ENGASE GCNT4 KDELR3 LY6H LYPD1 LY6G6C LYPD6B MUC13 NANS NEU2 NPL OPCML PIGS PSMA2 PSMB7 PSMB5 PSMB3 PSMA1 PSMB6 PSMA6 PSMC5 PSMB9 PSMC4 PSMD7 PSMA7 PSCA PSMB2 PSMA5 PSMD4 PSMD13 PSMD14 PSMB10 PTEN PSMD8 PSMB4 PSMB1 RAB8A RTN4RL1 SNX3 ST8SIA1 TFAP2B TNIP3 TOP2A TRAF6 TOMM20 UBE2C UBE2I UBE2K UBE2S UCHL3 YKT6	849	746	13366
GO	microtubule	GO:0005874	0.536997	0.0408954	0.0286554	31	BIRC5 AURKB AURKA CALM1 CCT5 CDK1 CCT7 CENPE CCT8 CDK2AP2 DNAH3 DPYSL2 DYNLRB2 DYNLRB1 KIF11 KIF23 KIF22 KIFC1 KIF18B KNSTRN NEK2 PLK1 RACGAP1 RMDN1 RGS19 SAA1 SPAG5 STMN1 TCP11L1 TUBB6 TUBA1B	367	746	13366
GO	actin nucleation	GO:0045010	0.536997	0.0409005	0.134663	4	ACTR2 ACTR3 ARPC1A ARPC2	21	746	13366
GO	cellular response to antibiotic	GO:0071236	0.536997	0.0409005	0.134663	4	ACTR2 CRIP1 EZH2 PLA2G4A	21	746	13366
GO	regulation of T cell migration	GO:2000404	0.536997	0.0409005	0.134663	4	ADAM8 CCL20 CXCL12 RIPK3	21	746	13366
REACTOME	ADP signalling through P2Y purinoceptor 1	R-HSA-418592	0.536997	0.0409005	0.134663	4	GNG13 GNB4 GNG11 PLA2G4A	21	746	13366
REACTOME	APC/C:Cdc20 mediated degradation of Cyclin B	R-HSA-174048	0.536997	0.0409005	0.134663	4	CDK1 CCNB1 CDC20 UBE2C	21	746	13366
C2	PID_PRL_SIGNALING_EVENTS_PATHWAY	M11	0.536997	0.0409005	0.134663	4	CCNE1 CCNA2 MAPK1 TUBA1B	21	746	13366
REACTOME	Post-translational modification: synthesis of GPI-anchored proteins	R-HSA-163125	0.536997	0.0409087	0.0674744	9	BST1 LY6H LYPD1 LY6G6C LYPD6B OPCML PIGS PSCA RTN4RL1	73	746	13366
GO	positive regulation of protein modification process	GO:0031401	0.537071	0.0409421	0.016914	72	ADAM8 BRD7 CALM1 CDK1 CDK20 CCND2 CCNB1 CDH2 CCL8 CENPE CDC20 CCL20 CD40 CKS2 CKS1B CSNK2B DLC1 DNMT3B ECT2 EZH2 FANCI FKBP1A GFRA2 FLT3 HAMP GREM1 IL13 IL12A IQGAP3 MAPK1 MAP2K3 MMP9 MYDGF MYB PHB2 PIK3CG PLK1 PSMA2 PSMB7 PSMB5 PSMB3 PSMA1 PSMB6 PSMA6 PSMC5 PSMB9 PSMC4 PSMD7 PSMA7 PRKAR1A PSMB2 PSMA5 PSMD4 PSMD13 PSMD14 PSMB10 PTEN PSMD8 PSMB4 PSMB1 RIPK3 SAA1 SMARCB1 SRCIN1 STAP1 TRAF6 UBE2C UB…	990	746	13366
GO	signaling	GO:0023052	0.538048	0.0410999	0.00894647	283	ACTR2 ACTR3 ADORA2A AMPH ADAM8 AIP ANGPTL1 ARF4 APOA4 APOC3 APOA1 ASNA1 ARHGAP11A ARL5C ARHGDIB APH1A ARPC1A ASB5 ASIC1 ARHGAP40 ARPC2 AP2S1 BOK BIRC5 BCL2L2 AURKB B9D2 B9D1 BRD7 BLOC1S3 AURKA C1QBP BST1 CASP2 CALM1 CD72 CD83 CCNE1 CDK1 CCR10 CD180 CDCA8 CCNB1 CDHR4 CCNA2 CDC25C CENPI CD37 CCL8 CD5 CENPE CDK4 CENPM CDC20 CCL20 CD300LF CENPF CD40 CDC42SE2 CD79B CENPA CNTNAP1 CKS2 CLIC1 CNOT8 CHEK1…	4370	746	13366
GO	single organism signaling	GO:0044700	0.538048	0.0410999	0.00894647	283	ACTR2 ACTR3 ADORA2A AMPH ADAM8 AIP ANGPTL1 ARF4 APOA4 APOC3 APOA1 ASNA1 ARHGAP11A ARL5C ARHGDIB APH1A ARPC1A ASB5 ASIC1 ARHGAP40 ARPC2 AP2S1 BOK BIRC5 BCL2L2 AURKB B9D2 B9D1 BRD7 BLOC1S3 AURKA C1QBP BST1 CASP2 CALM1 CD72 CD83 CCNE1 CDK1 CCR10 CD180 CDCA8 CCNB1 CDHR4 CCNA2 CDC25C CENPI CD37 CCL8 CD5 CENPE CDK4 CENPM CDC20 CCL20 CD300LF CENPF CD40 CDC42SE2 CD79B CENPA CNTNAP1 CKS2 CLIC1 CNOT8 CHEK1…	4370	746	13366
H	HALLMARK_COMPLEMENT	M5921	0.539797	0.0412614	0.0429522	16	APOA4 CALM1 CFB DOCK10 GNB4 KLK1 KLKB1 PFN1 PIK3CG PLA2G4A PLEK PSMB9 RNF4 RHOG SERPINB2 WAS	162	746	13366
GO	response to reactive oxygen species	GO:0000302	0.540948	0.0415402	0.0389236	18	APOA4 CDK1 CCNA2 CYCS ECT2 FABP1 EZH2 KPNA4 MB MAPK1 MMP9 MYB NCF2 NQO1 PLA2G4A SOD2 TRPM2 UCP2	190	746	13366
KEGG	Asthma	ko05310	0.540948	0.0419078	0.194187	3	CD40 IL13 PRG2	12	746	13366
KEGG	NADH dehydrogenase (ubiquinone) 1 beta subcomplex	hsa_M00147	0.540948	0.0419078	0.194187	3	NDUFB6 NDUFB10 NDUFB5	12	746	13366
GO	mitotic G2 DNA damage checkpoint	GO:0007095	0.540948	0.0419078	0.194187	3	CDK1 CCNA2 FANCI	12	746	13366
GO	proteasome regulatory particle, base subcomplex	GO:0008540	0.540948	0.0419078	0.194187	3	PSMC5 PSMC4 PSMD4	12	746	13366
GO	viral latency	GO:0019042	0.540948	0.0419078	0.194187	3	CREB3 HMGA1 NUCKS1	12	746	13366
GO	removal of superoxide radicals	GO:0019430	0.540948	0.0419078	0.194187	3	APOA4 NQO1 SOD2	12	746	13366
GO	cytosolic proteasome complex	GO:0031597	0.540948	0.0419078	0.194187	3	PSMC5 PSMC4 PSMD14	12	746	13366
GO	superoxide anion generation	GO:0042554	0.540948	0.0419078	0.194187	3	NCF2 PRG3 SOD2	12	746	13366
GO	lipoprotein transport	GO:0042953	0.540948	0.0419078	0.194187	3	APOC3 PPARG UNC119	12	746	13366
GO	regulation of lipoprotein metabolic process	GO:0050746	0.540948	0.0419078	0.194187	3	APOA4 LIPG PEMT	12	746	13366
GO	positive regulation of lymphocyte apoptotic process	GO:0070230	0.540948	0.0419078	0.194187	3	ADAM8 PDCD1 PRELID1	12	746	13366
REACTOME	Generation of second messenger molecules	R-HSA-202433	0.540948	0.0419078	0.194187	3	GRAP2 WAS ZAP70	12	746	13366
REACTOME	RHO GTPases Activate NADPH Oxidases	R-HSA-5668599	0.540948	0.0419078	0.194187	3	NCF2 NOXA1 RAC2	12	746	13366
REACTOME	Tetrahydrobiopterin (BH4) synthesis, recycling, salvage and regulation	R-HSA-1474151	0.540948	0.0419078	0.194187	3	CALM1 GCH1 SPR	12	746	13366
REACTOME	Apoptosis induced DNA fragmentation	R-HSA-140342	0.540948	0.0419078	0.194187	3	HIST1H1A HIST1H1E HMGB2	12	746	13366
C2	KEGG_ASTHMA	M13950	0.540948	0.0419078	0.194187	3	CD40 IL13 PRG2	12	746	13366
C2	ST_G_ALPHA_S_PATHWAY	M14775	0.540948	0.0419078	0.194187	3	CFB CREB3 MAPK1	12	746	13366
C2	SU_THYMUS	M13095	0.540948	0.0419078	0.194187	3	CYTIP IRF8 MYB	12	746	13366
C2	ZHAN_V1_LATE_DIFFERENTIATION_GENES_DN	M13806	0.540948	0.0419078	0.194187	3	ANP32B CKS2 HMGA1	12	746	13366
GO	drug binding	GO:0008144	0.540977	0.0419379	0.0565463	10	DCK FABP1 FKBP1A HMGB2 IL2RA PPP3R1 PPARG PPIH TOP2A TYMS	89	746	13366
REACTOME	Ca2+ pathway	R-HSA-4086398	0.541884	0.0420922	0.0738164	7	CALM1 GNG13 GNB4 GNG11 LEF1 PPP3R1 PLCB2	54	746	13366
C2	FLECHNER_BIOPSY_KIDNEY_TRANSPLANT_REJECTED_VS_OK_UP	M19695	0.541884	0.0420922	0.0738164	7	IFITM1 ISG20 LAPTM5 MMP9 RAC2 RBMS1 S100A4	54	746	13366
C2	CHIARETTI_ACUTE_LYMPHOBLASTIC_LEUKEMIA_ZAP70	M305	0.541884	0.0420922	0.0738164	7	AIP CNOT8 CTSW IL27RA MYBL1 PDE9A ZAP70	54	746	13366
REACTOME	COPI-dependent Golgi-to-ER retrograde traffic	R-HSA-6811434	0.545486	0.0424115	0.0658084	9	ARF4 CENPE KDELR3 KIF11 KIF23 KIF22 KIFC1 KIF18B RACGAP1	74	746	13366
C2	CHICAS_RB1_TARGETS_CONFLUENT	M2129	0.545486	0.0424283	0.024447	37	BCL7C CDCA7 CCNE2 CEP55 CNTNAP1 COTL1 CXCL12 CXXC5 DOK5 DOCK10 EMP3 H2AFY HELLS HMGA1 IFITM2 IFITM3 KIF11 NAV2 NXN PHGDH PDLIM1 PPARG PSMB9 RHBDL2 ROR1 S100A10 S100A6 S100A4 SH3BGRL3 SNRNP25 STXBP6 SYT1 TYMS UHRF1 TUBB6 TUBA1B VIM	461	746	13366
GO	microtubule-based movement	GO:0007018	0.545854	0.0424851	0.0350958	20	ACTR2 ACTR3 AP2S1 BLOC1S3 CENPE DNAH3 DYNLRB2 DLGAP5 DYNLRB1 IFT27 HYDIN KIF11 KIF23 KIF22 KIFC1 KIF18B RACGAP1 RSPH4A TMEM108 TTC21A	220	746	13366
GO	cellular response to reactive oxygen species	GO:0034614	0.548671	0.0427609	0.0503814	12	APOA4 CDK1 CCNA2 ECT2 FABP1 EZH2 MAPK1 MMP9 MYB NQO1 SOD2 TRPM2	113	746	13366
GO	negative regulation of multi-organism process	GO:0043901	0.553335	0.043153	0.045636	14	ARHGDIB C1QBP FAM111A IFITM2 IFITM1 IFITM3 HPGDS ISG20 IRF3 IRF8 IL2RA PCBP2 SNX3 TARDBP	138	746	13366
GO	proteolysis	GO:0006508	0.555345	0.0433384	0.0168783	74	ADRM1 ADAM8 ASPRV1 APH1A BGLAP AURKB AURKA CAPN12 CASP2 CDK1 CCNB1 CCNA2 CDC20 CCNF CFB COPS5 CTSW DTL EDEM1 DNPEP HTRA4 KCTD13 KLK1 KLKB1 LMLN MAP2K3 MMP9 NAPSA NPEPL1 PCBP2 OMA1 PGC PEPD PLK1 PSMA2 PSMB7 PSMB5 PSMB3 PSMA1 PSMB6 PSMA6 PSMC5 PSMB9 PSMC4 PSMD7 PSMA7 PSMB2 PSMA5 PSMD4 PSMD13 PSMD14 PSMB10 PTEN PSMD8 PSMB4 PSMB1 RANBP1 RNF4 RHBDL2 SCG5 SNX3 SPPL2A TNIP3 TMPRSS11D TRAF6 TOMM20 UQCRC1…	1018	746	13366
GO	structural constituent of cytoskeleton	GO:0005200	0.562227	0.0439626	0.0552979	10	ACTR2 ACTR3 ARPC2 KRT20 KRT6B KRT6A KRT15 TUBB6 TUBA1B VIM	90	746	13366
GO	catalytic step 2 spliceosome	GO:0071013	0.562227	0.0439626	0.0552979	10	ALYREF HNRNPF MAGOHB PHF5A RBM8A SF3B6 SNRNP40 SNRPB SNRPA1 SRSF1	90	746	13366
H	HALLMARK_PI3K_AKT_MTOR_SIGNALING	M5923	0.562227	0.0439626	0.0552979	10	ACTR2 ACTR3 CDK1 CDK4 CSNK2B MAPK1 MAP2K3 PFN1 PPP1CA PTEN	90	746	13366
C2	LI_DCP2_BOUND_MRNA	M2188	0.56255	0.0440459	0.0641867	9	AP2S1 EIF3G MRTO4 NDUFA13 MTX1 PHGDH PSMC5 TST UQCRC1	75	746	13366
GO	regulation of centrosome cycle	GO:0046605	0.56255	0.0441039	0.0837216	6	AURKA CCNF CHEK1 KIF11 NEK2 RANBP1	43	746	13366
C2	FAELT_B_CLL_WITH_VH_REARRANGEMENTS_UP	M7202	0.56255	0.0441039	0.0837216	6	ADORA2A EMP3 ING1 NPC2 PIP5K1B PLAGL1	43	746	13366
C2	VANTVEER_BREAST_CANCER_POOR_PROGNOSIS	M14693	0.56255	0.0441039	0.0837216	6	CCNE2 CENPA DCK DTL MMP9 RTN4RL1	43	746	13366
C2	KEGG_SPLICEOSOME	M2044	0.563552	0.0442116	0.0494499	12	ALYREF LSM6 MAGOHB PHF5A PPIH RBM8A SF3B6 SNRNP40 SRSF6 SNRPB SNRPA1 SRSF1	114	746	13366
GO	nucleoplasm	GO:0005654	0.56388	0.0443314	0.0101782	202	AMT ALYREF ADRM1 AIP ALOX5 BASP1 ATPAF2 BIRC5 AURKB BEX1 BRD7 AURKA BRWD1 CALM1 CDCA7 CDCA5 CCNE1 CDK1 CCNE2 CDK20 CENPW CDCA8 CCND2 CCNB1 CCNA2 CDC25C CENPI CCNB2 CDK4 CENPM CCT8 CDC20 CENPF CD79B CENPA CHAF1B CHEK1 CKS1B CREB3 CSNK2B COPS5 CPSF4 CPT2 CXXC5 CYTIP DTL DUT DNMT3B DUSP4 E2F2 DNPEP EXO1 EGLN3 FABP1 ELAVL1 EZH2 EIF3L FANCI FCHO1 FBL FOXE1 FLI1 GCAT GABPB1 GFI1B GCH1 GOT1 GRK5 GRAP2 H…	3061	746	13366
GO	cyclin-dependent protein serine/threonine kinase activity	GO:0004693	0.56388	0.0444119	0.100437	5	CDK1 CDK20 CCNB1 CCNB2 CDK4	32	746	13366
GO	positive regulation of fatty acid metabolic process	GO:0045923	0.56388	0.0444119	0.100437	5	APOA4 APOA1 FABP1 PLA2G4A PPARG	32	746	13366
GO	protein-lipid complex subunit organization	GO:0071825	0.56388	0.0444119	0.100437	5	APOA4 APOC3 APOA1 LIPG LIPC	32	746	13366
GO	positive regulation of mitochondrial outer membrane permeabilization involved in apoptotic signaling pathway	GO:1901030	0.56388	0.0444119	0.100437	5	BOK PPP3R1 SIVA1 TFDP1 YWHAH	32	746	13366
C2	SIG_CD40PATHWAYMAP	M12705	0.56388	0.0444119	0.100437	5	CD40 MAPK1 SYT1 TONSL TRAF6	32	746	13366
GO	organic substance catabolic process	GO:1901575	0.568072	0.0448691	0.0121626	135	ABCG2 AMT ADRM1 AHCY ARF4 APOA4 APOC3 APOA1 ASNA1 AURKB BCKDHB AURKA CALM1 CDK1 CCNB1 CENPE CCT8 CDC20 CCNF CNOT8 CNOT6L CLN6 CIT CTSW COLQ CPT2 CYP26B1 CYCS DCTPP1 DTL DPYSL2 EDEM1 DUT EXO1 ETFA FABP9 FABP1 ESD FXYD2 GBP6 GCAT GCH1 GOT1 GNG11 HGSNAT GTF2H4 HINT1 HAL HMGB2 IFT27 HMGA1 HMMR IDNK KCTD13 ISG20 IMPA2 KIF11 KIF23 KIF22 KIFC1 KIF18B LIPG LSM6 LIPC MAGOHB MRTO4 MYL6 NAPSA NEK2 NME1 NEU2…	1986	746	13366
C2	GENTILE_RESPONSE_CLUSTER_D3	M11338	0.573231	0.0453555	0.0714595	7	CDV3 CKS2 KIF23 RNF4 SLBP TNFAIP8 TTK	55	746	13366
GO	DNA damage response, signal transduction by p53 class mediator	GO:0030330	0.578624	0.0458121	0.0626078	9	AURKA CASP2 CDK1 CCNB1 CDC25C CNOT8 CNOT6L PLAGL1 TFDP1	76	746	13366
C2	KIM_MYC_AMPLIFICATION_TARGETS_UP	M8445	0.579424	0.0459053	0.0399951	16	CYCS EBPL ETFA FBL FAM89A HS3ST4 LDHB MRPL36 NIFK NME1 PEMT PPAT PSMG1 RPL11 SLC16A1 SUCLG1	167	746	13366
GO	binding of sperm to zona pellucida	GO:0007339	0.582251	0.0463698	0.126005	4	CCT5 CCT7 CCT8 ZAN	22	746	13366
GO	chemokine activity	GO:0008009	0.582251	0.0463698	0.126005	4	CCL8 CCL20 CXCL11 CXCL12	22	746	13366
GO	positive regulation of peptidyl-threonine phosphorylation	GO:0010800	0.582251	0.0463698	0.126005	4	CALM1 MAPK1 PLK1 UBE2K	22	746	13366
GO	chemoattractant activity	GO:0042056	0.582251	0.0463698	0.126005	4	CXCL12 HMGB2 SAA2 SAA1	22	746	13366
GO	modulation by host of viral transcription	GO:0043921	0.582251	0.0463698	0.126005	4	LEF1 NUCKS1 SMARCB1 TARDBP	22	746	13366
C2	REACTOME_DARPP_32_EVENTS	M751	0.582251	0.0463698	0.126005	4	CALM1 PPP3R1 PPP1CA PRKAR1A	22	746	13366
C2	ZHANG_ANTIVIRAL_RESPONSE_TO_RIBAVIRIN_UP	M15069	0.582251	0.0463698	0.126005	4	IFITM1 IFITM3 PDLIM1 TFDP1	22	746	13366
C2	JOSEPH_RESPONSE_TO_SODIUM_BUTYRATE_UP	M1674	0.582251	0.0463698	0.126005	4	COX6A1 NME1 SERPINB2 UQCRQ	22	746	13366
GO	regulation of T cell differentiation	GO:0045580	0.59667	0.0475721	0.0575888	11	ADAM8 CD83 CYP26B1 CTLA4 GIMAP5 IL12A IL2RA MYB PRELID1 SLC46A2 ZAP70	97	746	13366
GO	negative regulation of cysteine-type endopeptidase activity	GO:2000117	0.597537	0.0477104	0.0610699	9	ADORA2A ARL6IP1 BIRC5 FABP1 LEF1 MMP9 SERPINB9 TFAP2B TNFAIP8	77	746	13366
REACTOME	G alpha (12/13) signalling events	R-HSA-416482	0.597537	0.0477104	0.0610699	9	ARHGEF39 ARHGEF33 ECT2 FGD3 GNG13 GNB4 GNG11 RAC2 RHOG	77	746	13366
GO	DNA packaging complex	GO:0044815	0.598337	0.0479507	0.0805504	6	CENPA H2AFY HIST1H1A HIST1H1E H2AFX NCAPG	44	746	13366
C2	SUNG_METASTASIS_STROMA_DN	M2904	0.598337	0.0479507	0.0805504	6	CDCA5 HELLS HNRNPF MCMBP MCM3 NPC2	44	746	13366
C2	ZHOU_TNF_SIGNALING_30MIN	M1603	0.598337	0.0479507	0.0805504	6	CD5 CLIC1 HMGA1 MRPL36 NDUFA13 PSMB7	44	746	13366
GO	meiotic cell cycle process	GO:1903046	0.598337	0.0480407	0.0427783	14	ACTR2 ACTR3 AURKA CCNE1 CCNE2 CKS2 CYP26B1 MKI67 PLK1 PRKAR1A PSMD13 TDRKH TOP2A TTK	142	746	13366
GO	glycosaminoglycan binding	GO:0005539	0.598337	0.0481965	0.0388613	16	C1QBP CCL8 COL13A1 CXCL11 FGF14 HIST1H1A HMMR LIPG LIPC NAV2 PRG2 RPL29 RTN4RL1 SAA1 SELL SPOCK3	169	746	13366
C2	REACTOME_CYTOKINE_SIGNALING_IN_IMMUNE_SYSTEM	M1060	0.598337	0.048435	0.037324	19	CDK1 CSF2RB EIF4E2 GBP6 HCK IFI35 IFNGR2 IFITM2 IFITM1 IFITM3 IRF5 ISG20 IRF3 IRF8 IL2RA KPNA4 KPNA2 MAPK1 TRAF6	204	746	13366
GO	extrinsic component of cytoplasmic side of plasma membrane	GO:0031234	0.598337	0.0484431	0.0564316	11	GNG13 GNG11 GRAP2 HCK MATK RACGAP1 RGS19 S100A6 SLA2 TXK ZAP70	98	746	13366
GO	cellular component organization or biogenesis	GO:0071840	0.598337	0.0485826	0.00803261	338	ACTR2 ACTR3 ADORA2A AMPH ADRM1 ADAM8 AIP ARF4 APOA4 APOC3 APOA1 ARL6IP1 ASNA1 ANP32B ARHGDIB ANP32E APH1A ATCAY ARPC1A ASIC1 AP1M1 ARPC2 AP2S1 BOK BASP1 ATPAF2 BIRC5 AURKB B9D2 BORA B9D1 BLOC1S3 AVIL AURKA C1QBP BRWD1 C1QTNF6 CALM1 CD72 CDCA5 CCNE1 CDK1 CCNE2 CENPW CEP55 CDCA8 CCNB1 CCNA2 CDH2 CDC25C CENPI CDHR2 CCNB2 CDHR5 CENPE CDCA3 CDK4 CENPM CCT8 CDC20 CENPF CD40 CD79B CENPA CCNF CNTNAP1 CHC…	5294	746	13366
GO	regulation of mitochondrial membrane potential	GO:0051881	0.598337	0.0487764	0.0691867	7	ADORA2A BOK CLIC1 MTCH2 PRELID1 SOD2 UCP2	56	746	13366
C2	GEORGES_CELL_CYCLE_MIR192_TARGETS	M11038	0.598337	0.0487764	0.0691867	7	DTL KIF23 MCM3 MKI67 PPP1CA RACGAP1 SMARCB1	56	746	13366
C2	ADDYA_ERYTHROID_DIFFERENTIATION_BY_HEMIN	M11516	0.598337	0.0487764	0.0691867	7	BIRC5 GFI1B MYB NQO1 NPL SLC43A3 UCP2	56	746	13366
GO	neutrophil activation involved in immune response	GO:0002283	0.598337	0.0489634	0.025405	32	ACTR2 ADAM8 ALOX5 AP1M1 BST1 CCT8 CSNK2B COTL1 DNAJC13 ERP44 HGSNAT ITGAL LRMP MAPK1 MCEMP1 MMP9 NPC2 PGAM1 PSMA2 PSMB7 PSMD7 PSMA5 PSMD13 PSMD14 PRG3 PRG2 PSMB1 RHOG SELL SERPINB12 TRPM2 ZAP70	394	746	13366
GO	nuclear heterochromatin	GO:0005720	0.598337	0.0489858	0.0957019	5	CENPA H2AFY HIST1H1E SATB1 UHRF1	33	746	13366
GO	cysteine-type endopeptidase regulator activity involved in apoptotic process	GO:0043028	0.598337	0.0489858	0.0957019	5	BIRC5 LEF1 SERPINB9 TFAP2B TNFAIP8	33	746	13366
C2	MALONEY_RESPONSE_TO_17AAG_UP	M1857	0.598337	0.0489858	0.0957019	5	IFITM2 IGFBP2 SERPINB9 SOX12 UCP2	33	746	13366
GO	regulation of L-glutamate transport	GO:0002036	0.598337	0.0492839	0.344187	2	ARL6IP1 SEPT2	5	746	13366
GO	arachidonic acid metabolite production involved in inflammatory response	GO:0002538	0.598337	0.0492839	0.344187	2	ALOX5 LTC4S	5	746	13366
GO	superoxide dismutase activity	GO:0004784	0.598337	0.0492839	0.344187	2	NQO1 SOD2	5	746	13366
GO	glucose:sodium symporter activity	GO:0005412	0.598337	0.0492839	0.344187	2	SLC5A10 SLC5A9	5	746	13366
GO	deoxyribonucleoside diphosphate biosynthetic process	GO:0009189	0.598337	0.0492839	0.344187	2	CMPK1 GUK1	5	746	13366
GO	phagolysosome	GO:0032010	0.598337	0.0492839	0.344187	2	ADAM8 NCF2	5	746	13366
GO	negative regulation of interleukin-4 production	GO:0032713	0.598337	0.0492839	0.344187	2	CD83 LEF1	5	746	13366
GO	meiotic cytokinesis	GO:0033206	0.598337	0.0492839	0.344187	2	ACTR2 ACTR3	5	746	13366
GO	chylomicron remnant clearance	GO:0034382	0.598337	0.0492839	0.344187	2	APOC3 LIPC	5	746	13366
GO	bisphosphoglycerate phosphatase activity	GO:0034416	0.598337	0.0492839	0.344187	2	PGAM1 PGAM2	5	746	13366
GO	sterol import	GO:0035376	0.598337	0.0492839	0.344187	2	APOA1 STARD4	5	746	13366
GO	protein import into mitochondrial inner membrane	GO:0045039	0.598337	0.0492839	0.344187	2	NDUFA13 TIMM13	5	746	13366
GO	dATP metabolic process	GO:0046060	0.598337	0.0492839	0.344187	2	AK2 GUK1	5	746	13366
GO	rRNA transport	GO:0051029	0.598337	0.0492839	0.344187	2	MRPL18 TST	5	746	13366
GO	regulation of activation-induced cell death of T cells	GO:0070235	0.598337	0.0492839	0.344187	2	RIPK3 TSC22D3	5	746	13366
GO	G1 to G0 transition	GO:0070314	0.598337	0.0492839	0.344187	2	EZH2 PHGDH	5	746	13366
GO	pi-body	GO:0071546	0.598337	0.0492839	0.344187	2	TDRKH TDRD5	5	746	13366
GO	response to erythropoietin	GO:0036017	0.598337	0.0492839	0.344187	2	CD40 HAMP	5	746	13366
GO	viral translational termination-reinitiation	GO:0075525	0.598337	0.0492839	0.344187	2	EIF3G EIF3L	5	746	13366
GO	histone H3-K27 trimethylation	GO:0098532	0.598337	0.0492839	0.344187	2	EZH2 HIST1H1E	5	746	13366
REACTOME	Proton-coupled monocarboxylate transport	R-HSA-433692	0.598337	0.0492839	0.344187	2	SLC16A3 SLC16A1	5	746	13366
GO	brush border assembly	GO:1904970	0.598337	0.0492839	0.344187	2	CDHR2 CDHR5	5	746	13366
C2	CROSBY_E2F4_TARGETS	M1158	0.598337	0.0492839	0.344187	2	CENPE CHEK1	5	746	13366
C2	HEIDENBLAD_AMPLIFIED_IN_BONE_CANCER	M7870	0.598337	0.0492839	0.344187	2	CCND2 CDK4	5	746	13366
C2	CHIANG_LIVER_CANCER_SUBCLASS_CTNNB1_DN	M8689	0.598337	0.0494458	0.0420888	14	BASP1 CCL20 CXCL12 CYTIP GCH1 GOT1 HAL MMP9 MUC13 NAV2 PKDCC SDSL SERPINB9 TNFAIP8	143	746	13366
REACTOME	Hemostasis	R-HSA-109582	0.598337	0.0495618	0.0229746	39	APOA1 C1QBP CALM1 CENPE CSF2RB CTSW DOCK10 DOK2 FAM49B GNG13 GNB4 GNG11 KCNMB4 ITGAL IRF3 IL2RA KIF11 KIF23 KIF22 KIFC1 KIF18B KLKB1 LY6G6F MAPK1 MYB PFN1 PIK3CG PDE9A PLA2G4A PLEK PRKAR1A RACGAP1 RAC2 RHOG S100A10 SELL SERPINB2 SLC16A3 SLC16A1	495	746	13366
KEGG	Citrate cycle, second carbon oxidation, 2-oxoglutarate => oxaloacetate	hsa_M00011	0.598337	0.0495963	0.174956	3	MDH2 SDHD SUCLG1	13	746	13366
GO	detection of calcium ion	GO:0005513	0.598337	0.0495963	0.174956	3	CALM1 KCNMB4 SYT1	13	746	13366
GO	glycine metabolic process	GO:0006544	0.598337	0.0495963	0.174956	3	AMT GCAT PHGDH	13	746	13366
GO	nitric oxide biosynthetic process	GO:0006809	0.598337	0.0495963	0.174956	3	GCH1 NQO1 SPR	13	746	13366
GO	eukaryotic 43S preinitiation complex	GO:0016282	0.598337	0.0495963	0.174956	3	EIF3I EIF3G EIF3L	13	746	13366
GO	dentate gyrus development	GO:0021542	0.598337	0.0495963	0.174956	3	LEF1 PTEN TMEM108	13	746	13366
GO	negative regulation of interleukin-10 production	GO:0032693	0.598337	0.0495963	0.174956	3	PDCD1LG2 PRG2 TNFRSF9	13	746	13366
GO	phospholipid efflux	GO:0033700	0.598337	0.0495963	0.174956	3	APOA4 APOC3 APOA1	13	746	13366
GO	S-adenosylhomocysteine metabolic process	GO:0046498	0.598337	0.0495963	0.174956	3	AHCY DNMT3B PEMT	13	746	13366
GO	regulation of retinoic acid receptor signaling pathway	GO:0048385	0.598337	0.0495963	0.174956	3	CYP26B1 EZH2 PRAMEF17	13	746	13366
GO	cellular response to superoxide	GO:0071451	0.598337	0.0495963	0.174956	3	APOA4 NQO1 SOD2	13	746	13366
GO	positive regulation of metaphase/anaphase transition of cell cycle	GO:1902101	0.598337	0.0495963	0.174956	3	DLGAP5 PLK1 PTEN	13	746	13366
C2	REACTOME_CHYLOMICRON_MEDIATED_LIPID_TRANSPORT	M14162	0.598337	0.0495963	0.174956	3	APOC3 APOA1 LIPC	13	746	13366
C2	LI_CYTIDINE_ANALOG_PATHWAY	M19946	0.598337	0.0495963	0.174956	3	CMPK1 RRM2 SLC29A1	13	746	13366
C2	PODAR_RESPONSE_TO_ADAPHOSTIN_DN	M8876	0.598337	0.0495963	0.174956	3	CCNE1 CCNF IDI1	13	746	13366
C2	HOFMANN_MYELODYSPLASTIC_SYNDROM_RISK_DN	M12153	0.598337	0.0495963	0.174956	3	CXCL12 PIK3CG RGS19	13	746	13366
GO	chromatin DNA binding	GO:0031490	0.59859	0.0497409	0.0595714	9	EZH2 H2AFY HIST1H1A HIST1H1E HMGN1 HMGN2 INSM1 RCC1 SMARCB1	78	746	13366

## Sheet: cTEC decreased adult vs aged 
category	pathwayname	pathwayaccessionidentifier	fdr	pval	ratio	pathwayhitcount	genesinpathway	numberofgenesinpathway	inputnumberofgenes	genesinpathwaysuniverse
H	HALLMARK_TNFA_SIGNALING_VIA_NFKB	M5890	1.8e-05	1.86e-09	0.146519	38	ATF3 BTG1 BTG2 CCND1 CCL2 CEBPD CXCL10 DNAJB4 EFNA1 EGR2 FOS GADD45B FOSB IER3 ID2 IER2 IER5 JUN IL6ST IRF1 JAG1 KLF6 KLF2 LITAF NR4A1 PDE4B PLPP3 PPP1R15A RHOB SDC4 SAT1 SGK1 SOCS3 TLR2 TGIF1 TNFAIP2 TRIB1 ZFP36	184	802	13366
C2	SMID_BREAST_CANCER_BASAL_DN	M4960	0.000477	1.24e-07	0.0660916	72	ACSL3 ABLIM3 ASPH APOD ASAH1 BMP4 BMI1 BTG2 CCND1 CCNG2 CLSTN2 CHAD CPD CROT DGKD CYP4B1 DEPTOR DUSP6 DZIP3 ENPP1 ERBB3 EMCN FBP1 FGFR1 FMO5 FOSB HGF GSTM3 IGF1 HSDL2 IFT122 HSPB1 HSPB8 KCNE4 IRS1 IL6ST IVD KIF13B KIF5C LGALS8 LRRC31 LIN7A MCCC2 MLPH PCSK6 PLEKHF2 PPIP5K1 PLCL1 PLAT RAI2 RAB11FIP1 RAB17 RHOB RGS5 RTN1 SLC19A2 SLC2A10 SIL1 SIX1 SLIT3 SLC9A3R1 SLC35E3 SPARCL1 ST6GALNAC2 SORL1 SOCS2…	571	802	13366
C2	AMIT_EGF_RESPONSE_40_HELA	M4204	0.000477	1.73e-07	0.334734	15	ATF3 BTG2 IER3 ID1 IER2 JUN JUNB KLF6 KLF2 NR4A1 PALMD PPP1R15A SGK1 UBE4B ZFP36	38	802	13366
C2	NAGASHIMA_EGF_SIGNALING_UP	M16311	0.000477	1.97e-07	0.27333	17	ATF3 DNAJB1 EGR2 FOS FOSB IER3 ID1 ID3 IER2 JUN JUNB KLF6 NR4A1 SOWAHC TNFRSF12A TRIB1 ZFP36	51	802	13366
C2	CHEN_LVAD_SUPPORT_OF_FAILING_HEART_UP	M12300	0.000806	3.96e-07	0.193009	21	AMD1 ATF3 BTG2 CEBPD CYP4B1 GADD45B GADD45G IER5 KCNK1 JUN KLF2 MAPRE2 PDK4 PLIN2 RND3 SLC38A2 TXNIP XK ZFP36 ZBTB20 ZFAND5	83	802	13366
C2	LIU_VAV3_PROSTATE_CARCINOGENESIS_UP	M215	0.000806	4.65e-07	0.215359	19	ABCB4 AMD1 APOD C3 C4B CCL11 IGF1 IFIT3 IRF1 LTBP2 PLA2G7 PLOD2 PLEKHB1 PLAT SAT1 TAC1 STAT1 TLR2 TIMP2	69	802	13366
C2	ONDER_CDH1_TARGETS_2_DN	M4306	0.000806	5.16e-07	0.0765949	53	ADTRP ADGRA3 ADGRL2 ARHGEF3 C3 CD9 CELSR2 CCNG2 CLDN1 CXADR DUSP6 DSG3 EFNA1 ERBB3 EPAS1 ESRP1 FOS GCLC FLNB GRB14 IER3 IL1R2 KCNK1 IRF6 KCNJ15 L1CAM KRT5 LIMK2 MCOLN3 MPZL2 PIP4K2C PPL PRSS8 RAB17 RIPK4 RIMS3 RPS6KA1 SCEL SEL1L3 SEMA3A SDC4 SLC1A3 SFN SLC3A2 SLC39A8 SPINT1 ST6GALNAC2 SOX9 SORL1 STAC TLR2 TGFA TMEM30B	388	802	13366
C2	HELLER_HDAC_TARGETS_SILENCED_BY_METHYLATION_UP	M14127	0.000806	5.4e-07	0.082026	49	ACSL3 ALDOC ATP1B1 BTG1 C3 CAMTA1 CD9 CEP131 DDAH2 DZIP3 DSE EGR2 EPAS1 FBP2 FGFR1 FOS FLNB FUCA1 IER3 ID1 ID2 HSPA1A JAG1 KDM5B L1CAM KIF5C KLF2 NR4A1 OAT ORC5 PGF PPL PLS1 PRKAR2B RAI2 RHOB RRAD SDC4 SAT1 SERPINB5 TAC1 STAT1 TLE4 TMOD1 TSPAN12 TTLL1 TUBB2B TXNIP WDR7	345	802	13366
C2	GOZGIT_ESR1_TARGETS_DN	M10961	0.000901	6.51e-07	0.060951	71	ACSL3 AGR3 AFF3 APOD BATF2 ATP1B1 CELSR2 COL3A1 CLDN3 DGKD DEGS2 DEPTOR ENPP1 EPB41L1 EPHX1 FBP1 FBXO32 IFT122 IFITM10 IDS IFIT3 IGFBP5 IRS1 JUN IRF9 JAG1 LGALS8 LGALSL LTBP2 LOXL1 LIN7A MCOLN3 MARVELD3 MPZL1 MLPH NFKBIZ OSR2 PCDHB7 PCDHB16 PCP4 PCSK6 PIK3R3 POF1B PLXNA3 PLEKHB1 PTPRG PRSS8 RND3 RNF43 SDR42E1 RUNX2 SAT1 SLC19A2 SGK1 SLC25A30 SLC2A10 SLC39A8 SOX9 SP110 STON2 STC1 STAT1 TBX2 TIMP2 …	587	802	13366
C2	ZHANG_RESPONSE_TO_IKK_INHIBITOR_AND_TNF_UP	M19826	0.0010601	8.21e-07	0.11486	32	AMOTL2 ATF3 ANKRD22 BTG1 BTG2 CCNG2 CLDN1 CITED4 CXCL10 DSE EFNA1 GCLC GRHL3 IFIT3 IL1R2 IRF6 IRF1 IRF9 KLF6 NFKBIZ OAF PSEN1 RAB3IP RAB11FIP1 SDC4 SGK1 SOCS3 TLR2 TM4SF1 TLE4 TMEM171 TNFAIP2	183	802	13366
C2	DAUER_STAT3_TARGETS_UP	M12391	0.00165476	1.42e-06	0.289997	14	ATF3 C3 CCL2 CEBPD CTSB EFNA1 FLNB JUN PLPP3 SFN SOCS3 TRIB1 UGCG ZFP36	40	802	13366
GO	epithelium development	GO:0060429	0.00165476	1.45e-06	0.0475485	94	ACVRL1 ALDOC ARHGEF26 ARHGAP12 BDH2 BMP4 CCND1 CD63 CCL11 CLDN1 CLDN3 CLRN1 CTSB DACT1 DHRS9 DAG1 DSG3 EGF EVPL EYA1 ERRFI1 FGF7 FGFR1 FOXC1 FLNB GDF11 HEYL HEY1 GRHL3 GSTM3 HEY2 IGF1 ID4 ID1 ID3 ID2 IFT122 IGFBP5 IRF6 JUN JAG1 IRX3 KDM5B IRX2 LATS1 KRT5 KLF2 MARVELD2 MCOLN3 MLPH MYD88 NCKAP1 NSDHL PCSK6 PGF PPL PODXL PRICKLE1 PSEN1 PTN PRSS8 PROM1 RARB RDH10 RHOB RIPK4 RHOC SCEL SEMA3A SDC4 SCNN…	874	802	13366
C2	DUTERTRE_ESTRADIOL_RESPONSE_24HR_DN	M2157	0.00171286	1.59e-06	0.0675138	57	ACSL3 ABLIM3 ARHGAP12 ATP1B1 BTG2 CAB39 CCNG2 CLK1 CLDN1 CLDN9 CSRNP1 DZIP3 DSE EFNA1 DNAJB2 EFHD1 ERRFI1 EPAS1 FBXO32 GAREM1 GRHL3 GRB14 GSTM3 ID3 IER5 ITGAV IRF6 JUN JUNB KDM5B KLF6 L1CAM LGALS8 MPZL2 NFKBIZ NTN4 PIK3R3 PLIN2 PPL PLEKHF2 PPP3CC PRICKLE1 PRSS8 RASEF RIPK4 RHOC RND3 SERTAD4 SH2D4A SOCS2 TBC1D23 TM4SF1 TLE1 TSPAN12 TRIM16 TRIB1 ZNF654	447	802	13366
C2	VART_KSHV_INFECTION_ANGIOGENIC_MARKERS_DN	M5825	0.00452462	5.37e-06	0.141832	22	BTG1 CCL2 EGF EPAS1 FGFR1 FRS3 HEYL HGF GRB14 HEY2 IGF1 ID1 ID3 NOTCH3 PDGFC PHEX PTN PROK2 RHOB SERPINB5 TGFA TNFRSF12A	109	802	13366
C2	CHARAFE_BREAST_CANCER_BASAL_VS_MESENCHYMAL_UP	M12795	0.00535268	6.63e-06	0.145879	21	ACSL1 ATP1A1 DSG3 ESRP1 GAREM1 FOSB KCNK1 IRF6 KRT5 LITAF LIMK2 MARVELD2 MYO5B PPL PRSS8 PROM2 RNF43 SERPINB5 SPINT1 TMEM30B ZFP36	102	802	13366
GO	anatomical structure morphogenesis	GO:0009653	0.00605593	7.81e-06	0.0286529	186	ABR ACVRL1 ACVR2A ABLIM3 ADAMTS1 AFF3 ASPH APOD ARHGEF26 ARHGAP12 APH1B BMP4 ATP6V1B1 BOC BTC BTBD3 CACNB1 CD9 CEP41 CELSR2 CCL2 CCL11 CEP131 COL3A1 CLDN3 COL11A2 CHL1 CLRN1 COL9A1 CSRNP1 CX3CL1 CUL1 DKK3 DACT1 DAG1 DUSP6 EGF DPYSL4 EFNA1 EPYC EHD3 EPHB1 EGR2 EZH1 EYA1 ERRFI1 ERBB3 EPAS1 EMCN FAM129B FGF7 FGFR1 GAS1 FOXC1 FLNB GDF11 GDF5 FZD4 FRS3 HEYL GREM2 HEY1 HGF HEXA GRHL3 HDAC6 HEY2 IGF1 ID…	2098	802	13366
C2	BROCKE_APOPTOSIS_REVERSED_BY_IL6	M8244	0.00833842	1.12e-05	0.125481	23	CCL2 ELL2 GATM GADD45B ID1 ID3 IER2 HSPA1A JUN IL6ST JUNB IRF1 IRF9 LITAF POLR3F PTPRG PTP4A1 SGK1 SOCS3 STAT1 TGIF1 TXNDC9 ZFP36	124	802	13366
H	HALLMARK_IL6_JAK_STAT3_SIGNALING	M5897	0.0118723	1.65e-05	0.178803	16	ACVRL1 CD9 CCL7 CNTFR CXCL10 IL1R2 JUN IL6ST IRF1 IRF9 MYD88 PDGFC SOCS3 STAT1 TLR2 TNFRSF12A	67	802	13366
C2	NAGASHIMA_NRG1_SIGNALING_UP	M11585	0.0136581	2.03e-05	0.104554	26	ATF3 CDC42EP3 DNAJB1 EGR2 FOS GADD45B FOSB IER3 ID1 IFRD1 ID3 IER2 IER5 JUN JUNB KLF6 KLF2 NR4A1 PPP1R15A SGK1 SFN SOWAHC TNFRSF12A TRIB1 ZFP36 ZFAND5	158	802	13366
GO	animal organ morphogenesis	GO:0009887	0.0139928	2.29e-05	0.0440282	80	ABR ACVRL1 ADAMTS1 BMP4 ATP6V1B1 CCL2 CCL11 COL3A1 COL11A2 CLRN1 COL9A1 CSRNP1 CUL1 DAG1 EGF EFNA1 EPHB1 EYA1 ERRFI1 FGF7 FGFR1 FOXC1 GDF11 HEYL HEY1 GRHL3 HEY2 IGF1 ID4 ID1 ID3 ID2 IFT122 IGFBP5 JUN INPPL1 JAG1 ISL1 IRX3 KDM5B IRX2 LY6E MFAP2 NCKAP1 NR2E3 PAX9 OSR2 PARVA PDGFC PGF PSEN1 PTN PROM1 PRKRA PRRX1 RARB RDH10 RPS6KA1 SEMA3A RUNX2 SERPINB5 SIX1 SLIT3 SLC9A3R1 SP3 SOX9 STC1 STAT6 TDRD7 T…	769	802	13366
GO	regulation of cell proliferation	GO:0042127	0.0139928	2.31e-05	0.0336043	123	ACER2 ACVRL1 ALOX12 ADAMTS1 ADAMTS8 ATF3 ASPH APOD BNIPL BMP4 BMI1 AVPR1A BTG1 BTG2 BTC CD9 CD274 CCND1 CERS2 CCL2 CCL11 CD81 CEP131 CD164 CNTFR CHRM1 CX3CL1 CUL1 CXCL10 EGF DNAJB2 FADD EYA1 ERRFI1 ERBB3 FAM129B FGF7 FBXO2 FGFR1 GAREM1 GDF11 GDF5 FKTN GPAM HGF GSTP1 HEY2 IGF1 ID4 ID1 HPSE2 ID2 HSPA1A HSPA1B IFT122 IFNLR1 IFIT3 IER5 HSF4 IGFBP5 ITGAV IRF6 IRS1 JUN INPPL1 IL6ST JUNB IRF1 JAG1 ISL1 …	1314	802	13366
C2	BOQUEST_STEM_CELL_CULTURED_VS_FRESH_UP	M17923	0.0139928	2.31e-05	0.0656801	46	ATF3 BTG2 CD9 CDC42EP3 CCL2 CDO1 CLK1 CXCL10 CYP4B1 DNAJB1 EGR2 GADD45B GADD45G FMO3 GREM2 GPX3 IGF1 HLF ID1 IER5 JUN JUNB IRF1 KLF6 KIF13B LTBP4 NDRG2 PDK4 PPP1R15A PODXL PRKAR2B RAI2 RASL12 RHOB RGS4 RGS5 RRAD SEL1L3 SLC19A2 SSPN SYNC TNMD TRIB1 TXNIP ZFP36 ZBTB20	366	802	13366
C2	KOBAYASHI_EGFR_SIGNALING_24HR_UP	M10290	0.0141174	2.54e-05	0.157946	17	ACSL1 ALDH6A1 BDH2 CCNG2 CEBPD CLDN3 CPD DEPTOR EPB41L1 EPHX1 GPX3 ID3 ID2 PIK3R3 PPL RAB15 ST6GALNAC2	78	802	13366
GO	tissue development	GO:0009888	0.0141174	2.59e-05	0.0329527	128	ACVRL1 ACVR2A ALDOC ATF3 APOD ARHGEF26 ARHGAP12 BDH2 BMP4 BTG2 CCND1 CD63 CCL11 COL3A1 CLDN1 CLDN3 COL11A2 CLRN1 COL9A1 CTSB CXADR DACT1 DHRS9 DAG1 DSG3 EGF EFNA1 EGR2 EVPL EYA1 ERRFI1 ENPP1 ERBB3 FGF7 FGFR1 FOS FOXC1 FLNB GDF11 GDF5 HEYL HEY1 HGF GRHL3 GSTM3 HEY2 IGF1 HLF ID4 ID1 IFRD1 ID3 ID2 IFT122 IGFBP5 ITGAV IRF6 JUN JUNB JAG1 ISL1 IRX3 KDM5B IRX2 LATS1 KRT5 KLF2 MARVELD2 MCOLN3 MLPH MYD88 …	1377	802	13366
GO	sulfur compound binding	GO:1901681	0.0141174	2.62e-05	0.0861157	32	ACAD10 ACBD4 ACBD7 ALDH6A1 ADAMTS1 ADAMTS8 ADAMTS15 BMP4 CCL2 CCL7 CXCL10 DBI EPYC ENPP1 FGF7 FGFR1 GPC6 GREM2 GSTM1 GSTM3 GSTP1 HPSE2 IVD LTBP2 OGDH PCSK6 PGF PTN RSPO1 SLIT3 SMOC2 TMEM184A	219	802	13366
C2	PODAR_RESPONSE_TO_ADAPHOSTIN_UP	M16336	0.0141646	2.78e-05	0.118859	22	ATF3 CCNG2 CLK1 DNAJB1 DNAJB4 DNAJB2 IFRD1 ID2 HSPB1 IER5 JUN KLF6 KLF2 PIR PPP1R15A PRDM4 RND3 SAT1 SLC38A2 SLC3A2 TRIB1 ZFAND5	123	802	13366
C2	ENK_UV_RESPONSE_EPIDERMIS_DN	M4508	0.0164488	3.4e-05	0.0573785	52	ABR ACSL1 ADAMTS1 ATF3 ASAH1 BDH2 CCND1 CLDN1 CYP39A1 CYP4B1 DKK3 DBI DUSP6 DNAJB1 DSG3 DNAJB4 DNAJB2 EGR2 ELL2 GATM FOSB HLF ID4 ID3 HSPB1 HSPB8 IL1R2 KCNK1 ITGAV IRF6 KLF2 MPZL2 NEO1 PBX3 PELI2 PIK3CB PDGFC PDE4B PLIN2 RHOB RIPK4 SCEL SCNN1B TECR TIMP2 TGFA TPD52 TRIM16 TRIB1 UGCG UBAP1 VIPR1	443	802	13366
C2	PHONG_TNF_TARGETS_UP	M2496	0.0167163	3.54e-05	0.189997	14	ATF3 BTG1 CEBPD EGR2 FOS IER3 IER2 IER5 JUN JUNB IRF1 KLF6 SDC4 TNFAIP2	56	802	13366
C2	KAN_RESPONSE_TO_ARSENIC_TRIOXIDE	M1784	0.0167163	3.62e-05	0.133875	19	ATF3 HEY1 GSTM3 ID2 IGFBP5 JUN JAG1 LGALS8 PIR PPP1R15A PODXL PTN RGS4 SCG2 SEL1L3 SOCS2 STC1 TRIM16 VCAN	98	802	13366
C2	TURASHVILI_BREAST_DUCTAL_CARCINOMA_VS_DUCTAL_NORMAL_DN	M14134	0.0170013	3.77e-05	0.105514	24	ATF3 APOD CHL1 CX3CL1 DSG3 FBXO32 FOS GATM FOSB ID4 KRT5 NDRG2 PAPLN PALMD PDLIM3 PTN RND3 RRAD SOX9 TAC1 TM4SF1 TGFA TSHZ2 TUBB2B	145	802	13366
C2	ZWANG_CLASS_1_TRANSIENTLY_INDUCED_BY_EGF	M2611	0.0181641	4.13e-05	0.0592184	49	AMOTL2 ADAMTS1 ADAMTS15 ARHGEF3 BTG1 CAB39 CD274 CITED4 DGKD EGR2 FAM160A1 GCLC FOXC1 GADD45B ID1 IER2 IER5 JUN KCNJ15 IL6ST IRF1 IRX3 KLF6 MYO5B MYD88 OSR2 PIM3 RBAK RHOB SDC4 RUSC2 SAT1 SLC19A2 SGK1 SERTAD1 SMOX SLC38A2 SOCS6 SOX9 SOCS2 SUN1 TLR2 TMEM117 TCAF2 TM4SF1 TGFA TRIM16 ZFP36 ZFAND5	411	802	13366
C2	LIU_PROSTATE_CANCER_DN	M19391	0.0184316	4.38e-05	0.0602016	47	ARL10 BDH2 CDC42EP3 CELSR2 COL9A1 CTSB CX3CL1 CYP4B1 DKK3 DSE EPAS1 FBXO2 FGFR1 GATM GPC6 GPRASP1 GSTM1 GSTM3 GSTP1 HLF ID4 ID1 HSPB1 HSPB8 ITGA9 KRT5 LSAMP MPZL2 NPR2 NTN4 OSR2 PDGFC PDK4 PGF PLPP3 PPP3CC PLCL1 PRRX1 RASL12 RHOJ SAMD12 SERPINB5 SLC25A12 SSPN ST6GALNAC2 TLE2 TIMP2	391	802	13366
C2	WESTON_VEGFA_TARGETS	M1565	0.0187706	4.55e-05	0.137799	18	BMP4 CD9 CCL2 FBP1 FUCA1 HEXA ISL1 NR4A1 PIR PDE4B PGF RHOB RGS5 SDC4 SAT1 SP3 SULT1E1 VCAN	91	802	13366
C2	DORN_ADENOVIRUS_INFECTION_48HR_DN	M7375	0.0210996	5.23e-05	0.245553	11	CCND1 EFNA1 ELL2 IER3 JUNB MFAP2 NR4A1 RND3 SGK1 SERPINB5 TNFRSF12A	36	802	13366
C2	WU_CELL_MIGRATION	M2001	0.0232432	5.99e-05	0.101287	25	ADAMTS1 ASAH1 CXADR DKK3 DSE EPAS1 ESRP1 GSTM3 KCNK1 JAG1 PIR PDGFC PLIN2 PPL PODXL SERPINB5 SFN SPINT1 SOX9 TM4SF1 TMEM30B TNFAIP2 UGCG TXNIP VCAN	155	802	13366
C2	BASAKI_YBX1_TARGETS_DN	M14877	0.0232432	6.12e-05	0.0670328	39	ALDOC ASPH BDH2 BTG1 CXADR DEPTOR DUSP6 FOS HEY1 GRB14 GSTM3 IER2 IL6ST JUNB LGALS8 MEIS2 MPZL2 MKLN1 NFKBIZ PCSK6 PLOD2 PTP4A1 RAB3IP RDH10 SCAMP1 SAT1 SLC25A27 SLC25A36 SLC27A1 SLC2A10 SLC45A3 SMARCA2 SLC44A1 SMOC2 SNTB1 STC1 TPD52 TMOD1 WSB1	307	802	13366
C2	DAUER_STAT3_TARGETS_DN	M13696	0.0235093	6.43e-05	0.237294	11	DNAJB4 GRB14 ID3 HSPA1A HSPA1B IFIT3 LAP3 PDK4 SP110 STAT1 TDRD7	37	802	13366
C2	DELYS_THYROID_CANCER_DN	M13273	0.0239484	6.67e-05	0.0864617	29	ALDH6A1 ASPH APOD DNAJB4 EGR2 ENPP1 EMCN GAS1 FOS FOSB GRB14 GSTM3 HLF ID4 HSPA12A ID3 IER2 IRS1 JUN LIMK2 MEIS2 PLA2G7 PTN PROM1 SDC2 TLE4 TLE1 TOB1 TSPAN7	198	802	13366
C2	WINZEN_DEGRADED_VIA_KHSRP	M2352	0.0258192	7.33e-05	0.137671	17	AMOTL2 CXCL10 DUSP6 ERRFI1 ID2 IRS1 JAG1 NFKBIZ NTN4 PDGFC SDC2 SDC4 SHC4 TGFA TRIM6 TRPC1 ZFP36	86	802	13366
GO	response to mechanical stimulus	GO:0009612	0.0276453	8.09e-05	0.0835614	29	ASIC2 ATP1A1 BMP4 BDKRB1 BTG2 CCL2 COL3A1 CTSB CXCL10 DAG1 FADD FOS GCLC GDF5 FOSB IGF1 JUN JUNB IRF1 LRP11 MEIS2 MYD88 SLC1A3 SLC38A2 SOX9 SUN1 TLR4 TLR5 TXNIP	202	802	13366
C2	SHEDDEN_LUNG_CANCER_GOOD_SURVIVAL_A4	M12824	0.0276453	8.13e-05	0.0952765	25	AK1 APOD CACNB1 CEBPD CISH EVPL EPB41L1 EPHX1 FBP1 FMO5 HSPB8 INPPL1 ME3 MBIP PPP3CC RANBP17 RIMS3 SCEL SLC39A8 ST3GAL5 TLE2 UNC13B UBAP1 WSB1 ZFAND5	161	802	13366
C2	PICCALUGA_ANGIOIMMUNOBLASTIC_LYMPHOMA_UP	M12225	0.0282431	8.47e-05	0.090286	26	ACVRL1 ADAMDEC1 ADAMTS1 C3 CD63 CCL2 COL3A1 CXCL10 FAM107A EMCN EPHX1 FUCA1 HSPB8 IGFBP5 ITGA9 LOXL1 PARVA PGF PLPP3 PRRX1 RND3 RGS5 SLC1A3 SMOC2 SPARCL1 TLR4	173	802	13366
GO	positive regulation of cartilage development	GO:0061036	0.0286767	8.88e-05	0.299997	9	ACVRL1 BMP4 GDF6 GDF5 RUNX2 SOX9 SOX5 SOX6 TAPT1	25	802	13366
C2	TIAN_TNF_SIGNALING_NOT_VIA_NFKB	M14666	0.0289694	9.12e-05	0.36105	8	FOSB IER3 HSPA1A JUN JUNB KLF6 NR4A1 PPP1R15A	19	802	13366
GO	gland morphogenesis	GO:0022612	0.0292847	9.37e-05	0.133179	17	BMP4 CCL11 DAG1 FGF7 FGFR1 IGF1 ID4 IGFBP5 KDM5B RPS6KA1 SEMA3A SERPINB5 SLC9A3R1 SOX9 STAT6 TBX2 TGFA	88	802	13366
C2	SMID_BREAST_CANCER_LUMINAL_B_DN	M17572	0.0295281	9.77e-05	0.0565019	48	ADAMDEC1 ADCY2 AMD1 ADAMTS1 APOD APBA2 C3 CCL2 CLDN1 CX3CL1 CXCL10 CYP39A1 EGFL6 DSG3 DNAJB4 FAM107A EMCN FOXC1 FOLH1 GRB14 GSTP1 IGF1 ID4 ID1 IL1R2 KCNK5 KLF6 L1CAM KRT5 KHDRBS3 MFAP2 MICALL1 MAPRE2 MPZL2 NDRG2 PLPP3 PTN PROM1 RIPK4 RND3 SEL1L3 SAT1 SERPINB5 SFN SNCAIP SOX10 TM4SF1 VCAN	412	802	13366
C2	CHANDRAN_METASTASIS_DN	M11615	0.0295281	9.91e-05	0.0728095	34	AMD1 ATF3 BMP4 BOC BTG2 CACNA2D1 FAM107A EGR2 FBXO2 FOS FUCA1 FOSB HEXA IER2 HSPB8 ISL1 KLF6 KRT5 LSAMP ME3 NR4A1 PDGFC PDE4B PTN PRRX1 RASL12 RNF43 RRAD SCN7A SERPINB5 SLC22A17 SMOC2 SSPN ZFP36	256	802	13366
C2	WEST_ADRENOCORTICAL_TUMOR_DN	M3837	0.0299908	0.000105	0.0525511	52	ALAS1 ALDH6A1 APOD ARHGEF3 BDH2 BTG2 C3 CCL2 CD81 CEBPD DKK3 EHD3 ERBB3 GAS1 FOS FOSB GPRASP1 HGF ID4 IER3 IER2 IGFBP5 KCNA4 JUNB IRF1 KLF6 KIF5C KLF2 LY6E LTBP4 MEIS2 MICALL1 NDRG2 NR4A1 PARVA PLPP3 PODXL PLAT RAI2 RHOB RHOT1 SCN7A SLC9A3R1 SSPN SOX9 ST3GAL4 TLE2 TM4SF1 TOB1 VCAN VIPR1 ZFP36	462	802	13366
GO	vasculature development	GO:0001944	0.0299908	0.000105	0.0553816	48	ACVRL1 APOD BMP4 CCL2 COL3A1 CX3CL1 EGF EFNA1 EPHB1 EYA1 ERRFI1 EPAS1 EMCN FGFR1 FOXC1 FZD4 HEY1 HEY2 ID1 ITGAV JUN JUNB JAG1 LOXL1 NSDHL NR4A1 NOTCH3 PAXIP1 PARVA PIK3CB PGF PLPP3 PRICKLE1 PSEN1 PROK2 PRRX1 RHOJ RHOB SCG2 SAT1 SIX1 SOCS3 SPINT1 TBX2 TNFRSF12A TNFAIP2 TSPAN12 ZFAND5	416	802	13366
C2	CHASSOT_SKIN_WOUND	M13038	0.0302396	0.000108	0.606664	6	EGR2 FOS FOSB ID3 JUN JUNB	9	802	13366
GO	epithelial cell differentiation	GO:0030855	0.0310734	0.000116	0.0499766	54	ACVRL1 ALDOC ARHGEF26 BDH2 BMP4 CD63 CLDN1 CLDN3 CLRN1 CTSB DHRS9 DSG3 EVPL EYA1 FGFR1 FLNB HEY1 GSTM3 HEY2 ID1 ID3 ID2 IRF6 JUN JAG1 KDM5B LATS1 KRT5 KLF2 MARVELD2 MCOLN3 MLPH MYD88 PCSK6 PPL PODXL PTN PRSS8 PROM1 RARB SCEL SFN SIX1 SLC9A3R1 SLC9A4 SOX9 SOX10 STC1 TDRD7 THRB TMOD1 TNMD USH1C TXNIP	491	802	13366
C2	BENPORATH_ES_WITH_H3K27ME3	M10371	0.0310734	0.000119	0.0387624	80	ADCY8 ADAMTS15 ADAMTS17 ATF3 ARL10 AZIN2 BTG2 CLSTN2 CHAD CNTFR CYP39A1 DCLK2 DUSP6 EGFL6 DLX4 DYNC1I1 EFNA1 ECEL1 ERICH5 EPHB1 EGR2 EPAS1 FBP1 FOXC1 GDF6 FNDC5 FUCA1 FRMPD4 GLB1L2 HEYL HEY1 GRIN3A GRHL3 HS3ST3B1 HPSE2 HSPA1A HSPA1B HSF4 JUN ISL2 ISL1 IRX3 ILDR2 KL KLHL35 KIRREL3 LTBP2 MCOLN3 MLPH MYO5B NRIP3 OAF PAX9 OSR2 PIR PROK2 RASGRF1 RGS9BP RSPO1 RUNX2 SLC30A2 SLC25A27 SLC16A11 SHC4 SIX1 S…	810	802	13366
GO	apical plasma membrane	GO:0016324	0.0310734	0.000119	0.0702652	34	ABCA7 ABCB4 AMOTL2 ATP1A1 ATP6V1B1 ATP1B1 CD9 CD81 CLDN1 CNTFR CFTR CTSB ERBB3 KCNK1 KCNE4 JAG1 KL MARVELD2 OTOA OTOG P2RX2 PODXL PROM2 PROM1 RAB17 SCNN1B SHROOM4 SLC5A8 SLC3A2 SLC9A3R1 SLC9A4 SLC5A7 STC1 TRPM6	261	802	13366
C2	WESTON_VEGFA_TARGETS_3HR	M1673	0.0310734	0.000122	0.158747	14	BMP4 CD9 CCL2 FUCA1 HEXA ISL1 NR4A1 PIR PDE4B PGF RHOB SAT1 SP3 SULT1E1	64	802	13366
C2	CHIANG_LIVER_CANCER_SUBCLASS_POLYSOMY7_UP	M834	0.0310734	0.000122	0.158747	14	ABCB4 ADAMTS17 CLDN14 CLDN3 CROT FBXO2 FNDC5 FOLH1 LRRC31 PRSS8 RHOU SHC4 TLE2 TMEM139	64	802	13366
C2	OSWALD_HEMATOPOIETIC_STEM_CELL_IN_COLLAGEN_GEL_UP	M12383	0.0310734	0.000122	0.082129	28	ATF3 AVPR1A BTG2 CDC42EP3 CCL2 CXCL10 DHRS9 EGR2 FOS GCLC GADD45B FOSB HGF IER3 IER2 IER5 IL1R2 JUN JUNB KLF6 KLF2 PDE4B PPP1R15A RAB11FIP1 SGK1 TLE4 TRIB1 ZFP36	197	802	13366
GO	regulation of multicellular organismal process	GO:0051239	0.0337734	0.000134	0.0223925	205	ABCA7 ABR ACVRL1 ACVR2A ALOX12 ADAMTS1 ADGRL2 ADRA2C ASPH APOD ASIC2 ARHGEF19 ATP1A1 BMP4 BMI1 BOC AVPR1A ATP1B1 BTG1 C3 CACNB1 CACNA2D1 CD9 CD274 CCND1 CERS2 CD63 CELSR2 CCL2 CCL11 CEBPD COL3A1 CLSTN2 CHAD CHADL CHRM1 CFTR CLTC CTDP1 CXADR CX3CL1 CXCL10 DACT1 DAG1 DUSP6 EGF EFNA1 EPYC EHD3 EPHB1 EGR2 FADD EYA1 ERRFI1 ENPP1 ERBB3 EPAS1 FBXO32 FAM129B FGF7 FGFR1 FOS FOXC1 GDF6 GDF11 GDF5 FZD4 GPC6…	2488	802	13366
GO	anatomical structure development	GO:0048856	0.0345065	0.000139	0.0178154	341	ACSL3 ABR ACVRL1 ACVR2A ABCB4 ABLIM3 ACRBP AGPAT5 ALOX12 ADAMTS1 AFF3 ALDOC ADRA2C ATF3 ASPH APOD APBA2 ASIC2 ARHGEF26 ARHGAP12 APH1B BDH2 BMP4 BMI1 ATP6V1B1 BOC AVPR1A BATF2 BTG2 C3 BTC BTBD3 CACNB1 CAMSAP3 CDK16 CD9 CCND1 CEP41 CERS2 CD63 CELSR2 CCL2 CCL11 CDO1 CEP131 CD164 CEBPD COL3A1 CLDN1 CLDN3 CHAD COL11A2 CNTFR CHRM1 CFTR CHL1 CLRN1 COL9A1 CTSB CXADR CSRNP1 CX3CL1 CUL1 CXCL10 DGKD DKK3 DA…	4382	802	13366
GO	apical part of cell	GO:0045177	0.0348417	0.000142	0.0614923	39	ABCA7 ABCB4 AMOTL2 ATP1A1 ATP6V1B1 ATP1B1 CD9 CD81 CLDN1 CNTFR CFTR CHL1 CTSB ERBB3 KCNK1 KCNE4 JAG1 KL MARVELD2 MYO5B OTOA OTOG P2RX2 PODXL PLAT PROM2 PROM1 RAB17 SCNN1B SLC25A27 SHROOM4 SLC5A8 SLC3A2 SLC9A3R1 SLC9A4 SLC5A7 STC1 TRPM6 USH1C	321	802	13366
GO	cell surface receptor signaling pathway	GO:0007166	0.0351555	0.000147	0.0263031	150	ABCA7 ACSL1 ACVRL1 ACVR2A AMOTL2 ADGRA3 ADAMTS1 ADGRL2 APH1B ARHGEF19 BMP4 ATP6V0E2 ATP6V1B1 BOC BTC CD9 CD274 CCND1 CELSR2 CCL2 CCL7 CCL11 CD81 COL3A1 CISH CHAD CNTFR CLTC CSRNP1 CX3CL1 CUL1 CXCL10 DGKD DKK3 DACT1 EGF EFNA1 EPYC EPHB1 FADD ERBB3 ESRP1 FBXW11 FGF7 FGFR1 FOS FOXC1 GDF6 GAREM1 GDF11 GDF5 FZD4 FRS3 GPC6 GMDS HEYL GREM2 HEY1 GRIN3A GRIA1 HGF GRHL3 HEY2 IGF1 IFNAR2 ID1 IFT122 IFNLR1 H…	1738	802	13366
C2	TONKS_TARGETS_OF_RUNX1_RUNX1T1_FUSION_HSC_UP	M3804	0.0354791	0.000152	0.0909404	24	CDC42EP3 CCNG2 COL3A1 DDAH2 DEPTOR DUSP6 EGR2 FBXW11 HLF ID1 HSPB1 IRF9 KLF6 MFAP2 PDE4B PLAT RHOC SLC39A9 SOCS2 TM4SF1 TXNIP VCAN WSB1 ZBTB20	159	802	13366
C2	MISSIAGLIA_REGULATED_BY_METHYLATION_UP	M12272	0.0369402	0.000162	0.116468	18	ATF3 ATP1B1 CD9 CTSB DUSP6 DNAJB2 LY6E PLAT PSEN1 PRSS8 SDC4 SAT1 ST3GAL5 SPINT1 SP110 STAT1 TNFAIP2 TXNIP	102	802	13366
GO	regulation of apoptotic cell clearance	GO:2000425	0.0369402	0.000164	0.539997	6	ABCA7 C3 C4B C4A CCL2 ITGAV	10	802	13366
GO	system development	GO:0048731	0.0369845	0.000166	0.0193114	273	ACSL3 ABR ACVRL1 ACVR2A ABCB4 AGPAT5 ALOX12 ADAMTS1 ADRA2C ATF3 APOD APBA2 ASIC2 BMP4 BMI1 ATP6V1B1 BOC AVPR1A BATF2 BTG2 C3 BTBD3 CAMSAP3 CDK16 CD9 CCND1 CERS2 CELSR2 CCL2 CCL11 CDO1 CD164 CEBPD COL3A1 CLDN1 CHAD COL11A2 CNTFR CHRM1 CHL1 CLRN1 COL9A1 CTSB CXADR CSRNP1 CX3CL1 CUL1 CXCL10 DKK3 DACT1 DCLK2 DAG1 DSG3 EGF DPYSL4 EFNA1 EFHD1 EPYC EPHB1 EGR2 EZH1 EVPL FADD EYA1 ERRFI1 ENPP1 ERBB3 EPAS1…	3442	802	13366
C2	WESTON_VEGFA_TARGETS_6HR	M1521	0.0376444	0.000173	0.179997	12	BMP4 CCL2 CCL7 FBP1 ISL1 RHOB RGS5 SDC4 SAT1 SP3 SULT1E1 VCAN	50	802	13366
C2	PEREZ_TP63_TARGETS	M10761	0.0379092	0.000176	0.0668086	35	ACSL1 CLDN6 CSRNP1 CX3CL1 DPYSL4 EFHD1 EGR2 EVPL HEY1 GRHL3 HEY2 ID4 ID2 HSPB1 IFIT3 JAG1 KHDRBS3 NOTCH3 PALMD PGF PLPP3 PPL PPP3CC PPP2R2C PRSS33 RAB3IP RAB11FIP1 RASEF RHOB SHC4 SLC35E1 SLC39A8 SOCS3 SUSD2 TLE1	276	802	13366
GO	cardiovascular system development	GO:0072358	0.0385801	0.000181	0.0532046	48	ACVRL1 APOD BMP4 CCL2 COL3A1 CX3CL1 EGF EFNA1 EPHB1 EYA1 ERRFI1 EPAS1 EMCN FGFR1 FOXC1 FZD4 HEY1 HEY2 ID1 ITGAV JUN JUNB JAG1 LOXL1 NSDHL NR4A1 NOTCH3 PAXIP1 PARVA PIK3CB PGF PLPP3 PRICKLE1 PSEN1 PROK2 PRRX1 RHOJ RHOB SCG2 SAT1 SIX1 SOCS3 SPINT1 TBX2 TNFRSF12A TNFAIP2 TSPAN12 ZFAND5	424	802	13366
H	HALLMARK_P53_PATHWAY	M5939	0.0389689	0.000186	0.0860644	26	AK1 ATF3 BTG1 BTG2 CD81 ERCC5 EPHX1 FOS FUCA1 HDAC3 IER3 IER5 JUN KIF13B PPP1R15A RRAD SAT1 SLC19A2 SERPINB5 SFN SLC3A2 TM7SF3 TM4SF1 TGFA TOB1 TXNIP	178	802	13366
GO	cell-cell adhesion via plasma-membrane adhesion molecules	GO:0098742	0.0389689	0.000187	0.0881452	24	CELSR2 CD164 CLSTN2 CLDN14 CLDN1 CLDN3 CLDN9 CLDN6 CXADR DSG3 KIRREL3 MPZL2 NPTN PCDHB13 PCDHB7 PCDHB16 PCDHB15 PCDHB4 PCDHB5 PCDHGB2 PCDHGB5 PCDHGA8 PCDHGB1 PIK3CB	162	802	13366
C2	SMIRNOV_RESPONSE_TO_IR_2HR_UP	M2585	0.0408736	0.000198	0.195811	11	ATF3 CLK1 IER3 ID2 IER5 JUN PPP1R15A RAB11FIP1 RRAD SGK1 SOX9	43	802	13366
C2	PHONG_TNF_RESPONSE_NOT_VIA_P38	M2504	0.0417358	0.000205	0.0629206	37	ABR ABLIM3 AMOTL2 ADGRA3 ATP1B1 CDC42EP3 CLDN1 CXADR CX3CL1 CXCL10 CROT DNAJB1 DSE EFNA1 HEY1 IFNAR2 IER2 HSPA1A IER5 HSPB8 JUN IL6ST IRF1 KLF6 MEIS2 OSR2 PLPP3 SDC4 SGK1 SMOX SOX9 TNFAIP2 TRIM16 TRIB1 VCAN VIPR1 WDR48	301	802	13366
GO	regulation of developmental process	GO:0050793	0.0420871	0.000209	0.0234867	178	ABR ACVRL1 ACVR2A ALOX12 ADAMTS1 ADGRL2 ADRA2C ASIC2 ARHGEF19 BMP4 BMI1 BOC BTG1 C3 BTC CCND1 CERS2 CDC42EP3 CELSR2 CCL2 CCL7 CCL11 CDC42EP1 CEBPD COL3A1 CLSTN2 CHAD CHADL CLTC CTDP1 CXADR CX3CL1 CXCL10 DACT1 DAG1 DUSP6 EGF EFNA1 EPYC EPHB1 FADD EYA1 ERRFI1 ENPP1 ERBB3 EPAS1 FAM129B FGF7 FGFR1 FOS FOXC1 GDF6 GDF11 FNDC5 GDF5 GAS2 FZD4 GPC6 GPAM HEYL HEY1 HDAC3 HGF GRHL3 HDAC6 HEY2 IGF1 ID4 ID1 IF…	2132	802	13366
GO	system process	GO:0003008	0.0420871	0.000211	0.031222	105	ABCA7 ABR ACVRL1 ABCB4 ADCY2 ADCY8 AMFR ALOX12 ADRA2C ASPH ASIC2 ATP1A1 BMP4 ATP6V1B1 BDKRB1 AVPR1A ATP1B1 BTG2 BTC CAMTA1 CACNA2D1 COL11A2 CHRM1 CFTR CHL1 CLRN1 CX3CL1 CYB5R3 CXCL10 DBI DYSF ECEL1 EPHB1 EGR2 EYA1 EPAS1 FAM129B FGFR1 FOS GCLC FOXC1 GATM FZD4 GRIN3A GRIA1 GRHPR HEY2 IGF1 IER3 ID2 HSF4 JUN KCNK5 KCNIP3 MEIS2 MARVELD2 MYO5B MUSK MYO9A MYBPC2 NPTN NPR2 NR2E3 OAT OTOA PBX3 OTOG P2RX2 …	1151	802	13366
H	HALLMARK_INTERFERON_GAMMA_RESPONSE	M5913	0.0426507	0.000216	0.0863385	24	BATF2 BTG1 CD274 CCL2 CCL7 CXCL10 GBP6 IFNAR2 IFIT3 IRF1 IRF9 LAP3 LY6E MYD88 PDE4B RTP4 SOCS3 ST3GAL5 SSPN SP110 TDRD7 TNFAIP2 TRIM25 TXNIP	164	802	13366
C2	DORN_ADENOVIRUS_INFECTION_32HR_DN	M15590	0.0426548	0.000218	0.217775	10	CCND1 EFNA1 ELL2 IER3 JUNB MFAP2 NR4A1 SGK1 SERPINB5 TNFRSF12A	36	802	13366
C2	DODD_NASOPHARYNGEAL_CARCINOMA_UP	M19062	0.0426548	0.00022	0.0292827	115	ABHD17B ABLIM3 ACRBP AMOTL2 AK1 ADCY2 AMFR AGR3 AFF3 ADAMTS8 ASRGL1 ARHGEF37 BNIPL BTC CHST9 CLDN3 CHL1 DGKD CYP39A1 CYP4B1 DDAH2 DEGS2 DHRS9 DZIP3 DNAJB2 ERICH5 FAM107A EHD3 EMC3 EVPL EYA1 EPAS1 EPB41L1 FAM129B FMO5 GATM GBP6 FOLH1 GMDS GNG7 HEY1 GRAMD1C HHATL GRHL3 HLF IFITM10 IDS HSPB8 KCNJ15 JADE1 KCNJ16 KIF13B KLF2 KLHL32 LIMK2 LRP11 MEIS2 MIEF2 ME3 MLPH MYO5B NADK NDRG2 NIPAL2 NXF2 OSCP1 PA…	1288	802	13366
GO	regulation of ossification	GO:0030278	0.0440398	0.000232	0.0854516	24	ACVR2A BMP4 CEBPD EGR2 ENPP1 FGFR1 HGF IGF1 ID4 ID1 ID3 ID2 IGFBP5 IL6ST JAG1 KL KREMEN1 OSR2 RUNX2 SOX9 TAC1 TMEM64 TOB1 UCMA	165	802	13366
GO	regulation of multicellular organismal development	GO:2000026	0.0465388	0.000247	0.0267022	135	ACVRL1 ACVR2A ALOX12 ADAMTS1 ADGRL2 ADRA2C ASIC2 ARHGEF19 BMP4 BMI1 BTG1 C3 CCND1 CERS2 CELSR2 CCL2 CCL11 COL3A1 CLSTN2 CHAD CHADL CLTC CTDP1 CXADR CX3CL1 CXCL10 DACT1 DAG1 DUSP6 EGF EFNA1 EPYC EPHB1 FADD EYA1 ERRFI1 ENPP1 ERBB3 FAM129B FGF7 FGFR1 FOS FOXC1 GDF6 GDF11 GDF5 FZD4 GPC6 HEYL HEY1 HGF GRHL3 HEY2 IGF1 ID4 ID1 IFRD1 ID2 IFT122 HSPB1 JUN ISL2 IL6ST IRF1 JPH2 JAG1 ISL1 IRX3 KDM5B KL KIF13…	1557	802	13366
GO	blood vessel development	GO:0001568	0.0468936	0.000253	0.0533471	45	ACVRL1 APOD BMP4 CCL2 COL3A1 CX3CL1 EGF EFNA1 EPHB1 EYA1 EPAS1 EMCN FGFR1 FOXC1 FZD4 HEY1 HEY2 ID1 ITGAV JUN JUNB JAG1 LOXL1 NSDHL NR4A1 NOTCH3 PAXIP1 PARVA PIK3CB PGF PLPP3 PRICKLE1 PSEN1 PROK2 PRRX1 RHOB SCG2 SAT1 SIX1 SOCS3 SPINT1 TBX2 TNFRSF12A TNFAIP2 TSPAN12	397	802	13366
GO	plasma membrane	GO:0005886	0.0468936	0.000254	0.0181852	290	ABCA7 ABR ACSL1 ACVRL1 ACVR2A ABCB4 AMOTL2 AK1 ADTRP ADGRA3 ADCY2 ADCY8 ALOX12 ADRA2C ANO4 ASPH APBA2 ASIC2 APH1B ATP9B ATP1A1 ATP6V1B1 BDKRB1 BOC AVPR1A ATP1B1 C3 C4B BTC C2CD4D BTBD17 C4A CACNB1 CC2D1A CACNA2D1 CDK16 CD9 CD274 CD99L2 CEP41 CD63 CDC42EP3 CELSR2 CD81 CDC42EP1 CD164 COL23A1 CLSTN2 CLDN14 CISH CLDN1 CLDN3 CNTFR CHRM1 CFTR CHL1 CLDN9 CLDN6 CLTC CLRN1 CTSB CPD CXADR CX3CL1 CXCL10 DGK…	3709	802	13366
GO	cell periphery	GO:0071944	0.0471169	0.000258	0.0178884	297	ABCA7 ABR ACSL1 ACVRL1 ACVR2A ABCB4 AMOTL2 AK1 ADTRP ADGRA3 ADCY2 ADCY8 ALOX12 ADRA2C ANO4 ASPH APBA2 ASIC2 APH1B ATP9B ATP1A1 ATP6V1B1 BDKRB1 BOC AVPR1A ATP1B1 C3 C4B BTC C2CD4D BTBD17 C4A CACNB1 CC2D1A CACNA2D1 CDK16 CD9 CD274 CD99L2 CEP41 CD63 CDC42EP3 CELSR2 CD81 CDC42EP1 CD164 COL23A1 CLSTN2 CLDN14 CISH CLDN1 CLDN3 CNTFR CHRM1 CFTR CHL1 CLDN9 CLDN6 CLTC CLRN1 CTSB CPD CXADR CX3CL1 CXCL10 DGK…	3813	802	13366
KEGG	Prolactin signaling pathway	hsa04917	0.0472208	0.000261	0.153112	13	CCND1 CISH FOS IRF1 MAPK12 MAPK11 PIK3CB PIK3R3 SHC4 SOCS6 SOCS3 SOCS2 STAT1	61	802	13366
C2	BOQUEST_STEM_CELL_CULTURED_VS_FRESH_DN	M12827	0.047351	0.000264	0.287823	8	APOD C3 CHL1 FOSB IGF1 PPL SPARCL1 SOCS3	23	802	13366
GO	positive regulation of chondrocyte differentiation	GO:0032332	0.049264	0.00028	0.351762	7	ACVRL1 GDF6 GDF5 RUNX2 SOX9 SOX5 SOX6	17	802	13366
C2	BENPORATH_SUZ12_TARGETS	M9898	0.049264	0.000286	0.0381153	73	ADCY8 ADAMTS15 ATF3 ASIC2 BMI1 BTG2 CDK16 CEBPD CLSTN2 CNTFR CFTR DCLK2 DUSP6 EGFL6 DLX4 EFNA1 ECEL1 ERICH5 EPHB1 EGR2 EPAS1 FBP1 GATM GDF6 GADD45G FRMPD4 HEY1 GRIN3A GSTM3 HLF HPCAL1 HS3ST3B1 HPSE2 HSF4 IGFBP5 JUN ISL2 ISL1 IRX3 ILDR2 KL KLHL35 KIRREL3 LTBP2 MCOLN3 MAPK11 MYO5B OAF PAX9 OSR2 PIR PLPPR4 PRICKLE1 PROK2 RAI2 RASGRF1 RASEF RDH10 RGS9BP RHOB RIPK4 RSPO1 SDC2 SLC30A2 SHC4 SIX1 SFT2D2 …	744	802	13366
C2	CONCANNON_APOPTOSIS_BY_EPOXOMICIN_UP	M4716	0.049264	0.000287	0.0765824	28	ABLIM3 ATF3 DNAJB1 DYNC1I1 DNAJB4 DNAJB2 ELL2 FOS GADD45G GPX3 IFRD1 HSPA1A HSPA1B HSPB1 JUN KLF6 LGALS8 PDLIM3 PGF PPP1R15A PLAT RRAD SEL1L3 SAT1 SMOX SLC3A2 TAC1 ZFP36	205	802	13366
GO	proteinaceous extracellular matrix	GO:0005578	0.0504653	0.000299	0.0612091	36	ADAMTS1 ADAMTS8 ADAMTS15 ADAMTS17 BMP4 COL3A1 CHAD CHADL COL11A2 CHL1 COL9A1 DAG1 EGFL6 EPYC GPC6 IGF1 HPSE2 LRRN1 LTBP4 LTBP2 LOXL1 MFAP2 MMP11 NTN4 PAPLN OTOA PTN PRSS36 SLIT3 SMOC2 SPARCL1 TIMP2 UCMA VCAN VIT VWC2	297	802	13366
GO	blood vessel morphogenesis	GO:0048514	0.0504653	0.0003	0.0594939	38	ACVRL1 APOD BMP4 CCL2 COL3A1 CX3CL1 EGF EFNA1 EPHB1 EYA1 EPAS1 EMCN FGFR1 FOXC1 FZD4 HEY1 HEY2 ID1 ITGAV JUN JUNB JAG1 NR4A1 NOTCH3 PAXIP1 PARVA PIK3CB PGF PROK2 PRRX1 RHOB SCG2 SAT1 SIX1 TBX2 TNFRSF12A TNFAIP2 TSPAN12	318	802	13366
GO	neurogenesis	GO:0022008	0.0507972	0.000304	0.0285466	116	ADAMTS1 ADRA2C APOD BMP4 BOC BTG2 BTBD3 CAMSAP3 CDK16 CD9 CERS2 CELSR2 CCL2 COL3A1 CHL1 CLRN1 CX3CL1 DCLK2 DAG1 DPYSL4 EFNA1 EFHD1 EPYC EPHB1 EGR2 EYA1 ERBB3 ELP3 FAM129B FGFR1 GDF6 GDF11 GDF5 FZD4 HEYL GRIN3A HGF HDAC6 GSTP1 HEY2 ID4 ID1 IFRD1 ID3 ID2 IER2 JUN ISL2 IL6ST JAG1 ISL1 IRX3 KIF13B L1CAM KIF5C KIRREL3 LGI4 LRRN1 MCOLN3 MICALL1 NCK2 NEO1 NPTN NR2E3 NOTCH3 NTN4 OGDH PBX3 PCP4 PIK3CB PLP…	1310	802	13366
GO	nervous system development	GO:0007399	0.052051	0.000318	0.0239865	160	ACSL3 ABR ABCB4 ADAMTS1 ADRA2C APOD APBA2 ASIC2 BMP4 BOC AVPR1A BTG2 BTBD3 CAMSAP3 CDK16 CD9 CERS2 CELSR2 CCL2 COL3A1 CLDN1 CNTFR CHRM1 CHL1 CLRN1 CX3CL1 DACT1 DCLK2 DAG1 DPYSL4 EFNA1 EFHD1 EPYC EPHB1 EGR2 EZH1 EYA1 ERBB3 ELP3 FAM129B FGFR1 FOS FOXC1 GDF6 GDF11 GDF5 FKTN FZD4 HEYL GRIN3A HGF GRHL3 HDAC6 GSTM3 GSTP1 HEY2 ID4 ID1 IFRD1 ID3 ID2 IER2 IFT122 JUN ISL2 IL6ST JAG1 ISL1 IRX3 KIF13B L1CAM …	1905	802	13366
GO	artery morphogenesis	GO:0048844	0.052051	0.000319	0.162219	12	ACVRL1 BMP4 COL3A1 EYA1 FOXC1 HEY1 HEY2 JAG1 NOTCH3 PRRX1 SIX1 TBX2	54	802	13366
GO	regulation of osteoblast differentiation	GO:0045667	0.052051	0.000321	0.111714	17	ACVR2A BMP4 CEBPD FGFR1 HGF IGF1 ID4 ID1 ID3 ID2 IGFBP5 IL6ST JAG1 RUNX2 TMEM64 TOB1 UCMA	99	802	13366
H	HALLMARK_HYPOXIA	M5891	0.052051	0.000324	0.0812399	25	ALDOC ATF3 BTG1 CCNG2 DPYSL4 EFNA1 ERRFI1 FBP1 FOS GRHPR HEXA IER3 IDS JUN KLF6 PFKL PGF PLIN2 PPP1R15A SDC2 SDC4 STC1 TPD52 WSB1 ZFP36	177	802	13366
C2	VART_KSHV_INFECTION_ANGIOGENIC_MARKERS_UP	M12112	0.052051	0.000327	0.0955526	21	BTG1 CCL11 CXCL10 EFNA1 EPHB1 FGFR1 FZD4 HEY1 HGF IGF1 ITGAV IL6ST JAG1 PGF PLAT PTN PROM1 SERPINB5 TIMP2 TNMD TNFAIP2	135	802	13366
C2	RIGGINS_TAMOXIFEN_RESISTANCE_DN	M15835	0.052051	0.000328	0.0768391	26	APOD ARHGAP12 BTBD3 CEBPD COL3A1 CLK1 CISH CPD EFHD1 IGFBP5 IL6ST IRF9 LAP3 KIF5C LGALS8 NCK2 PDLIM3 PLEKHB1 RAI2 SLC30A9 SP3 SOX9 STC1 STAT1 TM4SF1 UGCG	190	802	13366
GO	integral component of plasma membrane	GO:0005887	0.053125	0.000337	0.0296117	107	ACVRL1 ACVR2A ABCB4 ADCY2 ADRA2C ASIC2 APH1B ATP1A1 BDKRB1 BOC AVPR1A ATP1B1 CD9 CD63 CD81 CD164 CLDN1 CLDN3 CNTFR CHRM1 CFTR CXADR EFNA1 ECEL1 EPHB1 ENPP3 ENPP1 ERBB3 FADS2 FGFR1 FOLH1 FZD4 GPC6 GRIN3A GRIA1 IFNAR2 HS3ST3B1 IFNLR1 IL17RE KCNK1 ITGAV IRS1 ITGA9 KCNA4 KCNJ15 IL6ST KCNJ16 JAG1 KCNK5 KCNIP3 KL LY6E LRRC8D MPZL1 MUSK NEO1 NPR2 PCDHB13 P2RX2 PCDHB7 PCDHB16 PCDHB15 PCDHB4 PCDHB5 PCDHGB…	1194	802	13366
GO	response to glucocorticoid	GO:0051384	0.0556763	0.000356	0.083747	23	ABCB4 BMP4 AVPR1A C3 CCND1 CCL2 CDO1 CLDN1 ERRFI1 FBXO32 FOS FOSB HEY1 GSTP1 IGF1 JUNB ISL1 SGK1 SLIT3 SMYD3 SOCS3 STC1 ZFP36	160	802	13366
GO	regulation of chondrocyte differentiation	GO:0032330	0.0582124	0.000376	0.196407	10	ACVRL1 BMP4 CHADL GDF6 GDF5 RARB RUNX2 SOX9 SOX5 SOX6	39	802	13366
C2	ELVIDGE_HYPOXIA_UP	M7363	0.0593717	0.000386	0.0866637	22	ALDOC ATF3 ASPH CCNG2 DPYSL4 FOS FLNB GADD45B HEY1 IGFBP5 JUN KLF6 LOXL1 PLIN2 SCNN1B SAT1 SOX9 SORL1 STC1 TXNIP WSB1 ZNF654	150	802	13366
GO	positive regulation of developmental process	GO:0051094	0.0606785	0.000401	0.030408	99	ACVRL1 ACVR2A ALOX12 ADAMTS1 ADGRL2 ADRA2C ASIC2 BMP4 BMI1 BOC BTG1 C3 BTC CCND1 CCL11 CEBPD CLSTN2 CX3CL1 DACT1 DAG1 EGF EPHB1 FADD ERBB3 FAM129B FGF7 FGFR1 FOS FOXC1 GDF6 FNDC5 GDF5 GPAM HEYL HEY1 HGF HEY2 IGF1 ID4 ID2 HSPB1 HSF4 JUN IL6ST JUNB JAG1 ISL1 IRX3 KDM5B KL L1CAM LRRTM3 LRRN1 MIEF2 MAPK12 MAPK11 NEO1 NPTN OSR2 PAXIP1 PCP4 PGF PLS1 PLPPR5 PSEN1 PTN PRPF19 PROM1 RARB RHOB RPS6KA1 SEMA3…	1095	802	13366
KEGG	Aldosterone-regulated sodium reabsorption	ko04960	0.0614412	0.000412	0.221247	9	ATP1A1 ATP1B1 IGF1 IRS1 PIK3CB PIK3R3 SCNN1B SGK1 SFN	32	802	13366
C2	CHARAFE_BREAST_CANCER_LUMINAL_VS_BASAL_UP	M2840	0.0614412	0.000419	0.0582079	37	AFF3 ARHGEF26 ATP6V0E2 CAMSAP3 CCND1 CERS2 CLSTN2 CISH DDAH2 DEGS2 DEPTOR ENPP1 ERBB3 GGA3 FZD4 IVD KLF2 LRRN1 MCCC2 MLPH MYO5B PCP4 PLXNA3 PPP2R2C PLEKHH1 RAB17 RBAK RHOB SLC2A10 SLC38A10 SLC9A3R1 SOX13 TBC1D30 TAPT1 TMEM184A TOB1 VIPR1	313	802	13366
C2	FARMER_BREAST_CANCER_BASAL_VS_LULMINAL	M5652	0.0614412	0.000424	0.05986	35	ALDH6A1 AMD1 CCL2 CPD CX3CL1 FBP1 FMO5 FOXC1 GSTM3 GSTP1 IFRD1 HSPB1 IRS1 IL6ST LGALS8 LRRC8D MICALL1 MCCC2 MPZL2 MLPH PLIN2 RHOB RGS5 RNF43 SLC19A2 SERPINB5 SLC2A10 SLC9A3R1 SLC9A6 ST6GALNAC2 SYNC TCEAL1 TOB1 UGCG WDR19	292	802	13366
GO	sensory organ development	GO:0007423	0.0614412	0.000431	0.0474531	49	ABR ACVRL1 BMP4 ATP6V1B1 CEBPD CLRN1 EGF EPHB1 EYA1 FGFR1 FOXC1 GDF11 FZD4 GRHL3 HEY2 IFT122 HSF4 JUN JAG1 KDM5B LIN7A MEIS2 MFAP2 MCOLN3 NR2E3 OSR2 PLPPR4 PSEN1 PTN PROM1 PRKRA PRRX1 RARB RDH10 RHOJ RCN1 SDC4 SLC25A27 SIX1 SLC9A3R1 SP3 SOX9 TBC1D32 TDRD7 TBX2 TMOD1 TSPAN12 USH1C WDR19	456	802	13366
GO	enzyme linked receptor protein signaling pathway	GO:0007167	0.0614412	0.000434	0.0403155	63	ACVRL1 ACVR2A APH1B BMP4 ATP6V0E2 ATP6V1B1 BTC CCL2 COL3A1 CSRNP1 DGKD EGF EFNA1 EPHB1 ERBB3 ESRP1 FGF7 FGFR1 FOS FOXC1 GDF6 GAREM1 GDF11 GDF5 FRS3 GREM2 HGF IGF1 ID1 HSPB1 ITGAV IRS1 JUN IL6ST KL LTBP4 LTBP2 MAPK12 MAPK11 MPZL1 MUSK NCKAP1 NCK2 NPTN NPR2 PIK3CB PDGFC PDK4 PIK3R3 PGF PLAT PTPRG PTN SDC2 RUNX2 SIPA1L1 SHC4 SLC9A6 SOX9 SOCS2 TOB1 TXNIP ZFAND5	628	802	13366
KEGG	Hepatitis C	ko05160	0.0614412	0.000434	0.106664	17	CD81 CLDN14 CLDN1 CLDN3 CLDN9 CLDN6 EGF IFNAR2 IRF1 IRF9 MAPK12 MAPK11 PIK3CB PIK3R3 PPP2R2C SOCS3 STAT1	102	802	13366
C2	WATTEL_AUTONOMOUS_THYROID_ADENOMA_DN	M15694	0.0625545	0.000446	0.189997	10	ATF3 C3 FZD4 JUNB KLF6 LTBP2 NR4A1 PPP1R15A PROM1 SCNN1B	40	802	13366
C2	TONKS_TARGETS_OF_RUNX1_RUNX1T1_FUSION_ERYTHROCYTE_UP	M12138	0.06388	0.000458	0.096247	20	ACSL1 BTG1 CCL7 CPD DHRS9 DUSP6 DNAJB2 ID1 HSPB1 JUN KLF6 KLF2 PLPPR3 PLAT SLC1A3 SOCS3 STAT1 TLR2 TM4SF1 VCAN	128	802	13366
C2	WINTER_HYPOXIA_METAGENE	M14072	0.0640079	0.000464	0.0730019	27	ALDOC BTG1 CCNG2 CLK1 EGF EFNA1 ELL2 ERRFI1 FOS HGF ID2 IGFBP5 IRF6 JUN NR4A1 PFKL PGF PLIN2 PLOD2 SAT1 SLC3A2 SORL1 TGFA TCEAL1 TPD52 TXNIP VPS11	203	802	13366
GO	developmental process	GO:0032502	0.0640079	0.000466	0.0157705	360	ACSL3 ABR ACVRL1 ACVR2A ABCB4 ABLIM3 ACRBP AGPAT5 ALDH6A1 AMFR AGR3 ALOX12 ADAMTS1 AFF3 ALDOC ADRA2C ATF3 ASPH APOD APBA2 ASIC2 ARHGEF26 ARHGAP12 APH1B ARID5A BDH2 BMP4 BMI1 ATP6V1B1 BOC AVPR1A BATF2 BTG2 C3 BTC BTBD3 CACNB1 CAMSAP3 CAND1 CDK16 CD9 CCND1 CEP41 CERS2 CD63 CELSR2 CCL2 CCL11 CDO1 CEP131 CD164 CEBPD COL3A1 CLDN1 CLDN3 CHAD COL11A2 CNTFR CITED4 CHRM1 CFTR CHL1 CLTC CLRN1 COL9A1 CTSB C…	4751	802	13366
GO	multicellular organism development	GO:0007275	0.0660252	0.000486	0.0169201	298	ACSL3 ABR ACVRL1 ACVR2A ABCB4 AGPAT5 ALOX12 ADAMTS1 AFF3 ADRA2C ATF3 ASPH APOD APBA2 ASIC2 BMP4 BMI1 ATP6V1B1 BOC AVPR1A BATF2 BTG2 C3 BTBD3 CAMSAP3 CDK16 CD9 CCND1 CERS2 CELSR2 CCL2 CCL11 CDO1 CEP131 CD164 CEBPD COL3A1 CLDN1 CHAD COL11A2 CNTFR CHRM1 CHL1 CLRN1 COL9A1 CTSB CXADR CSRNP1 CX3CL1 CUL1 CXCL10 DGKD DKK3 DACT1 DCLK2 DAG1 DUSP6 EGFL6 DLX4 DSG3 EGF DPYSL4 EFNA1 EFHD1 EPYC EPHB1 EGR2 EZH1 …	3874	802	13366
GO	endothelium development	GO:0003158	0.0660252	0.000487	0.118568	15	ACVRL1 ARHGEF26 BMP4 CLDN1 HEY1 GSTM3 HEY2 ID1 JAG1 MARVELD2 MYD88 PTN RHOB STC1 TNMD	84	802	13366
GO	positive regulation of apoptotic cell clearance	GO:2000427	0.0695022	0.000517	0.564997	5	ABCA7 C3 C4B C4A CCL2	8	802	13366
GO	regulation of nervous system development	GO:0051960	0.0695022	0.00052	0.0363825	72	ADAMTS1 ADGRL2 ADRA2C ASIC2 BMP4 CERS2 COL3A1 CLSTN2 CX3CL1 DAG1 EGF EFNA1 EPYC EPHB1 EYA1 FGFR1 GDF6 GDF11 GDF5 HEYL HGF GRHL3 HEY2 IGF1 ID4 ID1 IFRD1 ID2 IFT122 ISL2 IL6ST JAG1 ISL1 IRX3 KIF13B L1CAM LRRTM3 LSAMP LRRN1 MUSK NPTN NOTCH3 PCP4 PLXNA3 PLPPR5 PSEN1 PTPRG PTN PRPF19 PRRX1 RARB RAB17 SDC2 SEMA3A SGK1 SIPA1L1 SIX1 SLC45A3 SLIT3 SPINT1 SOX9 SOX5 SOX10 SORL1 TLR2 TIMP2 TGIF1 TNFRSF12A TU…	747	802	13366
GO	intrinsic component of plasma membrane	GO:0031226	0.0706964	0.000536	0.0278294	109	ACVRL1 ACVR2A ABCB4 ADCY2 ADRA2C ASIC2 APH1B ATP1A1 BDKRB1 BOC AVPR1A ATP1B1 CD9 CD63 CD81 CD164 CLDN1 CLDN3 CNTFR CHRM1 CFTR CXADR EFNA1 ECEL1 EPHB1 ENPP3 ENPP1 ERBB3 FADS2 FGFR1 GAS1 FOLH1 FZD4 GPC6 GRIN3A GRIA1 IFNAR2 HS3ST3B1 IFNLR1 IL17RE KCNK1 ITGAV IRS1 ITGA9 KCNA4 KCNJ15 IL6ST KCNJ16 JAG1 KCNK5 KCNIP3 KL LY6E LRRC8D MPZL1 MUSK NEO1 NPR2 PCDHB13 P2RX2 PCDHB7 PCDHB16 PCDHB15 PCDHB4 PCDHB5 P…	1241	802	13366
C2	KOINUMA_TARGETS_OF_SMAD2_OR_SMAD3	M2356	0.0714164	0.000546	0.0363657	69	ABR AMOTL2 ATF3 ARHGEF37 ARHGEF3 BTG1 BTG2 CDC42EP3 CCL2 CLTC CSRNP1 DKK3 DACT1 DUSP6 DSG3 DSE EFNA1 DNAJB2 ELL2 FAM129B GRHL3 IER3 ID1 HSDL2 IFRD1 KCNK1 ITGAV IRF6 KCNJ15 JUNB KLF6 KRT5 LGALS8 LIMK2 LTBP2 MICALL1 MAPRE2 MPZL2 MPZL1 MYO5B NPTN ORC6 PPIP5K1 PLOD2 PTP4A1 RIPK4 RHOC RIN1 SAT1 SERTAD4 SH2D4A SERPINB5 SLC1A3 SFN SLC35F2 SMOX SLC38A2 SUN1 STON2 THADA TGIF1 TM4SF1 TGFA TLE1 TMBIM1 TPD52…	716	802	13366
C2	SMID_BREAST_CANCER_BASAL_UP	M8124	0.0714164	0.000549	0.0424638	54	ADCY2 AMD1 APBA2 CCL2 CCL7 CDC42EP1 CLDN1 COL11A2 CXADR CX3CL1 CXCL10 CYP39A1 EGFL6 DSG3 DYNC1I1 DNAJB4 FAM107A FOXC1 FOLH1 GMDS GSTP1 ID4 IFNAR2 IFRD1 IL1R2 KCNK5 KLF6 L1CAM KRT5 KHDRBS3 LGALSL MFAP2 MCOLN3 MICALL1 MPZL2 NDRG2 PCP4 PLIN2 PLOD2 PLEKHB1 PROM1 RIPK4 RND3 RTP4 SDC2 SERPINB5 SIGMAR1 SFN SOCS3 SOX9 SOX10 SNTB1 TM4SF1 TUBB2B	527	802	13366
GO	artery development	GO:0060840	0.0727833	0.000563	0.124208	14	ACVRL1 BMP4 COL3A1 EYA1 FOXC1 HEY1 HEY2 JAG1 LOXL1 NOTCH3 PRICKLE1 PRRX1 SIX1 TBX2	76	802	13366
GO	cell differentiation	GO:0030154	0.0728679	0.00057	0.0192192	220	ACVRL1 ABCB4 ACRBP AGPAT5 ALDH6A1 AGR3 ADAMTS1 ALDOC ADRA2C ATF3 APOD ARHGEF26 BDH2 BMP4 BOC AVPR1A BATF2 BTG2 BTBD3 CAMSAP3 CAND1 CDK16 CD9 CCND1 CERS2 CD63 CELSR2 CCL2 CEP131 CEBPD COL3A1 CLDN1 CLDN3 COL11A2 CFTR CHL1 CLTC CLRN1 COL9A1 CTSB CXADR CX3CL1 DCLK2 DHRS9 DAG1 DUSP6 EGFL6 DSG3 DPYSL4 EFNA1 EFHD1 EPYC EPHB1 EGR2 EVPL FADD EYA1 ELF2 ERBB3 EPAS1 ELP3 FAM129B FGFR1 GAS1 FOS FOXC1 FLNB GAD…	2777	802	13366
GO	regulation of vasculature development	GO:1901342	0.0728679	0.000572	0.0698047	27	ACVRL1 ALOX12 BMP4 BTG1 C3 CCL2 CCL11 CX3CL1 CXCL10 EFNA1 FAM129B FOXC1 HEY1 HGF HEY2 ID1 HSPB1 ISL1 PGF PPP1R15A PTN PROK2 RHOB STAT1 TNMD TNFRSF12A TSPAN12	208	802	13366
C2	CHEMNITZ_RESPONSE_TO_PROSTAGLANDIN_E2_DN	M2214	0.0729693	0.000586	0.0568801	36	ACSS2 ADGRA3 ASRGL1 CAMTA1 CHL1 CXADR DEGS2 DNAJC16 FMO5 FOXC1 GATM GPC6 GMDS ID4 KCNJ15 KCNK5 IRX3 MARVELD3 OSCP1 PDCD6IP PPL PLS1 PRICKLE1 PRSS8 PROM1 RAB3IP SDR42E1 SEL1L3 SIPA1L1 SLC39A8 SUN1 TM7SF3 TMEM139 TXNIP WDR48 ZFP3	308	802	13366
GO	negative regulation of protein phosphorylation	GO:0001933	0.0729693	0.000588	0.0533115	40	ATF3 BMP4 BDKRB1 CISH CHAD DACT1 DEPTOR DAG1 DUSP6 ERRFI1 ENPP1 GADD45B FKTN HDAC3 HGF GSTP1 HSPB1 JUN LATS1 LRRTM3 MARVELD3 MBIP NDRG2 NCK2 PCP4 PLPP3 PPP1R15A PSEN1 PRKAR2B RGS4 SFN SMYD3 SMPD1 SLC9A3R1 SOCS6 SOCS3 SORL1 SOCS2 TLR4 TRIB1	353	802	13366
GO	ear development	GO:0043583	0.0729693	0.000593	0.0763606	24	ABR BMP4 ATP6V1B1 CEBPD CLRN1 EYA1 FGFR1 GRHL3 HEY2 JAG1 LIN7A MCOLN3 OSR2 PLPPR4 PRKRA PRRX1 RDH10 SDC4 SLC25A27 SIX1 SLC9A3R1 SOX9 USH1C WDR19	176	802	13366
H	HALLMARK_APOPTOSIS	M5902	0.0729693	0.000594	0.0848246	21	ATF3 AVPR1A BTG2 CCND1 ERBB3 GADD45B HGF GPX3 GSTM1 IER3 HSPB1 JUN IRF1 PLPPR4 PLAT PSEN1 RHOB SAT1 TIMP2 TNFRSF12A TXNIP	145	802	13366
GO	endocardial cushion development	GO:0003197	0.0729693	0.000599	0.204703	9	ACVRL1 BMP4 ERBB3 HEYL HEY1 JAG1 ISL1 SOX9 TBX2	34	802	13366
REACTOME	Constitutive Signaling by Aberrant PI3K in Cancer	R-HSA-2219530	0.0729693	0.000599	0.159997	11	BTC EGF ERBB3 FGF7 FGFR1 HGF IRS1 KL PIK3CB PIK3AP1 PIK3R3	50	802	13366
C2	BERNARD_PPAPDC1B_TARGETS_DN	M8123	0.0729693	0.000599	0.159997	11	CISH IFT122 IGFBP5 IL6ST KCNK5 KIF5C PTPRG PROSER2 SCAMP1 SEL1L3 STC1	50	802	13366
GO	regulation of cell differentiation	GO:0045595	0.0733765	0.000606	0.0263174	118	ACVRL1 ACVR2A ALOX12 ADAMTS1 ADRA2C BMP4 BMI1 BOC BTG1 BTC CCND1 CERS2 CEBPD COL3A1 CHADL CTDP1 CX3CL1 CXCL10 DAG1 DUSP6 EFNA1 EPYC FADD EYA1 ERRFI1 ENPP1 FAM129B FGFR1 FOS FOXC1 GDF6 GDF11 FNDC5 GDF5 HEYL HEY1 HDAC3 HGF HDAC6 HEY2 IGF1 ID4 ID1 IFRD1 ID3 ID2 HSF4 IGFBP5 ITGAV JUN ISL2 IL6ST JUNB IRF1 JAG1 ISL1 IRX3 KIF13B L1CAM LSAMP LTBP4 MEIS2 MAPK12 MAPK11 MMP11 NPTN NPR2 NOTCH3 PCP4 PLXNA3 PL…	1367	802	13366
C2	WANG_SMARCE1_TARGETS_UP	M1804	0.0740329	0.000618	0.066084	29	ALDH6A1 BOC COL3A1 DACT1 EPAS1 FBXO32 HS3ST3B1 IFIT3 IGFBP5 IRS1 JAG1 NIPSNAP3A PARVA PLAT PRRX1 RHOJ SDC2 SEL1L3 RTN1 SIPA1L1 SLC22A17 SLC44A1 SOCS3 SOCS2 STON2 TIMP2 TSHZ2 TXNIP VCAN	230	802	13366
C2	SMID_BREAST_CANCER_LUMINAL_B_UP	M12892	0.0740329	0.000623	0.0892507	20	CCND1 CLSTN2 ENPP1 FBP1 GSTM3 IFT122 KCNE4 IL6ST KIF5C MCCC2 MLPH PCSK6 PLEKHF2 RAB11FIP1 SLC19A2 SLC9A3R1 TBC1D30 STC1 TRIM9 UGCG	134	802	13366
C2	PHONG_TNF_RESPONSE_VIA_P38_PARTIAL	M2502	0.0740329	0.000623	0.0892507	20	CCNG2 CEBPD DNAJB4 HEY1 IER3 ID1 ID3 ID2 ITGAV IRS1 JUN IL6ST JUNB KLF6 LITAF PLPP3 RIPK4 TGFA TOB1 TUBB2B	134	802	13366
GO	single-organism developmental process	GO:0044767	0.074909	0.000636	0.0154607	354	ACSL3 ABR ACVRL1 ACVR2A ABCB4 ABLIM3 ACRBP AGPAT5 ALDH6A1 AMFR AGR3 ALOX12 ADAMTS1 AFF3 ALDOC ADRA2C ATF3 ASPH APOD APBA2 ASIC2 ARHGEF26 ARHGAP12 APH1B ARID5A BDH2 BMP4 BMI1 ATP6V1B1 BOC AVPR1A BATF2 BTG2 C3 BTC BTBD3 CACNB1 CAMSAP3 CAND1 CDK16 CD9 CCND1 CEP41 CERS2 CD63 CELSR2 CCL2 CCL11 CDO1 CEP131 CD164 CEBPD COL3A1 CLDN1 CLDN3 CHAD COL11A2 CNTFR CHRM1 CFTR CHL1 CLTC CLRN1 COL9A1 CTSB CXADR CS…	4691	802	13366
C2	RODRIGUES_DCC_TARGETS_DN	M15927	0.074909	0.000639	0.100374	17	BTG1 CDC42EP3 CROT DZIP3 FMO5 KDM5B KLF6 LITAF MMP11 PCDHB16 PTPRG RUNX2 SLC2A10 SMARCA2 SP3 SNTB1 TGIF1	106	802	13366
GO	aorta morphogenesis	GO:0035909	0.074909	0.000642	0.236293	8	ACVRL1 COL3A1 EYA1 HEY1 HEY2 JAG1 SIX1 TBX2	27	802	13366
C2	UDAYAKUMAR_MED1_TARGETS_DN	M9945	0.0759227	0.000661	0.0679591	27	AMOTL2 ADAMTS1 ATF3 BTG1 EFNA1 GADD45B HEY1 IFRD1 ID2 HSPB8 INPPL1 JUNB PIK3R3 PLPP3 PRDM4 RASSF1 RHOB RHOC SAT1 SLC35E3 ST3GAL4 SOX13 TMBIM1 TNFAIP2 TRIB1 TTC17 TXNIP	211	802	13366
GO	sensory organ morphogenesis	GO:0090596	0.0759227	0.000665	0.064997	29	ABR BMP4 ATP6V1B1 CLRN1 EGF EPHB1 EYA1 FGFR1 GDF11 GRHL3 IFT122 JAG1 MFAP2 NR2E3 OSR2 PTN PROM1 PRKRA PRRX1 RARB SIX1 SLC9A3R1 SP3 SOX9 TDRD7 TBX2 TSPAN12 USH1C WDR19	232	802	13366
GO	regulation of cartilage development	GO:0061035	0.077352	0.000691	0.155683	11	ACVRL1 BMP4 CHADL GDF6 GDF5 RARB RUNX2 SOX9 SOX5 SOX6 TAPT1	51	802	13366
C2	HAHTOLA_MYCOSIS_FUNGOIDES_CD4_UP	M9775	0.077352	0.000691	0.155683	11	ATF3 BTG2 CEBPD EMC3 EGR2 FUCA1 IER3 KLF6 PPP1R15A RHOB TRIB1	51	802	13366
C2	ENGELMANN_CANCER_PROGENITORS_DN	M9246	0.077352	0.000691	0.155683	11	AGR3 BNIPL BMP4 CITED4 GADD45B ID1 PCP4 REC8 SGK1 ST6GALNAC2 TXNIP	51	802	13366
C2	KOKKINAKIS_METHIONINE_DEPRIVATION_96HR_UP	M12313	0.0780905	0.000701	0.0988755	17	BTG2 FGFR1 HGF GPX3 GSTM1 GSTP1 HSPB1 IGFBP5 IRF6 JUN IL6ST LITAF MYD88 PLAT RHOB TIMP2 YWHAQ	107	802	13366
KEGG	Toll-like receptor signaling pathway	ko04620	0.0781245	0.000706	0.119484	14	CXCL10 FADD FOS IFNAR2 JUN MAPK12 MAPK11 MYD88 PIK3CB PIK3R3 STAT1 TLR2 TLR4 TLR5	78	802	13366
GO	endothelial cell differentiation	GO:0045446	0.0798426	0.000725	0.128403	13	ACVRL1 ARHGEF26 CLDN1 HEY1 GSTM3 HEY2 ID1 JAG1 MARVELD2 MYD88 PTN STC1 TNMD	69	802	13366
GO	cell development	GO:0048468	0.0829377	0.000758	0.0266794	110	ABCB4 ACRBP APOD ARHGEF26 BMP4 BOC BTG2 BTBD3 CAMSAP3 CDK16 CD9 CELSR2 CLDN1 CLDN3 CFTR CHL1 CLRN1 CXADR DCLK2 DAG1 DPYSL4 EFNA1 EFHD1 EPYC EPHB1 EGR2 EPAS1 FAM129B FGFR1 FOXC1 FLNB GDF6 GDF11 GDF5 FZD4 HEYL GRIN3A HDAC6 GSTM3 GSTP1 HEY2 IGF1 ID4 ID1 ID2 HSF4 ITGAV IRF6 JUN ISL2 JAG1 ISL1 LATS1 L1CAM KIF5C KIRREL3 KLF2 KLHL32 LGI4 LRRN1 MARVELD2 MICALL1 MYD88 MYBPC2 NCK2 NEO1 NR2E3 NTN4 OGDH PBX3…	1269	802	13366
C2	NAKAMURA_TUMOR_ZONE_PERIPHERAL_VS_CENTRAL_DN	M14371	0.0829419	0.000766	0.0424066	51	ASPH C1RL C3 BTBD3 CACNA2D1 CCNG2 CEBPD CLK1 CPD CXADR CROT COPZ1 DNAJB1 GAS1 FOS FOXC1 GAREM1 FUCA1 GMDS HEY1 GRAMD1C IGFBP5 JUNB IRX3 KDM5B LITAF LYZL4 MFSD1 NCKAP1 PCSK6 PDE4B PIK3R3 PLIN2 PLOD2 PLAT PTP4A1 RHOV SLC25A36 SLC2A10 SLC35E1 SNCAIP SOCS3 ST6GALNAC2 SORL1 STC1 STAT6 TNFAIP2 TRIB1 UGCG TXNIP WSB1	498	802	13366
C2	AMIT_EGF_RESPONSE_20_HELA	M13526	0.0829419	0.000766	0.495553	5	BTG2 FOS GADD45B PPP1R15A TXNIP	9	802	13366
GO	cell communication	GO:0007154	0.0845293	0.000785	0.0162768	301	ABCA7 ABR ACSL1 ACVRL1 ACVR2A AMOTL2 ADGRA3 ADCY2 ADCY8 AMFR ADAMTS1 ADGRL2 ADRA2C ATF3 ASPH ARHGEF37 APBA2 ARL10 ASIC2 ARHGAP12 ARHGEF3 APH1B ARHGEF19 ATP1A1 BMP4 ATP6V0E2 ATP6V1B1 BDKRB1 BOC AVPR1A ATP1B1 BTG2 C3 BTC C2CD4D CACNB1 CC2D1A CACNA2D1 CAB39 CDK16 CD9 CD274 CCND1 CDC42EP3 CELSR2 CCL2 CCL7 CCL11 CD81 CDC42EP1 CD164 COL3A1 CISH CLDN3 CHAD CNTFR CHRM1 CHL1 CLTC CTSB CXADR CSRNP1 CX3CL1 …	3946	802	13366
GO	cellular developmental process	GO:0048869	0.0851001	0.000795	0.0178489	245	ACVRL1 ABCB4 ABLIM3 ACRBP AGPAT5 ALDH6A1 AGR3 ADAMTS1 ALDOC ADRA2C ATF3 APOD ARHGEF26 APH1B BDH2 BMP4 BOC AVPR1A BATF2 BTG2 BTC BTBD3 CACNB1 CAMSAP3 CAND1 CDK16 CD9 CCND1 CEP41 CERS2 CD63 CELSR2 CCL2 CEP131 CEBPD COL3A1 CLDN1 CLDN3 COL11A2 CFTR CHL1 CLTC CLRN1 COL9A1 CTSB CXADR CX3CL1 DACT1 DCLK2 DHRS9 DAG1 DUSP6 EGFL6 DSG3 EGF DPYSL4 EFNA1 EFHD1 EPYC EHD3 EPHB1 EGR2 EVPL FADD EYA1 ELF2 ERBB3 EPA…	3147	802	13366
GO	glycosaminoglycan binding	GO:0005539	0.0855652	0.000804	0.0760917	23	ADAMTS1 ADAMTS8 ADAMTS15 BMP4 CCL2 CCL7 CXCL10 EPYC FGF7 FGFR1 GREM2 LTBP4 LTBP2 PCSK6 PGF PTN RSPO1 SLIT3 SMOC2 TLR2 TMEM184A VCAN VIT	169	802	13366
GO	response to chemical	GO:0042221	0.0870447	0.000822	0.017533	253	ACSL3 ACSS2 ABR ACER2 ACSL1 ACVRL1 ACVR2A ABCB4 ADCY2 ADCY8 AMFR ALOX12 ADAMTS1 AFF3 ATF3 ASPH APOD ARHGEF3 APH1B ARID5A ATP1A1 BMP4 ATP6V0E2 ATP6V1B1 BDKRB1 BOC AVPR1A BTG1 BTG2 C3 C4B BTC CAB39 CD9 CD274 CCND1 CCL2 CCL7 CCL11 CDO1 CD81 COL3A1 CISH CLDN1 CLDN3 CHAD CNTFR CITED4 CHRM1 CFTR CHL1 CTSB CXADR CX3CL1 CYB5R3 CUL1 CXCL10 CROT DGKD CYP39A1 CYP4B1 CYP2S1 DAG1 DUSP6 DNAJB1 DZIP3 EGF DNAJB4…	3263	802	13366
C2	KEGG_ALDOSTERONE_REGULATED_SODIUM_REABSORPTION	M16473	0.0886532	0.000849	0.189997	9	ATP1A1 ATP1B1 IGF1 IRS1 PIK3CB PIK3R3 SCNN1B SGK1 SFN	36	802	13366
C2	LIU_CMYB_TARGETS_UP	M15066	0.0886532	0.000856	0.0838819	20	ASRGL1 CDC42EP1 EFHD1 EPHX1 GSTM3 HPCAL1 HSPA12A IDS JAG1 LITAF OAT PRKAR2B RAB11FIP1 SAT1 SH2D4A ST6GALNAC2 SOX9 TGIF1 TMEM30B TOB1	139	802	13366
H	HALLMARK_UV_RESPONSE_UP	M5941	0.0886532	0.000856	0.0838819	20	ALAS1 AMD1 ATF3 BTG1 BTG2 CDO1 DNAJB1 EPHX1 FOS FOSB GPX3 IL6ST JUNB IRF1 NR4A1 PDLIM3 PLCL1 RHOB RRAD SIGMAR1	139	802	13366
GO	semi-lunar valve development	GO:1905314	0.0893259	0.000868	0.339997	6	BMP4 EFNA1 HEYL HEY1 HEY2 JAG1	15	802	13366
C2	BENPORATH_EED_TARGETS	M7617	0.090252	0.00089	0.0342097	70	ADCY8 ADAMTS15 ATF3 ASAH1 BMI1 BTG2 CEBPD CLSTN2 CNTFR CFTR DCLK2 EGFL6 DLX4 EFNA1 ECEL1 ERICH5 EPHB1 EPAS1 FBP1 FOS FOXC1 GDF6 GADD45G FUCA2 FRMPD4 HEY1 GRIN3A HLF HS3ST3B1 HPSE2 HSPA1A HSPA1B HSF4 JUN ISL2 ISL1 IRX3 ILDR2 KL KLHL35 KIRREL3 LTBP2 MCOLN3 MYO5B NRIP3 NTN4 OAF PAX9 OTUD6B PIR PLA2G7 PRICKLE1 PROK2 RAI2 RASGRF1 RGS9BP RSPO1 SDC2 RUNX2 SLC30A2 SHROOM1 SHC4 SIX1 SOX5 TAC1 TBX2 TGFA TM…	743	802	13366
GO	response to growth factor	GO:0070848	0.0908818	0.000906	0.0445722	48	ACVRL1 ACVR2A BMP4 CCL2 COL3A1 CLDN1 DUSP6 ERRFI1 ESRP1 FGF7 FGFR1 GAS1 FOS GCLC FOXC1 GDF6 GAREM1 GDF5 FRS3 HEYL GREM2 HGF HDAC6 GSTP1 ID1 IER2 HSPB1 JUN KDM5B KL LTBP4 LTBP2 MEIS2 MICALL1 NR4A1 PAX9 PRDM4 PTN RUNX2 SPINT1 SOX9 SOX5 SOX6 TAC1 TGIF1 TNMD TOB1 ZFP36	459	802	13366
C2	WANG_ESOPHAGUS_CANCER_VS_NORMAL_DN	M12212	0.0908818	0.000912	0.106664	15	AMFR DNAJB1 EPHX1 FPGT GPX3 KCNK5 KRT5 NSDHL PGF PPP2R2C PRDX6 SLC1A3 SLC9A3R1 ST6GALNAC2 YWHAQ	90	802	13366
REACTOME	PI5P, PP2A and IER3 Regulate PI3K/AKT Signaling	R-HSA-6811558	0.0908818	0.000915	0.123096	13	BTC EGF ERBB3 FGF7 FGFR1 HGF IER3 IRS1 KL PIK3CB PIP4K2C PIK3AP1 PIK3R3	71	802	13366
C2	SCHUETZ_BREAST_CANCER_DUCTAL_INVASIVE_DN	M7012	0.0908818	0.000915	0.123096	13	CELSR2 CEBPD CLDN3 ERBB3 GRAMD1C GRB14 IER5 MLPH PRKAR2B PROM1 RAB11FIP1 SLC19A2 TM4SF1	71	802	13366
C2	ZWANG_CLASS_3_TRANSIENTLY_INDUCED_BY_EGF	M2613	0.0920509	0.000931	0.0708871	25	ATF3 BTBD3 CEBPD CLDN1 CSRNP1 ELL2 FOS FOSB IER3 JUNB JAG1 NFKBIZ NR4A1 PLPP3 PPP1R15A PTP4A1 RIPK4 RND3 SEMA3A SOCS3 SOWAHC TGIF1 TOB1 TRIB1 UGCG	191	802	13366
GO	cellular response to hormone stimulus	GO:0032870	0.0955315	0.000976	0.04183	50	ACSL1 ABCB4 ADCY2 ADCY8 ADAMTS1 ATP1A1 BMP4 ATP6V0E2 ATP6V1B1 AVPR1A CCL2 CISH CTSB ERRFI1 ENPP1 FBXO32 FOS GCLC FOSB GNG7 GPAM HEY1 GSTP1 IGF1 IRS1 JUN JUNB ISL1 KL LATS1 NR2E3 NR4A1 PAQR6 PDK4 PIK3R3 PGF PHEX PLOD2 PRKAR2B RARB SGK1 SLC27A1 SLIT3 SMYD3 SOCS3 SOCS2 STC1 STAT1 THRB ZFP36	491	802	13366
GO	generation of neurons	GO:0048699	0.0964671	0.000996	0.0265666	107	ADAMTS1 ADRA2C APOD BMP4 BOC BTG2 BTBD3 CAMSAP3 CDK16 CERS2 CELSR2 COL3A1 CHL1 CLRN1 CX3CL1 DCLK2 DAG1 DPYSL4 EFNA1 EFHD1 EPYC EPHB1 EGR2 EYA1 ELP3 FAM129B FGFR1 GDF6 GDF11 GDF5 FZD4 HEYL GRIN3A HGF HDAC6 HEY2 ID4 ID1 IFRD1 ID3 ID2 IER2 JUN ISL2 IL6ST JAG1 ISL1 IRX3 KIF13B L1CAM KIF5C KIRREL3 LGI4 LRRN1 MCOLN3 MICALL1 NCK2 NEO1 NPTN NR2E3 NOTCH3 NTN4 OGDH PBX3 PCP4 PIK3CB PLXNA3 PLPPR5 PLPPR4 PSE…	1236	802	13366
C2	NIKOLSKY_BREAST_CANCER_8Q12_Q22_AMPLICON	M13954	0.0968491	0.00101527	0.0984128	16	ASPH ERICH5 EYA1 ESRP1 GDF6 HEY1 LACTB2 NIPAL2 OSR2 OTUD6B PLEKHF2 RDH10 SDC2 SLC10A5 TPD52 TMEM64	101	802	13366
GO	heparin binding	GO:0008201	0.0968491	0.00101917	0.0861509	19	ADAMTS1 ADAMTS8 ADAMTS15 BMP4 CCL2 CCL7 CXCL10 EPYC FGF7 FGFR1 GREM2 LTBP2 PCSK6 PGF PTN RSPO1 SLIT3 SMOC2 TMEM184A	130	802	13366
C2	ONDER_CDH1_SIGNALING_VIA_CTNNB1	M15484	0.0968491	0.0010239	0.120553	13	C3 CCNG2 CXADR EFNA1 EPAS1 LTBP2 MLPH PPL PODXL PRRX1 SOX9 SORL1 VCAN	72	802	13366
C2	ODONNELL_TFRC_TARGETS_UP	M6753	0.0968491	0.00102473	0.056038	34	AK1 ADAMTS1 BNIPL BTG1 C1RL CAMTA1 CDC42EP3 CLDN1 CSRNP1 DYNC1I1 FAM181B GADD45B IFRD1 ID2 IDS JUN JUNB KLF6 KLK1 KREMEN1 MYO5B NIPAL2 PDE4B PPP1R15A PLEKHH1 PSEN1 RRAD SAT1 SGK1 SIX1 TM7SF3 TMEM171 TXNIP ZBTB20	293	802	13366
C2	VANTVEER_BREAST_CANCER_ESR1_UP	M393	0.0983761	0.0010474	0.0808421	20	AGR3 C4B C4A CERS2 CCNG2 CISH CHAD ERBB3 FBP1 GADD45G IRS1 IL6ST KIF13B MCCC2 PCSK6 SCAMP1 SLC9A3R1 SUSD3 TCEAL1 UGCG	142	802	13366
GO	response to corticosteroid	GO:0031960	0.0983761	0.00105104	0.0721809	23	ABCB4 BMP4 AVPR1A C3 CCND1 CCL2 CDO1 CLDN1 ERRFI1 FBXO32 FOS FOSB HEY1 GSTP1 IGF1 JUNB ISL1 SGK1 SLIT3 SMYD3 SOCS3 STC1 ZFP36	174	802	13366
GO	neurological system process	GO:0050877	0.100137	0.00108793	0.0368224	61	ABCA7 ABR ADCY8 AMFR ASIC2 ATP6V1B1 BDKRB1 BTG2 CAMTA1 COL11A2 CHRM1 CHL1 CLRN1 EPHB1 EGR2 EYA1 EPAS1 FGFR1 FOS GATM FZD4 GRIN3A GRIA1 IGF1 HSF4 JUN MEIS2 MARVELD2 MUSK MYO9A NPTN NR2E3 OAT OTOA PBX3 OTOG P2RX2 PDE6D PSEN1 PTN PRKAR2B PROK2 RASGRF1 RDH10 RGS9BP RIN1 RP2 RTP4 SCNN1B SCN7A SGK1 SLC1A3 SHROOM4 SIX1 SLC9A3R1 ST3GAL4 TAC1 THRB TRPM3 USH1C WDR19	630	802	13366
GO	lipid phosphatase activity	GO:0042577	0.100137	0.00109557	0.439997	5	PLPP3 PLPPR3 PLPPR5 PLPPR4 PLPP2	10	802	13366
GO	negative regulation of inclusion body assembly	GO:0090084	0.100137	0.00109557	0.439997	5	DNAJB1 DNAJB2 HSPA1A HSPA1B SORL1	10	802	13366
C2	JIANG_HYPOXIA_NORMAL	M3996	0.100137	0.00109569	0.0567853	32	ALDOC ASPH BTG1 CC2D1A CD9 CD164 CLDN3 CPD ELL2 GADD45B HLF JUN KLF6 KREMEN1 KHDRBS3 LGALSL NDRG2 PDGFC PLIN2 PPP1R15A PLOD2 RIPK4 SDC4 SAT1 SLC30A9 SLC35E1 SLC3A2 SYNC TMEM248 UGCG TXNIP ZFP36	274	802	13366
C2	NUYTTEN_EZH2_TARGETS_UP	M4196	0.1007	0.00110705	0.031439	78	ACOT2 ATF3 BDKRB1 BATF2 ATP1B1 CAB39 CDC42EP3 CLDN14 CLDN1 CITED4 CTSB CXCL10 DGKD DHRS9 DNAJC16 DNAJB4 DSE EGR2 ERRFI1 FAM129B FGF7 ID2 IDS IRF6 JUN IL6ST JUNB IRF1 KLF6 LAP3 LGALS8 LGALSL LOXL1 MEIS2 MARVELD2 MFSD1 MYD88 NIPSNAP3A NTN4 OAZ2 PAPLN PBX3 PIK3CB PPP3CC PODXL PLOD2 PLAT PSKH1 RHOC RND3 RGS4 RHOU RP2 RRAD RTP4 SEMA3A RUNX2 SAT1 SERTAD4 SGK1 SLC25A36 SLC1A3 SERTAD1 SMYD3 STT3B SYNC ST…	853	802	13366
C2	KOKKINAKIS_METHIONINE_DEPRIVATION_48HR_UP	M13537	0.101805	0.00112445	0.0912575	18	BTG2 ERBB3 HGF GPX3 GSTM1 GSTP1 HSPB1 IRF6 JUN IL6ST LITAF MYD88 PLAT RHOB RTP4 TIMP2 TNFRSF12A YWHAQ	119	802	13366
GO	camera-type eye development	GO:0043010	0.101868	0.00113694	0.0585741	30	ACVRL1 BMP4 EGF EPHB1 FOXC1 GDF11 FZD4 GRHL3 IFT122 HSF4 JUN JAG1 KDM5B NR2E3 OSR2 PSEN1 PTN PROM1 RARB RDH10 RHOJ RCN1 SP3 SOX9 TBC1D32 TDRD7 TBX2 TMOD1 TSPAN12 WDR19	253	802	13366
C2	AMIT_EGF_RESPONSE_60_MCF10A	M6815	0.101868	0.00114446	0.206664	8	IER3 ID1 IER2 JUN JUNB RND3 SOWAHC TRIB1	30	802	13366
C2	SMIRNOV_RESPONSE_TO_IR_6HR_UP	M2588	0.101868	0.00115584	0.0839364	19	ATF3 BTG2 CLK1 CROT DNAJB4 DSE FUCA1 IER3 ID3 MICALL1 PDE4B PGF PODXL RRAD SLC35E3 SOCS2 TM7SF3 TOB1 ZNF654	132	802	13366
[truncated: 1,138 more rows]

## Sheet: mTEC increased adult vs aged
category	pathwayname	pathwayaccessionidentifier	fdr	pval	ratio	pathwayhitcount	genesinpathway	numberofgenesinpathway	inputnumberofgenes	genesinpathwaysuniverse
[truncated: 314 more rows]

## Sheet: mTEC decreased adult vs aged
category	pathwayname	pathwayaccessionidentifier	fdr	pval	ratio	pathwayhitcount	genesinpathway	numberofgenesinpathway	inputnumberofgenes	genesinpathwaysuniverse
[truncated: 685 more rows]
