# Supplementary material for: Myc controls a distinct transcriptional program in fetal thymic epithelial cells that determines thymus growth
Source: Nat Commun. 2019 Dec 2;10:5498. doi: 10.1038/s41467-019-13465-y (PMC6889275; doi:10.1038/s41467-019-13465-y)
Supplement: Supplementary file 8 — Supplementary Data 4 [file 41467_2019_13465_MOESM8_ESM.xlsx]

## Sheet: E13.cluster-3-vs-9
	p_val	avg_logFC	pct.1	pct.2	p_val_adj
Krt5	5.1304e-184	-2.84548	0.294	0.982	1.04275e-179
Pvrl4	2.65592e-183	-0.992501	0.047	0.701	5.39816e-179
Mt1	1.81556e-134	-1.98594	0.097	0.683	3.69012e-130
Tnfaip2	1.71102e-129	-0.926274	0.087	0.662	3.47766e-125
Ptn	4.03459e-125	1.75108	0.986	0.782	8.20029e-121
Krtdap	5.25733e-122	-2.19188	0.131	0.697	1.06855e-117
Perp	1.72348e-117	-1.33778	0.686	0.979	3.50298e-113
S100a16	1.5079e-116	-1.27227	0.211	0.81	3.06481e-112
Clu	5.977e-116	-1.59968	0.315	0.88	1.21483e-111
Rhov	3.08532e-115	-0.645196	0.037	0.489	6.27091e-111
Cmtm8	1.43942e-109	-0.984499	0.212	0.799	2.92563e-105
Il1rn	4.54611e-107	-0.488601	0.007	0.342	9.23997e-103
Dmkn	7.71001e-106	-0.944609	0.02	0.398	1.56706e-101
2610528A11Rik	2.98621e-105	-0.748026	0.021	0.401	6.06947e-101
Aldh3b2	1.18391e-104	-0.806662	0.016	0.38	2.40629e-100
Krt17	1.46812e-104	-2.82315	0.338	0.842	2.98395e-100
B4galnt1	2.705e-102	-0.460295	0.023	0.405	5.49792e-98
Rab25	9.19532e-101	-0.535967	0.028	0.419	1.86895e-96
Pkp1	2.55932e-98	-0.632018	0.05	0.489	5.20182e-94
Ctsh	7.03201e-97	-0.612213	0.061	0.511	1.42926e-92
Tacstd2	2.72835e-96	-0.640959	0.031	0.415	5.54538e-92
Mt2	2.5748e-95	-1.16438	0.033	0.415	5.23329e-91
Hspb1	2.32212e-92	-1.36298	0.345	0.866	4.7197e-88
S100a14	4.2154e-90	-1.22615	0.202	0.722	8.5678e-86
Gm16136	1.02527e-88	-0.86978	0.258	0.792	2.08386e-84
Emp2	7.09854e-88	-1.13515	0.193	0.687	1.44278e-83
Zfp750	4.67859e-86	-0.500032	0.05	0.451	9.50924e-82
Bspry	1.94876e-85	-0.700622	0.14	0.63	3.96085e-81
Rhbg	1.65275e-84	-0.395659	0.008	0.285	3.35922e-80
Cd9	1.7228e-84	-0.97163	0.391	0.87	3.50159e-80
Sh2d4a	1.79265e-84	-0.439087	0.016	0.324	3.64357e-80
Krt19	7.04334e-84	-1.30568	0.189	0.68	1.43156e-79
Hes6	8.32654e-84	1.32201	0.883	0.451	1.69237e-79
Cldn3	6.17846e-81	-0.65984	0.048	0.426	1.25577e-76
Tagln2	2.48677e-78	-0.940096	0.267	0.743	5.05436e-74
Notch1	2.17099e-76	-0.689909	0.163	0.637	4.41253e-72
Fos	8.36952e-75	-1.03312	0.2	0.68	1.7011e-70
Mast4	5.03734e-74	1.06011	0.898	0.549	1.02384e-69
Tfap2c	7.59764e-74	-0.320772	0.016	0.292	1.54422e-69
Lmna	5.57242e-73	-0.555194	0.073	0.465	1.13259e-68
Dctn1	1.85341e-72	0.962936	0.82	0.37	3.76706e-68
Gsta2	5.69897e-72	-0.327186	0.004	0.229	1.15832e-67
Gm266	1.11662e-71	-1.03938	0.361	0.789	2.26954e-67
Fxyd3	1.92334e-71	-0.932526	0.737	0.979	3.90918e-67
Dstn	4.3098e-69	-0.727597	0.83	0.965	8.75966e-65
F2rl1	1.71966e-68	-0.487477	0.052	0.394	3.49521e-64
Tgm1	2.44025e-68	-0.275904	0.009	0.246	4.9598e-64
Sectm1a	1.00051e-66	-0.296706	0.005	0.222	2.03354e-62
Lpo	7.32103e-66	-0.446878	0.004	0.211	1.488e-61
Rgs4	1.03189e-65	-0.657589	0.097	0.496	2.09731e-61
Il4i1	5.45906e-65	-0.823309	0.011	0.243	1.10955e-60
Egfl6	1.72623e-64	-0.384028	0.022	0.289	3.50857e-60
Vim	1.5079e-62	-0.829548	0.149	0.56	3.0648e-58
Serpinb1a	3.17915e-62	-0.605816	0.012	0.239	6.46163e-58
Upk2	9.56523e-62	-0.346125	0.015	0.254	1.94413e-57
Spib	8.61441e-61	-0.312185	0.003	0.194	1.75088e-56
Gm10851	1.30653e-60	-0.386676	0.006	0.208	2.65551e-56
Ppfibp2	1.46887e-60	-0.537175	0.092	0.461	2.98548e-56
Siva1	1.5406e-60	0.692929	0.957	0.792	3.13127e-56
Nfkbia	3.99437e-60	-1.29154	0.682	0.891	8.11856e-56
Hint1	4.62551e-60	0.678508	0.958	0.824	9.40135e-56
Emp1	1.28516e-59	-0.43016	0.035	0.317	2.61208e-55
Tnfrsf11a	1.50135e-59	-0.259934	0.009	0.218	3.0515e-55
Cd40	4.88374e-59	-0.393314	0.018	0.257	9.92621e-55
Spint1	2.2754e-58	-0.698439	0.21	0.634	4.62475e-54
Msc	7.35e-58	-0.465284	0.032	0.303	1.49389e-53
Grhl3	1.04266e-57	-0.408836	0.024	0.275	2.1192e-53
Fgfbp1	1.64864e-57	-0.503838	0.028	0.285	3.35086e-53
Egr1	2.50717e-57	-0.626406	0.153	0.574	5.09582e-53
Kcnj15	2.736e-56	-0.501931	0.14	0.535	5.56092e-52
Cldn7	1.06262e-55	-0.601445	0.155	0.567	2.15978e-51
Limch1	2.25046e-55	0.85209	0.853	0.468	4.57407e-51
Sbsn	3.25635e-54	-0.566072	0.081	0.412	6.61853e-50
Ccl5	8.39151e-54	-0.92159	0.016	0.232	1.70557e-49
Krt16	1.27445e-53	-0.321917	0.007	0.19	2.59032e-49
Fxyd7	1.42567e-53	-0.516096	0.087	0.423	2.89767e-49
Cyba	1.60982e-53	-0.91996	0.349	0.725	3.27196e-49
Igfbp2	3.37604e-52	0.785389	0.739	0.264	6.8618e-48
Nefm	3.63122e-52	0.898732	0.817	0.394	7.38045e-48
Ppl	7.86699e-52	-0.304056	0.022	0.25	1.59896e-47
Serpinb11	2.3469e-51	-0.332186	0.002	0.158	4.77008e-47
Krt6a	3.14482e-51	-0.308757	0.003	0.165	6.39185e-47
Sprr2a3	3.71992e-51	-0.58671	0.003	0.165	7.56073e-47
Fn1	6.51845e-51	0.989026	0.763	0.327	1.32488e-46
Ccdc34	8.12185e-51	0.748759	0.93	0.754	1.65077e-46
Defb42	6.17835e-50	-0.37866	0.014	0.211	1.25575e-45
Spint2	2.48154e-49	-0.686932	0.703	0.919	5.04373e-45
H2-D1	4.93721e-49	-0.725064	0.152	0.511	1.00349e-44
Pglyrp2	9.95071e-49	-0.335954	0.003	0.155	2.02248e-44
Scara3	4.03271e-48	-0.41332	0.079	0.391	8.19649e-44
Hmga2	4.28236e-48	0.671483	0.919	0.718	8.70389e-44
Hacd2	5.50323e-48	-0.551799	0.178	0.556	1.11853e-43
Tmprss4	9.14573e-48	-0.255049	0.008	0.18	1.85887e-43
8430408G22Rik	6.67676e-47	-0.413571	0.001	0.137	1.35705e-42
Grhl1	1.12216e-45	-0.344414	0.056	0.324	2.28079e-41
Irf6	1.19467e-45	-0.444076	0.201	0.592	2.42817e-41
Cdkn1c	1.26852e-45	0.878276	0.685	0.229	2.57828e-41
Fxyd5	2.10585e-45	-0.295063	0.032	0.261	4.28014e-41
Stap2	5.13644e-45	-0.367363	0.073	0.363	1.04398e-40
Lypd3	6.51487e-45	-0.277621	0.02	0.218	1.32415e-40
Ralbp1	7.10237e-45	-0.63642	0.811	0.94	1.44356e-40
Slc16a11	9.72164e-44	-0.286976	0.029	0.246	1.97592e-39
Unc119	1.84066e-43	0.643208	0.779	0.419	3.74114e-39
Plpp1	2.61495e-43	-0.472653	0.053	0.306	5.3149e-39
Ptger3	4.47159e-43	-0.280293	0.039	0.275	9.0885e-39
Parm1	8.88555e-43	-0.457007	0.15	0.5	1.80599e-38
Fxyd2	1.42213e-42	-0.430642	0.012	0.183	2.89047e-38
Klf5	1.86753e-42	-0.536386	0.146	0.482	3.79576e-38
Cxcl16	5.69478e-42	-0.262616	0.017	0.201	1.15746e-37
Limd2	7.4503e-42	0.652225	0.697	0.303	1.51427e-37
Shisa2	1.04111e-41	0.751024	0.826	0.521	2.11606e-37
Csrp2	2.03475e-41	0.846763	0.761	0.433	4.13564e-37
H2afy2	3.07392e-41	0.571258	0.894	0.665	6.24775e-37
Dsp	7.32762e-41	-0.686136	0.78	0.94	1.48934e-36
Gm684	1.30054e-40	-0.302422	0.05	0.296	2.64335e-36
Mgll	1.46449e-40	-0.344029	0.043	0.275	2.97658e-36
Hmg20b	1.48373e-40	0.629885	0.913	0.729	3.01568e-36
Serpinh1	1.6278e-40	0.631229	0.794	0.493	3.30851e-36
Six2	2.7475e-40	0.667077	0.477	0.049	5.58429e-36
Psmb11	6.9608e-40	0.914264	0.668	0.257	1.41478e-35
Pla2g16	1.61022e-39	-0.504656	0.244	0.609	3.27277e-35
Vcam1	2.67356e-39	-0.450841	0.061	0.313	5.43402e-35
Pithd1	4.03758e-39	0.746292	0.729	0.38	8.20638e-35
Npc2	4.55678e-39	-0.58369	0.75	0.93	9.26167e-35
Rcn1	5.78926e-39	-0.575909	0.492	0.796	1.17667e-34
Junb	5.95766e-39	-0.600035	0.415	0.757	1.21089e-34
Anxa1	9.61463e-39	-0.472186	0.042	0.261	1.95417e-34
Tekt5	1.35564e-38	-0.289348	0.022	0.204	2.75534e-34
Plgrkt	1.38866e-38	0.67777	0.849	0.567	2.82245e-34
Atp1b1	1.95449e-38	-0.659069	0.172	0.5	3.97249e-34
Tkt	5.13403e-38	-0.550198	0.726	0.905	1.04349e-33
Ctsz	5.33618e-38	-0.667646	0.218	0.546	1.08458e-33
Adam28	7.68481e-38	-0.323017	0.02	0.197	1.56194e-33
Gm16685	3.17841e-37	-0.636653	0.153	0.465	6.46011e-33
Sparc	3.64997e-37	0.627365	0.519	0.092	7.41857e-33
Lrrk1	5.31191e-37	-0.351454	0.075	0.335	1.07965e-32
Neat1	5.63449e-37	-0.412072	0.078	0.342	1.14521e-32
Syngr2	9.00604e-37	-0.52203	0.171	0.482	1.83048e-32
Lad1	9.30141e-37	-0.355519	0.094	0.373	1.89051e-32
Trafd1	9.62767e-37	-0.433573	0.18	0.518	1.95682e-32
Cxcl10	2.07708e-36	-0.469554	0.018	0.187	4.22166e-32
Notch3	2.14039e-36	-0.386159	0.104	0.387	4.35035e-32
Spink8	4.37075e-36	-0.772484	0.068	0.313	8.88354e-32
Mrpl38	4.96661e-36	-0.656873	0.485	0.764	1.00946e-31
Anxa5	5.99068e-36	-0.66683	0.692	0.856	1.21761e-31
Gsn	6.81937e-36	-0.555282	0.142	0.444	1.38604e-31
Jup	9.51068e-36	-0.533714	0.418	0.736	1.93305e-31
Sdc4	3.63246e-35	-0.503377	0.268	0.616	7.38297e-31
Rgs5	3.98977e-35	-0.281317	0.014	0.165	8.10921e-31
Zfp36	6.08181e-35	-0.420578	0.125	0.415	1.23613e-30
Pcdh17	7.00406e-35	-0.326997	0.039	0.243	1.42358e-30
Jun	8.28539e-35	-0.878623	0.357	0.662	1.68401e-30
Ddah1	1.39093e-34	-0.333861	0.064	0.299	2.82706e-30
App	1.70376e-34	-0.504641	0.384	0.715	3.46289e-30
1700024P16Rik	2.73179e-34	-0.274802	0.06	0.296	5.55236e-30
Hpgd	3.35474e-34	0.640809	0.537	0.155	6.81851e-30
H2-K1	3.97959e-34	-0.591193	0.177	0.482	8.08852e-30
Cmas	5.875e-34	-0.441046	0.149	0.451	1.19409e-29
Fam101b	8.75183e-34	0.614377	0.752	0.444	1.77881e-29
Capg	1.65877e-33	-0.440419	0.248	0.577	3.37145e-29
Gstm1	1.74131e-33	-1.20377	0.163	0.44	3.53922e-29
2010007H06Rik	2.97603e-33	-0.28523	0.031	0.215	6.04878e-29
Ostf1	3.68137e-33	-0.390096	0.178	0.486	7.48238e-29
Mif4gd	3.76062e-33	-0.384195	0.115	0.387	7.64346e-29
Tspan5	4.16929e-32	-0.405343	0.169	0.465	8.47408e-28
Sox9	5.76705e-32	-0.527848	0.175	0.465	1.17215e-27
Mfap2	9.66833e-32	0.520171	0.722	0.352	1.96509e-27
Il1r2	1.35468e-31	-0.273657	0.022	0.18	2.75339e-27
Socs2	1.87349e-31	-0.285171	0.033	0.215	3.80787e-27
Cgnl1	5.15316e-31	-0.251614	0.048	0.254	1.04738e-26
Fosb	1.18009e-29	-0.396669	0.053	0.254	2.39854e-25
Cd63	1.31236e-29	-0.482387	0.661	0.863	2.66737e-25
Dek	1.58359e-29	0.501554	0.867	0.708	3.21865e-25
F11r	2.33351e-29	-0.29011	0.083	0.317	4.74285e-25
Iqgap1	2.41295e-29	-0.451034	0.401	0.708	4.90432e-25
Fbn2	3.4568e-29	-0.671484	0.295	0.563	7.02595e-25
Slco5a1	3.91091e-29	-0.297791	0.044	0.232	7.94893e-25
Pdlim4	4.14969e-29	-0.410394	0.064	0.271	8.43425e-25
Psip1	5.43962e-29	0.472853	0.84	0.627	1.1056e-24
Smco4	6.36418e-29	0.510762	0.555	0.211	1.29352e-24
Prrg3	6.98034e-29	-0.408783	0.169	0.458	1.41875e-24
Rab3d	7.34526e-29	-0.251854	0.052	0.254	1.49292e-24
Ccl25	7.86716e-29	0.929908	0.748	0.475	1.599e-24
Gja1	8.56386e-29	-0.460536	0.209	0.504	1.7406e-24
Cldn4	1.16425e-28	-0.304942	0.073	0.292	2.36634e-24
Ifngr2	1.1889e-28	-0.438706	0.248	0.542	2.41645e-24
Cnn3	1.97212e-28	0.431573	0.949	0.835	4.00833e-24
Apoc1	3.80607e-28	-0.466588	0.154	0.419	7.73584e-24
Kcnn3	6.34226e-28	0.516144	0.746	0.482	1.28906e-23
Bpifa1	1.25544e-27	-2.52009	0.029	0.183	2.55169e-23
D930015E06Rik	1.31508e-27	0.588976	0.531	0.187	2.67291e-23
Tcf4	1.58891e-27	0.478857	0.784	0.542	3.22946e-23
Birc3	2.54179e-27	-0.251768	0.064	0.271	5.16619e-23
Dapk2	2.7758e-27	-0.299882	0.056	0.25	5.64182e-23
Nfkb2	4.94068e-27	-0.329958	0.132	0.391	1.00419e-22
Ttc3	5.57234e-27	0.412837	0.928	0.785	1.13258e-22
Abhd14b	6.35627e-27	-0.362188	0.195	0.489	1.29191e-22
Mgp	7.69201e-27	0.538066	0.56	0.225	1.5634e-22
Psme1	8.42878e-27	-0.273536	0.068	0.278	1.71315e-22
S100a10	8.80235e-27	-0.493912	0.769	0.908	1.78908e-22
Bok	1.22317e-26	0.482053	0.593	0.264	2.48609e-22
Fbxw7	1.97396e-26	0.540492	0.521	0.204	4.01208e-22
Nfia	2.11351e-26	0.601816	0.757	0.493	4.2957e-22
Cxcl12	2.70107e-26	0.568526	0.632	0.299	5.48993e-22
Efhd1	2.85196e-26	-0.408406	0.173	0.447	5.79662e-22
Cldn6	7.71038e-26	-0.448835	0.338	0.637	1.56713e-21
Hic1	7.85914e-26	0.508147	0.525	0.211	1.59737e-21
Phgdh	1.40379e-25	0.454172	0.872	0.736	2.8532e-21
Mgst3	1.75156e-25	-0.52256	0.34	0.606	3.56004e-21
Relb	2.29613e-25	-0.429633	0.177	0.44	4.66688e-21
Jag1	4.1921e-25	-0.361289	0.174	0.437	8.52044e-21
Krt14	4.64697e-25	-0.404528	0.065	0.257	9.44497e-21
Rnh1	5.03243e-25	-0.403445	0.613	0.827	1.02284e-20
Prss16	6.57411e-25	0.594787	0.837	0.62	1.33619e-20
Fgf14	8.25553e-25	0.615877	0.436	0.123	1.67794e-20
Plet1	9.64899e-25	-0.315329	0.078	0.282	1.96116e-20
Ywhah	1.31296e-24	0.462403	0.693	0.433	2.66859e-20
Lgals3	1.42023e-24	-0.439439	0.067	0.257	2.88663e-20
Ralgps2	2.10221e-24	0.505783	0.683	0.415	4.27273e-20
Plpp2	2.43117e-24	-0.283924	0.125	0.366	4.94135e-20
Cd82	2.88411e-24	-0.261928	0.074	0.275	5.86195e-20
Atp6v0e	3.0403e-24	-0.428942	0.536	0.789	6.1794e-20
Tecr	3.08772e-24	-0.379747	0.773	0.915	6.27579e-20
Tmem54	4.65077e-24	-0.29459	0.127	0.37	9.45269e-20
Cdh4	4.84511e-24	0.47733	0.378	0.077	9.84768e-20
Ly75	4.87938e-24	0.4978	0.359	0.06	9.91733e-20
Mycl	5.60599e-24	-0.28453	0.104	0.327	1.13942e-19
Gas2	1.01598e-23	0.454257	0.455	0.137	2.06498e-19
Cpm	1.62399e-23	0.480281	0.391	0.085	3.30076e-19
Taok3	1.65133e-23	0.464932	0.424	0.12	3.35632e-19
Cxxc5	1.98273e-23	0.479046	0.774	0.542	4.0299e-19
Vamp8	2.15551e-23	-0.468366	0.451	0.694	4.38107e-19
Auts2	2.9141e-23	0.394518	0.871	0.743	5.9229e-19
Camk4	3.78908e-23	0.448026	0.424	0.123	7.7013e-19
Ssr4	7.96811e-23	-0.359231	0.723	0.877	1.61952e-18
Limk2	9.19437e-23	-0.324836	0.162	0.412	1.86876e-18
Psap	9.66609e-23	-0.415694	0.645	0.827	1.96463e-18
Mthfs	1.16752e-22	-0.385855	0.096	0.296	2.37298e-18
Nfkb1	1.69027e-22	0.513488	0.619	0.38	3.43547e-18
Ahnak	1.7091e-22	-0.350538	0.267	0.556	3.47374e-18
Wfdc2	2.20093e-22	-1.09417	0.596	0.817	4.47338e-18
Cmtm6	2.79437e-22	-0.300278	0.132	0.366	5.67956e-18
Adgrg2	3.54228e-22	0.455676	0.495	0.197	7.19968e-18
Selm	4.04965e-22	-0.779271	0.094	0.285	8.23091e-18
Irf8	4.35624e-22	0.44967	0.512	0.215	8.85406e-18
Nfib	4.48268e-22	0.389838	0.849	0.701	9.11106e-18
Atxn1	6.68808e-22	0.546747	0.417	0.127	1.35935e-17
Pltp	8.34483e-22	0.450217	0.747	0.486	1.69609e-17
Nav1	9.74931e-22	0.523207	0.522	0.215	1.98155e-17
Aqp3	1.1508e-21	-0.379641	0.076	0.257	2.339e-17
Nrarp	2.54009e-21	-0.29756	0.141	0.37	5.16273e-17
Dpysl3	2.81135e-21	-0.446612	0.207	0.44	5.71406e-17
Pdgfa	3.13818e-21	0.422817	0.85	0.708	6.37835e-17
Meis2	3.5498e-21	0.414656	0.912	0.768	7.21496e-17
Ccdc102a	7.01757e-21	0.433777	0.458	0.176	1.42632e-16
Lsr	7.23304e-21	-0.370917	0.489	0.725	1.47012e-16
Tmem176b	8.13916e-21	-0.449548	0.737	0.87	1.65428e-16
Arhgef26	1.39043e-20	-0.290479	0.116	0.331	2.82604e-16
Atp8a2	1.6271e-20	0.387434	0.354	0.077	3.30708e-16
H2-Eb1	1.79495e-20	-1.0211	0.28	0.496	3.64823e-16
Ifitm1	1.84012e-20	-0.445762	0.018	0.127	3.74005e-16
Capn2	1.89807e-20	-0.361731	0.356	0.616	3.85782e-16
Zfyve21	1.99366e-20	0.426571	0.694	0.444	4.05212e-16
Sox11	2.48722e-20	0.416943	0.46	0.162	5.05527e-16
Anxa2	2.80143e-20	-0.369651	0.773	0.933	5.6939e-16
Krt15	3.52704e-20	-0.495995	0.036	0.173	7.16871e-16
B2m	3.58032e-20	-0.593729	0.502	0.694	7.27701e-16
Pds5b	4.26351e-20	0.547241	0.512	0.254	8.66557e-16
Hmgn2	4.29803e-20	0.380013	0.839	0.704	8.73575e-16
Nav2	7.47496e-20	0.45957	0.811	0.627	1.51928e-15
Fam49b	8.04399e-20	0.396838	0.621	0.37	1.63494e-15
Tmem147	8.74616e-20	-0.325966	0.649	0.831	1.77766e-15
Ebf1	1.03143e-19	0.540733	0.338	0.077	2.09638e-15
Eid1	1.05986e-19	0.412535	0.709	0.507	2.15416e-15
Ier5	1.10338e-19	-0.322896	0.202	0.444	2.24263e-15
5033430I15Rik	1.16424e-19	0.402672	0.343	0.077	2.36631e-15
Pgap2	1.76453e-19	-0.333623	0.349	0.609	3.5864e-15
Yipf1	2.02865e-19	-0.312104	0.139	0.352	4.12323e-15
Myh10	2.7382e-19	0.377393	0.434	0.155	5.56539e-15
Cdkn1a	3.38257e-19	-0.511936	0.238	0.465	6.87507e-15
Rbms1	3.53169e-19	0.388879	0.847	0.718	7.17817e-15
Ier2	3.7454e-19	-0.408942	0.625	0.852	7.61252e-15
Spats2l	1.20574e-18	0.436721	0.514	0.264	2.45066e-14
Tmem59	1.70946e-18	-0.354835	0.581	0.803	3.47448e-14
Lrrc42	1.79785e-18	-0.697751	0.337	0.528	3.65413e-14
Serpine2	3.0314e-18	0.418512	0.671	0.415	6.16132e-14
Caprin1	3.71783e-18	0.339977	0.85	0.739	7.55649e-14
Cib1	4.48707e-18	-0.478883	0.375	0.585	9.11996e-14
Ndrg1	6.62323e-18	-0.328055	0.136	0.338	1.34617e-13
Gm13205	6.75899e-18	0.547103	0.392	0.141	1.37376e-13
Cox20	7.05091e-18	0.375412	0.689	0.486	1.4331e-13
Bex4	7.85017e-18	-0.341736	0.279	0.521	1.59555e-13
Il7	8.53883e-18	0.430904	0.807	0.62	1.73552e-13
Tnip1	1.30445e-17	-0.271788	0.137	0.342	2.6513e-13
Slc24a5	1.3924e-17	0.52571	0.505	0.25	2.83004e-13
Cnn2	1.40086e-17	-0.305187	0.233	0.472	2.84724e-13
Riiad1	1.58014e-17	0.366523	0.279	0.046	3.21163e-13
Acot1	2.10497e-17	-0.380005	0.331	0.57	4.27834e-13
Smtnl2	2.46596e-17	-0.26635	0.149	0.356	5.01207e-13
Fech	2.50914e-17	-0.319068	0.189	0.408	5.09982e-13
Got1	2.53696e-17	0.358735	0.387	0.134	5.15637e-13
Prdx3	2.80904e-17	-0.318302	0.383	0.616	5.70937e-13
2700029M09Rik	2.8504e-17	0.376036	0.771	0.637	5.79343e-13
Arrdc4	3.2508e-17	-0.259395	0.094	0.268	6.60725e-13
Gcsh	3.26526e-17	0.359095	0.668	0.472	6.63665e-13
Tenm3	3.30491e-17	0.372215	0.349	0.106	6.71724e-13
Dpysl2	7.30914e-17	0.452753	0.479	0.229	1.48558e-12
Serpina3g	7.42183e-17	-0.509394	0.12	0.299	1.50849e-12
Lsm6	9.3753e-17	0.338697	0.82	0.718	1.90553e-12
Tmed9	1.09572e-16	-0.298391	0.722	0.877	2.22705e-12
Man2a1	1.16822e-16	0.40469	0.564	0.338	2.37441e-12
Myef2	1.19269e-16	0.480744	0.524	0.278	2.42413e-12
Sec11c	1.54715e-16	-0.291889	0.117	0.303	3.14458e-12
Ank3	1.58031e-16	0.396261	0.642	0.451	3.21199e-12
Spc25	1.81095e-16	0.444928	0.568	0.335	3.68075e-12
Cds1	1.98592e-16	-0.308581	0.215	0.44	4.03638e-12
Mocs2	2.08052e-16	-0.334868	0.362	0.602	4.22865e-12
Fam177a	2.50322e-16	-0.333008	0.263	0.489	5.0878e-12
Cd83	3.11779e-16	0.347833	0.284	0.056	6.33691e-12
Serpinf1	3.32222e-16	0.314923	0.323	0.088	6.75241e-12
Dact2	3.37446e-16	0.3988	0.522	0.289	6.85859e-12
Kcnk2	3.80086e-16	0.368261	0.436	0.19	7.72525e-12
B230219D22Rik	4.4907e-16	0.331932	0.894	0.782	9.12734e-12
Prdx5	5.9046e-16	-0.403846	0.738	0.845	1.20011e-11
Cmc2	7.52839e-16	0.385155	0.649	0.444	1.53015e-11
Spock2	1.08021e-15	0.421217	0.472	0.246	2.19552e-11
Umodl1	1.18545e-15	0.348758	0.203	0.007	2.40942e-11
Crabp2	1.36156e-15	0.323303	0.866	0.669	2.76738e-11
Plk2	1.88701e-15	-0.318163	0.142	0.327	3.83534e-11
Rnpep	2.17358e-15	-0.325722	0.356	0.581	4.4178e-11
Carhsp1	2.28623e-15	0.351897	0.471	0.236	4.64675e-11
Aprt	3.19058e-15	0.35681	0.675	0.493	6.48485e-11
Fgfr2	4.05842e-15	0.350532	0.499	0.268	8.24874e-11
Ldhb	4.53408e-15	-0.399237	0.471	0.673	9.21552e-11
Slc9a3r1	7.54563e-15	-0.314734	0.412	0.623	1.53365e-10
Lypd1	8.51984e-15	0.325763	0.292	0.077	1.73166e-10
Rab15	9.97293e-15	-0.321721	0.365	0.592	2.027e-10
Arl3	1.01242e-14	0.320965	0.72	0.553	2.05775e-10
Pafah1b2	1.26462e-14	0.310227	0.708	0.553	2.57033e-10
Nisch	1.33739e-14	0.305794	0.832	0.729	2.71824e-10
Dcaf4	1.49182e-14	-0.250637	0.187	0.387	3.03212e-10
Slc31a1	1.67148e-14	-0.250477	0.158	0.345	3.39728e-10
Ppp1r16b	1.70625e-14	0.319321	0.197	0.011	3.46795e-10
Slc6a8	1.88516e-14	-0.288034	0.227	0.43	3.83158e-10
Galk1	2.32979e-14	0.324915	0.771	0.641	4.73529e-10
Btg2	2.96497e-14	-0.358741	0.181	0.366	6.02629e-10
Snap91	3.08082e-14	0.331301	0.233	0.039	6.26176e-10
Pgp	3.97576e-14	0.344058	0.579	0.377	8.08073e-10
Kitl	4.23496e-14	0.342658	0.443	0.218	8.60755e-10
Itm2a	4.5886e-14	-0.278023	0.133	0.31	9.32632e-10
Mns1	5.68171e-14	0.33457	0.361	0.148	1.15481e-09
Smad4	6.99946e-14	-0.378096	0.32	0.514	1.42264e-09
Smarcd2	7.32181e-14	-0.294259	0.292	0.504	1.48816e-09
Diras2	7.48265e-14	0.293004	0.235	0.042	1.52085e-09
Cbr2	7.55001e-14	-0.286782	0.089	0.239	1.53454e-09
Jak1	7.72173e-14	-0.290887	0.375	0.585	1.56944e-09
Syngr1	8.8476e-14	-0.307443	0.371	0.595	1.79827e-09
Flrt1	8.88153e-14	0.267817	0.187	0.011	1.80517e-09
Bex2	9.92024e-14	0.3439	0.677	0.468	2.01629e-09
Creb5	1.04454e-13	-0.320516	0.084	0.225	2.12303e-09
Foxo3	1.29128e-13	0.355499	0.289	0.088	2.62452e-09
M6pr	1.32163e-13	-0.273011	0.214	0.405	2.68621e-09
Lpgat1	1.58907e-13	-0.274318	0.201	0.394	3.22978e-09
Polb	1.70369e-13	-0.282983	0.21	0.398	3.46276e-09
Esrp1	1.90571e-13	-0.271301	0.267	0.475	3.87335e-09
Ube2s	1.96241e-13	0.35515	0.892	0.789	3.98861e-09
Id3	2.73579e-13	0.40327	0.71	0.567	5.56049e-09
Magoh	3.3071e-13	0.312209	0.822	0.718	6.72168e-09
Cdh1	3.5384e-13	-0.28632	0.339	0.56	7.1918e-09
Rdx	4.7439e-13	0.282932	0.834	0.68	9.64199e-09
Dusp14	4.93488e-13	0.323769	0.416	0.211	1.00301e-08
Lgals1	6.7316e-13	0.321297	0.306	0.106	1.3682e-08
Kdm5b	8.25187e-13	-0.312911	0.601	0.789	1.67719e-08
Mfsd12	9.05203e-13	0.320667	0.311	0.109	1.83982e-08
Cald1	9.15258e-13	0.264891	0.772	0.549	1.86026e-08
Top2a	9.4366e-13	0.519095	0.636	0.461	1.91799e-08
Ctxn1	1.1828e-12	0.301906	0.394	0.187	2.40404e-08
Enho	1.58797e-12	0.257869	0.25	0.063	3.22756e-08
Tle4	1.65939e-12	0.313673	0.366	0.158	3.37271e-08
Eps8	2.04505e-12	0.269511	0.273	0.081	4.15656e-08
Dut	2.21088e-12	0.310101	0.814	0.697	4.49362e-08
Atad2	2.83148e-12	0.371401	0.488	0.299	5.75499e-08
Matr3	3.00027e-12	0.276781	0.781	0.644	6.09805e-08
Cbx5	3.45045e-12	0.293894	0.805	0.69	7.01305e-08
Timp1	3.49617e-12	-0.263274	0.128	0.282	7.10596e-08
Akap12	3.63046e-12	0.539932	0.588	0.38	7.37891e-08
Cdk5rap2	4.0931e-12	0.322897	0.502	0.306	8.31923e-08
Chchd10	4.23286e-12	-0.298097	0.406	0.595	8.60328e-08
Gm1673	4.43305e-12	0.30827	0.647	0.486	9.01017e-08
Crip2	4.92297e-12	0.312325	0.547	0.342	1.00059e-07
2810417H13Rik	5.54805e-12	0.399876	0.769	0.648	1.12764e-07
Dnmt3a	5.79612e-12	0.316136	0.518	0.335	1.17806e-07
Bcl10	6.96084e-12	-0.326707	0.491	0.655	1.41479e-07
Slc46a2	7.98437e-12	0.336417	0.666	0.433	1.62282e-07
Rabac1	9.75484e-12	-0.310502	0.422	0.623	1.98267e-07
Sptssb	1.05453e-11	0.329552	0.356	0.158	2.14334e-07
Dnajc13	1.1143e-11	0.284231	0.44	0.236	2.26482e-07
Rdh10	1.23284e-11	0.311941	0.373	0.183	2.50574e-07
Gipc1	1.24753e-11	-0.291565	0.631	0.803	2.53561e-07
Manf	1.6555e-11	-0.28901	0.589	0.75	3.36481e-07
Ppp3ca	1.71013e-11	0.305558	0.598	0.44	3.47584e-07
Zfp462	1.87329e-11	0.289101	0.503	0.31	3.80747e-07
Cdh8	2.00151e-11	0.286643	0.225	0.056	4.06808e-07
Slc39a8	2.0096e-11	0.2566	0.239	0.067	4.08452e-07
Ccdc6	2.33998e-11	0.280316	0.454	0.239	4.75601e-07
Dnajb1	2.48957e-11	-0.256837	0.36	0.56	5.06005e-07
Ezr	2.51779e-11	-0.264447	0.831	0.933	5.11741e-07
Abat	2.79587e-11	0.266153	0.218	0.053	5.6826e-07
Fdps	2.91057e-11	-0.281536	0.348	0.535	5.91573e-07
Zcchc17	3.0041e-11	0.283221	0.718	0.595	6.10583e-07
P4ha1	3.25043e-11	0.296579	0.38	0.19	6.60649e-07
Rbms3	3.29862e-11	0.362338	0.582	0.44	6.70445e-07
Ccdc88a	3.92725e-11	0.278271	0.402	0.208	7.98214e-07
Gli3	4.28562e-11	0.281254	0.341	0.155	8.71053e-07
Epb41l5	4.45231e-11	0.318104	0.464	0.271	9.04932e-07
AA467197	4.57583e-11	-0.384971	0.186	0.345	9.30038e-07
Rragd	5.46415e-11	0.252968	0.267	0.092	1.11059e-06
Cnpy2	5.5099e-11	-0.265412	0.79	0.901	1.11989e-06
Basp1	5.80346e-11	-0.264139	0.332	0.518	1.17955e-06
Crip3	1.00235e-10	0.450315	0.481	0.292	2.03728e-06
Exoc7	1.03726e-10	0.317109	0.476	0.299	2.10824e-06
Eya1	1.04997e-10	0.273322	0.528	0.331	2.13406e-06
Igf1r	1.09475e-10	0.358685	0.62	0.465	2.22508e-06
Igfbp3	1.1273e-10	0.28764	0.187	0.035	2.29124e-06
Acaa1b	1.14512e-10	0.28694	0.255	0.085	2.32746e-06
Akr7a5	1.17396e-10	0.261895	0.78	0.648	2.38608e-06
Nes	1.54779e-10	0.26877	0.429	0.246	3.14588e-06
Hdgfrp3	1.95269e-10	0.257346	0.385	0.208	3.96884e-06
Gnao1	2.02834e-10	-0.261745	0.176	0.327	4.12261e-06
Spc24	2.23418e-10	0.294148	0.64	0.468	4.54098e-06
Plekha5	2.43166e-10	0.328845	0.448	0.285	4.94235e-06
Cox6b2	2.57615e-10	0.259909	0.275	0.106	5.23602e-06
Rbp1	2.77248e-10	0.312644	0.311	0.134	5.63507e-06
Rexo2	3.31312e-10	0.297732	0.663	0.546	6.73392e-06
Enah	3.39432e-10	0.295437	0.631	0.507	6.89896e-06
Pycard	3.93657e-10	-0.31585	0.503	0.673	8.00108e-06
Map3k4	4.14071e-10	0.266273	0.393	0.208	8.416e-06
Dnajc12	4.54078e-10	0.328091	0.29	0.127	9.22913e-06
Gstm2	5.14173e-10	-0.251923	0.149	0.292	1.04506e-05
Cfl2	1.04624e-09	0.278333	0.607	0.472	2.12649e-05
Nudt14	1.11476e-09	0.272382	0.493	0.331	2.26575e-05
Smarcd1	1.19201e-09	0.287222	0.575	0.447	2.42276e-05
Pkig	1.21749e-09	0.266063	0.543	0.384	2.47454e-05
Mat2a	1.25373e-09	0.287437	0.743	0.616	2.54821e-05
Sypl	1.28625e-09	-0.258911	0.601	0.722	2.6143e-05
Gm20186	1.33444e-09	0.304651	0.423	0.239	2.71225e-05
Sgpl1	1.39591e-09	-0.309666	0.343	0.511	2.83718e-05
Smc2	1.62244e-09	0.311612	0.682	0.542	3.29761e-05
Ctnna3	1.62439e-09	0.254251	0.142	0.014	3.30157e-05
Rbbp8	1.62903e-09	0.283045	0.484	0.32	3.31101e-05
Nenf	1.67673e-09	0.259559	0.716	0.599	3.40795e-05
Psme2	1.68105e-09	-0.327596	0.54	0.655	3.41674e-05
Whsc1l1	1.77136e-09	0.295677	0.493	0.327	3.60029e-05
Hells	1.84285e-09	0.308033	0.618	0.458	3.7456e-05
Luzp1	2.19755e-09	0.250215	0.663	0.507	4.46653e-05
Pdzd2	2.29934e-09	0.274728	0.397	0.222	4.67341e-05
Dhx29	2.31635e-09	0.273144	0.461	0.292	4.70798e-05
Imp3	2.86807e-09	-0.252051	0.463	0.63	5.82935e-05
Mgst1	3.23662e-09	-0.40517	0.1	0.222	6.57842e-05
Slbp	4.41668e-09	0.27603	0.711	0.574	8.97689e-05
Rcbtb2	4.62552e-09	0.265464	0.434	0.278	9.40137e-05
Ccl21a	4.78263e-09	-0.98465	0.225	0.363	9.7207e-05
Srsf9	5.19547e-09	0.255762	0.543	0.412	0.000105598
Amotl1	5.80738e-09	0.273084	0.625	0.493	0.000118035
Ugdh	6.87064e-09	0.295171	0.511	0.363	0.000139646
Acat1	7.88548e-09	0.260023	0.616	0.479	0.000160272
Pin1	8.07597e-09	0.259449	0.71	0.606	0.000164144
Ly6h	8.50946e-09	0.264404	0.209	0.067	0.000172955
Igfbp5	8.79746e-09	-0.383295	0.232	0.384	0.000178808
Atp1a1	1.17514e-08	-0.264383	0.332	0.493	0.000238847
Mef2c	1.18505e-08	-0.255465	0.138	0.264	0.000240862
Twf1	1.58895e-08	-0.254615	0.449	0.588	0.000322954
Dst	1.63436e-08	0.269325	0.292	0.141	0.000332184
Bnip3	1.67959e-08	0.252115	0.617	0.451	0.000341376
Wls	1.9583e-08	0.258393	0.604	0.479	0.000398025
Nrtn	1.98618e-08	0.328524	0.385	0.229	0.000403691
Tulp3	2.16298e-08	0.252488	0.356	0.197	0.000439626
Ctdspl2	2.29608e-08	0.250431	0.493	0.342	0.000466678
Chaf1a	2.50483e-08	0.257279	0.429	0.278	0.000509107
Slc22a7	2.50726e-08	0.253819	0.172	0.046	0.0005096
Mphosph8	3.56954e-08	0.265358	0.505	0.359	0.000725509
Tpx2	4.87714e-08	0.349831	0.554	0.433	0.000991279
Ppp1r27	5.49784e-08	0.382256	0.18	0.053	0.00111744
Ccnd1	7.73394e-08	-0.256076	0.141	0.261	0.00157192
Arl4a	9.31645e-08	0.266852	0.417	0.278	0.00189357
Gsto1	1.07588e-07	-0.340445	0.132	0.25	0.00218673
Lig1	1.90218e-07	0.307031	0.635	0.511	0.00386619
Chd6	1.94879e-07	0.255691	0.642	0.521	0.00396092
Ddit4	1.97968e-07	-0.351674	0.547	0.665	0.00402369
Tipin	2.61947e-07	0.267296	0.604	0.5	0.00532407
Opcml	2.88683e-07	0.311787	0.24	0.109	0.00586747
Psmb10	3.69731e-07	0.263129	0.699	0.542	0.00751479
Prc1	6.04983e-07	0.362875	0.458	0.32	0.0122963
Tex10	6.58829e-07	0.294576	0.31	0.18	0.0133907
Stard5	7.08577e-07	0.266149	0.556	0.437	0.0144018
Casz1	1.18399e-06	0.298864	0.269	0.148	0.0240646
Birc5	1.28189e-06	0.257046	0.696	0.567	0.0260544

## Sheet: E.15.cluster-5-vs-2
	p_val	avg_logFC	pct.1	pct.2	p_val_adj
Hmgb2	0	2.10793	0.998	0.676	0
Ube2c	0	2.05322	0.747	0.1	0
2810417H13Rik	0	1.91128	0.92	0.107	0
Cenpf	0	1.8715	0.798	0.047	0
Top2a	0	1.8646	0.847	0.121	0
Birc5	0	1.76439	0.877	0.078	0
Cdc20	0	1.72588	0.765	0.081	0
H2afx	0	1.62152	0.91	0.378	0
Cks2	0	1.60443	0.863	0.235	0
Cdk1	0	1.56007	0.769	0.084	0
Cdca8	0	1.49027	0.823	0.045	0
Ccnb1	0	1.43899	0.685	0.036	0
Smc2	0	1.30353	0.879	0.125	0
Cdca3	0	1.29809	0.786	0.082	0
Cks1b	0	1.28505	0.967	0.49	0
Prc1	0	1.25223	0.675	0.03	0
Tpx2	0	1.2477	0.799	0.094	0
Lockd	0	1.23656	0.77	0.103	0
Tuba1b	0	1.20179	0.997	0.872	0
Ccna2	0	1.18832	0.748	0.03	0
Mki67	0	1.11283	0.779	0.159	0
Knstrn	0	1.10736	0.709	0.099	0
Hmmr	0	1.10027	0.624	0.013	0
Spc24	0	1.09258	0.821	0.116	0
Tmpo	0	1.05405	0.921	0.332	0
Nusap1	0	1.04257	0.615	0.016	0
Cenpe	0	1.01922	0.618	0.023	0
Plk1	0	0.996894	0.575	0.013	0
Aurkb	0	0.911957	0.607	0.021	0
Kif22	0	0.824009	0.583	0.021	0
Pbk	0	0.808964	0.594	0.014	0
Kif23	0	0.746056	0.519	0.007	0
Ckap2l	0	0.719049	0.535	0.009	0
Bub1b	2.75561e-305	0.668123	0.546	0.022	5.60077e-301
Incenp	1.22711e-293	0.926057	0.663	0.086	2.4941e-289
Cenpa	4.25081e-292	1.27624	0.61	0.06	8.63977e-288
Cdca2	1.09445e-291	0.698662	0.534	0.024	2.22448e-287
Stmn1	1.33468e-284	1.28204	0.978	0.637	2.71274e-280
Aurka	4.44395e-280	0.69606	0.501	0.018	9.03233e-276
Fam64a	4.52816e-280	0.738333	0.482	0.012	9.20348e-276
Tyms	1.67833e-276	0.821372	0.684	0.102	3.4112e-272
Tk1	1.78988e-276	0.728548	0.537	0.033	3.63794e-272
Gmnn	4.91329e-275	0.863183	0.705	0.119	9.98625e-271
Ccnb2	1.30471e-267	1.06468	0.681	0.105	2.65181e-263
Ska1	6.88882e-267	0.524628	0.447	0.006	1.40015e-262
Mis18bp1	8.4396e-261	0.607734	0.478	0.018	1.71535e-256
Melk	3.10066e-259	0.592245	0.489	0.023	6.30208e-255
Cenpw	5.72306e-259	0.730377	0.712	0.126	1.16321e-254
Kif2c	1.42926e-258	0.602917	0.429	0.005	2.90498e-254
Cenpm	7.36962e-258	0.721028	0.678	0.108	1.49787e-253
Kif11	1.00409e-255	0.577014	0.479	0.021	2.0408e-251
Dlgap5	3.84512e-251	0.555984	0.426	0.007	7.81521e-247
Ube2s	4.28554e-251	1.11139	0.944	0.644	8.71036e-247
Hist1h1b	9.99486e-251	0.792409	0.465	0.02	2.03146e-246
Kif4	2.37725e-250	0.546782	0.45	0.014	4.83176e-246
Anln	2.581e-250	0.541409	0.448	0.013	5.24588e-246
Ndc80	3.84555e-243	0.507071	0.418	0.008	7.81608e-239
Kif20a	3.50667e-241	0.611036	0.463	0.023	7.12732e-237
Ncapd2	8.72351e-239	0.571216	0.53	0.047	1.77305e-234
Pmf1	1.88965e-237	0.675649	0.702	0.137	3.84071e-233
Cep55	1.75643e-234	0.486032	0.403	0.007	3.56994e-230
Ckap2	6.83433e-231	0.671467	0.529	0.055	1.38908e-226
Rangap1	3.76457e-230	0.743124	0.649	0.121	7.65149e-226
Aspm	6.4143e-229	0.56382	0.395	0.007	1.30371e-224
Cenph	1.76975e-225	0.55461	0.496	0.043	3.59703e-221
Kif20b	1.85437e-225	0.547617	0.428	0.019	3.769e-221
Esco2	2.53835e-224	0.497247	0.39	0.008	5.1592e-220
Psrc1	1.29563e-223	0.658265	0.516	0.054	2.63337e-219
Kif15	1.56845e-223	0.441378	0.408	0.013	3.18787e-219
Smc4	6.01934e-222	0.857598	0.815	0.299	1.22343e-217
Shcbp1	2.38378e-219	0.451356	0.416	0.016	4.84503e-215
Nuf2	1.56177e-218	0.435976	0.385	0.009	3.1743e-214
Rad21	4.48164e-213	0.789465	0.815	0.3	9.10893e-209
2700094K13Rik	9.59931e-213	0.756378	0.975	0.782	1.95106e-208
Cit	3.74747e-212	0.477232	0.432	0.026	7.61674e-208
Rad51ap1	5.87258e-212	0.539538	0.468	0.039	1.1936e-207
Sgol2a	7.93837e-212	0.43788	0.384	0.011	1.61347e-207
Tacc3	2.99341e-211	0.689861	0.569	0.088	6.0841e-207
Casc5	3.09805e-211	0.423179	0.36	0.005	6.29679e-207
Diaph3	4.9673e-208	0.457451	0.406	0.019	1.0096e-203
Cdkn3	6.78982e-207	0.622029	0.445	0.034	1.38003e-202
Rrm1	3.53511e-205	0.634421	0.621	0.116	7.1851e-201
Mns1	1.74456e-204	0.587715	0.568	0.085	3.54583e-200
Dbf4	2.34974e-200	0.533455	0.464	0.045	4.77584e-196
Fbxo5	9.9504e-199	0.461175	0.392	0.019	2.02242e-194
Tubb4b	4.00974e-198	1.28729	0.903	0.578	8.14979e-194
Kifc1	4.06753e-197	0.42328	0.374	0.014	8.26725e-193
Ncapg	1.53872e-196	0.408882	0.342	0.006	3.12745e-192
Nek2	6.2281e-196	0.393699	0.336	0.004	1.26586e-191
Lig1	2.13799e-195	0.855782	0.688	0.187	4.34547e-191
Ankle1	2.66349e-195	0.395318	0.348	0.008	5.41355e-191
Mxd3	2.89491e-195	0.419908	0.348	0.008	5.88391e-191
Arhgap11a	3.3352e-192	0.444441	0.39	0.022	6.7788e-188
Clspn	5.53237e-192	0.50305	0.402	0.026	1.12445e-187
Bub1	6.17228e-192	0.373851	0.34	0.007	1.25452e-187
Hn1	1.40474e-186	0.965855	0.925	0.61	2.85514e-182
Dek	5.79e-186	0.77508	0.924	0.549	1.17682e-181
Ect2	1.07897e-185	0.388019	0.347	0.012	2.19301e-181
Rrm2	2.4165e-184	0.672788	0.47	0.06	4.91153e-180
Sgol1	5.2973e-184	0.396698	0.355	0.015	1.07668e-179
Hist1h2al	1.08424e-179	0.508508	0.37	0.022	2.20372e-175
Mad2l1	2.30867e-178	0.557684	0.596	0.125	4.69236e-174
Asf1b	6.26489e-178	0.345657	0.323	0.008	1.27334e-173
Lmnb1	2.07619e-177	0.559852	0.606	0.13	4.21986e-173
Rad51	2.63083e-177	0.3919	0.366	0.021	5.34716e-173
Uhrf1	1.0687e-174	0.588668	0.548	0.101	2.17214e-170
Hjurp	2.06648e-173	0.6887	0.701	0.22	4.20012e-169
Mis18a	2.26459e-173	0.50311	0.538	0.095	4.60278e-169
Ncaph	3.54752e-173	0.350606	0.324	0.011	7.21033e-169
Depdc1a	5.03989e-173	0.344002	0.299	0.004	1.02436e-168
Gins2	4.08764e-172	0.641811	0.596	0.135	8.30814e-168
Fam83d	1.04887e-171	0.464859	0.393	0.034	2.13183e-167
Ccnf	1.05932e-171	0.360607	0.338	0.015	2.15307e-167
Neil3	3.08686e-170	0.373317	0.296	0.004	6.27404e-166
Nucks1	3.79353e-169	0.652095	0.97	0.788	7.71034e-165
Ranbp1	1.75063e-166	0.646794	0.982	0.877	3.55815e-162
Cbx5	1.07367e-164	0.647167	0.795	0.33	2.18223e-160
Iqgap3	4.93926e-164	0.32274	0.284	0.004	1.00391e-159
Cdc25c	3.24704e-163	0.380038	0.312	0.011	6.5996e-159
C330027C09Rik	3.88888e-163	0.375308	0.339	0.019	7.90415e-159
Spag5	8.89079e-162	0.344667	0.311	0.012	1.80705e-157
Spc25	6.74629e-159	0.72261	0.801	0.392	1.37118e-154
Gas2l3	4.42137e-157	0.353316	0.293	0.009	8.98643e-153
Atad2	1.01364e-156	0.530934	0.483	0.082	2.06023e-152
Cdca5	2.15627e-156	0.30262	0.281	0.006	4.38261e-152
Lsm2	3.8605e-155	0.637157	0.896	0.557	7.84646e-151
Dnajc9	2.4991e-152	0.60757	0.706	0.242	5.07943e-148
Trip13	2.62573e-152	0.341983	0.365	0.033	5.33679e-148
Cmc2	2.01464e-146	0.624734	0.836	0.423	4.09475e-142
Cenpk	4.14821e-144	0.337072	0.335	0.027	8.43124e-140
Rnaseh2c	2.38818e-142	0.592324	0.874	0.464	4.85398e-138
Arl6ip1	4.24327e-142	1.22307	0.826	0.554	8.62444e-138
Rfc5	4.73511e-141	0.489211	0.557	0.14	9.62411e-137
Prim1	6.66837e-140	0.40361	0.393	0.053	1.35535e-135
Ube2t	1.1166e-139	0.294202	0.297	0.018	2.26949e-135
Rnf26	2.35421e-139	0.448586	0.46	0.084	4.78493e-135
Lbr	2.31941e-138	0.448415	0.495	0.102	4.7142e-134
Ncapg2	1.16283e-137	0.356762	0.352	0.037	2.36345e-133
Spdl1	9.67901e-135	0.304034	0.299	0.021	1.96726e-130
Plk4	8.79802e-134	0.389656	0.405	0.062	1.7882e-129
Arhgap19	4.36746e-132	0.250485	0.236	0.004	8.87687e-128
Fignl1	4.68672e-132	0.324105	0.295	0.021	9.52576e-128
Cenpn	5.77708e-132	0.33376	0.334	0.034	1.17419e-127
Ska3	1.02782e-131	0.264406	0.256	0.009	2.08905e-127
Cdkn2d	1.15575e-131	0.479474	0.456	0.091	2.34907e-127
Hirip3	2.61171e-131	0.42015	0.447	0.083	5.30829e-127
Mcm5	9.20926e-130	0.482702	0.431	0.08	1.87178e-125
Nasp	5.30296e-129	0.637763	0.792	0.402	1.07783e-124
Apitd1	8.46193e-124	0.385815	0.413	0.074	1.71989e-119
Tubb6	1.18243e-122	0.656103	0.779	0.387	2.40328e-118
Tcf19	1.00319e-121	0.451457	0.361	0.054	2.03898e-117
Nde1	3.22681e-121	0.522513	0.509	0.138	6.55849e-117
Fen1	6.86211e-121	0.399261	0.431	0.085	1.39472e-116
Cenpl	2.29142e-120	0.398181	0.41	0.076	4.6573e-116
Cdc25b	1.28874e-119	0.338953	0.29	0.026	2.61936e-115
Traip	2.12705e-117	0.261777	0.256	0.016	4.32323e-113
Lsm3	2.96497e-117	0.536838	0.864	0.525	6.0263e-113
Ska2	1.79479e-116	0.414191	0.501	0.127	3.64791e-112
Tipin	2.68683e-116	0.55707	0.577	0.189	5.46097e-112
Zwilch	6.72067e-116	0.25513	0.237	0.011	1.36598e-111
Ckap5	2.39929e-115	0.449975	0.482	0.121	4.87656e-111
Cdkn2c	3.40659e-115	0.267011	0.233	0.01	6.9239e-111
Dut	5.02368e-114	0.679292	0.809	0.502	1.02106e-109
Bub3	5.05988e-114	0.761462	0.797	0.513	1.02842e-109
Epcam	1.48733e-113	0.649727	0.931	0.71	3.023e-109
Bora	1.76792e-113	0.289085	0.264	0.021	3.5933e-109
Usp1	4.98928e-111	0.394979	0.433	0.095	1.01407e-106
Anp32e	1.9885e-110	0.55693	0.859	0.541	4.04162e-106
Mcm3	2.49035e-110	0.478124	0.437	0.101	5.06163e-106
Chaf1a	6.05923e-110	0.333338	0.351	0.056	1.23154e-105
Gpsm2	1.88435e-109	0.369491	0.361	0.063	3.82995e-105
H1f0	2.24057e-109	0.653187	0.944	0.818	4.55395e-105
Dtymk	2.48767e-107	0.532938	0.882	0.592	5.05619e-103
Rpa2	2.92437e-107	0.466561	0.553	0.173	5.94378e-103
Dtl	1.71318e-106	0.502821	0.59	0.2	3.48203e-102
Snrpd1	2.1539e-106	0.457718	0.956	0.775	4.37779e-102
Tbata	4.82763e-106	-0.98482	0.798	0.916	9.81216e-102
Hells	1.65305e-105	0.538285	0.449	0.115	3.35983e-101
Syce2	5.68081e-105	0.355681	0.42	0.093	1.15463e-100
Haus8	1.97483e-104	0.320102	0.372	0.07	4.01383e-100
E2f8	7.85975e-104	0.263945	0.257	0.024	1.59749e-99
Rfc4	1.1478e-103	0.37377	0.457	0.115	2.33289e-99
Ssrp1	1.15253e-103	0.505637	0.886	0.624	2.34253e-99
Ncapd3	4.57025e-101	0.36858	0.433	0.104	9.28904e-97
Rad18	1.31853e-100	0.281859	0.318	0.048	2.6799e-96
Lsm8	4.28582e-99	0.481485	0.829	0.499	8.71093e-95
G2e3	1.09784e-97	0.329321	0.333	0.058	2.23136e-93
Psmc3ip	3.56053e-97	0.367005	0.449	0.118	7.23678e-93
Haus5	1.38863e-96	0.255144	0.28	0.037	2.82238e-92
D030056L22Rik	1.41574e-96	0.403452	0.605	0.223	2.87749e-92
Trim59	5.7226e-93	0.356516	0.428	0.11	1.16312e-88
Fbln1	3.52738e-92	0.357253	0.435	0.114	7.16939e-88
Smc1a	2.82395e-91	0.474408	0.864	0.595	5.73968e-87
Dnmt1	7.65694e-91	0.436203	0.55	0.198	1.55627e-86
Anp32b	1.0804e-90	0.413682	0.969	0.849	2.19591e-86
Sae1	1.10698e-90	0.47153	0.786	0.469	2.24993e-86
Ptn	8.16618e-90	0.464913	0.971	0.843	1.65978e-85
Exosc8	8.54838e-89	0.433801	0.634	0.265	1.73746e-84
Hist1h1e	1.15836e-88	0.475672	0.504	0.173	2.35437e-84
Dnph1	5.03402e-88	0.329848	0.42	0.109	1.02316e-83
Ccdc18	8.51516e-88	0.294392	0.339	0.069	1.73071e-83
Skp2	1.05461e-87	0.331065	0.364	0.083	2.1435e-83
Zcwpw1	8.91341e-87	0.345625	0.378	0.091	1.81165e-82
Hmgb3	1.11318e-85	0.458411	0.887	0.604	2.26254e-81
Hist1h4i	7.29228e-85	0.373288	0.456	0.136	1.48216e-80
Chaf1b	3.14819e-83	0.26043	0.264	0.04	6.3987e-79
Nap1l1	1.25956e-82	0.413765	0.924	0.722	2.56006e-78
Haus1	4.92812e-82	0.279942	0.385	0.097	1.00164e-77
Ezh2	1.62038e-81	0.368432	0.522	0.184	3.29341e-77
Gemin6	2.21399e-81	0.297697	0.385	0.1	4.49994e-77
Hat1	5.5812e-80	0.42147	0.594	0.253	1.13438e-75
Terf1	1.60403e-79	0.369758	0.478	0.162	3.2602e-75
Lsm6	3.61444e-77	0.402108	0.865	0.622	7.34634e-73
Rfc2	3.93341e-77	0.471079	0.76	0.452	7.99465e-73
Mcm7	1.90275e-76	0.384735	0.394	0.115	3.86733e-72
Cdca4	4.14031e-76	0.361265	0.555	0.219	8.41518e-72
Tuba1c	2.11813e-75	0.51215	0.611	0.301	4.30509e-71
Cd9	6.69535e-75	0.450386	0.657	0.313	1.36083e-70
Vrk1	1.59219e-74	0.351306	0.515	0.192	3.23614e-70
Zfos1	8.48097e-74	-0.488149	0.755	0.866	1.72376e-69
Gatsl3	2.98845e-73	-0.530726	0.714	0.837	6.07402e-69
Rpa1	1.13897e-71	0.266475	0.311	0.072	2.31496e-67
Lsm4	5.06098e-71	0.355934	0.947	0.83	1.02864e-66
Hmgn2	4.47866e-70	0.395639	0.886	0.622	9.10288e-66
Nudt1	1.13157e-69	0.338577	0.522	0.202	2.29991e-65
Pold1	4.40838e-68	0.275116	0.358	0.1	8.96003e-64
Setd8	6.91129e-68	0.375292	0.56	0.24	1.40472e-63
Srsf3	1.94045e-67	0.35082	0.97	0.868	3.94397e-63
Cenpc1	3.3574e-67	0.277074	0.352	0.098	6.82392e-63
G3bp1	2.09887e-66	0.344129	0.946	0.826	4.26596e-62
Dctpp1	5.24623e-66	0.426046	0.698	0.39	1.0663e-61
Fzr1	3.55979e-65	0.416627	0.601	0.297	7.23527e-61
Pcna	1.69813e-64	0.303791	0.319	0.088	3.45145e-60
Idh2	3.27529e-64	0.384732	0.804	0.53	6.65702e-60
Rpa3	1.72012e-63	0.379547	0.65	0.341	3.49615e-59
Opcml	1.73892e-63	-0.576426	0.593	0.797	3.53435e-59
Ncaph2	1.60262e-62	0.355067	0.635	0.318	3.25733e-58
Nudc	5.51891e-61	0.346532	0.885	0.649	1.12172e-56
Srsf7	1.00857e-60	0.367815	0.876	0.659	2.04991e-56
Ppil1	2.78445e-60	0.346919	0.594	0.285	5.6594e-56
Ppih	1.18256e-58	0.303571	0.492	0.201	2.40356e-54
Miip	1.80586e-58	0.25396	0.327	0.095	3.67041e-54
Hnrnpab	2.26829e-58	0.371452	0.876	0.666	4.61031e-54
Nudcd2	8.69454e-58	0.368753	0.685	0.381	1.76716e-53
Tcof1	1.33448e-57	0.315077	0.592	0.273	2.71233e-53
Nup37	1.81704e-57	0.358295	0.544	0.251	3.69313e-53
Ywhah	2.41054e-57	0.354579	0.772	0.486	4.89942e-53
Nxt1	5.17579e-57	0.335206	0.565	0.268	1.05198e-52
Mcm6	2.21602e-56	0.413754	0.465	0.203	4.50407e-52
Apoe	2.61286e-56	0.362184	0.307	0.09	5.31063e-52
Sac3d1	1.97863e-55	0.314897	0.58	0.272	4.02156e-51
Brd8	4.11699e-55	0.37841	0.656	0.373	8.36778e-51
Pole3	8.59684e-55	0.333181	0.707	0.402	1.74731e-50
Snrpa1	6.81713e-54	0.322747	0.738	0.434	1.38558e-49
Anapc15	2.9409e-53	0.278805	0.471	0.192	5.97738e-49
Haus4	8.99829e-53	0.253575	0.35	0.118	1.8289e-48
Anapc5	5.50911e-52	0.320868	0.837	0.57	1.11973e-47
Whsc1	1.53719e-51	0.280723	0.485	0.209	3.12434e-47
Cep89	8.34716e-51	0.312324	0.436	0.184	1.69656e-46
Ilf2	1.42694e-50	0.331839	0.758	0.475	2.90026e-46
Stra13	4.98183e-50	0.315813	0.846	0.603	1.01256e-45
Nxn	1.03081e-49	-0.479523	0.481	0.656	2.09513e-45
Ctcf	1.17339e-49	0.302505	0.577	0.285	2.38492e-45
Psip1	2.99699e-49	0.319183	0.82	0.563	6.09138e-45
Wfdc2	1.9222e-48	0.309784	0.539	0.264	3.90687e-44
Banf1	9.00166e-48	0.313878	0.833	0.567	1.82959e-43
Hist1h1c	2.85384e-47	0.406677	0.414	0.173	5.80043e-43
Cse1l	3.97854e-47	0.250699	0.511	0.23	8.08638e-43
Fkbp2	6.13309e-47	0.282386	0.553	0.273	1.24655e-42
Hnrnpa3	6.93347e-47	0.299081	0.935	0.8	1.40923e-42
Hn1l	8.70265e-47	0.25637	0.437	0.183	1.76881e-42
Orc6	1.22949e-46	0.281127	0.456	0.2	2.49895e-42
Tpi1	2.56331e-46	0.345255	0.922	0.745	5.20994e-42
Lyar	1.82889e-45	0.315055	0.715	0.459	3.71722e-41
Ubald2	3.97176e-45	0.331067	0.615	0.35	8.07261e-41
Prdx4	6.22844e-45	0.295319	0.493	0.233	1.26593e-40
Pold2	1.11726e-44	0.287505	0.483	0.232	2.27084e-40
Pa2g4	4.5386e-44	0.318875	0.806	0.603	9.2247e-40
Ung	7.11357e-44	0.261829	0.195	0.047	1.44583e-39
Smchd1	1.202e-43	0.294214	0.56	0.29	2.44307e-39
Myef2	1.53039e-43	0.303453	0.47	0.22	3.11052e-39
Tubb2b	1.89845e-43	0.332361	0.896	0.752	3.85859e-39
Id3	3.0232e-43	0.375088	0.602	0.339	6.14466e-39
Marcks	7.09254e-43	0.293316	0.888	0.697	1.44156e-38
Lsm5	3.55372e-42	0.272487	0.935	0.794	7.22293e-38
Ddx39b	8.23765e-42	0.300444	0.896	0.761	1.6743e-37
Tra2b	1.38925e-41	0.274479	0.905	0.719	2.82365e-37
Odf2	2.45036e-41	0.256438	0.446	0.199	4.98035e-37
Oard1	3.30704e-41	0.280912	0.701	0.43	6.72156e-37
Smc3	1.30943e-40	0.302211	0.802	0.58	2.66142e-36
Pgam1	1.51602e-40	0.285157	0.933	0.828	3.08131e-36
Tex10	3.55718e-40	-0.430045	0.507	0.661	7.22996e-36
Stub1	6.73679e-40	0.273841	0.883	0.71	1.36925e-35
Isg20	1.09224e-39	-0.617123	0.38	0.571	2.21998e-35
Pih1d1	3.38213e-39	0.276148	0.581	0.316	6.87417e-35
Nudt21	7.51895e-39	0.271845	0.821	0.611	1.52823e-34
2700029M09Rik	1.4319e-38	0.297878	0.798	0.577	2.91033e-34
Anapc11	2.21863e-37	0.260669	0.952	0.849	4.50937e-33
Slbp	2.64104e-37	0.454164	0.631	0.434	5.36792e-33
Set	2.78085e-37	0.262968	0.928	0.801	5.65208e-33
Hp1bp3	9.50132e-37	0.300699	0.883	0.713	1.93114e-32
Ssna1	2.02179e-36	0.275176	0.806	0.601	4.10928e-32
Ppp1r27	2.11173e-36	-0.630554	0.532	0.667	4.29209e-32
Mrpl18	1.23109e-35	0.27144	0.911	0.779	2.50219e-31
Rbmxl1	1.31029e-35	0.28353	0.728	0.496	2.66317e-31
Hnrnpdl	1.48913e-35	0.25823	0.917	0.779	3.02665e-31
Smc6	3.85504e-35	0.267339	0.732	0.476	7.83536e-31
Snrnp40	5.73187e-35	0.259094	0.705	0.461	1.165e-30
Clic1	8.26802e-35	0.271876	0.918	0.791	1.68047e-30
Raly	5.22321e-34	0.251487	0.831	0.631	1.06162e-29
Hmga2	9.75397e-34	0.276157	0.502	0.272	1.9825e-29
Nkain4	1.82732e-33	-0.353927	0.513	0.66	3.71403e-29
Supt16	1.3047e-32	0.254896	0.586	0.332	2.65179e-28
Nop56	1.58007e-32	0.270231	0.647	0.401	3.2115e-28
Srsf2	2.98167e-32	0.259161	0.664	0.404	6.06025e-28
Nhp2	6.44466e-32	0.250863	0.856	0.647	1.30988e-27
Trpm2	4.62462e-31	-0.379973	0.308	0.477	9.39954e-27
Hmgn5	6.76142e-31	0.25777	0.755	0.515	1.37426e-26
Idnk	5.08518e-30	-0.316731	0.428	0.573	1.03356e-25
S100a16	7.46275e-28	-0.310008	0.643	0.761	1.5168e-23
Calcoco1	9.61508e-28	-0.303303	0.487	0.619	1.95426e-23
Ociad2	1.08027e-27	-0.365776	0.452	0.584	2.19564e-23
Rfc3	5.89125e-27	0.256303	0.547	0.325	1.1974e-22
Stx11	4.68056e-26	-0.287551	0.391	0.528	9.51323e-22
Mxd4	6.40597e-26	-0.316871	0.318	0.466	1.30201e-21
Dst	3.58411e-25	-0.322109	0.531	0.633	7.2847e-21
S100a14	8.71986e-25	-0.350734	0.538	0.649	1.77231e-20
Snx30	2.74185e-24	-0.293789	0.485	0.597	5.5728e-20
Ebpl	2.03413e-21	-0.261447	0.391	0.497	4.13436e-17
Clip4	1.36308e-20	-0.341139	0.305	0.444	2.77045e-16
Shisa2	2.26199e-20	0.301202	0.741	0.594	4.59749e-16
Rab42	4.88431e-19	-0.261174	0.142	0.273	9.92737e-15
Plcd1	6.3077e-19	-0.27438	0.432	0.539	1.28204e-14
Pdlim2	4.18747e-18	-0.349814	0.339	0.455	8.51103e-14
Gm12216	5.39964e-18	-0.265372	0.301	0.418	1.09748e-13
Rit1	2.90193e-17	-0.271018	0.236	0.359	5.89817e-13
S100a3	1.19877e-16	-0.258358	0.245	0.367	2.43651e-12

## Sheet: NB.cluster-8-vs-1
	p_val	avg_logFC	pct.1	pct.2	p_val_adj
Cdc20	0	2.0399	0.784	0.06	0
Cenpf	0	2.01327	0.816	0.063	0
Cdk1	0	1.666	0.723	0.052	0
Birc5	0	1.63264	0.816	0.033	0
2810417H13Rik	0	1.62837	0.744	0.053	0
Ccnb1	0	1.50954	0.651	0.018	0
Cdca8	0	1.50915	0.798	0.033	0
Hmmr	0	1.39887	0.709	0.017	0
Tpx2	0	1.28895	0.755	0.044	0
Cdca3	0	1.27035	0.723	0.042	0
Cenpe	0	1.16667	0.646	0.028	0
Ccna2	0	0.99105	0.576	0.008	0
Kif23	0	0.93374	0.507	0.007	0
Kif22	3.7102e-304	0.897692	0.565	0.018	7.54098e-300
Plk1	7.5159e-304	0.934828	0.487	0.007	1.52761e-299
Top2a	1.94944e-300	1.72778	0.712	0.055	3.96225e-296
Nusap1	2.98522e-291	0.941713	0.487	0.009	6.06745e-287
Knstrn	3.51588e-284	1.18354	0.677	0.049	7.14602e-280
Pbk	3.43724e-281	0.788389	0.467	0.008	6.98619e-277
Prc1	1.54197e-274	1.26484	0.597	0.034	3.13406e-270
Kif20a	3.68897e-269	0.767381	0.522	0.019	7.49784e-265
Ube2c	8.57666e-260	1.66242	0.571	0.033	1.74321e-255
Smc2	8.41266e-255	1.36068	0.867	0.148	1.70987e-250
Nek2	4.38092e-248	0.528072	0.386	0.004	8.90422e-244
Melk	7.69221e-244	0.600577	0.441	0.012	1.56344e-239
Cks2	3.47961e-243	1.86624	0.899	0.192	7.07231e-239
Spc24	6.81431e-243	1.15017	0.769	0.104	1.38501e-238
Fam64a	6.85871e-242	0.594594	0.386	0.005	1.39403e-237
Ccnb2	2.2313e-241	1.39435	0.72	0.082	4.53513e-237
Casc5	1.17862e-238	0.53007	0.392	0.006	2.39555e-234
Lockd	7.51204e-238	1.24589	0.744	0.094	1.52682e-233
Ndc80	2.22023e-237	0.629113	0.406	0.008	4.51263e-233
Ckap2l	8.95382e-237	0.820885	0.524	0.029	1.81986e-232
Kif20b	2.51247e-232	0.651265	0.481	0.021	5.1066e-228
Dlgap5	4.40621e-231	0.569206	0.36	0.003	8.95563e-227
Cdkn3	2.48061e-227	0.864047	0.484	0.024	5.04185e-223
Kif2c	3.59281e-225	0.559006	0.354	0.004	7.30239e-221
Diaph3	1.42475e-215	0.622416	0.47	0.023	2.8958e-211
Mki67	3.19633e-215	1.05728	0.723	0.099	6.49655e-211
Cenpa	8.62755e-211	1.02543	0.467	0.025	1.75355e-206
Kifc1	2.44537e-206	0.541952	0.383	0.011	4.97022e-202
Esco2	1.26578e-204	0.458707	0.326	0.004	2.57271e-200
Anln	1.09752e-203	0.513835	0.357	0.008	2.2307e-199
Hmgb2	3.84941e-202	2.15933	1	0.702	7.82392e-198
Aurkb	5.41187e-199	0.576853	0.383	0.013	1.09996e-194
Aspm	1.52783e-198	0.744215	0.409	0.017	3.10531e-194
Mxd3	6.17836e-196	0.509127	0.331	0.006	1.25575e-191
Ska1	2.14006e-194	0.428689	0.317	0.004	4.34967e-190
Ckap2	4.16225e-192	0.845067	0.49	0.037	8.45977e-188
Stmn1	2.07831e-188	1.84535	0.997	0.519	4.22416e-184
Cep55	1.01757e-187	0.467618	0.317	0.006	2.0682e-183
Tacc3	4.44878e-187	0.915795	0.651	0.09	9.04215e-183
Nuf2	5.08215e-186	0.467976	0.32	0.006	1.03295e-181
Mns1	1.24387e-183	0.829972	0.605	0.074	2.52818e-179
Ncapg	8.96416e-183	0.373913	0.305	0.005	1.82196e-178
Cenpm	2.12e-181	0.730257	0.55	0.058	4.30889e-177
Cdca2	2.00295e-180	0.586279	0.395	0.019	4.071e-176
Rad51ap1	1.79618e-179	0.588468	0.418	0.024	3.65074e-175
Cit	5.79107e-178	0.433222	0.291	0.004	1.17703e-173
Kif4	8.27726e-175	0.474022	0.352	0.013	1.68235e-170
Depdc1a	1.0166e-171	0.398581	0.274	0.003	2.06624e-167
Bub1	6.25714e-170	0.380496	0.268	0.003	1.27176e-165
Mis18bp1	7.45801e-170	0.536644	0.34	0.013	1.51584e-165
Tk1	1.77814e-168	0.690644	0.401	0.025	3.61407e-164
Shcbp1	4.73031e-168	0.53019	0.386	0.021	9.61435e-164
Clspn	1.22337e-160	0.512025	0.329	0.013	2.48651e-156
Tmpo	8.4238e-160	1.12578	0.867	0.284	1.71214e-155
Cdkn2c	4.98689e-156	0.412647	0.288	0.008	1.01359e-151
Cenpw	4.84802e-154	0.746608	0.579	0.083	9.8536e-150
Bub1b	4.6838e-152	0.430853	0.297	0.01	9.51983e-148
Kif11	1.90684e-150	0.402542	0.285	0.008	3.87566e-146
Cdc25c	1.53775e-149	0.411308	0.277	0.007	3.12547e-145
H2afx	5.62954e-149	1.44752	0.798	0.256	1.1442e-144
Ect2	9.97629e-147	0.446835	0.3	0.012	2.02768e-142
Sgol2a	9.49761e-144	0.427058	0.311	0.014	1.93039e-139
Cks1b	2.13649e-142	1.15701	0.925	0.448	4.34241e-138
Gas2l3	5.33002e-142	0.422607	0.265	0.007	1.08333e-137
Gmnn	1.44924e-140	0.844114	0.559	0.089	2.94558e-136
Cenph	2.7623e-140	0.482194	0.386	0.031	5.61438e-136
Aurka	2.86713e-138	0.487324	0.314	0.017	5.82744e-134
Hist1h1b	4.46529e-137	0.452195	0.256	0.007	9.07571e-133
Neil3	1.05116e-135	0.291195	0.219	0.003	2.13648e-131
Pmf1	1.71559e-135	0.659255	0.568	0.091	3.48694e-131
Fbxo5	1.70897e-134	0.370948	0.251	0.007	3.47349e-130
H2afv	7.84387e-134	1.042	0.994	0.848	1.59427e-129
Incenp	4.02848e-131	0.764088	0.51	0.076	8.18788e-127
Rrm2	3.45212e-130	0.862918	0.487	0.07	7.01644e-126
Psrc1	1.49925e-127	0.47434	0.329	0.023	3.04722e-123
Cenpk	9.33695e-126	0.388524	0.297	0.017	1.89773e-121
C330027C09Rik	2.28166e-124	0.400862	0.311	0.02	4.63747e-120
Tyms	1.00917e-123	0.898331	0.536	0.095	2.05115e-119
Rad51	3.6518e-122	0.400112	0.3	0.018	7.42229e-118
Tubb5	1.12646e-118	1.45647	0.963	0.799	2.28954e-114
Hist1h2al	1.52993e-116	0.361767	0.236	0.009	3.10958e-112
Rangap1	2.09789e-115	0.652574	0.548	0.104	4.26396e-111
2700094K13Rik	8.52003e-115	0.904672	0.957	0.556	1.7317e-110
Kif15	1.42896e-114	0.283599	0.216	0.006	2.90436e-110
Uhrf1	1.56049e-114	0.515086	0.383	0.043	3.17169e-110
Arhgap11a	1.39092e-111	0.394736	0.291	0.02	2.82705e-107
Ube2s	1.03028e-110	0.996959	0.957	0.685	2.09405e-106
Mad2l1	2.805e-104	0.614998	0.519	0.1	5.70117e-100
Mcm5	7.84237e-101	0.563235	0.366	0.046	1.59396e-96
Lmnb1	2.03176e-99	0.523012	0.458	0.079	4.12955e-95
Tubb4b	3.36909e-99	1.29089	0.942	0.713	6.84767e-95
Fam83d	2.25574e-98	0.327073	0.233	0.013	4.58479e-94
Gins2	4.38495e-96	0.548239	0.447	0.078	8.91241e-92
Rrm1	6.4329e-96	0.619719	0.496	0.101	1.30749e-91
Dbf4	6.84398e-96	0.415424	0.329	0.037	1.39104e-91
Rnaseh2c	3.36901e-94	0.790405	0.821	0.342	6.8475e-90
Ube2t	3.04209e-93	0.276986	0.228	0.014	6.18305e-89
Rad21	1.21685e-89	0.734187	0.718	0.259	2.47324e-85
Chaf1b	2.07254e-89	0.357061	0.28	0.027	4.21244e-85
Nucks1	3.81578e-88	0.781794	0.968	0.725	7.75557e-84
Hist1h4i	5.53067e-88	0.612074	0.527	0.12	1.12411e-83
Ncapg2	9.53012e-87	0.336956	0.288	0.03	1.937e-82
Dscc1	1.24437e-85	0.276502	0.199	0.011	2.52918e-81
Apitd1	2.00351e-83	0.386151	0.3	0.036	4.07214e-79
Gm38037	1.04489e-81	0.250562	0.164	0.006	2.12374e-77
Gpsm2	1.0978e-81	0.473907	0.363	0.058	2.23128e-77
Racgap1	3.08787e-80	0.751841	0.807	0.37	6.27611e-76
Plk4	6.91654e-80	0.324467	0.282	0.032	1.40579e-75
Spc25	2.58324e-79	0.766327	0.651	0.228	5.25043e-75
Smc4	2.96131e-79	0.749834	0.749	0.323	6.01886e-75
Ptn	3.92029e-79	0.785664	0.957	0.683	7.96798e-75
Ncapd2	1.11237e-77	0.320861	0.268	0.029	2.2609e-73
Cenpn	6.45421e-77	0.275385	0.231	0.02	1.31182e-72
Cdc25b	2.06744e-75	0.28432	0.205	0.015	4.20207e-71
Hist1h1e	4.27349e-75	0.45836	0.28	0.036	8.68587e-71
Prim1	1.19985e-74	0.346294	0.303	0.041	2.43869e-70
Tcf19	7.35361e-73	0.369522	0.265	0.032	1.49462e-68
Spdl1	2.78582e-72	0.257158	0.222	0.02	5.66218e-68
Ska2	3.46954e-69	0.402443	0.36	0.067	7.05184e-65
Emp1	2.53007e-68	0.318988	0.182	0.013	5.14236e-64
Cenpp	4.72205e-68	0.298046	0.297	0.044	9.59756e-64
Hjurp	6.68862e-68	0.736378	0.542	0.169	1.35946e-63
Mcm3	1.96284e-67	0.441282	0.326	0.057	3.98948e-63
Haus8	1.41228e-65	0.338626	0.334	0.06	2.87046e-61
Hells	5.20198e-65	0.561723	0.34	0.066	1.0573e-60
Cenpl	1.45485e-64	0.396888	0.346	0.066	2.95699e-60
Cdkn2d	2.16999e-64	0.455732	0.383	0.083	4.4105e-60
Timeless	4.30778e-63	0.275143	0.236	0.029	8.75556e-59
Dnajc9	4.276e-62	0.540438	0.602	0.214	8.69096e-58
Hirip3	1.25892e-61	0.401756	0.444	0.112	2.55875e-57
Haus5	1.75356e-61	0.290465	0.28	0.044	3.56411e-57
Hist1h1c	1.96245e-61	0.709066	0.573	0.192	3.98868e-57
Trip13	4.5324e-61	0.252918	0.242	0.032	9.21211e-57
Dek	2.74703e-60	0.711488	0.836	0.545	5.58333e-56
Poc1a	2.42082e-59	0.309338	0.3	0.053	4.92031e-55
Ckap5	9.72892e-59	0.466559	0.429	0.114	1.9774e-54
Rfc5	2.66845e-58	0.408212	0.424	0.108	5.42363e-54
Nde1	3.32159e-58	0.4553	0.406	0.103	6.75113e-54
Atad2	1.37724e-56	0.376211	0.337	0.07	2.79924e-52
Tubb6	1.55832e-56	0.616307	0.951	0.815	3.16728e-52
Rfc4	6.16567e-55	0.404502	0.406	0.105	1.25317e-50
Mis18a	9.04715e-55	0.402601	0.38	0.094	1.83883e-50
Lig1	1.16231e-54	0.81625	0.556	0.219	2.3624e-50
Mcm7	8.74644e-54	0.458385	0.392	0.102	1.77771e-49
Dtl	2.18669e-53	0.34297	0.285	0.053	4.44445e-49
Sae1	2.74341e-53	0.52442	0.755	0.379	5.57597e-49
Apoe	6.95121e-53	0.874507	0.746	0.385	1.41283e-48
Cmc2	1.05861e-51	0.557705	0.723	0.374	2.15162e-47
G2e3	5.05055e-51	0.353024	0.294	0.06	1.02652e-46
Usp1	8.48222e-50	0.422169	0.401	0.113	1.72401e-45
Zcwpw1	1.54817e-49	0.280959	0.274	0.051	3.14665e-45
Anp32e	1.49146e-48	0.601663	0.839	0.595	3.03139e-44
Lsm2	3.64366e-48	0.566781	0.778	0.464	7.40574e-44
Haus1	4.32125e-47	0.29939	0.331	0.079	8.78293e-43
Hn1	2.36701e-46	0.769265	0.896	0.678	4.81095e-42
Prdx4	3.04812e-46	0.535058	0.666	0.324	6.19531e-42
Cbx5	3.80184e-46	0.533285	0.611	0.281	7.72723e-42
Arl6ip1	1.64469e-45	0.998487	0.928	0.818	3.34282e-41
Fen1	4.35986e-44	0.318236	0.329	0.083	8.86141e-40
Tipin	6.08443e-44	0.463984	0.438	0.148	1.23666e-39
Hmgn2	9.45663e-43	0.520481	0.735	0.412	1.92206e-38
Aldoa	3.04106e-41	-0.566371	0.68	0.876	6.18096e-37
Rnf26	8.30317e-41	0.31115	0.282	0.068	1.68762e-36
Cenpt	1.66284e-40	0.29352	0.274	0.064	3.37973e-36
Psmc3ip	3.1101e-40	0.29878	0.346	0.097	6.32128e-36
Lbr	2.15346e-39	0.307239	0.354	0.103	4.37691e-35
Pold1	1.24765e-38	0.267792	0.3	0.077	2.53585e-34
Nasp	3.33391e-38	0.557966	0.697	0.383	6.77618e-34
Rpa1	7.4915e-38	0.314641	0.311	0.084	1.52265e-33
Ssrp1	1.10229e-37	0.472125	0.853	0.65	2.2404e-33
Mcm6	2.255e-37	0.556787	0.415	0.158	4.58329e-33
Gatsl3	1.62885e-36	-0.573961	0.542	0.761	3.31065e-32
Tubb2b	7.67312e-36	0.469564	0.922	0.741	1.55956e-31
Trim59	1.41986e-35	0.340384	0.305	0.086	2.88587e-31
Cep89	1.36626e-34	0.419867	0.424	0.161	2.77692e-30
Dut	1.64926e-34	0.653209	0.669	0.425	3.35213e-30
Snrpd1	2.29085e-34	0.421497	0.888	0.717	4.65615e-30
Clic1	2.93954e-34	0.422922	0.948	0.809	5.97461e-30
Haus4	5.47764e-34	0.391545	0.389	0.138	1.11333e-29
Bub3	1.64133e-33	0.64896	0.715	0.499	3.336e-29
Nup37	4.05115e-33	0.40184	0.542	0.254	8.23396e-29
Fkbp2	5.2022e-33	0.424795	0.599	0.295	1.05735e-28
Exosc8	5.75707e-33	0.386932	0.579	0.27	1.17013e-28
Fbln1	7.01691e-33	0.340385	0.421	0.156	1.42619e-28
Mcm2	5.48151e-32	0.282429	0.225	0.054	1.11412e-27
Hmgb3	6.32348e-32	0.43693	0.749	0.453	1.28525e-27
Ncapd3	2.15132e-31	0.282752	0.311	0.097	4.37256e-27
Anp32b	2.38639e-31	0.428367	0.922	0.807	4.85035e-27
Lsm3	5.91512e-31	0.416734	0.755	0.504	1.20225e-26
Cox6b2	7.94444e-31	0.427869	0.504	0.22	1.61471e-26
Miip	3.86731e-30	0.265929	0.225	0.057	7.8603e-26
Hp1bp3	6.30854e-30	0.53229	0.908	0.743	1.28221e-25
Ezh2	8.46009e-30	0.33043	0.372	0.137	1.71951e-25
Ppih	1.47584e-29	0.31934	0.452	0.191	2.99964e-25
Cd9	8.80307e-28	0.457998	0.914	0.771	1.78922e-23
Ywhah	4.67395e-27	0.403748	0.818	0.588	9.49981e-23
Rpa2	1.13269e-26	0.380579	0.429	0.193	2.30219e-22
Snrnp25	1.36761e-26	0.279128	0.38	0.149	2.77966e-22
Rpa3	1.98679e-26	0.376674	0.597	0.328	4.03814e-22
D030056L22Rik	6.29282e-26	0.318699	0.447	0.198	1.27902e-21
Hat1	7.62704e-26	0.451328	0.542	0.298	1.5502e-21
Oat	1.01357e-25	0.377716	0.865	0.617	2.06008e-21
Vrk1	1.44333e-25	0.28378	0.447	0.195	2.93357e-21
Lgals1	1.78925e-25	0.564743	0.746	0.508	3.63665e-21
Tuba1c	4.85858e-24	0.476516	0.671	0.459	9.87506e-20
Dnmt1	8.31015e-24	0.305415	0.389	0.166	1.68904e-19
Ncaph2	1.74284e-23	0.318601	0.476	0.237	3.54233e-19
Smc1a	2.23396e-23	0.37602	0.856	0.702	4.54052e-19
Hn1l	2.31281e-23	0.257225	0.409	0.175	4.70078e-19
Lsm4	2.60359e-23	0.342078	0.876	0.715	5.2918e-19
Dtymk	2.94974e-23	0.441005	0.778	0.595	5.99534e-19
Pcna	4.07662e-23	0.27706	0.308	0.117	8.28572e-19
Hmgn5	4.93432e-23	0.36523	0.761	0.51	1.0029e-18
Rpp30	8.07683e-23	0.252893	0.369	0.154	1.64162e-18
Mcm4	1.12465e-22	0.281725	0.334	0.133	2.28586e-18
Sac3d1	1.28252e-22	0.289302	0.389	0.172	2.60673e-18
Lsm8	2.79155e-22	0.363436	0.68	0.449	5.67383e-18
Ubald2	2.65101e-21	0.361463	0.594	0.352	5.38817e-17
Pole3	6.50996e-21	0.343926	0.643	0.39	1.32315e-16
Orc6	2.1569e-20	0.287134	0.412	0.2	4.38391e-16
Myef2	2.50451e-20	0.303855	0.432	0.211	5.09043e-16
Terf1	2.9772e-20	0.269016	0.337	0.143	6.05116e-16
Xpo1	3.70284e-20	0.275578	0.409	0.193	7.52602e-16
Lsm5	3.73628e-20	0.340689	0.847	0.675	7.59399e-16
Anapc15	4.04719e-20	0.254638	0.392	0.18	8.22592e-16
Tubb2a	4.67501e-20	0.379103	0.758	0.561	9.50196e-16
Idh2	5.2377e-20	0.359902	0.738	0.56	1.06456e-15
Gja1	9.63003e-20	0.291505	0.375	0.175	1.9573e-15
Banf1	9.72693e-20	0.313105	0.671	0.444	1.977e-15
Psip1	1.28019e-19	0.321941	0.744	0.509	2.60198e-15
Ctcf	2.26998e-19	0.277655	0.51	0.275	4.61373e-15
Ilf2	4.69308e-19	0.334751	0.732	0.499	9.53869e-15
H2-Q7	5.19764e-19	0.497163	0.539	0.309	1.05642e-14
Syce2	6.40389e-19	0.32468	0.38	0.183	1.30159e-14
Isg20	6.87943e-19	-0.560443	0.669	0.773	1.39824e-14
Tagln2	1.05203e-18	0.38143	0.674	0.456	2.13825e-14
Cenpq	1.52053e-18	0.262298	0.527	0.283	3.09047e-14
Nap1l1	1.5311e-18	0.368217	0.735	0.575	3.11197e-14
Hspa14	2.4221e-18	0.269202	0.573	0.337	4.92291e-14
Hmgn3	2.62825e-18	0.288516	0.291	0.119	5.34193e-14
Nudcd2	4.17221e-18	0.2901	0.513	0.288	8.48002e-14
Pih1d1	4.23126e-18	0.293042	0.548	0.319	8.60003e-14
H1f0	5.10261e-18	0.411646	0.827	0.717	1.0371e-13
Fuom	8.22851e-18	0.266685	0.366	0.173	1.67245e-13
Anapc11	8.27315e-18	0.285747	0.862	0.726	1.68152e-13
Mxd4	1.2802e-17	-0.368239	0.277	0.494	2.60201e-13
Srsf7	1.39772e-17	0.29332	0.801	0.611	2.84087e-13
Brd8	2.88996e-17	0.315688	0.605	0.381	5.87385e-13
Hnrnpa3	3.19733e-17	0.292964	0.865	0.729	6.49857e-13
Ddah2	3.80985e-17	0.275378	0.476	0.26	7.74353e-13
Mvp	5.2973e-17	-0.369875	0.285	0.491	1.07668e-12
Mien1	1.08897e-16	-0.343871	0.548	0.665	2.21334e-12
Hsp90b1	1.21043e-16	0.329116	0.942	0.838	2.46019e-12
Sptssb	1.38867e-16	0.316246	0.542	0.337	2.82247e-12
Impdh2	1.81364e-16	0.281289	0.625	0.417	3.68621e-12
Nxt1	2.86735e-16	0.264463	0.464	0.253	5.82789e-12
Nono	3.21744e-16	0.26852	0.844	0.691	6.53945e-12
Tpm4	3.28041e-16	0.260483	0.865	0.699	6.66743e-12
Smc3	4.03799e-16	0.285123	0.761	0.558	8.20722e-12
Rfc2	4.33748e-16	0.321908	0.585	0.393	8.81592e-12
H2-Q6	8.00304e-16	0.2618	0.231	0.092	1.62662e-11
Trpm2	9.56852e-16	-0.387975	0.337	0.523	1.9448e-11
Mt2	9.90941e-16	0.466885	0.418	0.232	2.01409e-11
Ddx39	1.00368e-15	0.289787	0.513	0.311	2.03998e-11
Smchd1	1.42076e-15	0.276393	0.493	0.294	2.8877e-11
Snrpa1	2.87815e-15	0.263043	0.643	0.426	5.84984e-11
Marcks	2.96175e-15	0.277746	0.798	0.637	6.01977e-11
Serpine2	3.10811e-15	0.308402	0.634	0.419	6.31724e-11
Dctpp1	3.44892e-15	0.29682	0.478	0.285	7.00993e-11
Nudc	6.38165e-15	0.261581	0.807	0.648	1.29707e-10
Dpy30	7.57241e-15	0.250185	0.818	0.683	1.53909e-10
G3bp1	7.7387e-15	0.279718	0.867	0.763	1.57289e-10
Slbp	8.76949e-15	0.517853	0.591	0.46	1.7824e-10
Bex2	1.15665e-14	0.288721	0.735	0.519	2.3509e-10
Atp6v0e	1.18263e-14	-0.276763	0.7	0.801	2.40369e-10
Nop56	1.32011e-14	0.320167	0.671	0.488	2.68313e-10
Hnrnpab	2.32257e-14	0.301797	0.729	0.57	4.72063e-10
Pepd	2.38276e-14	-0.347371	0.573	0.694	4.84297e-10
Ptms	2.70219e-14	0.287686	0.524	0.318	5.49221e-10
Ppp1r27	3.63542e-14	-0.520761	0.323	0.488	7.389e-10
Naa50	4.15803e-14	0.254316	0.671	0.458	8.4512e-10
Lsm6	4.3531e-14	0.274859	0.709	0.512	8.84768e-10
Mrpl18	5.0663e-14	0.252748	0.804	0.677	1.02973e-09
Opcml	5.63039e-14	-0.373627	0.504	0.654	1.14438e-09
Atp6v1e1	4.50195e-13	-0.302559	0.455	0.595	9.15022e-09
Vbp1	6.81834e-13	0.256167	0.669	0.475	1.38583e-08
Ifit1	7.74817e-13	-0.45065	0.458	0.613	1.57482e-08
Fzr1	1.41025e-12	0.263682	0.406	0.236	2.86632e-08
Cdkn1b	4.78311e-12	0.264684	0.458	0.278	9.72168e-08
Ing1	2.23846e-11	-0.268191	0.654	0.759	4.54966e-07
Lmna	3.72906e-11	0.294895	0.66	0.486	7.57931e-07
Hagh	4.74762e-11	-0.318748	0.331	0.482	9.64953e-07
Actn4	4.91052e-11	0.261701	0.533	0.366	9.98063e-07
Cd83	6.29505e-11	-0.434084	0.501	0.606	1.27947e-06
Wfdc2	1.89531e-10	0.258382	0.568	0.384	3.85222e-06
Cbx3	2.14419e-10	0.360844	0.533	0.351	4.35807e-06
Rab42	2.36587e-10	-0.2893	0.21	0.361	4.80862e-06
Idnk	5.9029e-10	-0.282174	0.383	0.504	1.19976e-05
Ache	7.73108e-10	-0.292477	0.403	0.519	1.57134e-05
Mgp	9.12226e-10	0.275812	0.331	0.19	1.8541e-05
Gch1	3.19333e-09	-0.281757	0.473	0.58	6.49044e-05
Rit1	7.13555e-09	-0.292154	0.245	0.366	0.00014503
Snhg11	1.18299e-08	-0.392785	0.32	0.439	0.000240443
Ifit3	3.47988e-08	-0.365234	0.3	0.436	0.000707286
Tuba1a	2.65346e-07	0.284715	0.79	0.686	0.00539315
Mt1	6.19346e-07	0.313215	0.386	0.262	0.0125882

## Sheet: 4W.cluster-13-vs-7
	p_val	avg_logFC	pct.1	pct.2	p_val_adj
Cldn7	2.46253e-75	2.06502	0.861	0.01	5.00508e-71
Pglyrp1	1.83182e-71	2.37047	0.861	0.015	3.72318e-67
Serpinb11	8.7188e-69	2.29581	0.833	0.015	1.7721e-64
Cp	4.01267e-67	1.68329	0.806	0.012	8.15575e-63
Msln	1.79028e-64	3.09099	0.944	0.041	3.63875e-60
Cxcl17	4.30411e-64	2.64241	0.806	0.017	8.7481e-60
Plac8	4.75669e-62	2.08424	0.806	0.019	9.66798e-58
Cldn3	3.63719e-59	1.60364	0.778	0.019	7.39258e-55
Tspan8	1.84921e-57	1.61667	0.667	0.007	3.75853e-53
Pigr	2.51493e-57	1.83624	0.639	0.005	5.11159e-53
Aqp5	9.88527e-57	1.4929	0.583	0	2.00918e-52
Cyp2f2	7.94096e-56	2.6799	0.806	0.031	1.614e-51
Cldn4	2.51858e-50	2.48715	0.694	0.022	5.11902e-46
Sftpd	1.40021e-49	2.1689	0.583	0.007	2.84593e-45
Lrrc26	6.16339e-49	1.33679	0.556	0.005	1.25271e-44
Elf3	1.81245e-46	1.32543	0.722	0.031	3.68381e-42
Cyba	1.85385e-46	1.62317	0.889	0.07	3.76796e-42
Gsto1	4.04488e-46	2.41669	0.806	0.053	8.22122e-42
Nupr1	2.03232e-44	2.71324	0.917	0.092	4.13069e-40
Rab25	2.11039e-44	1.0511	0.556	0.01	4.28937e-40
Anxa3	3.49615e-44	1.61627	0.861	0.07	7.10593e-40
Ehf	5.14571e-44	1.24628	0.694	0.031	1.04586e-39
Spink5	4.11106e-43	2.26362	0.556	0.012	8.35572e-39
Slc16a11	1.65706e-42	1.21081	0.556	0.012	3.36797e-38
Bace2	1.31772e-41	1.39723	0.667	0.031	2.67827e-37
Ctxn3	1.371e-40	0.730546	0.444	0.002	2.78656e-36
Arg1	1.59998e-40	0.925971	0.472	0.005	3.25196e-36
Cd14	2.84436e-39	1.27393	0.583	0.022	5.78116e-35
Nr2f2	5.34347e-39	0.921155	0.5	0.01	1.08606e-34
Pdzk1ip1	2.7289e-38	1.12096	0.444	0.005	5.54649e-34
Slco1a5	7.71309e-38	0.709609	0.417	0.002	1.56769e-33
Ctsh	1.61408e-37	1.20189	0.611	0.029	3.28061e-33
Aldh3a1	1.85199e-37	1.15405	0.5	0.012	3.76417e-33
Dclk1	4.12032e-37	1.10423	0.583	0.024	8.37456e-33
Tspan13	4.98153e-37	0.894775	0.5	0.012	1.0125e-32
Pvrl4	5.22748e-37	0.854627	0.556	0.019	1.06249e-32
Lcn2	1.52615e-36	2.07532	0.639	0.039	3.1019e-32
Ces1d	2.08441e-36	1.88209	0.833	0.092	4.23657e-32
Ece1	1.30457e-35	1.12041	0.639	0.036	2.65154e-31
Tmprss4	3.2196e-35	0.668233	0.389	0.002	6.54384e-31
Gsta2	4.2085e-35	0.904435	0.389	0.002	8.55377e-31
Krt19	5.83985e-35	2.31502	0.833	0.104	1.18695e-30
Sorbs2	1.7385e-34	0.954813	0.528	0.019	3.53349e-30
Upk1b	2.18436e-34	1.31083	0.5	0.017	4.43971e-30
Hp	1.89528e-33	1.31813	0.417	0.007	3.85217e-29
Tspan1	1.57627e-32	0.8095	0.333	0	3.20378e-28
Ppp1r1b	1.57627e-32	0.785687	0.333	0	3.20378e-28
Mal2	1.57627e-32	0.599197	0.333	0	3.20378e-28
Mmp23	1.60998e-32	0.801411	0.389	0.005	3.27228e-28
Krt23	1.61834e-32	1.05932	0.361	0.002	3.28928e-28
Foxa1	1.69228e-32	0.674895	0.389	0.005	3.43955e-28
Smagp	2.06539e-32	0.576262	0.389	0.005	4.19791e-28
Rdh10	8.61933e-31	1.15724	0.611	0.046	1.75188e-26
Oit1	1.51916e-30	0.862845	0.444	0.015	3.08768e-26
Prss22	3.9675e-30	1.00645	0.361	0.005	8.06394e-26
Ramp1	6.73448e-30	0.479864	0.333	0.002	1.36878e-25
Ntn1	6.80737e-30	0.560544	0.306	0	1.3836e-25
Fut9	6.80737e-30	0.459213	0.306	0	1.3836e-25
Tjp3	1.33964e-29	0.806705	0.417	0.012	2.72282e-25
Agr2	3.5372e-29	1.61359	0.389	0.01	7.18936e-25
Ly6d	1.71618e-28	2.57908	0.667	0.073	3.48814e-24
Slpi	2.40076e-27	1.22417	0.333	0.005	4.87955e-23
Gabrp	2.87374e-27	0.673081	0.278	0	5.84088e-23
2200002D01Rik	4.00779e-27	0.951997	0.472	0.027	8.14584e-23
Wfdc2	1.48251e-26	4.24579	1	0.421	3.01319e-22
Gramd3	5.30727e-26	0.985687	0.639	0.065	1.0787e-21
Plet1	1.4174e-25	0.991394	0.444	0.024	2.88086e-21
Chchd10	1.77661e-25	1.45935	0.778	0.121	3.61096e-21
Ctss	1.95873e-25	0.765904	0.417	0.019	3.98111e-21
Fam174b	1.99492e-25	0.787735	0.5	0.034	4.05468e-21
Met	2.36847e-25	0.535397	0.333	0.007	4.81392e-21
Cxcl5	5.02073e-25	1.06076	0.306	0.005	1.02046e-20
Cldn10	6.33582e-25	1.29833	0.361	0.012	1.28776e-20
Klf5	7.56235e-25	1.073	0.694	0.09	1.53705e-20
Epas1	8.17348e-25	0.720316	0.417	0.019	1.66126e-20
Htra3	1.12671e-24	0.578706	0.278	0.002	2.29004e-20
Cyp4a12b	1.187e-24	0.460465	0.25	0	2.41259e-20
Cftr	1.187e-24	0.408905	0.25	0	2.41259e-20
Cldn23	1.187e-24	0.36847	0.25	0	2.41259e-20
Tacstd2	1.47738e-24	1.61925	0.722	0.116	3.00278e-20
Mapk13	1.02479e-23	0.812068	0.5	0.039	2.0829e-19
Myh14	1.11253e-23	0.540883	0.333	0.01	2.26121e-19
Ly6a	1.34797e-23	2.07427	1	0.419	2.73974e-19
St6galnac2	3.68071e-23	0.612297	0.306	0.007	7.48105e-19
Kcnj16	4.59749e-23	0.712974	0.306	0.007	9.34439e-19
Rab11fip1	5.76291e-23	0.9513	0.528	0.048	1.17131e-18
Fbxo2	6.27173e-23	0.601865	0.306	0.007	1.27473e-18
Reg3g	7.54467e-23	2.6746	0.444	0.031	1.53346e-18
AW112010	7.65593e-23	1.51728	0.722	0.128	1.55607e-18
Trf	9.28856e-23	3.5732	0.556	0.063	1.8879e-18
Pmaip1	1.63736e-22	0.523201	0.278	0.005	3.32794e-18
St8sia6	2.50341e-22	0.583699	0.278	0.005	5.08818e-18
Hbegf	5.07593e-22	1.8306	0.639	0.092	1.03168e-17
Upk2	6.79414e-22	0.447718	0.25	0.002	1.38091e-17
Csprs	7.64011e-22	0.77236	0.361	0.017	1.55285e-17
Hspb1	1.10605e-21	1.58017	0.917	0.225	2.24805e-17
Cystm1	1.13887e-21	0.585449	0.361	0.017	2.31474e-17
Slc12a2	1.55904e-21	1.51105	0.75	0.15	3.16874e-17
Mllt3	1.70776e-21	0.917519	0.639	0.087	3.47103e-17
Ltf	1.95506e-21	1.69906	0.306	0.01	3.97365e-17
Apol9b	2.03105e-21	0.79624	0.444	0.034	4.1281e-17
Serpinb2	4.5724e-21	1.4775	0.361	0.019	9.29341e-17
St3gal4	7.64068e-21	0.576757	0.333	0.015	1.55297e-16
Tcea3	1.0515e-20	0.722881	0.361	0.019	2.13717e-16
Irf7	1.11598e-20	1.30187	0.972	0.354	2.26822e-16
Lgals3bp	1.47746e-20	1.35947	0.944	0.312	3.00294e-16
Muc1	1.63817e-20	0.636324	0.278	0.007	3.32958e-16
Serpinb8	1.7526e-20	0.622013	0.417	0.029	3.56215e-16
Prss27	1.78625e-20	1.01566	0.278	0.007	3.63055e-16
Rarres1	1.90733e-19	0.597657	0.194	0	3.87664e-15
Itgam	1.90733e-19	0.455017	0.194	0	3.87664e-15
Crb3	1.9937e-19	0.333084	0.306	0.012	4.05219e-15
Pon3	2.03724e-19	0.491562	0.222	0.002	4.14069e-15
Barx2	2.14232e-19	0.515436	0.222	0.002	4.35427e-15
Lgals3	2.8527e-19	0.750166	0.389	0.029	5.7981e-15
Kctd14	1.0033e-18	0.918082	0.5	0.058	2.03921e-14
Ecm1	1.08906e-18	1.6061	0.472	0.053	2.21352e-14
Tgif1	1.18359e-18	0.993899	0.722	0.148	2.40564e-14
Tshz2	1.81569e-18	0.716279	0.611	0.087	3.6904e-14
Cd24a	2.17973e-18	1.02776	0.722	0.14	4.4303e-14
Ifitm1	3.21129e-18	1.9708	0.639	0.119	6.52695e-14
Kcnk1	3.34926e-18	0.564006	0.417	0.036	6.80737e-14
Gas6	3.53392e-18	-1.99108	0.222	0.913	7.1827e-14
Tnip3	3.67784e-18	1.54214	0.25	0.007	7.4752e-14
Runx1	3.80208e-18	1.17126	0.778	0.189	7.72774e-14
Aldh3b2	4.3531e-18	0.528162	0.25	0.007	8.84767e-14
Krt6a	4.91383e-18	1.36887	0.333	0.022	9.98736e-14
Gpx2	4.93855e-18	0.421914	0.25	0.007	1.00376e-13
Mmp15	5.60159e-18	0.391368	0.25	0.007	1.13852e-13
Cracr2b	6.41703e-18	1.02709	0.639	0.116	1.30426e-13
Trib1	9.65539e-18	1.38065	0.611	0.104	1.96246e-13
Mbp	1.36309e-17	0.618999	0.333	0.022	2.77048e-13
Upk3a	2.3592e-17	1.68452	0.222	0.005	4.79508e-13
Slc39a4	2.3592e-17	0.417061	0.222	0.005	4.79508e-13
F3	2.5689e-17	1.38989	0.806	0.225	5.2213e-13
Ppl	2.77764e-17	0.438987	0.278	0.012	5.64556e-13
Tfcp2l1	3.21442e-17	0.472146	0.306	0.017	6.53331e-13
Dusp6	3.48156e-17	0.946874	0.611	0.104	7.07627e-13
Oas3	3.54833e-17	0.58753	0.417	0.041	7.21198e-13
Vps37b	4.49851e-17	0.42682	0.333	0.022	9.14323e-13
Skil	4.61037e-17	1.10438	0.778	0.206	9.37058e-13
Smim6	7.45024e-17	0.376133	0.167	0	1.51426e-12
Inhba	7.45024e-17	0.3694	0.167	0	1.51426e-12
Cxcl3	7.45024e-17	0.341405	0.167	0	1.51426e-12
Ccdc129	7.45024e-17	0.335748	0.167	0	1.51426e-12
Slc27a2	7.45024e-17	0.290702	0.167	0	1.51426e-12
Muc4	8.38711e-17	0.460463	0.194	0.002	1.70468e-12
Smim5	8.38711e-17	0.316826	0.194	0.002	1.70468e-12
Fam84a	8.81119e-17	0.415483	0.194	0.002	1.79088e-12
Pcolce	9.86642e-17	1.36993	0.389	0.036	2.00535e-12
Anxa1	1.17516e-16	1.82487	0.972	0.613	2.38851e-12
Pmm1	2.16603e-16	1.04741	0.667	0.153	4.40246e-12
Plaur	2.23424e-16	0.766712	0.278	0.015	4.54108e-12
Plekha6	3.06169e-16	0.843595	0.306	0.019	6.22288e-12
Btc	3.62687e-16	0.380655	0.278	0.015	7.37162e-12
Unc93b1	3.65822e-16	0.614007	0.417	0.044	7.43533e-12
Sat1	4.29211e-16	1.26444	0.833	0.259	8.72371e-12
Efemp1	6.51716e-16	0.451421	0.333	0.024	1.32461e-11
Tmem238	7.99106e-16	0.712205	0.333	0.027	1.62418e-11
Aldoc	8.32937e-16	0.557256	0.222	0.007	1.69294e-11
Gcnt2	8.89154e-16	0.47127	0.361	0.031	1.80721e-11
Wfdc18	9.56003e-16	3.49217	0.528	0.09	1.94308e-11
Trim30a	1.09505e-15	1.01319	0.722	0.165	2.22569e-11
Prr15l	1.25177e-15	0.436568	0.222	0.007	2.54422e-11
Mboat1	1.8023e-15	0.291186	0.222	0.007	3.66318e-11
Tnfrsf12a	2.0467e-15	0.870231	0.694	0.165	4.15991e-11
St14	2.13132e-15	0.813349	0.583	0.107	4.33191e-11
Socs2	2.35532e-15	0.657849	0.361	0.034	4.78718e-11
Filip1l	2.41099e-15	0.888144	0.583	0.107	4.90034e-11
Apol9a	2.68389e-15	0.622242	0.361	0.034	5.455e-11
Mob3b	3.18138e-15	0.560505	0.278	0.017	6.46616e-11
Smim22	3.42851e-15	0.932943	0.694	0.162	6.96844e-11
H2-Q7	3.44305e-15	1.30299	1	0.6	6.998e-11
Slc15a2	4.14504e-15	0.807199	0.444	0.058	8.42479e-11
Slc35a1	5.81706e-15	0.88505	0.639	0.14	1.18232e-10
Ppp2r2b	6.17257e-15	0.433259	0.194	0.005	1.25457e-10
Ptpn18	6.4778e-15	0.663248	0.361	0.034	1.31661e-10
Akr1c13	7.03663e-15	0.296594	0.194	0.005	1.4302e-10
Oas2	7.3503e-15	0.400433	0.194	0.005	1.49395e-10
Gsta3	7.67772e-15	0.419098	0.194	0.005	1.5605e-10
Ovol1	8.01949e-15	0.352575	0.194	0.005	1.62996e-10
Bcl2l14	8.37622e-15	0.285829	0.194	0.005	1.70247e-10
Tmsb10	8.60157e-15	-1.302	0.806	0.978	1.74827e-10
Pltp	9.77544e-15	-1.88813	0.111	0.801	1.98686e-10
Cxadr	1.15969e-14	0.822701	0.472	0.068	2.35707e-10
Qsox1	1.62575e-14	0.926628	0.389	0.046	3.30433e-10
Fxyd3	1.63258e-14	1.09327	0.972	0.685	3.31822e-10
Atp1b1	2.00461e-14	1.56345	0.778	0.254	4.07437e-10
Muc5b	2.23979e-14	0.857858	0.167	0.002	4.55237e-10
Spint2	2.33704e-14	0.857459	0.972	0.765	4.75004e-10
Slc34a2	2.35093e-14	0.345824	0.167	0.002	4.77827e-10
Gp2	2.36657e-14	1.98001	0.222	0.01	4.81005e-10
Tmem125	2.4675e-14	0.285172	0.167	0.002	5.01518e-10
Ddx60	2.65348e-14	0.74295	0.583	0.111	5.3932e-10
Mal	2.71793e-14	0.271329	0.167	0.002	5.5242e-10
Faah	2.84923e-14	0.406434	0.222	0.01	5.79107e-10
Ceacam1	2.87305e-14	0.547022	0.139	0	5.83948e-10
Myl7	2.87305e-14	0.443764	0.139	0	5.83948e-10
Acsm1	2.87305e-14	0.393586	0.139	0	5.83948e-10
Fam25c	2.87305e-14	0.347047	0.139	0	5.83948e-10
Bik	2.87305e-14	0.300459	0.139	0	5.83948e-10
Cyfip2	2.87305e-14	0.299126	0.139	0	5.83948e-10
Fgfr3	2.87305e-14	0.298963	0.139	0	5.83948e-10
Slc44a4	2.87305e-14	0.282855	0.139	0	5.83948e-10
Dusp8	2.87305e-14	0.256029	0.139	0	5.83948e-10
Rhov	3.56926e-14	0.456272	0.25	0.015	7.25452e-10
Erbb3	4.60428e-14	0.408663	0.222	0.01	9.3582e-10
Krtcap3	4.77872e-14	0.570783	0.361	0.039	9.71276e-10
Cttnbp2	4.84116e-14	0.487217	0.278	0.019	9.83966e-10
Fgfbp1	4.91978e-14	0.694408	0.333	0.031	9.99945e-10
Tnfaip2	5.19595e-14	0.88276	0.639	0.131	1.05608e-09
Fam46a	6.98384e-14	0.979888	0.528	0.094	1.41946e-09
Gsta4	1.14258e-13	1.02322	0.833	0.3	2.3223e-09
Cdo1	1.43193e-13	1.1807	0.278	0.022	2.91039e-09
Bsg	1.4616e-13	1.23135	0.944	0.678	2.97069e-09
H2-T22	1.47843e-13	1.05094	0.861	0.395	3.0049e-09
Psmb8	1.57873e-13	1.07201	0.917	0.508	3.20877e-09
Tagln2	2.01444e-13	1.20504	0.806	0.259	4.09435e-09
Cxcl15	2.54142e-13	0.671898	0.194	0.007	5.16544e-09
Lsr	2.89777e-13	0.792826	0.583	0.123	5.88973e-09
Wwc1	3.02971e-13	0.621697	0.389	0.051	6.15788e-09
Bnipl	3.21048e-13	0.277566	0.194	0.007	6.52531e-09
Bst1	3.60706e-13	0.480881	0.194	0.007	7.33135e-09
AI661453	3.66721e-13	0.563749	0.306	0.029	7.4536e-09
Aim2	4.21146e-13	0.294948	0.194	0.007	8.55979e-09
Pnpo	5.27455e-13	0.34814	0.222	0.012	1.07205e-08
Ndufa11	5.38044e-13	-1.13022	0.75	0.93	1.09357e-08
Add3	5.40951e-13	0.794444	0.583	0.128	1.09948e-08
Ly6i	6.91295e-13	0.43744	0.222	0.012	1.40506e-08
Clu	7.33967e-13	1.47385	0.861	0.429	1.49179e-08
0610040J01Rik	7.64835e-13	0.309722	0.222	0.012	1.55453e-08
Cxcl12	1.04257e-12	-1.94499	0.111	0.741	2.11903e-08
Apoe	1.39517e-12	-2.00861	0.417	0.879	2.83568e-08
Ccnd1	1.48341e-12	0.678924	0.444	0.073	3.01502e-08
Dgat2	1.76974e-12	0.409088	0.167	0.005	3.59699e-08
Wfdc12	1.84564e-12	0.681741	0.167	0.005	3.75127e-08
Cldn8	1.88315e-12	0.503143	0.389	0.053	3.82751e-08
Sgms1	1.88484e-12	0.741548	0.611	0.143	3.83093e-08
Gdpd1	2.09303e-12	0.260405	0.167	0.005	4.25408e-08
Sgms2	2.1825e-12	0.257538	0.167	0.005	4.43594e-08
Ddost	2.49727e-12	0.827207	0.75	0.247	5.0757e-08
Plb1	3.13569e-12	0.966633	0.278	0.027	6.3733e-08
Klhdc8a	3.18772e-12	0.851856	0.528	0.109	6.47904e-08
Acadl	3.83714e-12	0.911108	0.806	0.303	7.79898e-08
C3	3.91595e-12	0.972077	0.694	0.203	7.95916e-08
Bcl11b	5.17276e-12	0.356223	0.306	0.031	1.05136e-07
Amotl1	6.04615e-12	-1.34345	0.167	0.753	1.22888e-07
Ltbp1	6.28346e-12	0.315746	0.25	0.019	1.27711e-07
Marveld3	6.65052e-12	0.413673	0.25	0.019	1.35172e-07
Epcam	6.89562e-12	0.863062	0.972	0.792	1.40153e-07
Pmepa1	7.34862e-12	0.475454	0.278	0.027	1.49361e-07
Pydc4	7.65902e-12	0.290241	0.139	0.002	1.5567e-07
Vipr1	9.24121e-12	0.387134	0.139	0.002	1.87828e-07
Wnt5a	9.32764e-12	0.334624	0.222	0.015	1.89584e-07
Hsd11b1	9.68433e-12	0.340571	0.139	0.002	1.96834e-07
2010007H06Rik	9.68433e-12	0.295418	0.139	0.002	1.96834e-07
Acp5	9.68433e-12	0.270953	0.139	0.002	1.96834e-07
Ly6c2	9.92281e-12	0.295216	0.222	0.015	2.01681e-07
Tmem9b	1.05358e-11	0.748941	0.556	0.131	2.1414e-07
Scgb3a1	1.10031e-11	0.378262	0.111	0	2.23638e-07
Ano1	1.10031e-11	0.287673	0.111	0	2.23638e-07
Hopx	1.10031e-11	0.283803	0.111	0	2.23638e-07
Oasl1	1.25413e-11	0.37943	0.278	0.027	2.54901e-07
Bpifa1	1.40971e-11	5.09253	0.778	0.412	2.86524e-07
Mxd1	1.83272e-11	0.465438	0.333	0.044	3.72501e-07
Kctd12	2.35542e-11	0.608082	0.417	0.073	4.78738e-07
Fosl2	2.41935e-11	0.638634	0.583	0.145	4.91733e-07
Ildr1	2.41943e-11	0.522639	0.306	0.036	4.91749e-07
Fabp5	2.67372e-11	-2.0976	0.639	0.893	5.43434e-07
Fcgbp	2.71514e-11	1.20221	0.5	0.109	5.51852e-07
Klc3	3.02009e-11	0.382821	0.25	0.022	6.13834e-07
Serpinb10	3.54503e-11	0.37594	0.25	0.022	7.20527e-07
Fam213b	3.72523e-11	-1.60449	0.333	0.782	7.57154e-07
Selenbp1	4.16691e-11	0.826657	0.556	0.138	8.46925e-07
4833423E24Rik	4.74898e-11	0.310831	0.25	0.022	9.65231e-07
Hpgd	5.20584e-11	-1.63989	0.056	0.673	1.05809e-06
Calml3	5.31229e-11	0.305492	0.167	0.007	1.07972e-06
Hoxb2	5.72002e-11	0.364521	0.167	0.007	1.16259e-06
Stard10	5.80317e-11	0.488979	0.444	0.082	1.17949e-06
Ckmt1	6.62939e-11	0.305871	0.167	0.007	1.34742e-06
Shisa5	6.86173e-11	0.847578	0.75	0.257	1.39465e-06
Il1rn	6.95402e-11	0.474567	0.194	0.012	1.41341e-06
Dusp4	7.13566e-11	0.268832	0.167	0.007	1.45032e-06
Ocln	7.67967e-11	0.293893	0.167	0.007	1.56089e-06
Cd47	7.70629e-11	0.979629	0.861	0.511	1.5663e-06
Pir	1.08799e-10	0.605238	0.361	0.056	2.21135e-06
Foxq1	1.17128e-10	0.555025	0.25	0.024	2.38062e-06
Neat1	1.38322e-10	1.15302	0.917	0.482	2.81139e-06
Aig1	1.61829e-10	0.616884	0.528	0.126	3.28918e-06
Mid1ip1	1.88961e-10	0.458809	0.25	0.024	3.84063e-06
Bend7	2.99765e-10	0.332258	0.222	0.019	6.09272e-06
Cd9	3.10949e-10	0.904491	0.972	0.729	6.32004e-06
Mpzl3	3.16326e-10	0.354418	0.222	0.019	6.42933e-06
Ltb	4.52023e-10	0.349381	0.139	0.005	9.18736e-06
5330417C22Rik	4.52023e-10	0.318268	0.139	0.005	9.18736e-06
Mlph	4.70399e-10	0.284347	0.139	0.005	9.56086e-06
Cryab	5.36435e-10	0.780864	0.528	0.138	1.0903e-05
Vcam1	5.4961e-10	-1.27091	0.056	0.649	1.11708e-05
Cyp4a12a	5.51476e-10	0.383184	0.139	0.005	1.12087e-05
Hcar2	6.11093e-10	0.732006	0.194	0.015	1.24205e-05
P4ha2	7.38065e-10	0.263876	0.25	0.027	1.50012e-05
Erbb2	7.49507e-10	0.423204	0.194	0.015	1.52337e-05
Tnfrsf1b	7.83027e-10	0.350549	0.167	0.01	1.5915e-05
Irx3	7.9438e-10	0.292698	0.194	0.015	1.61458e-05
Ifi27	8.13822e-10	-1.22951	0.389	0.787	1.65409e-05
Upk3bl	8.93417e-10	0.504742	0.167	0.01	1.81587e-05
Slc25a4	9.93943e-10	-0.932778	0.611	0.85	2.02019e-05
Dusp5	1.0187e-09	0.564804	0.333	0.053	2.07051e-05
Aqp4	1.11792e-09	0.595324	0.278	0.036	2.27216e-05
Ifi203	1.33543e-09	0.941087	0.444	0.097	2.71426e-05
Cblc	1.36478e-09	0.391549	0.278	0.036	2.77392e-05
Urah	1.40851e-09	0.688945	0.556	0.155	2.8628e-05
Atpif1	1.4275e-09	-0.721753	0.806	0.942	2.9014e-05
Myl12b	1.45394e-09	0.949438	0.639	0.262	2.95514e-05
Klf10	1.55418e-09	0.594311	0.583	0.155	3.15887e-05
F11r	1.55796e-09	0.687132	0.917	0.453	3.16656e-05
Tnfrsf21	1.76658e-09	0.444907	0.25	0.029	3.59058e-05
Cpq	2.05545e-09	0.543875	0.417	0.087	4.17771e-05
Serinc2	2.07063e-09	0.368008	0.222	0.022	4.20856e-05
Oas1a	2.11712e-09	0.577208	0.556	0.155	4.30305e-05
Prkab1	2.2262e-09	0.349121	0.278	0.036	4.52474e-05
Phf11d	2.39986e-09	0.606444	0.694	0.232	4.87771e-05
Emp2	2.48823e-09	0.765188	0.806	0.332	5.05733e-05
Ifnar2	2.52289e-09	0.611555	0.611	0.182	5.12777e-05
Kcnk2	2.64308e-09	-1.32679	0.028	0.579	5.37205e-05
Serpinb7	2.68522e-09	0.297972	0.111	0.002	5.45772e-05
Bmpr1b	2.80879e-09	0.295013	0.111	0.002	5.70886e-05
Bex1	2.80879e-09	0.276158	0.111	0.002	5.70886e-05
Iffo2	3.0508e-09	0.529408	0.361	0.065	6.20076e-05
Gm9844	3.22605e-09	-1.1038	0.361	0.758	6.55695e-05
Efhd2	3.47667e-09	0.427085	0.333	0.056	7.06633e-05
Cebpb	3.62012e-09	0.626572	0.278	0.039	7.35789e-05
Tmod3	3.66375e-09	0.425281	0.333	0.056	7.44658e-05
Tbata	4.47174e-09	-3	0.361	0.717	9.08882e-05
Slc31a1	4.67213e-09	0.490412	0.417	0.087	9.49611e-05
Wbp5	4.73325e-09	0.84809	0.944	0.782	9.62032e-05
Arrdc1	5.13444e-09	0.479582	0.333	0.058	0.000104357
Tnfsf10	6.07583e-09	0.482411	0.278	0.039	0.000123491
Bhlhe40	6.49868e-09	0.754175	0.556	0.167	0.000132086
Ncstn	7.66078e-09	0.619309	0.444	0.111	0.000155705
2010107G12Rik	7.75195e-09	0.297398	0.167	0.012	0.000157558
Pde1c	7.88935e-09	0.372455	0.222	0.024	0.000160351
H2-Eb1	8.05406e-09	-0.689635	0.806	0.954	0.000163699
Mndal	8.11893e-09	0.52809	0.333	0.058	0.000165017
Tm4sf1	8.16434e-09	0.611291	0.278	0.039	0.00016594
Cd200	8.36519e-09	-1.2469	0.028	0.557	0.000170022
Cmpk1	9.7351e-09	0.514284	0.528	0.15	0.000197866
Map3k1	9.98045e-09	0.566358	0.417	0.097	0.000202853
Trp63	1.00957e-08	-1.15152	0.083	0.613	0.000205196
Slc46a2	1.07302e-08	-1.22059	0.25	0.707	0.000218092
Ahr	1.10933e-08	0.355585	0.139	0.007	0.000225472
Fkbp1a	1.19255e-08	-1.11018	0.167	0.659	0.000242386
Lmo4	1.29707e-08	0.650368	0.833	0.354	0.00026363
Trim3	1.32203e-08	0.461611	0.278	0.041	0.000268702
Dpysl2	1.76722e-08	-1.31192	0	0.525	0.000359187
H2-DMa	1.80737e-08	-0.963238	0.417	0.751	0.000367349
Ostf1	1.82606e-08	0.641639	0.611	0.213	0.000371146
Pvrl2	1.83053e-08	0.613782	0.306	0.053	0.000372056
Dusp1	1.86714e-08	1.1206	0.778	0.424	0.000379497
Ttc39a	2.18904e-08	0.259237	0.222	0.027	0.000444922
G6pdx	2.20071e-08	0.269872	0.278	0.041	0.000447295
Cxcl16	2.52075e-08	0.699953	0.694	0.291	0.000512343
Hpn	2.53176e-08	0.320409	0.194	0.019	0.00051458
Frmd6	2.70198e-08	-1.37917	0.056	0.559	0.000549178
Slc25a35	2.72623e-08	0.276517	0.194	0.019	0.000554107
Lhfp	2.85213e-08	0.385278	0.222	0.027	0.000579695
Padi1	2.86385e-08	0.337837	0.194	0.019	0.000582078
Cxcl10	3.0662e-08	-2.21956	0.333	0.692	0.000623204
Lurap1l	3.73209e-08	0.695108	0.444	0.119	0.000758546
Ptges	3.84868e-08	0.394888	0.278	0.044	0.000782245
Nucb2	3.91443e-08	0.549985	0.444	0.114	0.000795608
Spint1	4.18479e-08	0.562974	0.583	0.203	0.000850559
Slc1a5	4.70091e-08	0.380964	0.167	0.015	0.00095546
Klf6	4.70219e-08	1.12577	0.806	0.475	0.000955719
Lmo7	4.90733e-08	0.752683	0.5	0.157	0.000997414
Grpel2	5.11372e-08	0.416713	0.361	0.08	0.00103936
Adam8	5.23632e-08	0.428108	0.167	0.015	0.00106428
Il18r1	5.72396e-08	0.516688	0.333	0.065	0.00116339
Kctd5	6.22858e-08	0.397406	0.222	0.029	0.00126596
H2-DMb2	6.69575e-08	-1.09588	0.111	0.6	0.00136091
Mpeg1	7.03151e-08	0.31106	0.167	0.015	0.00142915
Bst2	7.22072e-08	0.787312	0.889	0.661	0.00146761
Prss8	7.4165e-08	0.262125	0.167	0.015	0.0015074
Shroom3	9.83837e-08	0.29513	0.222	0.029	0.00199965
Slc5a9	1.04379e-07	0.354521	0.194	0.022	0.0021215
4631405K08Rik	1.04697e-07	-1.21093	0.028	0.506	0.00212797
Adh1	1.05933e-07	0.297283	0.111	0.005	0.00215309
Tmed2	1.16519e-07	0.704365	0.75	0.37	0.00236825
Osgin1	1.18453e-07	0.312649	0.139	0.01	0.00240756
Ccl25	1.21231e-07	-2.51491	0.278	0.651	0.00246403
Hif1a	1.22633e-07	-0.983112	0.194	0.649	0.00249252
Nucb1	1.27798e-07	0.620611	0.556	0.199	0.00259749
Mansc1	1.33627e-07	0.287939	0.139	0.01	0.00271597
Ier5	1.33947e-07	0.660321	0.528	0.169	0.00272247
Igfbp5	1.57488e-07	-1.77594	0.083	0.545	0.00320094
Mast4	1.83517e-07	-0.899796	0.389	0.753	0.00372998
1700024P16Rik	1.91791e-07	0.374275	0.222	0.031	0.00389816
Snhg11	1.92922e-07	-1.51565	0.083	0.533	0.00392115
Insig2	1.95104e-07	0.60676	0.583	0.203	0.00396548
S100a14	1.97146e-07	0.43918	0.528	0.16	0.00400699
Parp9	2.1481e-07	0.540672	0.528	0.172	0.00436602
Creb5	2.76004e-07	0.641083	0.278	0.051	0.00560978
Aktip	2.82702e-07	0.327477	0.306	0.061	0.00574591
Hspe1	2.90142e-07	-0.920702	0.5	0.772	0.00589715
Slc16a2	2.90683e-07	0.334469	0.167	0.017	0.00590812
Nipsnap3b	2.96053e-07	0.468495	0.417	0.114	0.00601727
Capsl	2.9693e-07	0.419367	0.222	0.034	0.0060351
Sqrdl	3.05263e-07	0.288404	0.167	0.017	0.00620446
Adck5	3.05263e-07	0.25555	0.167	0.017	0.00620446
Tmem98	3.13217e-07	0.33619	0.194	0.024	0.00636613
Prss16	3.19403e-07	-2.26335	0.306	0.63	0.00649187
Irf8	3.37982e-07	-1.11961	0.167	0.6	0.00686948
Pttg1ip	3.58398e-07	0.602358	0.611	0.237	0.00728445
Sh2d4a	3.72177e-07	0.28548	0.222	0.031	0.00756451
Ifitm7	3.76657e-07	0.435398	0.306	0.063	0.00765556
Plpp3	3.77498e-07	-1.1281	0.167	0.6	0.00767265
Csnk1e	3.90581e-07	0.521072	0.5	0.167	0.00793856
Arhgap27os1	3.98965e-07	0.251962	0.167	0.017	0.00810896
Mfsd6	4.10538e-07	0.449994	0.25	0.044	0.00834419
Cmtm8	4.22288e-07	0.501182	0.333	0.075	0.008583
Plxnb2	4.50352e-07	0.390853	0.333	0.073	0.0091534
Tuba4a	4.82124e-07	0.474005	0.444	0.128	0.00979917
Rbpj	4.87246e-07	0.310987	0.389	0.092	0.00990328
Sf3b6	4.98141e-07	-0.744986	0.611	0.816	0.0101247
Mgp	5.04248e-07	-1.3296	0.278	0.714	0.0102488
Hmgn1	5.27217e-07	-0.687532	0.611	0.838	0.0107157
Ppp4c	6.17055e-07	0.641416	0.611	0.242	0.0125417
Psme1	6.20535e-07	0.630062	0.75	0.366	0.0126124
Adam10	6.39154e-07	0.621801	0.583	0.22	0.0129908
Krt15	6.53403e-07	0.747851	0.139	0.012	0.0132804
Rgcc	6.58364e-07	-1.47113	0.056	0.492	0.0133813
Smpdl3a	7.33951e-07	0.48126	0.528	0.184	0.0149176
Rbp1	7.40941e-07	-0.703329	0.167	0.702	0.0150596
Palld	7.77367e-07	-1.03535	0.278	0.639	0.0158
Stom	7.99753e-07	0.264248	0.194	0.027	0.016255
Emb	8.2548e-07	0.523643	0.444	0.133	0.0167779
Ncl	8.38851e-07	-0.70571	0.667	0.843	0.0170497
Lad1	8.46883e-07	0.294201	0.25	0.044	0.0172129
Lrrc8d	8.49637e-07	0.301644	0.194	0.027	0.0172689
Fosl1	8.54504e-07	0.457752	0.25	0.046	0.0173678
Synm	8.97805e-07	-1.08035	0.028	0.465	0.0182479
Dapk1	9.20896e-07	0.294173	0.278	0.053	0.0187172
Plpp2	9.41925e-07	0.267474	0.222	0.034	0.0191446
Bnip3l	9.43294e-07	-1.04907	0.5	0.697	0.0191724
Sparc	9.66441e-07	-1.1954	0.139	0.571	0.0196429
Vamp8	1.06732e-06	0.611106	0.861	0.622	0.0216933
Psmb11	1.07893e-06	-1.71843	0.056	0.487	0.0219292
Akip1	1.12726e-06	0.399258	0.278	0.056	0.0229115
Piga	1.12941e-06	0.366506	0.306	0.065	0.0229552
Ackr4	1.1503e-06	-1.06335	0.083	0.511	0.0233798
Tgfb2	1.17738e-06	0.526473	0.167	0.019	0.0239302
Gm12216	1.20052e-06	-1.27994	0.306	0.661	0.0244006
Ccl5	1.26509e-06	1.31763	0.278	0.058	0.0257129
Pkp4	1.28559e-06	0.663824	0.528	0.208	0.0261296
Limch1	1.4041e-06	-0.973722	0.139	0.576	0.0285383
Psmb10	1.41271e-06	-1.16614	0.472	0.692	0.0287134
Psma7	1.5862e-06	-0.741339	0.778	0.881	0.0322396
Ank3	1.59128e-06	-0.88733	0.194	0.608	0.0323428
Trim2	1.69807e-06	0.581916	0.389	0.111	0.0345133
Cd1d1	1.71595e-06	0.635659	0.389	0.116	0.0348766
Isg20	1.82624e-06	0.618509	0.778	0.385	0.0371183
Fermt1	1.89353e-06	-0.85887	0.083	0.504	0.0384859
Gprc5a	2.1714e-06	0.516805	0.389	0.114	0.0441337
Fosb	2.39756e-06	0.675455	0.972	0.823	0.0487303
Plscr1	2.45751e-06	0.600523	0.556	0.225	0.0499489
