# Supplementary material for: Myc controls a distinct transcriptional program in fetal thymic epithelial cells that determines thymus growth
Source: Nat Commun. 2019 Dec 2;10:5498. doi: 10.1038/s41467-019-13465-y (PMC6889275; doi:10.1038/s41467-019-13465-y)
Supplement: Supplementary file 9 — Supplementary Data 5 [file 41467_2019_13465_MOESM9_ESM.xls]

## Sheet: cTEC decrease WT vs Tg
category	pathwayname	pathwayaccessionidentifier	fdr	pval	ratio	pathwayhitcount	genesinpathway	numberofgenesinpathway	inputnumberofgenes	genesinpathwaysuniverse
C2	REACTOME_3_UTR_MEDIATED_TRANSLATIONAL_REGULATION	M781	4.71e-30	2.43e-34	0.724626	54	EIF3A EIF3F EIF2S2 EIF3C EIF3B EIF3K EIF3E EIF4A1 EIF4B FAU RPS13 RPS27A RPL27 RPL34 RPS8 RPS3 RPL21 RPS15A RPS16 RPL4 RPL29 RPS6 RPL27A RPL23 RPL18A RPLP1 RPS15 RPL15 RPL37 RPL22 RPL36A RPS4X RPS12 RPS18 RPS23 RPL11 RPL12 RPS2 RPL10A RPL6 RPS5 RPS28 RPL13 RPS21 RPL39 RPS9 RPS11 RPL38 RPS17 RPS7 RPL8 RPL37A RPLP2 RPL3	69	775	13366
REACTOME	L13a-mediated translational silencing of Ceruloplasmin expression	R-HSA-156827	2.88e-29	2.98e-33	0.671747	54	EIF3A EIF3F EIF2S2 EIF3C EIF3B EIF3K EIF3E EIF4A1 EIF4B FAU RPS13 RPS27A RPL27 RPL34 RPS8 RPS3 RPL21 RPS15A RPS16 RPL4 RPL29 RPS6 RPL27A RPL23 RPL18A RPLP1 RPS15 RPL15 RPL37 RPL22 RPL36A RPS4X RPS12 RPS18 RPS23 RPL11 RPL12 RPS2 RPL10A RPL6 RPS5 RPS28 RPL13 RPS21 RPL39 RPS9 RPS11 RPL38 RPS17 RPS7 RPL8 RPL37A RPLP2 RPL3	74	775	13366
REACTOME	GTP hydrolysis and joining of the 60S ribosomal subunit	R-HSA-72706	5.03e-29	7.79e-33	0.652543	54	EIF3A EIF3F EIF2S2 EIF3C EIF3B EIF3K EIF3E EIF4A1 EIF4B FAU RPS13 RPS27A RPL27 RPL34 RPS8 RPS3 RPL21 RPS15A RPS16 RPL4 RPL29 RPS6 RPL27A RPL23 RPL18A RPLP1 RPS15 RPL15 RPL37 RPL22 RPL36A RPS4X RPS12 RPS18 RPS23 RPL11 RPL12 RPS2 RPL10A RPL6 RPS5 RPS28 RPL13 RPS21 RPL39 RPS9 RPS11 RPL38 RPS17 RPS7 RPL8 RPL37A RPLP2 RPL3	76	775	13366
REACTOME	Eukaryotic Translation Initiation	R-HSA-72613	7.35e-29	1.78e-32	0.612749	55	EIF3A EIF3F EIF2S2 EIF3C EIF3B EIF3K EIF3E EIF4A1 EIF4EBP1 EIF4B FAU RPS13 RPS27A RPL27 RPL34 RPS8 RPS3 RPL21 RPS15A RPS16 RPL4 RPL29 RPS6 RPL27A RPL23 RPL18A RPLP1 RPS15 RPL15 RPL37 RPL22 RPL36A RPS4X RPS12 RPS18 RPS23 RPL11 RPL12 RPS2 RPL10A RPL6 RPS5 RPS28 RPL13 RPS21 RPL39 RPS9 RPS11 RPL38 RPS17 RPS7 RPL8 RPL37A RPLP2 RPL3	82	775	13366
REACTOME	Eukaryotic Translation Elongation	R-HSA-156842	7.35e-29	1.98e-32	0.786845	49	EEF1B2 EEF1G EEF1D EEF2 FAU RPS13 RPS27A RPL27 RPL34 RPS8 RPS3 RPL21 RPS15A RPS16 RPL4 RPL29 RPS6 RPL27A RPL23 RPL18A RPLP1 RPS15 RPL15 RPL37 RPL22 RPL36A RPS4X RPS12 RPS18 RPS23 RPL11 RPL12 RPS2 RPL10A RPL6 RPS5 RPS28 RPL13 RPS21 RPL39 RPS9 RPS11 RPL38 RPS17 RPS7 RPL8 RPL37A RPLP2 RPL3	58	775	13366
REACTOME	Formation of a pool of free 40S subunits	R-HSA-72689	7.35e-29	2.28e-32	0.714744	51	EIF3A EIF3F EIF3C EIF3B EIF3K EIF3E FAU RPS13 RPS27A RPL27 RPL34 RPS8 RPS3 RPL21 RPS15A RPS16 RPL4 RPL29 RPS6 RPL27A RPL23 RPL18A RPLP1 RPS15 RPL15 RPL37 RPL22 RPL36A RPS4X RPS12 RPS18 RPS23 RPL11 RPL12 RPS2 RPL10A RPL6 RPS5 RPS28 RPL13 RPS21 RPL39 RPS9 RPS11 RPL38 RPS17 RPS7 RPL8 RPL37A RPLP2 RPL3	66	775	13366
C2	REACTOME_TRANSLATION	M8229	8.22e-28	2.97e-31	0.493419	59	EEF1B2 EEF1G EEF1D EEF2 EIF3A EIF3F EIF2S2 EIF3C EIF3B EIF3K EIF3E EIF4A1 EIF4EBP1 EIF4B FAU RPS13 RPS27A RPL27 RPL34 RPS8 RPS3 RPL21 RPS15A RPS16 RPL4 RPL29 RPS6 RPL27A RPL23 RPL18A RPLP1 RPS15 RPL15 RPL37 RPL22 RPL36A RPS4X RPS12 RPS18 RPS23 RPL11 RPL12 RPS2 RPL10A RPL6 RPS5 RPS28 RPL13 RPS21 RPL39 RPS9 RPS11 RPL38 RPS17 RPS7 RPL8 RPL37A RPLP2 RPL3	107	775	13366
C2	REACTOME_PEPTIDE_CHAIN_ELONGATION	M13642	8.77e-28	3.62e-31	0.826632	46	EEF2 FAU RPS13 RPS27A RPL27 RPL34 RPS8 RPS3 RPL21 RPS15A RPS16 RPL4 RPL29 RPS6 RPL27A RPL23 RPL18A RPLP1 RPS15 RPL15 RPL37 RPL22 RPL36A RPS4X RPS12 RPS18 RPS23 RPL11 RPL12 RPS2 RPL10A RPL6 RPS5 RPS28 RPL13 RPS21 RPL39 RPS9 RPS11 RPL38 RPS17 RPS7 RPL8 RPL37A RPLP2 RPL3	52	775	13366
REACTOME	Peptide chain elongation	R-HSA-156902	4.16e-27	1.93e-30	0.778381	46	EEF2 FAU RPS13 RPS27A RPL27 RPL34 RPS8 RPS3 RPL21 RPS15A RPS16 RPL4 RPL29 RPS6 RPL27A RPL23 RPL18A RPLP1 RPS15 RPL15 RPL37 RPL22 RPL36A RPS4X RPS12 RPS18 RPS23 RPL11 RPL12 RPS2 RPL10A RPL6 RPS5 RPS28 RPL13 RPS21 RPL39 RPS9 RPS11 RPL38 RPS17 RPS7 RPL8 RPL37A RPLP2 RPL3	55	775	13366
C2	KEGG_RIBOSOME	M189	9.14e-27	5.15e-30	0.791074	45	FAU RPS13 RPS27A RPL27 RPL34 RPS8 RPS3 RPL21 RPS15A RPS16 RPL4 RPL29 RPS6 RPL27A RPL23 RPL18A RPLP1 RPS15 RPL15 RPL37 RPL22 RPL36A RPS4X RPS12 RPS18 RPS23 RPL11 RPL12 RPS2 RPL10A RPL6 RPS5 RPS28 RPL13 RPS21 RPL39 RPS9 RPS11 RPL38 RPS17 RPS7 RPL8 RPL37A RPLP2 RPL3	53	775	13366
REACTOME	Translation	R-HSA-72766	9.14e-27	5.55e-30	0.455061	59	EEF1B2 EEF1G EEF1D EEF2 EIF3A EIF3F EIF2S2 EIF3C EIF3B EIF3K EIF3E EIF4A1 EIF4EBP1 EIF4B FAU RPS13 RPS27A RPL27 RPL34 RPS8 RPS3 RPL21 RPS15A RPS16 RPL4 RPL29 RPS6 RPL27A RPL23 RPL18A RPLP1 RPS15 RPL15 RPL37 RPL22 RPL36A RPS4X RPS12 RPS18 RPS23 RPL11 RPL12 RPS2 RPL10A RPL6 RPS5 RPS28 RPL13 RPS21 RPL39 RPS9 RPS11 RPL38 RPS17 RPS7 RPL8 RPL37A RPLP2 RPL3	115	775	13366
REACTOME	Selenocysteine synthesis	R-HSA-2408557	9.14e-27	5.66e-30	0.749035	46	FAU PSTK RPS13 RPS27A RPL27 RPL34 RPS8 RPS3 RPL21 RPS15A RPS16 RPL4 RPL29 RPS6 RPL27A RPL23 RPL18A RPLP1 RPS15 RPL15 RPL37 RPL22 RPL36A RPS4X RPS12 RPS18 RPS23 RPL11 RPL12 RPS2 RPL10A RPL6 RPS5 RPS28 RPL13 RPS21 RPL39 RPS9 RPS11 RPL38 RPS17 RPS7 RPL8 RPL37A RPLP2 RPL3	57	775	13366
KEGG	Ribosome, eukaryotes	hsa_M00177	1.33e-26	8.91e-30	0.77535	45	FAU RPS13 RPS27A RPL27 RPL34 RPS8 RPS3 RPL21 RPS15A RPS16 RPL4 RPL29 RPS6 RPL27A RPL23 RPL18A RPLP1 RPS15 RPL15 RPL37 RPL22 RPL36A RPS4X RPS12 RPS18 RPS23 RPL11 RPL12 RPS2 RPL10A RPL6 RPS5 RPS28 RPL13 RPS21 RPL39 RPS9 RPS11 RPL38 RPS17 RPS7 RPL8 RPL37A RPLP2 RPL3	54	775	13366
REACTOME	Viral mRNA Translation	R-HSA-192823	2.12e-26	1.53e-29	0.760199	45	FAU RPS13 RPS27A RPL27 RPL34 RPS8 RPS3 RPL21 RPS15A RPS16 RPL4 RPL29 RPS6 RPL27A RPL23 RPL18A RPLP1 RPS15 RPL15 RPL37 RPL22 RPL36A RPS4X RPS12 RPS18 RPS23 RPL11 RPL12 RPS2 RPL10A RPL6 RPS5 RPS28 RPL13 RPS21 RPL39 RPS9 RPS11 RPL38 RPS17 RPS7 RPL8 RPL37A RPLP2 RPL3	55	775	13366
GO	translational initiation	GO:0006413	2.93e-26	2.27e-29	0.464953	57	EIF3A EIF3F EIF4G2 EIF2S2 EIF3C EIF3B EIF3K EIF3E EIF4A1 EIF4EBP1 EIF4B FAU PCBP2 RPS13 RPS27A RPL27 RPL34 RPS8 RPS3 RPL21 RPS15A RPS16 RPL4 RPL29 RPS6 RPL27A RPL23 RPL18A RPLP1 RPS15 RPL15 RPL37 RPL22 RPL36A RPS4X RPS12 RPS18 RPS23 RPL11 RPL12 RPS2 RPL10A RPL6 RPS5 RPS28 RPL13 RPS21 RPL39 RPS9 RPS11 RPL38 RPS17 RPS7 RPL8 RPL37A RPLP2 RPL3	109	775	13366
REACTOME	Eukaryotic Translation Termination	R-HSA-72764	8.92e-26	7.37e-29	0.717879	45	FAU RPS13 RPS27A RPL27 RPL34 RPS8 RPS3 RPL21 RPS15A RPS16 RPL4 RPL29 RPS6 RPL27A RPL23 RPL18A RPLP1 RPS15 RPL15 RPL37 RPL22 RPL36A RPS4X RPS12 RPS18 RPS23 RPL11 RPL12 RPS2 RPL10A RPL6 RPS5 RPS28 RPL13 RPS21 RPL39 RPS9 RPS11 RPL38 RPS17 RPS7 RPL8 RPL37A RPLP2 RPL3	58	775	13366
REACTOME	Nonsense Mediated Decay (NMD) independent of the Exon Junction Complex (EJC)	R-HSA-975956	2.31e-25	2.02e-28	0.692017	45	FAU RPS13 RPS27A RPL27 RPL34 RPS8 RPS3 RPL21 RPS15A RPS16 RPL4 RPL29 RPS6 RPL27A RPL23 RPL18A RPLP1 RPS15 RPL15 RPL37 RPL22 RPL36A RPS4X RPS12 RPS18 RPS23 RPL11 RPL12 RPS2 RPL10A RPL6 RPS5 RPS28 RPL13 RPS21 RPL39 RPS9 RPS11 RPL38 RPS17 RPS7 RPL8 RPL37A RPLP2 RPL3	60	775	13366
GO	SRP-dependent cotranslational protein targeting to membrane	GO:0006614	5.82e-25	5.41e-28	0.667824	45	FAU RPS13 RPS27A RPL27 RPL34 RPS8 RPS3 RPL21 RPS15A RPS16 RPL4 RPL29 RPS6 RPL27A RPL23 RPL18A RPLP1 RPS15 RPL15 RPL37 RPL22 RPL36A RPS4X RPS12 RPS18 RPS23 RPL11 RPL12 RPS2 RPL10A RPL6 RPS5 RPS28 RPL13 RPS21 RPL39 RPS9 RPS11 RPL38 RPS17 RPS7 RPL8 RPL37A RPLP2 RPL3	62	775	13366
REACTOME	Selenoamino acid metabolism	R-HSA-2408522	7.47e-25	7.32e-28	0.554517	49	DARS FAU IARS MAT1A PSTK RPS13 RPS27A RPL27 RPL34 RPS8 RPS3 RPL21 RPS15A RPS16 RPL4 RPL29 RPS6 RPL27A RPL23 RPL18A RPLP1 RPS15 RPL15 RPL37 RPL22 RPL36A RPS4X RPS12 RPS18 RPS23 RPL11 RPL12 RPS2 RPL10A RPL6 RPS5 RPS28 RPL13 RPS21 RPL39 RPS9 RPS11 RPL38 RPS17 RPS7 RPL8 RPL37A RPLP2 RPL3	80	775	13366
C2	REACTOME_INFLUENZA_VIRAL_RNA_TRANSCRIPTION_AND_REPLICATION	M7636	1.22e-24	1.26e-27	0.618488	46	FAU POLR2H RPS13 RPS27A RPL27 RPL34 RPS8 RPS3 RPL21 RPS15A RPS16 RPL4 RPL29 RPS6 RPL27A RPL23 RPL18A RPLP1 RPS15 RPL15 RPL37 RPL22 RPL36A RPS4X RPS12 RPS18 RPS23 RPL11 RPL12 RPS2 RPL10A RPL6 RPS5 RPS28 RPL13 RPS21 RPL39 RPS9 RPS11 RPL38 RPS17 RPS7 RPL8 RPL37A RPLP2 RPL3	68	775	13366
GO	serine family amino acid metabolic process	GO:0009069	2.85e-24	3.09e-27	0.490404	51	AHCYL1 FAU PHGDH PSTK RPS13 RPS27A RPL27 RPL34 RPS8 RPS3 RPL21 RPS15A RPS16 RPL4 RPL29 RPS6 RPL27A RPL23 RPL18A RPLP1 RPS15 RPL15 RPL37 RPL22 RPL36A RPS4X RPS12 RPS18 RPS23 RPL11 RPL12 RPS2 RPL10A RPL6 RPS5 RPS28 RPL13 RPS21 RPL39 RPS9 RPS11 RPL38 RPS17 RPS7 RPL8 RPL37A RPLP2 RPL3 SERINC5 SHMT1 SHMT2	93	775	13366
GO	cytosolic ribosome	GO:0022626	4.25e-24	4.83e-27	0.542017	48	FAU NAA10 RPS13 RPS27A RPL27 RPL34 RPS8 RPS3 RPL21 RSL1D1 RPS15A RPS16 RPL4 RPL29 RPL7L1 RPS6 RPL27A RPL23 RPL18A RPLP1 RPS15 RPL15 RPL37 RPL22 RPL36A RPS4X RPS12 RPS18 RPS23 RPL11 RPL12 RPS2 RPL10A RPL6 RPS5 RPS28 RPL13 RPS21 RPL39 RPS9 RPS11 RPL38 RPS17 RPS7 RPL8 RPL37A RPLP2 RPL3	80	775	13366
GO	cotranslational protein targeting to membrane	GO:0006613	1.16e-23	1.37e-26	0.594191	45	FAU RPS13 RPS27A RPL27 RPL34 RPS8 RPS3 RPL21 RPS15A RPS16 RPL4 RPL29 RPS6 RPL27A RPL23 RPL18A RPLP1 RPS15 RPL15 RPL37 RPL22 RPL36A RPS4X RPS12 RPS18 RPS23 RPL11 RPL12 RPS2 RPL10A RPL6 RPS5 RPS28 RPL13 RPS21 RPL39 RPS9 RPS11 RPL38 RPS17 RPS7 RPL8 RPL37A RPLP2 RPL3	69	775	13366
GO	establishment of protein localization to endoplasmic reticulum	GO:0072599	1.41e-23	1.75e-26	0.563639	46	FAU RAB3GAP2 RPS13 RPS27A RPL27 RPL34 RPS8 RPS3 RPL21 RPS15A RPS16 RPL4 RPL29 RPS6 RPL27A RPL23 RPL18A RPLP1 RPS15 RPL15 RPL37 RPL22 RPL36A RPS4X RPS12 RPS18 RPS23 RPL11 RPL12 RPS2 RPL10A RPL6 RPS5 RPS28 RPL13 RPS21 RPL39 RPS9 RPS11 RPL38 RPS17 RPS7 RPL8 RPL37A RPLP2 RPL3	74	775	13366
GO	protein targeting to ER	GO:0045047	1.65e-23	2.13e-26	0.584874	45	FAU RPS13 RPS27A RPL27 RPL34 RPS8 RPS3 RPL21 RPS15A RPS16 RPL4 RPL29 RPS6 RPL27A RPL23 RPL18A RPLP1 RPS15 RPL15 RPL37 RPL22 RPL36A RPS4X RPS12 RPS18 RPS23 RPL11 RPL12 RPS2 RPL10A RPL6 RPS5 RPS28 RPL13 RPS21 RPL39 RPS9 RPS11 RPL38 RPS17 RPS7 RPL8 RPL37A RPLP2 RPL3	70	775	13366
GO	nuclear-transcribed mRNA catabolic process, nonsense-mediated decay	GO:0000184	1.95e-23	2.62e-26	0.492579	49	EIF3E EXOSC10 FAU PARN PNRC2 RPS13 RPS27A RPL27 RPL34 RPS8 RPS3 RPL21 RPS15A RPS16 RPL4 RPL29 RPS6 RPL27A RPL23 RPL18A RPLP1 RPS15 RPL15 RPL37 RPL22 RPL36A RPS4X RPS12 RPS18 RPS23 RPL11 RPL12 RPS2 RPL10A RPL6 RPS5 RPS28 RPL13 RPS21 RPL39 RPS9 RPS11 RPL38 RPS17 RPS7 RPL8 RPL37A RPLP2 RPL3	89	775	13366
REACTOME	rRNA processing in the nucleus and cytosol	R-HSA-8868773	2.61e-23	3.63e-26	0.365375	58	DIMT1 EXOSC4 EXOSC10 FAU FBL IMP4 NAT10 NOP10 NOL6 NOB1 NOP56 RCL1 RPS13 RPS27A RPL27 RPL34 RPS8 RPS3 RPL21 RPS15A RPS16 RPL4 RPL29 RPS6 RPL27A RPL23 RPL18A RPLP1 RPS15 RPL15 RPL37 RPL22 RPL36A RPS4X RPS12 RPS18 RPS23 RPL11 RPL12 RPS2 RPL10A RPL6 RPS5 RPS28 RPL13 RPS21 RPL39 RPS9 RPS11 RPL38 RPS17 RPS7 RPL8 RPL37A RPLP2 RPL3 XRN2 WDR43	137	775	13366
C2	REACTOME_NONSENSE_MEDIATED_DECAY_ENHANCED_BY_THE_EXON_JUNCTION_COMPLEX	M1067	3.49e-23	5.04e-26	0.567017	45	FAU RPS13 RPS27A RPL27 RPL34 RPS8 RPS3 RPL21 RPS15A RPS16 RPL4 RPL29 RPS6 RPL27A RPL23 RPL18A RPLP1 RPS15 RPL15 RPL37 RPL22 RPL36A RPS4X RPS12 RPS18 RPS23 RPL11 RPL12 RPS2 RPL10A RPL6 RPS5 RPS28 RPL13 RPS21 RPL39 RPS9 RPS11 RPL38 RPS17 RPS7 RPL8 RPL37A RPLP2 RPL3	72	775	13366
REACTOME	rRNA processing	R-HSA-72312	3.58e-23	5.36e-26	0.351739	59	DIMT1 ELAC2 EXOSC4 EXOSC10 FAU FBL IMP4 NAT10 NOP10 NOL6 NOB1 NOP56 RCL1 RPS13 RPS27A RPL27 RPL34 RPS8 RPS3 RPL21 RPS15A RPS16 RPL4 RPL29 RPS6 RPL27A RPL23 RPL18A RPLP1 RPS15 RPL15 RPL37 RPL22 RPL36A RPS4X RPS12 RPS18 RPS23 RPL11 RPL12 RPS2 RPL10A RPL6 RPS5 RPS28 RPL13 RPS21 RPL39 RPS9 RPS11 RPL38 RPS17 RPS7 RPL8 RPL37A RPLP2 RPL3 XRN2 WDR43	144	775	13366
C2	REACTOME_SRP_DEPENDENT_COTRANSLATIONAL_PROTEIN_TARGETING_TO_MEMBRANE	M567	4.97e-23	7.69e-26	0.558455	45	FAU RPS13 RPS27A RPL27 RPL34 RPS8 RPS3 RPL21 RPS15A RPS16 RPL4 RPL29 RPS6 RPL27A RPL23 RPL18A RPLP1 RPS15 RPL15 RPL37 RPL22 RPL36A RPS4X RPS12 RPS18 RPS23 RPL11 RPL12 RPS2 RPL10A RPL6 RPS5 RPS28 RPL13 RPS21 RPL39 RPS9 RPS11 RPL38 RPS17 RPS7 RPL8 RPL37A RPLP2 RPL3	73	775	13366
REACTOME	Nonsense-Mediated Decay (NMD)	R-HSA-927802	1.27e-22	2.02e-25	0.517017	46	FAU PNRC2 RPS13 RPS27A RPL27 RPL34 RPS8 RPS3 RPL21 RPS15A RPS16 RPL4 RPL29 RPS6 RPL27A RPL23 RPL18A RPLP1 RPS15 RPL15 RPL37 RPL22 RPL36A RPS4X RPS12 RPS18 RPS23 RPL11 RPL12 RPS2 RPL10A RPL6 RPS5 RPS28 RPL13 RPS21 RPL39 RPS9 RPS11 RPL38 RPS17 RPS7 RPL8 RPL37A RPLP2 RPL3	80	775	13366
GO	viral gene expression	GO:0019080	1.41e-22	2.32e-25	0.442017	50	EIF3A EIF3F EIF3B FAU NUP210 PCBP2 RPS13 RPS27A RPL27 RPL34 RPS8 RPS3 RPL21 RPS15A RPS16 RPL4 RPL29 RPS6 RPL27A RPL23 RPL18A RPLP1 RPS15 RPL15 RPL37 RPL22 RPL36A RPS4X RPS12 RPS18 RPS23 RPL11 RPL12 RPS2 RPL10A RPL6 RPS5 RPS28 RPL13 RPS21 RPL39 RPS9 RPS11 RPL38 RPS17 RPS7 RPL8 RPL37A RPLP2 RPL3	100	775	13366
REACTOME	SRP-dependent cotranslational protein targeting to membrane	R-HSA-1799339	1.55e-22	2.65e-25	0.534122	45	FAU RPS13 RPS27A RPL27 RPL34 RPS8 RPS3 RPL21 RPS15A RPS16 RPL4 RPL29 RPS6 RPL27A RPL23 RPL18A RPLP1 RPS15 RPL15 RPL37 RPL22 RPL36A RPS4X RPS12 RPS18 RPS23 RPL11 RPL12 RPS2 RPL10A RPL6 RPS5 RPS28 RPL13 RPS21 RPL39 RPS9 RPS11 RPL38 RPS17 RPS7 RPL8 RPL37A RPLP2 RPL3	76	775	13366
GO	viral transcription	GO:0019083	1.71e-22	3e-25	0.509918	46	FAU NUP210 RPS13 RPS27A RPL27 RPL34 RPS8 RPS3 RPL21 RPS15A RPS16 RPL4 RPL29 RPS6 RPL27A RPL23 RPL18A RPLP1 RPS15 RPL15 RPL37 RPL22 RPL36A RPS4X RPS12 RPS18 RPS23 RPL11 RPL12 RPS2 RPL10A RPL6 RPS5 RPS28 RPL13 RPS21 RPL39 RPS9 RPS11 RPL38 RPS17 RPS7 RPL8 RPL37A RPLP2 RPL3	81	775	13366
REACTOME	Major pathway of rRNA processing in the nucleolus and cytosol	R-HSA-6791226	1.97e-22	3.57e-25	0.371705	55	EXOSC4 EXOSC10 FAU FBL IMP4 NOL6 NOB1 NOP56 RCL1 RPS13 RPS27A RPL27 RPL34 RPS8 RPS3 RPL21 RPS15A RPS16 RPL4 RPL29 RPS6 RPL27A RPL23 RPL18A RPLP1 RPS15 RPL15 RPL37 RPL22 RPL36A RPS4X RPS12 RPS18 RPS23 RPL11 RPL12 RPS2 RPL10A RPL6 RPS5 RPS28 RPL13 RPS21 RPL39 RPS9 RPS11 RPL38 RPS17 RPS7 RPL8 RPL37A RPLP2 RPL3 XRN2 WDR43	128	775	13366
C2	REACTOME_INFLUENZA_LIFE_CYCLE	M4669	7.23e-22	1.34e-24	0.432017	49	CANX CLTC FAU NUP210 POLR2H RPS13 RPS27A RPL27 RPL34 RPS8 RPS3 RPL21 RPS15A RPS16 RPL4 RPL29 RPS6 RPL27A RPL23 RPL18A RPLP1 RPS15 RPL15 RPL37 RPL22 RPL36A RPS4X RPS12 RPS18 RPS23 RPL11 RPL12 RPS2 RPL10A RPL6 RPS5 RPS28 RPL13 RPS21 RPL39 RPS9 RPS11 RPL38 RPS17 RPS7 RPL8 RPL37A RPLP2 RPL3	100	775	13366
KEGG	Ribosome	ko03010	1.46e-21	2.79e-24	0.436862	48	FAU MRPS10 MRPL28 MRPL23 RPS13 RPS27A RPL27 RPL34 RPS8 RPS3 RPL21 RPS15A RPS16 RPL4 RPL29 RPS6 RPL27A RPL23 RPL18A RPLP1 RPS15 RPL15 RPL37 RPL22 RPL36A RPS4X RPS12 RPS18 RPS23 RPL11 RPL12 RPS2 RPL10A RPL6 RPS5 RPS28 RPL13 RPS21 RPL39 RPS9 RPS11 RPL38 RPS17 RPS7 RPL8 RPL37A RPLP2 RPL3	97	775	13366
GO	mRNA catabolic process	GO:0006402	1.86e-21	3.68e-24	0.296668	61	CNOT7 CSDE1 DHX34 EDC3 EXOSC4 EIF3E EIF4A1 EXOSC10 EIF4B FAU KHSRP NUDT16 PARN PNRC2 RPS13 RPS27A RPL27 RPL34 RPS8 RPS3 RPL21 RPS15A RPS16 RPL4 RPL29 RPS6 RPL27A RPL23 RPL18A RPLP1 RPS15 RPL15 RPL37 RPL22 RPL36A RPS4X RPS12 RPS18 RPS23 RPL11 RPL12 RPS2 RPL10A RPL6 RPS5 RPS28 RPL13 RPS21 RPL39 RPS9 RPS11 RPL38 RPS17 RPS7 RPL8 RPL37A RPLP2 RPL3 SAMD4B WDR61 ZHX2	172	775	13366
GO	alpha-amino acid metabolic process	GO:1901605	1.86e-21	3.74e-24	0.228839	74	AASDHPPT ACAT1 ALDH4A1 ALDH5A1 AHCYL1 BLMH CAD CPS1 DDAH1 DTD1 EGLN1 FAU FPGS GOT2 HMGCL MAT1A MCCC2 NIT2 NOS1 OGDH PHGDH PLOD2 PRODH PSTK PYCR2 RPS13 RPS27A RPL27 RPL34 RPS8 RPS3 RPL21 RPS15A RPS16 RPL4 RPL29 RPS6 RPL27A RPL23 RPL18A RPLP1 RPS15 RPL15 RPL37 RPL22 RPL36A RPS4X RPS12 RPS18 RPS23 RPL11 RPL12 RPS2 RPL10A RPL6 RPS5 RPS28 RPL13 RPS21 RPL39 RPS9 RPS11 RPL38 RPS17 RPS7 RPL8 RPL37A RPLP2…	258	775	13366
GO	protein localization to endoplasmic reticulum	GO:0070972	1.98e-21	4.09e-24	0.447393	47	BCAP29 FAU RAB3GAP2 RPS13 RPS27A RPL27 RPL34 RPS8 RPS3 RPL21 RPS15A RPS16 RPL4 RPL29 RPS6 RPL27A RPL23 RPL18A RPLP1 RPS15 RPL15 RPL37 RPL22 RPL36A RPS4X RPS12 RPS18 RPS23 RPL11 RPL12 RPS2 RPL10A RPL6 RPS5 RPS28 RPL13 RPS21 RPL39 RPS9 RPS11 RPL38 RPS17 RPS7 RPL8 RPL37A RPLP2 RPL3	93	775	13366
GO	RNA catabolic process	GO:0006401	2.81e-21	5.94e-24	0.273623	64	CNOT7 CSDE1 DHX34 EDC3 EXOSC4 EIF3E EIF4A1 EXOSC10 EIF4B FAU KHSRP NUDT16 PARN PABPC4 PNRC2 RPS13 RPS27A RPL27 RPL34 RPS8 RPS3 RPL21 RPS15A RPS16 RPL4 RPL29 RPS6 RPL27A RPL23 RPL18A RPLP1 RPS15 RPL15 RPL37 RPL22 RPL36A RPS4X RPS12 RPS18 RPS23 RPL11 RPL12 RPS2 RPL10A RPL6 RPS5 RPS28 RPL13 RPS21 RPL39 RPS9 RPS11 RPL38 RPS17 RPS7 RPL8 RPL37A RPLP2 RPL3 SAMD4B SND1 WDR61 XRN2 ZHX2	193	775	13366
REACTOME	Influenza Life Cycle	R-HSA-168255	4.48e-21	9.71e-24	0.404281	49	CANX CLTC FAU NUP210 POLR2H RPS13 RPS27A RPL27 RPL34 RPS8 RPS3 RPL21 RPS15A RPS16 RPL4 RPL29 RPS6 RPL27A RPL23 RPL18A RPLP1 RPS15 RPL15 RPL37 RPL22 RPL36A RPS4X RPS12 RPS18 RPS23 RPL11 RPL12 RPS2 RPL10A RPL6 RPS5 RPS28 RPL13 RPS21 RPL39 RPS9 RPS11 RPL38 RPS17 RPS7 RPL8 RPL37A RPLP2 RPL3	106	775	13366
REACTOME	Influenza Viral RNA Transcription and Replication	R-HSA-168273	7.25e-21	1.61e-23	0.426553	47	FAU NUP210 POLR2H RPS13 RPS27A RPL27 RPL34 RPS8 RPS3 RPL21 RPS15A RPS16 RPL4 RPL29 RPS6 RPL27A RPL23 RPL18A RPLP1 RPS15 RPL15 RPL37 RPL22 RPL36A RPS4X RPS12 RPS18 RPS23 RPL11 RPL12 RPS2 RPL10A RPL6 RPS5 RPS28 RPL13 RPS21 RPL39 RPS9 RPS11 RPL38 RPS17 RPS7 RPL8 RPL37A RPLP2 RPL3	97	775	13366
GO	nuclear-transcribed mRNA catabolic process	GO:0000956	8.07e-21	1.83e-23	0.304517	58	CNOT7 CSDE1 DHX34 EDC3 EXOSC4 EIF3E EIF4A1 EXOSC10 EIF4B FAU PARN PNRC2 RPS13 RPS27A RPL27 RPL34 RPS8 RPS3 RPL21 RPS15A RPS16 RPL4 RPL29 RPS6 RPL27A RPL23 RPL18A RPLP1 RPS15 RPL15 RPL37 RPL22 RPL36A RPS4X RPS12 RPS18 RPS23 RPL11 RPL12 RPS2 RPL10A RPL6 RPS5 RPS28 RPL13 RPS21 RPL39 RPS9 RPS11 RPL38 RPS17 RPS7 RPL8 RPL37A RPLP2 RPL3 SAMD4B WDR61	160	775	13366
REACTOME	Influenza Infection	R-HSA-168254	4.96e-20	1.15e-22	0.371842	49	CANX CLTC FAU NUP210 POLR2H RPS13 RPS27A RPL27 RPL34 RPS8 RPS3 RPL21 RPS15A RPS16 RPL4 RPL29 RPS6 RPL27A RPL23 RPL18A RPLP1 RPS15 RPL15 RPL37 RPL22 RPL36A RPS4X RPS12 RPS18 RPS23 RPL11 RPL12 RPS2 RPL10A RPL6 RPS5 RPS28 RPL13 RPS21 RPL39 RPS9 RPS11 RPL38 RPS17 RPS7 RPL8 RPL37A RPLP2 RPL3	114	775	13366
GO	multi-organism metabolic process	GO:0044033	5.42e-20	1.29e-22	0.358684	50	EIF3A EIF3F EIF3B FAU NUP210 PCBP2 RPS13 RPS27A RPL27 RPL34 RPS8 RPS3 RPL21 RPS15A RPS16 RPL4 RPL29 RPS6 RPL27A RPL23 RPL18A RPLP1 RPS15 RPL15 RPL37 RPL22 RPL36A RPS4X RPS12 RPS18 RPS23 RPL11 RPL12 RPS2 RPL10A RPL6 RPS5 RPS28 RPL13 RPS21 RPL39 RPS9 RPS11 RPL38 RPS17 RPS7 RPL8 RPL37A RPLP2 RPL3	120	775	13366
GO	cellular amino acid metabolic process	GO:0006520	6.12e-19	1.48e-21	0.174312	82	AASDHPPT ACAT1 AARS2 ALDH4A1 ALDH5A1 AHCYL1 ACY1 BLMH CAD CPS1 DARS DDAH1 DTD1 EGLN1 FAU FARSA FPGS GGT5 GOT2 IARS HMGCL MAT1A MCCC2 NIT2 NOS1 OGDH PHGDH PLOD2 PRODH PSTK PYCR2 RPS13 RPS27A RPL27 RPL34 RPS8 RPS3 RPL21 RPS15A RPS16 RPL4 RPL29 RPS6 RPL27A RPL23 RPL18A RPLP1 RPS15 RPL15 RPL37 RPL22 RPL36A RPS4X RPS12 RPS18 RPS23 RPL11 RPL12 RPS2 RPL10A RPL6 RPS5 RPS28 RPL13 RPS21 RPL39 RPS9 RPS11 RP…	353	775	13366
C2	HSIAO_HOUSEKEEPING_GENES	M11197	1.28e-18	3.18e-21	0.183396	77	ALDOA C1QBP CAPN2 CANX CD63 CCT4 CETN2 CLTC COX7C DDB1 EEF1B2 EEF1G EEF1D EEF2 ECHS1 EIF3F EIF4G2 ENO1 EIF3E EIF4A1 FBL FKBP4 GAPDH GSTP1 HNRNPA1 IRAK1 LASP1 NAP1L1 NCL NONO NPC2 PCBP2 PGAM1 PGK1 PRDX6 RPS27A RPL27 RPL34 RPS8 RPS3 RPL21 RPS15A RPS16 RPL4 RPL29 RPS6 RPL27A RPL23 RPL18A RPLP1 RPS15 RPL36A RPS18 RPS23 RPL11 RPL12 RPS2 RPL10A RPL6 RPS5 RPS28 RPL13 RPS21 RPL39 RPS9 RPS11 RPL38 RPS17 R…	319	775	13366
GO	rRNA processing	GO:0006364	4.83e-18	1.22e-20	0.233883	61	DIMT1 EXOSC4 EXOSC10 FAU FBL IMP4 NAT10 NOP10 NOL6 NOB1 NOP56 RCL1 RPS13 RPS27A RPL27 RPL34 RPS8 RRS1 RPS3 RPL21 RSL1D1 RPS15A RPS16 RPL4 RPL29 RPL7L1 RPS6 RPL27A RPL23 RPL18A RPLP1 RPS15 RPL15 RPL37 RPL22 RPL36A RPS4X RPS12 RPS18 RPS23 RPL11 RPL12 RPS2 RPL10A RPL6 RPS5 RPS28 RPL13 RPS21 RPL39 RPS9 RPS11 RPL38 RPS17 RPS7 RPL8 RPL37A RPLP2 RPL3 XRN2 WDR43	209	775	13366
GO	rRNA metabolic process	GO:0016072	6.68e-18	1.72e-20	0.217879	64	CD3EAP DIMT1 EXOSC4 EXOSC10 FAU FBL IMP4 NAT10 NOP10 NOL6 NIFK NOB1 NOP56 POLR1B RCL1 RPS13 RPS27A RPL27 RPL34 RPS8 RRS1 RPS3 RPL21 RSL1D1 RPS15A RPS16 RPL4 RPL29 RPL7L1 RPS6 RPL27A RPL23 RPL18A RPLP1 RPS15 RPL15 RPL37 RPL22 RPL36A RPS4X RPS12 RPS18 RPS23 RPL11 RPL12 RPS2 RPL10A RPL6 RPS5 RPS28 RPL13 RPS21 RPL39 RPS9 RPS11 RPL38 RPS17 RPS7 RPL8 RPL37A RPLP2 RPL3 XRN2 WDR43	232	775	13366
GO	ribosomal subunit	GO:0044391	7.51e-18	1.98e-20	0.293741	51	FAU MRPS10 MRPL43 MRPL28 MRPL23 RPS13 RPS27A RPL27 RPL34 RPS8 RPS3 RPL21 RSL1D1 RPS15A RPS16 RPL4 RPL29 RPL7L1 RPS6 RPL27A RPL23 RPL18A RPLP1 RPS15 RPL15 RPL37 RPL22 RPL36A RPS4X RPS12 RPS18 RPS23 RPL11 RPL12 RPS2 RPL10A RPL6 RPS5 RPS28 RPL13 RPS21 RPL39 RPS9 RPS11 RPL38 RPS17 RPS7 RPL8 RPL37A RPLP2 RPL3	145	775	13366
GO	translation	GO:0006412	1.01e-17	2.71e-20	0.166107	80	AARS2 CHCHD1 DARS EEF1B2 EEF1G EEF1D EEF2 EIF3A EIF3F EIF4G2 EIF2S2 EIF3C EIF3B EIF3K EIF3E EIF4A1 EIF4EBP1 EIF4B FAU FARSA IARS MRPS10 MRPL43 MRPL28 MRPL23 NDUFA7 PCBP2 PABPC4 PTCD3 PSTK RPS13 RPS27A RPL27 RPL34 RPS8 RPS3 RPL21 RSL1D1 RPS15A RPS16 RPL4 RPL29 RPL7L1 RPS6 RPL27A RPL23 RPL18A RPLP1 RPS15 RPL15 RPL37 RPL22 RPL36A RPS4X RPS12 RPS18 RPS23 RPL11 RPL12 RPS2 RPL10A RPL6 RPS5 RPS28 RPL13 …	357	775	13366
GO	ribosome	GO:0005840	1.14e-17	3.13e-20	0.242535	58	CANX CHCHD1 EEF2 FAU MRPS10 MRPL43 MRPL28 MRPL23 NAA10 NDUFA7 NCK1 PTCD3 RPS13 RPS27A RPL27 RPL34 RPS8 RPS3 RPL21 RSL1D1 RPS15A RPS16 RPL4 RPL29 RPL7L1 RPS6 RPL27A RPL23 RPL18A RPLP1 RPS15 RPL15 RPL37 RPL22 RPL36A RPS4X RPS12 RPS18 RPS23 RPL11 RPL12 RPS2 RPL10A RPL6 RPS5 RPS28 RPL13 RPS21 RPL39 RPS9 RPS11 RPL38 RPS17 RPS7 RPL8 RPL37A RPLP2 RPL3	193	775	13366
GO	ribosome biogenesis	GO:0042254	1.8e-17	5.02e-20	0.199709	67	C1QBP DIMT1 EXOSC4 EXOSC10 FAU FBL GNL3 IMP4 MALSU1 NAT10 NOP10 NOL6 NOC2L NIP7 NOB1 NOP56 PPAN RCL1 RPS13 RPS27A RPL27 RPL34 RPS8 RRS1 RPS3 RPL21 RSL1D1 RPS15A RPS16 RPL4 RPL29 RPL7L1 RPS6 RPL27A RPL23 RPL18A RPLP1 RPS15 RPL15 RPL37 RPL22 RPL36A RPS4X RPS12 RPS18 RPS23 RPL11 RPL12 RPS2 RPL10A RPL6 RPS5 RPS28 RPL13 RPS21 RPL39 RPS9 RPS11 RPL38 RPS17 RPS7 RPL8 RPL37A RPLP2 RPL3 XRN2 WDR43	260	775	13366
C2	REACTOME_ACTIVATION_OF_THE_MRNA_UPON_BINDING_OF_THE_CAP_BINDING_COMPLEX_AND_EIFS_AND_SUBSEQUENT_BINDING_TO_43S	M721	1.84e-17	5.22e-20	0.680112	31	EIF3A EIF3F EIF2S2 EIF3C EIF3B EIF3K EIF3E EIF4A1 EIF4EBP1 EIF4B FAU RPS13 RPS27A RPS8 RPS3 RPS15A RPS16 RPS6 RPS15 RPS4X RPS12 RPS18 RPS23 RPS2 RPS5 RPS28 RPS21 RPS9 RPS11 RPS17 RPS7	42	775	13366
GO	RNA binding	GO:0003723	2.65e-17	7.67e-20	0.0777103	184	AARS2 AGFG1 ALDOA AHCYL1 ANXA7 ASCC1 C1QBP CAPRIN1 CARHSP1 CANX CCT5 CCT4 CD3EAP CNBP CLUH CNOT7 CHCHD1 CLTC CLNS1A CSDE1 DHX34 DARS DIMT1 EEF1B2 EEF1G DSP EDC3 EEF1D EEF2 EIF3A ELAC2 EIF3F EIF4G2 EIF2S2 EXOSC4 EIF3C EIF3B ENO1 EIF3K EIF3E EIF4A1 EXOSC10 EIF4B FAU FBL FARSA FAM120A FKBP4 FNDC3A FLNB G3BP1 GNL3 GOT2 HDGF HSPA9 HNRNPH2 HNRNPUL1 IARS HNRNPA1 IMPDH2 IMP4 KHSRP LACTB2 LRPPRC LRRC59 ME…	1356	775	13366
GO	cytosolic part	GO:0044445	4.31e-17	1.27e-19	0.232017	58	CCT5 CCT4 FADD ENO1 FAU IDE HPS3 IKBKB MMS19 NAA10 PFKL RPS13 RPS27A RPL27 RPL34 RPS8 RPS3 RPL21 RSL1D1 RPS15A RPS16 RPL4 RPL29 RPL7L1 RPS6 RPL27A RPL23 RPL18A RPLP1 RPS15 RPL15 RPL37 RPL22 RPL36A RPS4X RPS12 RPS18 RPS23 RPL11 RPL12 RPS2 RPL10A RPL6 RPS5 RPS28 RPL13 RPS21 RPL39 RPS9 RPS11 RPL38 RPS17 RPS7 RPL8 RPL37A RPLP2 RPL3 UCHL5	200	775	13366
GO	protein targeting to membrane	GO:0006612	4.61e-17	1.38e-19	0.319066	46	FAU NFASC RPS13 RPS27A RPL27 RPL34 RPS8 RPS3 RPL21 RPS15A RPS16 RPL4 RPL29 RPS6 RPL27A RPL23 RPL18A RPLP1 RPS15 RPL15 RPL37 RPL22 RPL36A RPS4X RPS12 RPS18 RPS23 RPL11 RPL12 RPS2 RPL10A RPL6 RPS5 RPS28 RPL13 RPS21 RPL39 RPS9 RPS11 RPL38 RPS17 RPS7 RPL8 RPL37A RPLP2 RPL3	122	775	13366
GO	structural constituent of ribosome	GO:0003735	5.17e-17	1.59e-19	0.259382	53	FAU MRPL43 MRPL28 MRPL23 NDUFA7 RPS13 RPS27A RPL27 RPL34 RPS8 RPS3 RPL21 RPS15A RPS16 RPL4 RPL29 RPL7L1 RPS6 RPL27A RPL23 RPL18A RPLP1 RPS15 RPL15 RPL37 RPL22 RPL36A RPS4X RPS12 RPS18 RPS23 RPL11 RPL12 RPS2 RPL10A RPL6 RPS5 RPS28 RPL13 RPS21 RPL39 RPS9 RPS11 RPL38 RPS17 RPS7 RPL8 RPL37A RPLP2 RPL3 SLC25A27 SLC25A4 SLC25A19	167	775	13366
GO	peptide biosynthetic process	GO:0043043	5.17e-17	1.6e-19	0.156303	81	AARS2 CHCHD1 DARS EEF1B2 EEF1G EEF1D EEF2 EIF3A EIF3F EIF4G2 EIF2S2 EIF3C EIF3B EIF3K EIF3E EIF4A1 EIF4EBP1 EIF4B FAU FARSA GGT5 IARS MRPS10 MRPL43 MRPL28 MRPL23 NDUFA7 PCBP2 PABPC4 PTCD3 PSTK RPS13 RPS27A RPL27 RPL34 RPS8 RPS3 RPL21 RSL1D1 RPS15A RPS16 RPL4 RPL29 RPL7L1 RPS6 RPL27A RPL23 RPL18A RPLP1 RPS15 RPL15 RPL37 RPL22 RPL36A RPS4X RPS12 RPS18 RPS23 RPL11 RPL12 RPS2 RPL10A RPL6 RPS5 RPS28 R…	378	775	13366
REACTOME	Activation of the mRNA upon binding of the cap-binding complex and eIFs, and subsequent binding to 43S	R-HSA-72662	1.1e-16	3.46e-19	0.61593	31	EIF3A EIF3F EIF2S2 EIF3C EIF3B EIF3K EIF3E EIF4A1 EIF4EBP1 EIF4B FAU RPS13 RPS27A RPS8 RPS3 RPS15A RPS16 RPS6 RPS15 RPS4X RPS12 RPS18 RPS23 RPS2 RPS5 RPS28 RPS21 RPS9 RPS11 RPS17 RPS7	46	775	13366
GO	ribonucleoprotein complex biogenesis	GO:0022613	1.15e-16	3.67e-19	0.149	83	C1QBP CNOT7 CLNS1A DIMT1 EDC3 EIF3A EIF3F EXOSC4 EIF3C EIF3B EIF3K EIF3E EXOSC10 EIF4B FAU FBL GEMIN8 GNL3 IMP4 LIMD1 MALSU1 NAT10 NOP10 NOL6 NOC2L NIP7 NOB1 NOP56 PPAN PRMT7 RCL1 RPS13 RPS27A RPL27 RPL34 RPS8 RRS1 RPS3 RPL21 RSL1D1 RPS15A RPS16 RPL4 RPL29 RPL7L1 RPS6 RPL27A RPL23 RPL18A RPLP1 RPS15 RPL15 RPL37 RPL22 RPL36A RPS4X RPS12 RPS18 RPS23 RPL11 RPL12 RPS2 RPL10A RPL6 RPS5 RPS28 RPL13 RPS…	401	775	13366
C2	REACTOME_METABOLISM_OF_MRNA	M19283	1.42e-16	4.61e-19	0.250157	53	CNOT7 EDC3 EXOSC4 EIF4A1 EIF4B FAU KHSRP PARN PSMD11 RPS13 RPS27A RPL27 RPL34 RPS8 RPS3 RPL21 RPS15A RPS16 RPL4 RPL29 RPS6 RPL27A RPL23 RPL18A RPLP1 RPS15 RPL15 RPL37 RPL22 RPL36A RPS4X RPS12 RPS18 RPS23 RPL11 RPL12 RPS2 RPL10A RPL6 RPS5 RPS28 RPL13 RPS21 RPL39 RPS9 RPS11 RPL38 RPS17 RPS7 RPL8 RPL37A RPLP2 RPL3	172	775	13366
C2	REACTOME_FORMATION_OF_THE_TERNARY_COMPLEX_AND_SUBSEQUENTLY_THE_43S_COMPLEX	M10179	2.11e-16	6.98e-19	0.742017	28	EIF3A EIF3F EIF2S2 EIF3C EIF3B EIF3K EIF3E FAU RPS13 RPS27A RPS8 RPS3 RPS15A RPS16 RPS6 RPS15 RPS4X RPS12 RPS18 RPS23 RPS2 RPS5 RPS28 RPS21 RPS9 RPS11 RPS17 RPS7	35	775	13366
REACTOME	Metabolism of amino acids and derivatives	R-HSA-71291	2.51e-16	8.4e-19	0.180614	68	ACAT1 ALDH4A1 CPS1 DLAT DIO1 DARS FAU GOT2 GRHPR IARS LIPT2 MAT1A MCCC2 OGDH PAOX PHGDH PRODH PSMD11 PSTK PYCR2 RPS13 RPS27A RPL27 RPL34 RPS8 RPS3 RPL21 RPS15A RPS16 RPL4 RPL29 RPS6 RPL27A RPL23 RPL18A RPLP1 RPS15 RPL15 RPL37 RPL22 RPL36A RPS4X RPS12 RPS18 RPS23 RPL11 RPL12 RPS2 RPL10A RPL6 RPS5 RPS28 RPL13 RPS21 RPL39 RPS9 RPS11 RPL38 RPS17 RPS7 RPL8 RPL37A RPLP2 RPL3 SERINC5 SHMT1 SRM TST	285	775	13366
REACTOME	Translation initiation complex formation	R-HSA-72649	4.63e-16	1.58e-18	0.608684	30	EIF3A EIF3F EIF2S2 EIF3C EIF3B EIF3K EIF3E EIF4A1 EIF4B FAU RPS13 RPS27A RPS8 RPS3 RPS15A RPS16 RPS6 RPS15 RPS4X RPS12 RPS18 RPS23 RPS2 RPS5 RPS28 RPS21 RPS9 RPS11 RPS17 RPS7	45	775	13366
REACTOME	Ribosomal scanning and start codon recognition	R-HSA-72702	7.12e-16	2.46e-18	0.594191	30	EIF3A EIF3F EIF2S2 EIF3C EIF3B EIF3K EIF3E EIF4A1 EIF4B FAU RPS13 RPS27A RPS8 RPS3 RPS15A RPS16 RPS6 RPS15 RPS4X RPS12 RPS18 RPS23 RPS2 RPS5 RPS28 RPS21 RPS9 RPS11 RPS17 RPS7	46	775	13366
GO	amide biosynthetic process	GO:0043604	1.2e-15	4.2e-18	0.136081	85	AARS2 CAD CHCHD1 CPS1 DARS EEF1B2 EEF1G EEF1D EEF2 EIF3A EIF3F EIF4G2 EIF2S2 EIF3C EIF3B EIF3K EIF3E EIF4A1 EIF4EBP1 EIF4B FAU FARSA FPGS GGT5 IARS MRPS10 MRPL43 MRPL28 MRPL23 MTHFD1L NDUFA7 PCBP2 PABPC4 PTCD3 PSTK RPS13 RPS27A RPL27 RPL34 RPS8 RPS3 RPL21 RSL1D1 RPS15A RPS16 RPL4 RPL29 RPL7L1 RPS6 RPL27A RPL23 RPL18A RPLP1 RPS15 RPL15 RPL37 RPL22 RPL36A RPS4X RPS12 RPS18 RPS23 RPL11 RPL12 RPS2 RP…	438	775	13366
C2	REACTOME_METABOLISM_OF_PROTEINS	M720	1.29e-15	4.58e-18	0.15651	74	ARFGEF2 CANX CCT5 CCT4 EEF1B2 EEF1G EEF1D EEF2 EIF3A EIF3F EIF2S2 EIF3C EIF3B EIF3K EIF3E EIF4A1 EIF4EBP1 EIF4B FAU GNPNAT1 GRPEL2 HSPA9 KIF13A NOP56 RPS13 RPS27A RPL27 RPL34 RPS8 RPS3 RPL21 RPS15A RPS16 RPL4 RPL29 RPS6 RPL27A RPL23 RPL18A RPLP1 RPS15 RPL15 RPL37 RPL22 RPL36A RPS4X RPS12 RPS18 RPS23 RPL11 RPL12 RPS2 RPL10A RPL6 RPS5 RPS28 RPL13 RPS21 RPL39 RPS9 RPS11 RPL38 RPS17 RPS7 RPL8 RPL37A …	345	775	13366
REACTOME	Formation of the ternary complex, and subsequently, the 43S complex	R-HSA-72695	1.44e-15	5.2e-18	0.659966	28	EIF3A EIF3F EIF2S2 EIF3C EIF3B EIF3K EIF3E FAU RPS13 RPS27A RPS8 RPS3 RPS15A RPS16 RPS6 RPS15 RPS4X RPS12 RPS18 RPS23 RPS2 RPS5 RPS28 RPS21 RPS9 RPS11 RPS17 RPS7	39	775	13366
GO	peptide metabolic process	GO:0006518	2.43e-15	8.92e-18	0.126066	90	AARS2 ALDH5A1 CHCHD1 DARS EEF1B2 EEF1G EEF1D EEF2 EIF3A EIF3F EIF4G2 EIF2S2 EIF3C EIF3B EIF3K EIF3E EIF4A1 EIF4EBP1 EIF4B FAU FARSA GGT5 GSTM1 GSTO2 GSTP1 IDE IARS IMMP2L MGST1 MRPS10 MRPL43 MRPL28 MRPL23 MME NDUFA7 PCBP2 PABPC4 PCSK6 PTCD3 PSTK RPS13 RPS27A RPL27 RPL34 RPS8 RPS3 RPL21 RSL1D1 RPS15A RPS16 RPL4 RPL29 RPL7L1 RPS6 RPL27A RPL23 RPL18A RPLP1 RPS15 RPL15 RPL37 RPL22 RPL36A RPS4X RPS12 …	489	775	13366
GO	ncRNA processing	GO:0034470	6.99e-15	2.6e-17	0.15523	71	AARS2 DIMT1 DUS4L ELAC2 EXOSC4 ELP3 EXOSC10 FAU FBL INTS7 IMP4 NAT10 NOP10 NSUN2 NOL6 NOB1 NOP56 PUSL1 PRKRA RCL1 RPS13 RPS27A RPL27 RPL34 RPS8 RRS1 RPS3 RPL21 RSL1D1 RPS15A RPS16 RPL4 RPL29 RPL7L1 RPS6 RPL27A RPL23 RPL18A RPLP1 RPS15 RPL15 RPL37 RPL22 RPL36A RPS4X RPS12 RPS18 RPS23 RPL11 RPL12 RPS2 RPL10A RPL6 RPS5 RPS28 RPL13 RPS21 RPL39 RPS9 RPS11 RPL38 RPS17 RPS7 RPL8 RPL37A RPLP2 RPL3 SMAD1 …	333	775	13366
C2	REACTOME_METABOLISM_OF_RNA	M16843	1.94e-14	7.3e-17	0.200233	55	CNOT7 CLNS1A EDC3 EXOSC4 EIF4A1 EIF4B FAU KHSRP NUP210 PARN PSMD11 RPS13 RPS27A RPL27 RPL34 RPS8 RPS3 RPL21 RPS15A RPS16 RPL4 RPL29 RPS6 RPL27A RPL23 RPL18A RPLP1 RPS15 RPL15 RPL37 RPL22 RPL36A RPS4X RPS12 RPS18 RPS23 RPL11 RPL12 RPS2 RPL10A RPL6 RPS5 RPS28 RPL13 RPS21 RPL39 RPS9 RPS11 RPL38 RPS17 RPS7 RPL8 RPL37A RPLP2 RPL3	213	775	13366
GO	macromolecular complex disassembly	GO:0032984	1.98e-14	7.57e-17	0.18778	58	CHCHD1 DDIT4 FAU FZD2 HDAC6 MRPS10 MRPL43 MRPL28 MRPL23 NAPA MYC PTCD3 RPS13 RPS27A RPL27 RPL34 RPS8 RPS3 RPL21 RPS15A RPS16 RPL4 RPL29 RPS6 RPL27A RPL23 RPL18A RPLP1 RPS15 RPL15 RPL37 RPL22 RPL36A RPS4X RPS12 RPS18 RPS23 RPL11 RPL12 RPS2 RPL10A RPL6 RPS5 RPS28 RPL13 RPS21 RPL39 RPS9 RPS11 RPL38 RPS17 RPS7 RPL8 RPL37A RPLP2 RPL3 SET SMARCD3	236	775	13366
GO	carboxylic acid metabolic process	GO:0019752	2.6e-14	1e-16	0.0924595	119	ACAD9 AASDHPPT ACAT1 ACOX3 AARS2 ACACB ALDOA ALDH4A1 ALOX15 ALDH5A1 AHCYL1 ACY1 BLMH CAD CPS1 CYP27A1 CYP39A1 DLAT DAGLA DARS DDAH1 DCXR DTD1 ECHDC1 ECHS1 ENO1 EGLN1 FAU FARSA FPGS GGT5 GAPDH GALK1 GOT2 GRHPR GSTO2 GSTP1 HK2 IARS HMGCL L2HGDH LPIN1 LIPT2 MIF MAT1A MCCC2 MPC2 MTHFD1L MYO5A MTCH2 NIT2 NOS1 OGDH OSBPL6 PGAM1 PFKFB3 PHGDH PKM PFKL PGK1 PLOD2 PRODH PSTK PYCR2 RPS13 RPS27A RPL27 RPL34 …	791	775	13366
GO	cellular amide metabolic process	GO:0043603	3.17e-14	1.24e-16	0.105217	102	AASDHPPT AARS2 ACACB ALDH5A1 CAD CHCHD1 CPS1 DARS EEF1B2 EEF1G EEF1D EEF2 EIF3A EIF3F EIF4G2 EIF2S2 EIF3C EIF3B EIF3K EIF3E EIF4A1 EIF4EBP1 EIF4B FAU FARSA FPGS GGT5 GSTM1 GSTO2 GSTP1 IDE IARS IMMP2L MGST1 MCCC2 MRPS10 MRPL43 MRPL28 MRPL23 MME MTHFD1L NDUFA7 NIT2 PCBP2 PABPC4 PCSK6 PTCD3 PSTK RPS13 RPS27A RPL27 RPL34 RPS8 RPS3 RPL21 RSL1D1 RPS15A RPS16 RPL4 RPL29 RPL7L1 RPS6 RPL27A RPL23 RPL18A R…	625	775	13366
GO	cytosolic large ribosomal subunit	GO:0022625	7.05e-14	2.8e-16	0.608684	26	RPL27 RPL34 RPL21 RSL1D1 RPL4 RPL29 RPL7L1 RPL27A RPL23 RPL18A RPLP1 RPL15 RPL37 RPL22 RPL36A RPL11 RPL12 RPL10A RPL6 RPL13 RPL39 RPL38 RPL8 RPL37A RPLP2 RPL3	39	775	13366
GO	intracellular ribonucleoprotein complex	GO:0030529	2.57e-13	1.03e-15	0.0947752	108	CAPRIN1 CARHSP1 CANX CNOT7 CHCHD1 EDC3 EEF2 EIF3A EIF3F EIF3C EIF3B EIF3K EIF3E EIF4B FAU FBL GAPDH G3BP1 HNRNPH2 HNRNPUL1 HNRNPA1 IMP4 KHSRP LIMD1 LRPPRC MRPS10 MRPL43 MRPL28 MRPL23 MYH1 NAT10 NAA10 NDUFA7 NCK1 NCL NOP10 NSUN2 NOL6 NOC2L NIP7 NOB1 NOP56 PCBP2 PABPC4 PKP1 PPAN PNRC2 PTCD3 RPS13 RPS27A RPL27 RPL34 RPS8 RRS1 RPS3 RPL21 RSL1D1 RPS15A RPS16 RPL4 RPL29 RPL7L1 RPS6 RPL27A RPL23 RPL18A …	707	775	13366
GO	ribonucleoprotein complex	GO:1990904	2.66e-13	1.08e-15	0.0945594	108	CAPRIN1 CARHSP1 CANX CNOT7 CHCHD1 EDC3 EEF2 EIF3A EIF3F EIF3C EIF3B EIF3K EIF3E EIF4B FAU FBL GAPDH G3BP1 HNRNPH2 HNRNPUL1 HNRNPA1 IMP4 KHSRP LIMD1 LRPPRC MRPS10 MRPL43 MRPL28 MRPL23 MYH1 NAT10 NAA10 NDUFA7 NCK1 NCL NOP10 NSUN2 NOL6 NOC2L NIP7 NOB1 NOP56 PCBP2 PABPC4 PKP1 PPAN PNRC2 PTCD3 RPS13 RPS27A RPL27 RPL34 RPS8 RRS1 RPS3 RPL21 RSL1D1 RPS15A RPS16 RPL4 RPL29 RPL7L1 RPS6 RPL27A RPL23 RPL18A …	708	775	13366
GO	viral life cycle	GO:0019058	2.91e-13	1.2e-15	0.177311	56	DAG1 EIF3A EIF3F EIF3B FAU IDE NCAM1 NUP210 PCBP2 RPS13 RPS27A RPL27 RPL34 RPS8 RPS3 RPL21 RPS15A RPS16 RPL4 RPL29 RPS6 RPL27A RPL23 RPL18A RPLP1 RPS15 RPL15 RPL37 RPL22 RPL36A RPS4X RPS12 RPS18 RPS23 RPL11 RPL12 RPS2 RPL10A RPL6 RPS5 RPS28 RPL13 RPS21 RPL39 RPS9 RPS11 RPL38 RPS17 RPS7 RPL8 RPL37A RPLP2 RPL3 SLC1A5 SIVA1 VCP	238	775	13366
GO	establishment of protein localization to membrane	GO:0090150	1.49e-12	6.25e-15	0.173777	54	COLQ FAU IKBKB KIF13A MTCH2 NFASC RAB3GAP2 RPS13 RPS27A RPL27 RPL34 RPS8 RPS3 RPL21 RPS15A RPS16 RPL4 RPL29 RPS6 RPL27A RPL23 RPL18A RPLP1 RPS15 RPL15 RPL37 RPL22 RPL36A RPS4X RPS12 RPS18 RPS23 RPL11 RPL12 RPS2 RPL10A RPL6 RPS5 RPS28 RPL13 RPS21 RPL39 RPS9 RPS11 RPL38 RPS17 RPS7 RPL8 RPL37A RPLP2 RPL3 TIMM10 TMEM150A TSPAN5	233	775	13366
GO	oxoacid metabolic process	GO:0043436	1.97e-12	8.34e-15	0.0760272	132	ACAD9 AASDHPPT ACAT1 ACOX3 AARS2 ACACB ALDOA ALDH4A1 ALOX15 ALDH5A1 AHCYL1 ACY1 BLMH BPNT1 CAD CHST1 CPS1 CYP27A1 CYP39A1 DLAT DIO1 DAGLA DARS DDAH1 DCXR DTD1 ECHDC1 ECHS1 EXTL1 ENO1 EGLN1 FAU FARSA FPGS GGT5 GAPDH GALK1 GOT2 GRHPR GSTM1 GSTO2 GSTP1 HS3ST3B1 HK2 IARS HMGCL L2HGDH LPIN1 LIPT2 MIF MGST1 MAT1A MCCC2 MGST3 MPC2 MTHFD1L MYO5A MTCH2 NIT2 NOS1 OGDH OSBPL6 PDK1 PGAM1 PFKFB3 PHGDH PKM PFK…	985	775	13366
GO	organic acid metabolic process	GO:0006082	2.53e-12	1.09e-14	0.0756854	133	ACAD9 AASDHPPT ACAT1 ACOX3 AARS2 ACACB ALDOA ALDH4A1 ALOX15 ALDH5A1 AHCYL1 ACY1 BLMH BPNT1 CAD CHST1 CPS1 CYP27A1 CYP39A1 DLAT DIO1 DAGLA DARS DDAH1 DCXR DTD1 ECHDC1 ECHS1 EXTL1 ENO1 EGLN1 FAU FARSA FPGS GGT5 GAPDH GALK1 GOT2 GRHPR GSTM1 GSTO2 GSTP1 HS3ST3B1 HK2 IARS HMGCL L2HGDH LPIN1 LIPT2 LPO MIF MGST1 MAT1A MCCC2 MGST3 MPC2 MTHFD1L MYO5A MTCH2 NIT2 NOS1 OGDH OSBPL6 PDK1 PGAM1 PFKFB3 PHGDH PKM…	995	775	13366
GO	ncRNA metabolic process	GO:0034660	2.55e-12	1.11e-14	0.109015	84	AARS2 CD3EAP DARS DIMT1 DTD1 DUS4L ELAC2 EXOSC4 ELP3 EXOSC10 FAU FBL FARSA IARS INTS7 IMP4 KHSRP NAT10 NOP10 NSUN2 NOL6 NIFK NOB1 NOP56 NUDT16 NUP210 POLR1B POLR2H PUSL1 PRKRA PSTK RCL1 RPS13 RPS27A RPL27 RPL34 RPS8 RRS1 RPS3 RPL21 RSL1D1 RPS15A RPS16 RPL4 RPL29 RPL7L1 RPS6 RPL27A RPL23 RPL18A RPLP1 RPS15 RPL15 RPL37 RPL22 RPL36A RPS4X RPS12 RPS18 RPS23 RPL11 RPL12 RPS2 RPL10A RPL6 RPS5 RPS28 RPL…	503	775	13366
GO	organonitrogen compound biosynthetic process	GO:1901566	3.38e-11	1.48e-13	0.0727225	126	AASDHPPT ACAT1 AARS2 ACACB ALDOA ALDH4A1 AK4 APRT CALCRL CAD CDS1 CHST1 CHCHD1 CPS1 DARS DCTD EEF1B2 EEF1G EEF1D EEF2 EXTL1 EIF3A EIF3F EIF4G2 EIF2S2 EIF3C EIF3B EIF3K EIF3E EIF4A1 EIF4EBP1 EIF4B FAU FARSA FPGS GGT5 GOT2 GSTM1 GSTO2 GSTP1 HS3ST3B1 IARS IMPDH2 LPIN1 MGST1 MAT1A MGST3 MBIP MRPS10 MRPL43 MRPL28 MRPL23 MTHFD1L NDUFA7 PCBP2 PAOX PABPC4 PHGDH PKM PLOD2 PRODH PTCD3 PSTK PXYLP1 PYCR2 RPS…	964	775	13366
H	HALLMARK_MYC_TARGETS_V1	M5926	6.61e-11	2.93e-13	0.187827	44	C1QBP CAD CANX CCT5 CCT4 CNBP CLNS1A EEF1B2 EIF4G2 EIF2S2 EIF3B EIF4A1 FBL FAM120A G3BP1 GNL3 GOT2 HDGF HDDC2 IARS HNRNPA1 IMPDH2 MRPL23 MYC NAP1L1 NOP56 PABPC4 PHB PGK1 RPL34 RPS3 RSL1D1 RPS6 RPL22 RPS2 RPL6 RPS5 RUVBL2 SERBP1 SET SF3B3 SNRPB2 SRM STARD7	179	775	13366
GO	establishment of protein localization to organelle	GO:0072594	7.66e-11	3.44e-13	0.130872	61	DAG1 FAU GRPEL2 H2AFY H2AFY2 HK2 IMMP2L MGARP MTCH2 NEDD4 PEX10 RAB3GAP2 RPS13 RPS27A RPL27 RPL34 RPS8 RPS3 RPL21 RPS15A RPS16 RPL4 RPL29 RPS6 RPL27A RPL23 RPL18A RPLP1 RPS15 RPL15 RPL37 RPL22 RPL36A RPS4X RPS12 RPS18 RPS23 RPL11 RPL12 RPS2 RPL10A RPL6 RPS5 RPS28 RPL13 RPS21 RPL39 RPS9 RPS11 RPL38 RPS17 RPS7 RPL8 RPL37A RPLP2 RPL3 RUVBL2 TIMM10 TERT TIMM17A ZFAND6	323	775	13366
GO	cytosolic small ribosomal subunit	GO:0022627	8.07e-11	3.66e-13	0.578381	21	FAU RPS13 RPS27A RPS8 RPS3 RPS15A RPS16 RPS6 RPS15 RPS4X RPS12 RPS18 RPS23 RPS2 RPS5 RPS28 RPS21 RPS9 RPS11 RPS17 RPS7	33	775	13366
GO	mRNA metabolic process	GO:0016071	1e-10	4.61e-13	0.0947702	86	AHCYL1 C1QBP CNOT7 CLNS1A CSDE1 DHX34 EDC3 EEF1D ECD EXOSC4 EIF3E EIF4A1 EXOSC10 EIF4B FAU GEMIN8 HIPK3 HNRNPH2 HNRNPUL1 HNRNPA1 KHSRP NONO NUDT16 PCBP2 PARN PNRC2 POLR2H PRMT7 RBM10 RBM15B RPS13 RPS27A RPL27 RPL34 RPS8 RPS3 RPL21 RPS15A RPS16 RPL4 RPL29 RPS6 RPL27A RPL23 RPL18A RPLP1 RPS15 RPL15 RPL37 RPL22 RPL36A RPS4X RPS12 RPS18 RPS23 RPL11 RPL12 RPS2 RPL10A RPL6 RPS5 RPS28 RPL13 RPS21 RPL39 …	563	775	13366
GO	viral process	GO:0016032	5.08e-10	2.36e-12	0.084011	94	BNIP3L BNIP3 C1QBP CARM1 CCT5 CRTC1 CUL2 DDB1 DDIT4 DAG1 EEF1G EIF3A EIF3F F2RL1 FADD EXOSC4 EIF3B ENO1 EIF4A1 FAU IDE HNRNPUL1 HNRNPA1 IKBKB KAT2A IRAK3 KRT7 KRT8 NCAM1 NCKAP1 NEDD4 NPC2 NUP210 PCBP2 POLR3A POLR3H PRKRA RAB11FIP4 RBM15B RPS13 RPS27A RPL27 RPL34 RPS8 RPS3 RPL21 RPS15A RPS16 RPL4 RPL29 RPS6 RPL27A RPL23 RPL18A RPLP1 RPS15 RPL15 RPL37 RPL22 RPL36A RPS4X RPS12 RPS18 RPS23 RPL11 RPL1…	662	775	13366
GO	cellular macromolecule catabolic process	GO:0044265	1.57e-09	7.37e-12	0.0771895	98	BNIP3L BNIP3 CAPN2 CNOT7 CLPX CPA2 CUL2 CUL4B CSDE1 DDB1 DHX34 DNASE1L3 EDC3 EXOSC4 EIF3E EIF4A1 EXOSC10 EIF4B FAU FBXO32 FBXO10 HACE1 HDAC6 IDE KHSRP MTA1 NHLRC1 NEDD4 NUDT16 PCBP2 OMA1 PARN PABPC4 PCNP PNRC2 PSMD11 RPS13 RPS27A RPL27 RPL34 RPS8 RPS3 RPL21 RPS15A RPS16 RPL4 RPL29 RPS6 RPL27A RPL23 RPL18A RPLP1 RPS15 RPL15 RPL37 RPL22 RPL36A RPS4X RPS12 RPS18 RPS23 RPL11 RPL12 RPS2 RPL10A RPL6 RP…	725	775	13366
C2	GRADE_COLON_CANCER_UP	M14524	2.38e-09	1.13e-11	0.0776103	96	AARS2 ADM2 ATXN7L3B BOLA2 CARM1 CAND1 CDK16 CCT5 CD63 COX7C DDAH1 DAAM1 DCXR EEF1G EEF1D EEF2 ECD EXOSC4 EIF3B ENO1 EIF3K EIF3E EIF4A1 FBL FPGS GAPDH H2AFY GRHPR GSTP1 HSPA9 HNRNPH2 HNRNPA1 HSF4 IKBKB INTS7 IMPDH2 IRAK1 KLHDC2 KHSRP MIF MAP1S MARCH9 MCCC2 MAPK13 NAA10 NAV1 NDUFA7 MYC NCL NDUFB11 NOTCH1 NOC2L NONO NIFK NOB1 NOP56 OGT PCBP2 PABPC4 PKM PPIF PRELID1 PRDX2 PTCD3 RCL1 RPS13 RPL27 RPS8 …	708	775	13366
GO	large ribosomal subunit	GO:0015934	2.53e-09	1.22e-11	0.264239	29	MRPL43 MRPL28 MRPL23 RPL27 RPL34 RPL21 RSL1D1 RPL4 RPL29 RPL7L1 RPL27A RPL23 RPL18A RPLP1 RPL15 RPL37 RPL22 RPL36A RPL11 RPL12 RPL10A RPL6 RPL13 RPL39 RPL38 RPL8 RPL37A RPLP2 RPL3	90	775	13366
C2	CHNG_MULTIPLE_MYELOMA_HYPERPLOID_UP	M15555	2.53e-09	1.23e-11	0.482558	20	EEF1B2 EEF1G EEF2 EIF3K FBL RPS13 RPL21 RPS16 RPL4 RPL29 RPS6 RPL27A RPLP1 RPS15 RPL15 RPL37 RPS23 RPS9 RPS17 RPLP2	37	775	13366
GO	RNA processing	GO:0006396	1.38e-08	6.78e-11	0.0716962	97	AARS2 AHCYL1 C1QBP CLNS1A DHX34 DIMT1 DUS4L ECD ELAC2 EXOSC4 ELP3 EXOSC10 FAU FBL GEMIN8 HNRNPH2 HNRNPUL1 HNRNPA1 INTS7 IMP4 KHSRP NAT10 NOP10 NSUN2 NOL6 NONO NOB1 NOP56 PCBP2 PABPC4 POLR2H PUSL1 PRMT7 PRKRA RBM10 RCL1 RBM15B RPS13 RPS27A RPL27 RPL34 RPS8 RRS1 RPS3 RPL21 RSL1D1 RPS15A RPS16 RPL4 RPL29 RPL7L1 RPS6 RPL27A RPL23 RPL18A RPLP1 RPS15 RPL15 RPL37 RPL22 RPL36A RPS4X RPS12 RPS18 RPS23 RPL…	748	775	13366
REACTOME	Infectious disease	R-HSA-5663205	1.66e-08	8.24e-11	0.116774	54	CANX CLTC CTDP1 EEF2 FAU NUP210 POLR2H PSMD11 RPS13 RPS27A RPL27 RPL34 RPS8 RPS3 RPL21 RPS15A RPS16 RPL4 RPL29 RPS6 RPL27A RPL23 RPL18A RPLP1 RPS15 RPL15 RPL37 RPL22 RPL36A RPS4X RPS12 RPS18 RPS23 RPL11 RPL12 RPS2 RPL10A RPL6 RPS5 RPS28 RPL13 RPS21 RPL39 RPS9 RPS11 RPL38 RPS17 RPS7 RPL8 RPL37A RPLP2 RPL3 SLC25A4 SSRP1	309	775	13366
C2	CAIRO_HEPATOBLASTOMA_CLASSES_UP	M4772	2.2e-08	1.1e-10	0.0840936	78	AGFG1 AGPAT5 AK4 APRT BLMH C1QBP CAPRIN1 CAD CANX CCT5 CCT4 CLNS1A DGKD DARS EEF1B2 EEF1D DPH5 EIF3F EIF2S2 EXOSC4 EIF3B ENO1 EIF3E EIF4A1 EIF4B FBL FARSA GNL3 IARS IMPDH2 IMP4 LRPPRC LRRC59 MIF MMS19 MYBBP1A NAT10 MTA1 NCL NIP7 NONO NOP56 NUP210 PABPC4 PHB POLR1C PRDX6 PRMT1 RPS8 RRS1 RPS3 RSL1D1 RPS16 RPL4 RPS6 RPL23 RPL18A RPL15 RPL22 RPL11 RPL10A RPL6 RPS21 RPS9 RPL8 RPL37A SAE1 RUVBL2 SERBP1…	549	775	13366
GO	cellular component disassembly	GO:0022411	2.69e-08	1.36e-10	0.0781597	84	BOK BNIP3 CAPN2 COL16A1 CHCHD1 DDIT4 DSP DSG2 DNASE1L3 DZANK1 FAU FANCF FZD2 FN1 HDAC6 HK2 LPIN1 MAP1LC3A MAP1S MAP1LC3B MRPS10 MMP9 MRPL43 MRPL28 MRPL23 NAPA MYC NUP210 PDK1 PKP1 PLOD2 PTCD3 RPS13 RPS27A RPL27 RPL34 RPS8 RPS3 RPL21 RPS15A RPS16 RPL4 RPL29 RPS6 RPL27A RPL23 RPL18A RPLP1 RPS15 RPL15 RPL37 RPL22 RPL36A RPS4X RPS12 RPS18 RPS23 RPL11 RPL12 RPS2 RPL10A RPL6 RPS5 RPS28 RPL13 RPS21 RPL3…	617	775	13366
GO	multi-organism cellular process	GO:0044764	3.64e-08	1.86e-10	0.0689601	98	BNIP3L BNIP3 C1QBP CARM1 CCT5 CTDP1 CRTC1 CUL2 DDB1 DDIT4 DAG1 EEF1G EIF3A EIF3F F2RL1 FADD EXOSC4 EIF3B ENO1 EIF4A1 FAU IDE HNRNPUL1 HNRNPA1 IKBKB KAT2A IRAK3 KRT7 KRT8 NCAM1 NCKAP1 NEDD4 NPC2 NUP210 PCBP2 POLR3A POLR3H POLR2H PSMD11 PRKRA RAB11FIP4 RBM15B RPS13 RPS27A RPL27 RPL34 RPS8 RPS3 RPL21 RPS15A RPS16 RPL4 RPL29 RPS6 RPL27A RPL23 RPL18A RPLP1 RPS15 RPL15 RPL37 RPL22 RPL36A RPS4X RPS12 RP…	772	775	13366
GO	rRNA binding	GO:0019843	3.93e-08	2.03e-10	0.353782	21	EEF2 IMP4 NCL PPAN PTCD3 RPS13 RPS3 RPL23 RPLP1 RPL37 RPS4X RPS18 RPL11 RPL12 RPS5 RPS9 RPS11 RPL8 RPLP2 RPL3 TST	51	775	13366
GO	small ribosomal subunit	GO:0015935	3.97e-08	2.07e-10	0.327982	22	FAU MRPS10 RPS13 RPS27A RPS8 RPS3 RPS15A RPS16 RPS6 RPS15 RPS4X RPS12 RPS18 RPS23 RPS2 RPS5 RPS28 RPS21 RPS9 RPS11 RPS17 RPS7	57	775	13366
C2	TIEN_INTESTINE_PROBIOTICS_6HR_UP	M19251	4.1e-08	2.16e-10	0.417017	19	EEF1G EIF4B FAM120A GAPDH MYC PGK1 RPL4 RPS6 RPL27A RPL23 RPS23 RPS2 RPL13 RPL39 RPS11 RPS17 RPS7 RPL37A SEL1L3	40	775	13366
GO	protein localization to membrane	GO:0072657	4.1e-08	2.18e-10	0.110185	56	COLQ FAU IKBKB KIF13A MYO5A MTCH2 NFASC RAMP3 RAB3GAP2 RPS13 RPS27A RPL27 RPL34 RPS8 RPS3 RPL21 RPS15A RPS16 RPL4 RPL29 RPS6 RPL27A RPL23 RPL18A RPLP1 RPS15 RPL15 RPL37 RPL22 RPL36A RPS4X RPS12 RPS18 RPS23 RPL11 RPL12 RPS2 RPL10A RPL6 RPS5 RPS28 RPL13 RPS21 RPL39 RPS9 RPS11 RPL38 RPS17 RPS7 RPL8 RPL37A RPLP2 RPL3 TIMM10 TMEM150A TSPAN5	333	775	13366
REACTOME	Gene Expression	R-HSA-74160	6.4e-08	3.44e-10	0.0526827	138	AARS2 BNIP3L CARM1 CD3EAP CNOT7 CLNS1A COX7A2L CTDP1 COX7C COX7B DARS DDIT4 DIMT1 EEF1B2 EEF1G EDC3 EEF1D EEF2 EIF3A ELAC2 EIF3F EIF2S2 EXOSC4 EIF3C EIF3B EIF3K EIF3E EIF4A1 EIF4EBP1 EXOSC10 EIF4B FAU FBL FARSA GEMIN8 HNRNPH2 HNRNPUL1 IARS HNRNPA1 INTS7 JARID2 KAT2A KDM5B IMP4 KHSRP LRPPRC MAMLD1 MED15 MYBBP1A NAT10 MYC MTA1 NOP10 NSUN2 NOL6 NOTCH1 NOC2L NOB1 NOP56 NUP210 PCBP2 PARN PIDD1 POLR1C …	1247	775	13366
GO	symbiosis, encompassing mutualism through parasitism	GO:0044403	6.47e-08	3.51e-10	0.0663889	99	BNIP3L BNIP3 C1QBP CARM1 CCT5 CTDP1 CRTC1 CUL2 DDB1 DDIT4 DAG1 EEF1G EIF3A EIF3F F2RL1 FADD EXOSC4 EIF3B ENO1 EIF4A1 FAU FN1 IDE HNRNPUL1 HNRNPA1 IKBKB KAT2A IRAK3 KRT7 KRT8 NCAM1 NCKAP1 NEDD4 NPC2 NUP210 PCBP2 POLR3A POLR3H POLR2H PSMD11 PRKRA RAB11FIP4 RBM15B RPS13 RPS27A RPL27 RPL34 RPS8 RPS3 RPL21 RPS15A RPS16 RPL4 RPL29 RPS6 RPL27A RPL23 RPL18A RPLP1 RPS15 RPL15 RPL37 RPL22 RPL36A RPS4X RPS1…	796	775	13366
GO	interspecies interaction between organisms	GO:0044419	6.93e-08	3.79e-10	0.0660772	99	BNIP3L BNIP3 C1QBP CARM1 CCT5 CTDP1 CRTC1 CUL2 DDB1 DDIT4 DAG1 EEF1G EIF3A EIF3F F2RL1 FADD EXOSC4 EIF3B ENO1 EIF4A1 FAU FN1 IDE HNRNPUL1 HNRNPA1 IKBKB KAT2A IRAK3 KRT7 KRT8 NCAM1 NCKAP1 NEDD4 NPC2 NUP210 PCBP2 POLR3A POLR3H POLR2H PSMD11 PRKRA RAB11FIP4 RBM15B RPS13 RPS27A RPL27 RPL34 RPS8 RPS3 RPL21 RPS15A RPS16 RPL4 RPL29 RPS6 RPL27A RPL23 RPL18A RPLP1 RPS15 RPL15 RPL37 RPL22 RPL36A RPS4X RPS1…	798	775	13366
GO	heterocycle catabolic process	GO:0046700	8.34e-08	4.61e-10	0.0600944	113	ABCA7 ALDOA ALDH4A1 BNIP3 ATP6V0E2 CETN2 CNOT7 CLPX CSDE1 DDB1 DHX34 DPYSL3 DNPH1 DNASE1L3 EDC3 EEF2 ENPP4 EXOSC4 ENO1 EIF3E EIF4A1 EXOSC10 ERCC5 EIF4B FAU GAPDH G3BP1 GNL3 GOT2 GNAT2 IDE HK2 KHSRP KIF13A MAP1S MLH3 MYC NUDT16 OGDH NUDT5 PARN PABPC4 PDE10A PGAM1 PFKFB3 PKM PFKL PDE1B PDE1A PGK1 PNRC2 PRODH RAB42 RAB39B RAC3 RECQL RPS13 RPS27A RPL27 RPL34 RPS8 RPS3 RPL21 RPS15A RPS16 RPL4 RPL29 RP…	957	775	13366
GO	nucleic acid binding	GO:0003676	1.19e-07	6.62e-10	0.0356541	259	ABL1 AARS2 AGFG1 ALDOA AHCYL1 ANXA7 ARID1B ASH2L ASCC1 BARX1 BARX2 BAHD1 C1QBP BTBD8 CAPRIN1 CC2D1A CARHSP1 CARM1 CANX CCT5 CCT4 CD3EAP CNBP CLUH CNOT7 CHCHD1 CLTC CLNS1A CREB3L1 CUL4B CSDE1 DDB1 DHX34 DARS DIMT1 DTD1 EEF1B2 EEF1G DSP DNASE1L3 EDC3 EEF1D EEF2 DNAJB6 EIF3A ELAC2 EIF3F EIF4G2 EIF2S2 EXOSC4 EIF3C EIF3B ENO1 EIF3K EIF3E EIF4A1 EXOSC10 ETV6 ERCC5 EIF4B FEZF2 FAU FBL FARSA FAM120A FOXK…	2766	775	13366
GO	nucleobase-containing compound catabolic process	GO:0034655	1.26e-07	7.1e-10	0.0605681	108	ABCA7 ALDOA BNIP3 ATP6V0E2 CETN2 CNOT7 CLPX CSDE1 DDB1 DHX34 DNPH1 DNASE1L3 EDC3 EEF2 ENPP4 EXOSC4 ENO1 EIF3E EIF4A1 EXOSC10 ERCC5 EIF4B FAU GAPDH G3BP1 GNL3 GNAT2 IDE HK2 KHSRP KIF13A MAP1S MLH3 NUDT16 OGDH NUDT5 PARN PABPC4 PDE10A PGAM1 PFKFB3 PKM PFKL PDE1B PDE1A PGK1 PNRC2 RAB42 RAB39B RAC3 RECQL RPS13 RPS27A RPL27 RPL34 RPS8 RPS3 RPL21 RPS15A RPS16 RPL4 RPL29 RPS6 RPL27A RPL23 RPL18A RPLP1 R…	911	775	13366
GO	structural molecule activity	GO:0005198	1.56e-07	8.88e-10	0.077199	78	ACTA1 ACTN3 ASPH CLTC COPG2 DAG1 DSP EIF3A EIF3B FAU GRIP1 KRT7 KRT14 KRT25 KRT5 KRT8 MRPL43 MRPL28 MRPL23 MMS19 MYL1 NDUFA7 NCK1 PDLIM3 PKP1 PLS1 PSMD11 RPS13 RPS27A RPL27 RPL34 RPS8 RPS3 RPL21 RPS15A RPS16 RPL4 RPL29 RPL7L1 RPS6 RPL27A RPL23 RPL18A RPLP1 RPS15 RPL15 RPL37 RPL22 RPL36A RPS4X RPS12 RPS18 RPS23 RPL11 RPL12 RPS2 RPL10A RPL6 RPS5 RPS28 RPL13 RPS21 RPL39 RPS9 RPS11 RPL38 RPS17 RPS7 R…	577	775	13366
GO	gene expression	GO:0010467	1.8e-07	1.03e-09	0.0354095	253	AARS2 ACTR8 AGFG1 AHCYL1 ASPH ARID1B ASH2L ASCC1 BARX1 BOLA2 BARX2 BCL9L BAHD1 C1QBP CAPN2 CC2D1A CBFA2T3 CARM1 CDCA7L CD3EAP CNBP CNOT7 CHCHD1 CLNS1A CTDP1 CRTC1 CREB3L1 DHX34 DARS DIMT1 EEF1B2 EEF1G DPY30 EEF1D DUS4L EEF2 ECD EIF3A ELAC2 EIF3F EIF4G2 FADD EIF2S2 EXOSC4 EYA2 EIF3C EIF3B ENO1 EIF3K EIF3E EIF4A1 EIF4EBP1 ELP3 EXOSC10 ETV6 EIF4B FEZF2 FAU FBL FARSA FOXK1 GEMIN8 FOXN1 FOXP4 HDGF GTF…	2709	775	13366
GO	protein localization to organelle	GO:0033365	2.14e-07	1.24e-09	0.0804786	72	ABCA7 BCAP29 CARM1 CEP131 CRIPT DAG1 DNAJB6 FAU FAM83H GRPEL2 H2AFY H2AFY2 HK2 IMMP2L MGARP MTCH2 NEDD4 PEX10 RAB3GAP2 RCC2 RPS13 RPS27A RPL27 RPL34 RPS8 RPS3 RPL21 RPS15A RPS16 RPL4 RPL29 RPS6 RPL27A RPL23 RPL18A RPLP1 RPS15 RPL15 RPL37 RPL22 RPL36A RPS4X RPS12 RPS18 RPS23 RPL11 RPL12 RPS2 RPL10A RPL6 RPS5 RPS28 RPL13 RPS21 RPL39 RPS9 RPS11 RPL38 RPS17 RPS7 RPL8 RPL37A RPLP2 RPL3 RUVBL2 SNX10 TI…	520	775	13366
C2	PUJANA_BRCA1_PCC_NETWORK	M5611	2.25e-07	1.31e-09	0.0479915	149	ALDH5A1 ARFGEF2 ASH2L BAG1 BLMH BOLA2 C1QBP CAPRIN1 CBFA2T3 CARM1 CAD CCT5 CCT4 CNBP CLPX CLNS1A COX7A2L CUL2 COX7B DLAT DARS DIMT1 EEF1B2 EEF1G EEF2 ECD ELAC2 EIF3F EIF2S2 EIF3B ENO1 EIF3K EIF3E EIF4A1 EXOSC10 EIF4B FANCL FBL FARSA FAM120A GAPDH G3BP1 HDGF H2AFY HDAC3 HDDC2 IFRD2 HSPA9 HNRNPUL1 HK2 IARS IGF1R HNRNPA1 IRF4 JARID2 IMPDH2 IRAK1 IMP4 KHSRP MIF MCCC2 MAP1LC3B METAP2 MRPL23 MMS19 MYL1…	1406	775	13366
C2	JISON_SICKLE_CELL_DISEASE_DN	M4911	2.31e-07	1.36e-09	0.168044	33	ATP6V0E2 EEF1B2 EEF1G EEF2 EIF3F EIF3K EIF3E EIF4A1 ERCC5 EIF4B FBL IMPDH2 NAP1L1 NONO OGT PABPC4 POLR2H RPS13 RPS27A RPL21 RPL4 RPS6 RPLP1 RPL37 RPL22 RPL11 RPL10A RPL6 RPS28 RPL13 RPS7 SET TRAF5	146	775	13366
GO	cellular nitrogen compound biosynthetic process	GO:0044271	3.22e-07	1.91e-09	0.0356226	243	ACAT1 AARS2 ACTR8 ACACB ALDOA AK4 ARID1B APRT ASH2L ASCC1 BARX1 BARX2 BCL9L BAHD1 C1QBP CALCRL CC2D1A CBFA2T3 CARM1 CAD CAND1 CDCA7L CD3EAP CNBP CNOT7 CHCHD1 COX7A2L CTDP1 CRTC1 CPS1 COX7C CREB3L1 CUL4B COX7B DDB1 DARS DCTD DDIT4 EEF1B2 EEF1G DPY30 EEF1D EEF2 ECD EIF3A EIF3F EIF4G2 EIF2S2 EYA2 EIF3C EIF3B ENO1 EIF3K EIF3E EIF4A1 EIF4EBP1 ELP3 ETV6 EIF4B FEZF2 FAU FARSA FPGS GGT5 FOXK1 FOXN1 FOXP4…	2596	775	13366
GO	organic cyclic compound catabolic process	GO:1901361	3.39e-07	2.03e-09	0.0561585	113	ABCA7 ALDOA ALDH4A1 BNIP3 ATP6V0E2 CETN2 CNOT7 CLPX CSDE1 DDB1 CYP39A1 DHX34 DPYSL3 DNPH1 DNASE1L3 EDC3 EEF2 ENPP4 EXOSC4 ENO1 EIF3E EIF4A1 EXOSC10 ERCC5 EIF4B FAU GAPDH G3BP1 GNL3 GOT2 GNAT2 IDE HK2 KHSRP KIF13A MAP1S MLH3 NUDT16 OGDH NUDT5 PARN PABPC4 PDE10A PGAM1 PFKFB3 PKM PFKL PDE1B PDE1A PGK1 PNRC2 PRODH RAB42 RAB39B RAC3 RECQL RPS13 RPS27A RPL27 RPL34 RPS8 RPS3 RPL21 RPS15A RPS16 RPL4 RPL2…	990	775	13366
GO	cellular nitrogen compound catabolic process	GO:0044270	3.8e-07	2.29e-09	0.057321	110	ABCA7 ALDOA BNIP3 ATP6V0E2 CETN2 CNOT7 CLPX CSDE1 DDB1 DHX34 DPYSL3 DNPH1 DNASE1L3 EDC3 EEF2 ENPP4 EXOSC4 ENO1 EIF3E EIF4A1 EXOSC10 ERCC5 EIF4B FAU GAPDH G3BP1 GNL3 GNAT2 IDE HK2 KHSRP KIF13A MAP1S MLH3 NUDT16 OGDH NUDT5 PARN PABPC4 PDE10A PGAM1 PFKFB3 PKM PFKL PDE1B PDE1A PGK1 PNRC2 RAB42 RAB39B RAC3 RECQL RPS13 RPS27A RPL27 RPL34 RPS8 RPS3 RPL21 RPS15A RPS16 RPL4 RPL29 RPS6 RPL27A RPL23 RPL18A …	954	775	13366
GO	cytoplasmic translation	GO:0002181	3.8e-07	2.31e-09	0.370588	18	EIF3A EIF3F EIF3C EIF3B EIF3K EIF3E EIF4EBP1 EIF4B PCBP2 RPL29 RPL7L1 RPLP1 RPL15 RPL22 RPL36A RPL6 RPL8 RPLP2	42	775	13366
GO	RNA biosynthetic process	GO:0032774	5.42e-07	3.33e-09	0.040936	183	ACTR8 ARID1B ASH2L ASCC1 BARX1 BARX2 BCL9L BAHD1 C1QBP CC2D1A CBFA2T3 CARM1 CDCA7L CD3EAP CNBP CNOT7 COX7A2L CTDP1 CRTC1 COX7C CREB3L1 COX7B DDIT4 DPY30 EEF1D ECD EYA2 ENO1 ELP3 ETV6 FEZF2 FAU FOXK1 FOXN1 FOXP4 HDGF GTF2I HIPK3 HIC1 HDAC3 HACE1 HDAC6 HES6 HOXA7 HNRNPUL1 HSF4 INTS7 IRF4 JARID2 KDM1B KAT2A KDM4B KDM5B KDM5C IRF2BP2 KHSRP L3MBTL3 LIMD1 LRPPRC LPIN1 MAMLD1 MAPK12 MAPK13 MED13L MED15 …	1850	775	13366
GO	protein targeting	GO:0006605	6.67e-07	4.13e-09	0.0952204	55	DAG1 FAU GRPEL2 IMMP2L MGARP NEDD4 NFASC PEX10 RPS13 RPS27A RPL27 RPL34 RPS8 RPS3 RPL21 RPS15A RPS16 RPL4 RPL29 RPS6 RPL27A RPL23 RPL18A RPLP1 RPS15 RPL15 RPL37 RPL22 RPL36A RPS4X RPS12 RPS18 RPS23 RPL11 RPL12 RPS2 RPL10A RPL6 RPS5 RPS28 RPL13 RPS21 RPL39 RPS9 RPS11 RPL38 RPS17 RPS7 RPL8 RPL37A RPLP2 RPL3 TIMM10 TIMM17A ZFAND6	359	775	13366
GO	heterocycle biosynthetic process	GO:0018130	8.06e-07	5.03e-09	0.0368101	213	ACAT1 ACTR8 ACACB ALDOA ALDH4A1 AK4 ARID1B APRT ASH2L ASCC1 BARX1 BARX2 ATP8B4 BCL9L BAHD1 C1QBP CALCRL CC2D1A CBFA2T3 CARM1 CAD CAND1 CDCA7L CD3EAP CNBP CNOT7 COX7A2L CTDP1 CRTC1 CPS1 COX7C CREB3L1 CUL4B COX7B DDB1 DCTD DDIT4 DPY30 EEF1D ECD EYA2 ENO1 ELP3 ETV6 FEZF2 FAU FPGS FOXK1 FOXN1 FOXP4 GNPNAT1 HDGF GTF2I HIPK3 HIC1 HDAC3 HACE1 HDAC6 HES6 HOXA7 HNRNPUL1 HSF4 INTS7 IRF4 JARID2 KDM1B KAT2A …	2247	775	13366
GO	macromolecule catabolic process	GO:0009057	9.29e-07	5.85e-09	0.0560896	107	BNIP3L BNIP3 CAPN2 CNOT7 CLPX CPA2 CPS1 CUL2 CUL4B CSDE1 DDB1 DHX34 DNASE1L3 EDC3 EXOSC4 EIF3E EIF4A1 EXOSC10 ERCC5 EIF4B FAU FBXO32 FBXO10 HACE1 HDAC6 IDE KHSRP LYPLAL1 MAP1S MYC MTA1 NHLRC1 NEDD4 NUDT16 PCBP2 OMA1 PARN PABPC4 PGM2 PCNP PNRC2 PSMD11 RPS13 RPS27A RPL27 RPL34 RPS8 RPS3 RPL21 RPS15A RPS16 RPL4 RPL29 RPS6 RPL27A RPL23 RPL18A RPLP1 RPS15 RPL15 RPL37 RPL22 RPL36A RPS4X RPS12 RPS18 RPS…	938	775	13366
C2	DANG_MYC_TARGETS_UP	M6506	1.03e-06	6.56e-09	0.175888	29	CAD CCT5 DPY30 ENO1 EIF4A1 EIF4B GAPDH GNL3 HSPA9 HNRNPA1 MGST1 NAP1L1 NCL PHB PREP RPS13 RPL27 RPS16 RPL27A RPL22 RPS5 RPL13 RPS17 RPL3 SHMT1 SRM TIMM10 TERT YBX3	124	775	13366
GO	RNA metabolic process	GO:0016070	1.06e-06	6.78e-09	0.0345949	232	AARS2 ACTR8 AHCYL1 ARID1B ASH2L ASCC1 BARX1 BARX2 BCL9L BAHD1 C1QBP CC2D1A CBFA2T3 CARM1 CDCA7L CD3EAP CNBP CNOT7 CLNS1A COX7A2L CTDP1 CRTC1 COX7C CREB3L1 CSDE1 COX7B DHX34 DARS DDIT4 DIMT1 DTD1 DPY30 EDC3 EEF1D DUS4L ECD ELAC2 EXOSC4 EYA2 ENO1 EIF3E EIF4A1 ELP3 EXOSC10 ETV6 EIF4B FEZF2 FAU FBL FARSA FOXK1 GEMIN8 FOXN1 FOXP4 HDGF GTF2I HIPK3 HIC1 HDAC3 HACE1 HDAC6 HES6 HOXA7 HNRNPH2 HNRNPUL1 IARS…	2506	775	13366
GO	organic cyclic compound biosynthetic process	GO:1901362	1.07e-06	6.89e-09	0.0357269	219	ACAT1 ACTR8 ACACB ALDOA ALDH4A1 AK4 ARID1B APRT ASH2L ASCC1 BARX1 BARX2 BCL9L BAHD1 C1QBP CALCRL CC2D1A CBFA2T3 CARM1 CAD CAND1 CDCA7L CD3EAP CNBP CNOT7 COX7A2L CTDP1 CRTC1 CPS1 COX7C CREB3L1 CUL4B CYP27A1 COX7B DDB1 CYP39A1 DCTD DDIT4 DPY30 EEF1D ECD EYA2 ENO1 ELP3 ETV6 FEZF2 FAU FPGS FOXK1 FOXN1 FOXP4 GNPNAT1 HDGF GTF2I HIPK3 HIC1 HDAC3 HACE1 HDAC6 HES6 HOXA7 HNRNPUL1 HSF4 INTS7 IRF4 JARID2 KDM…	2337	775	13366
GO	aromatic compound catabolic process	GO:0019439	1.27e-06	8.28e-09	0.0547519	108	ABCA7 ALDOA BNIP3 ATP6V0E2 CETN2 CNOT7 CLPX CSDE1 DDB1 DHX34 DNPH1 DNASE1L3 EDC3 EEF2 ENPP4 EXOSC4 ENO1 EIF3E EIF4A1 EXOSC10 ERCC5 EIF4B FAU GAPDH G3BP1 GNL3 GNAT2 IDE HK2 KHSRP KIF13A MAP1S MLH3 NUDT16 OGDH NUDT5 PARN PABPC4 PDE10A PGAM1 PFKFB3 PKM PFKL PDE1B PDE1A PGK1 PNRC2 RAB42 RAB39B RAC3 RECQL RPS13 RPS27A RPL27 RPL34 RPS8 RPS3 RPL21 RPS15A RPS16 RPL4 RPL29 RPS6 RPL27A RPL23 RPL18A RPLP1 R…	958	775	13366
GO	cytosol	GO:0005829	1.37e-06	8.95e-09	0.0277795	356	ACTA1 AASDHPPT ABL1 AARS2 ACTN3 ACACB AGFG1 ALDOA ALOX15 AFAP1L2 AHCYL1 ACY1 ANXA7 ARFGEF2 ARHGDIG ANKRD27 ARID1B ANKRD37 APRT ARHGAP12 ATPAF2 BNIP3L BAG1 BLMH BARX2 BCL2L15 BPNT1 C1QBP CAPN2 CBR3 CAPRIN1 CC2D1A CARHSP1 CARM1 CAD CANX CAND1 CDK16 CCT5 CCDC8 CCT4 CEP131 CDCA7L CD3EAP CNBP CETN2 CNOT7 CHCHD1 CLPX CLTC CLNS1A CRTC1 COPG2 CUL2 CUL4B CSDE1 COPZ1 DGKD DARS DDAH1 DAPP1 DCTD DDIT4 DIMT1 …	4151	775	13366
C2	WONG_EMBRYONIC_STEM_CELL_CORE	M7079	1.99e-06	1.32e-08	0.0985666	49	AK4 CCT5 COQ3 CSRP2 DLAT EEF2 ECHS1 EIF3A EIF2S2 ENO1 EIF3K EIF4A1 EIF4EBP1 EIF4B FBL FARSA G3BP1 GJA1 GNL3 HSPA9 IARS HNRNPA1 MAPK13 MYC NAP1L1 NCL NOP10 NIP7 NONO NIFK PHB PRMT1 PROM1 RCC2 RPS8 RPS3 RPS16 RPL27A RPL22 RPS12 RPS23 RPL10A RPS5 RUVBL2 RUVBL1 SET TEAD2 TMEFF1 UBE2V2	313	775	13366
GO	negative regulation of gene expression	GO:0010629	2.13e-06	1.42e-08	0.0429467	152	ACACB ANXA7 BARX2 BAHD1 C1QTNF3 C1QBP CAPRIN1 CC2D1A CBFA2T3 CNBP CNOT7 CSDE1 DHX34 DPY30 EDC3 DNAJB6 EXOSC4 ENO1 EIF3E EIF4A1 EIF4EBP1 EXOSC10 ETV6 EIF4B FGFR2 FEZF2 FAU FOXK1 GAPDH GJA1 HDGF HIC1 H2AFY HDAC3 H2AFY2 HDAC6 HES6 HOXA7 IDE HSF4 JARID2 KDM5B KDM5C KHSRP LIMD1 LMO1 MEX3D MIF MALSU1 MYBBP1A MYC MSC NCK1 NCL NEDD4 NOTCH1 NOC2L NONO NKRF NFXL1 NUDT16 NUP210 PARN PCGF6 PKP1 PHB PPARGC1B …	1506	775	13366
C2	PECE_MAMMARY_STEM_CELL_UP	M2534	2.46e-06	1.65e-08	0.1873	26	EEF1D EIF3K FAU GAPDH KRT14 KRT8 PKP1 PRDX2 RPS13 RPS3 RPS16 RPL27A RPL18A RPLP1 RPL15 RPL22 RPS12 RPS18 RPS2 RPL10A RPS28 RPL13 RPL39 RPS7 RPL8 RPLP2	106	775	13366
GO	nucleobase-containing compound biosynthetic process	GO:0034654	2.68e-06	1.81e-08	0.0360421	203	ACAT1 ACTR8 ACACB ALDOA AK4 ARID1B APRT ASH2L ASCC1 BARX1 BARX2 BCL9L BAHD1 C1QBP CALCRL CC2D1A CBFA2T3 CARM1 CAD CAND1 CDCA7L CD3EAP CNBP CNOT7 COX7A2L CTDP1 CRTC1 COX7C CREB3L1 CUL4B COX7B DDB1 DCTD DDIT4 DPY30 EEF1D ECD EYA2 ENO1 ELP3 ETV6 FEZF2 FAU FOXK1 FOXN1 FOXP4 GNPNAT1 HDGF GTF2I HIPK3 HIC1 HDAC3 HACE1 HDAC6 HES6 HOXA7 HNRNPUL1 HSF4 INTS7 IRF4 JARID2 KDM1B KAT2A KDM4B IMPDH2 KDM5B KDM5C …	2159	775	13366
GO	aromatic compound biosynthetic process	GO:0019438	2.91e-06	1.98e-08	0.0354708	207	ACAT1 ACTR8 ACACB ALDOA AK4 ARID1B APRT ASH2L ASCC1 BARX1 BARX2 BCL9L BAHD1 C1QBP CALCRL CC2D1A CBFA2T3 CARM1 CAD CAND1 CDCA7L CD3EAP CNBP CNOT7 COX7A2L CTDP1 CRTC1 COX7C CREB3L1 CUL4B COX7B DDB1 DCTD DDIT4 DPY30 EEF1D ECD EYA2 ENO1 ELP3 ETV6 FEZF2 FAU FPGS FOXK1 FOXN1 FOXP4 GNPNAT1 HDGF GTF2I HIPK3 HIC1 HDAC3 HACE1 HDAC6 HES6 HOXA7 HNRNPUL1 HSF4 INTS7 IRF4 JARID2 KDM1B KAT2A KDM4B IMPDH2 KDM5B K…	2215	775	13366
GO	nucleolus	GO:0005730	3.63e-06	2.49e-08	0.0561032	98	ABL1 BCL9L C1QBP CC2D1A CBFA2T3 CCT5 CDCA7L CD3EAP CHCHD1 COX7A2L CPS1 CRIPT CUL2 DIMT1 DCAF17 DTD1 EEF1D EIF3A EXOSC4 ELP3 EXOSC10 ETV6 FBL FMN2 GNL3 HIRIP3 H2AFY HSPA9 IMP4 L3MBTL3 MAP1S MBIP MRPL23 MYBBP1A NAT10 NAA10 MYC NCL NOP10 NSUN2 NOL6 NOC2L NIP7 NOL4 NONO NIFK NKRF NOP56 NUDT16 PARN ORC6 PDK1 PPAN POLR1C POLR1B POLR2H PRMT7 RAI14 RCL1 RBM15B RGS12 RCC2 RPS6KA6 RPS13 RPS27A RPL34 RRP12 …	859	775	13366
GO	macromolecular complex subunit organization	GO:0043933	5.82e-06	4.02e-08	0.0349865	201	ACTA1 ACAD9 ACAT1 ABCA7 ABL1 AARS2 ACTR8 ACTN3 ACACB AGFG1 ALDOA ALDH5A1 ARID1B ASH2L APOC1 BOK ATPAF2 BCL9L BAHD1 C1QTNF3 C1QBP CARM1 CAND1 CCDC88C COL16A1 CETN2 CNOT7 CHCHD1 CLTC CLNS1A CLRN1 CRTC1 CRIPT CUL4B CRP DGKD DDB1 DARS DDIT4 DCXR DPY30 DPYSL3 DSP EDC3 DNAJB6 EIF3A EIF3F FADD EYA2 EIF3C EIF3B EIF3K EIF3E ELP3 ERCC5 EIF4B FAU FBL FARSA FMN2 FZD2 GEMIN8 FKBP4 FN1 GJA1 HIRIP3 H2AFY HDAC3 …	2162	775	13366
GO	cellular biosynthetic process	GO:0044249	6.2e-06	4.32e-08	0.0278575	311	AASDHPPT ACAT1 AARS2 ACTR8 ACACB ALDOA ALDH4A1 ALOX15 AGPAT5 AK4 ARID1B APRT ASH2L ASCC1 BARX1 BOLA2 BARX2 ATP8B4 BCL9L BAHD1 C1QBP CALCRL CC2D1A CBFA2T3 CARM1 CAD CAND1 CDCA7L CD3EAP CDS1 CNBP CHST1 CNOT7 CHCHD1 COQ3 COX7A2L CTDP1 CRTC1 CPS1 COX7C CREB3L1 CUL4B CYP27A1 COX7B DDB1 CYP39A1 DLAT DAGLA DARS DCTD DDIT4 DAG1 DTD1 EEF1B2 EEF1G DPY30 EEF1D EEF2 DPH5 ECD EXTL1 EIF3A EIF3F EIF4G2 EIF2S2 E…	3623	775	13366
GO	protein complex subunit organization	GO:0071822	1.3e-05	9.11e-08	0.0400953	148	ACTA1 ACAD9 ACAT1 ABL1 AARS2 ACTN3 ACACB AGFG1 ALDOA ALDH5A1 ASH2L BOK ATPAF2 BCL9L C1QTNF3 CAND1 CCDC88C COL16A1 CHCHD1 CLTC CLRN1 CRTC1 CRIPT CRP DGKD DARS DDIT4 DCXR DPYSL3 DSP DNAJB6 FADD EIF4B FAU FARSA FMN2 FZD2 FKBP4 FN1 GJA1 H2AFY HDAC3 H2AFY2 GRHPR HDAC6 IDE HMGCL IGF1R HSF4 IMMP2L IMPDH2 IRAK1 KRT14 KRT25 KIF13A MIF MGST1 MAT1A MCCC2 MRPS10 MRPL43 MRPL28 MRPL23 NAPA NDUFA7 MYC NAP1L1 NC…	1509	775	13366
GO	organonitrogen compound metabolic process	GO:1901564	1.47e-05	1.04e-07	0.0335888	201	AASDHPPT ACAT1 ABCA7 AARS2 ACACB ALDOA ALDH4A1 ALDH5A1 AK4 AHCYL1 ACY1 APRT BLMH ATP8B4 ATP6V0E2 BPNT1 BCHE CALCRL CAD CDS1 CHST1 CETN2 CHCHD1 CLPX COX8C COX7A2L CPS1 COX7C COLQ COX7B DIO1 DHX34 DARS DDAH1 DCTD DCXR DTD1 EEF1B2 EEF1G DPYSL3 DNPH1 EEF1D DRD4 EEF2 EXTL1 EIF3A ENPP4 EIF3F EIF4G2 EIF2S2 EIF3C EIF3B ENO1 EIF3K EIF3E EIF4A1 EIF4EBP1 EIF4B EGLN1 FAU FARSA FPGS GGT5 GAPDH G3BP1 GAL3ST3 G…	2195	775	13366
REACTOME	Metabolism	R-HSA-1430728	1.53e-05	1.09e-07	0.0370371	166	ACAD9 AASDHPPT ACAT1 ACOX3 ACACB ALDOA ALDH4A1 ALOX15 AGPAT5 AK4 AHCYL1 ACY1 APRT APOC1 BPNT1 BCHE CBR3 CARM1 CAD CDS1 CHST1 CLTC COQ3 COX7A2L CPS1 COX7C CYP27A1 COX7B CYP39A1 DLAT DIO1 DARS DDAH1 DCTD DCXR ECHS1 ENO1 FBP2 FAU FPGS GGT5 GAPDH GALK1 GOT2 GNG2 HDAC3 GYS1 GRHPR GSTM1 GSTO2 GSTP1 HS3ST3B1 HK2 IARS HMGCL ISYNA1 IMPDH2 L2HGDH LRPPRC LPIN1 LIPT2 MGST1 MAT1A MCCC2 MED13L MGST3 MED15 MMS1…	1747	775	13366
GO	cellular macromolecule biosynthetic process	GO:0034645	1.66e-05	1.19e-07	0.0307298	235	AARS2 ACTR8 ARID1B ASH2L ASCC1 BARX1 BARX2 BCL9L BAHD1 C1QBP CC2D1A CBFA2T3 CARM1 CDCA7L CD3EAP CNBP CNOT7 CHCHD1 CTDP1 CRTC1 CREB3L1 DARS DAG1 DTD1 EEF1B2 EEF1G DPY30 EEF1D EEF2 ECD EXTL1 EIF3A EIF3F EIF4G2 EIF2S2 EYA2 EIF3C EIF3B ENO1 EIF3K EIF3E EIF4A1 EIF4EBP1 ELP3 ETV6 EIF4B FEZF2 FAU FARSA FOXK1 FUT1 GAL3ST3 FKTN FOXN1 FOXP4 HDGF GTF2I HIPK3 HIC1 HDAC3 GYS1 HACE1 HDAC6 HES6 HOXA7 HS3ST3B1 H…	2649	775	13366
C2	MARTENS_TRETINOIN_RESPONSE_DN	M2099	1.78e-05	1.29e-07	0.0636387	72	APRT CDK16 CCT5 CCT4 CD3EAP CNBP CLNS1A COX7C DCXR EEF1B2 FADD FARSA FUT1 GNL3 HDGF HNRNPA1 IMPDH2 IRAK3 IMP4 IRF2BP2 LPO MALSU1 MGST1 MYBBP1A NDUFA4L2 MYC NDUFB11 NIP7 NONO NOP56 ORC6 POLR1C PRMT1 PUSL1 RBM15B RPS27A RPL27 RPL34 RPS8 RRS1 RPS3 RPL21 RSL1D1 RPS16 RPL4 RPL29 RPL7L1 RPS6 RPL23 RPL18A RPL15 RPL37 RPS4X RPS12 RPS23 RPL11 RPL10A RPS5 RPS9 RPL37A RPL3 SERBP1 SLC1A5 SIGMAR1 SRM TIMM10 T…	592	775	13366
GO	heterocycle metabolic process	GO:0046483	1.79e-05	1.3e-07	0.0259242	329	ACAT1 ABCA7 ABL1 AARS2 ACTR8 ACACB ALDOA ALDH4A1 AK4 AHCYL1 ARID1B APRT ASH2L ASCC1 BARX1 BARX2 ATP8B4 BNIP3 ATP6V0E2 BCL9L BAHD1 BPNT1 BCHE C1QBP CALCRL CC2D1A CBFA2T3 CARM1 CAD CAND1 CDCA7L CD3EAP CNBP CETN2 CNOT7 CLPX CLNS1A COX8C COX7A2L CTDP1 CRTC1 CPS1 COX7C CREB3L1 CUL4B CSDE1 COX7B DDB1 DHX34 DARS DCTD DDIT4 DIMT1 DCXR DTD1 DPY30 DPYSL3 DNPH1 DNASE1L3 EDC3 EEF1D DUS4L EEF2 ECD ELAC2 ENPP4…	3921	775	13366
GO	cellular nitrogen compound metabolic process	GO:0034641	2.61e-05	1.91e-07	0.0241512	371	AASDHPPT ACAT1 ABCA7 ABL1 AARS2 ACTR8 ACACB ALDOA ALDH4A1 ALDH5A1 AK4 AHCYL1 ACY1 ARID1B APRT ASH2L ASCC1 BARX1 BARX2 ATP8B4 BNIP3 ATP6V0E2 BCL9L BAHD1 BPNT1 BCHE C1QBP CALCRL CC2D1A CBFA2T3 CARM1 CAD CAND1 CDCA7L CD3EAP CDS1 CNBP CETN2 CNOT7 CHCHD1 CLPX CLNS1A COX8C COX7A2L CTDP1 CRTC1 CPS1 COX7C COLQ CREB3L1 CUL4B CSDE1 COX7B DDB1 DIO1 DHX34 DARS DDAH1 DCTD DDIT4 DIMT1 DCXR DTD1 EEF1B2 EEF1G DP…	4517	775	13366
GO	biosynthetic process	GO:0009058	2.63e-05	1.94e-07	0.0255201	328	AASDHPPT ACAT1 AARS2 ACTR8 ACACB ALDOA ALDH4A1 ALOX15 AGPAT5 AK4 ARID1B APRT ASH2L ASCC1 BARX1 BOLA2 BARX2 ATP8B4 BCL9L BAHD1 C1QBP CALCRL CC2D1A CBFA2T3 CARM1 CAD CANX CAND1 CDCA7L CD3EAP CDS1 CNBP CHST1 CNOT7 CHCHD1 COQ3 COX7A2L CTDP1 CRTC1 COPG2 CPS1 COX7C CREB3L1 CUL4B CYP27A1 COX7B COPZ1 DDB1 CYP39A1 DLAT DIO1 DAGLA DARS DCTD DDIT4 DAG1 DCXR DTD1 EEF1B2 EEF1G DPY30 EEF1D EEF2 DPH5 ECD EXTL1 …	3928	775	13366
GO	cellular aromatic compound metabolic process	GO:0006725	2.75e-05	2.04e-07	0.0253715	329	ACAT1 ABCA7 ABL1 AARS2 ACTR8 ACACB ALDOA AK4 AHCYL1 ARID1B APRT ASH2L ASCC1 BARX1 BARX2 ATP8B4 BNIP3 ATP6V0E2 BCL9L BAHD1 BPNT1 BCHE C1QBP CALCRL CC2D1A CBFA2T3 CARM1 CAD CAND1 CDCA7L CD3EAP CNBP CETN2 CNOT7 CLPX CLNS1A COX8C COX7A2L CTDP1 CRTC1 CPS1 COX7C CREB3L1 CUL4B CSDE1 COX7B DDB1 DIO1 DHX34 DARS DCTD DDIT4 DIMT1 DCXR DTD1 DPY30 DPYSL3 DNPH1 DNASE1L3 EDC3 EEF1D DUS4L DRD4 EEF2 ECD ELAC2 ENP…	3947	775	13366
GO	negative regulation of macromolecule metabolic process	GO:0010605	2.81e-05	2.11e-07	0.0323974	202	ABCA7 ABL1 ACACB ANXA7 BNIP3L BARX2 BNIP3 BAHD1 C1QTNF3 C1QBP CAPRIN1 CC2D1A CBFA2T3 CCDC8 CD3EAP CNBP CNOT7 CLTC CSDE1 DHX34 DDIT4 DAG1 DPY30 EDC3 DNAJB6 EIF3A F2RL1 FADD EXOSC4 ENO1 EIF3E EIF4A1 EIF4EBP1 EXOSC10 ETV6 EIF4B EGLN1 FGFR2 FEZF2 FAU FMN2 FOXK1 GAPDH FKTN FOXN1 FOXP4 GJA1 HDGF HIPK3 HIC1 GRB10 H2AFY HDAC3 H2AFY2 HDAC6 GSTP1 HES6 HOXA7 IDE IGF1R HNRNPA1 HSF4 IKBKB JARID2 KDM4B IRAK1 I…	2235	775	13366
GO	nucleobase-containing compound metabolic process	GO:0006139	3e-05	2.26e-07	0.0257257	316	ACAT1 ABCA7 ABL1 AARS2 ACTR8 ACACB ALDOA AK4 AHCYL1 ARID1B APRT ASH2L ASCC1 BARX1 BARX2 ATP8B4 BNIP3 ATP6V0E2 BCL9L BAHD1 BPNT1 C1QBP CALCRL CC2D1A CBFA2T3 CARM1 CAD CAND1 CDCA7L CD3EAP CNBP CETN2 CNOT7 CLPX CLNS1A COX8C COX7A2L CTDP1 CRTC1 CPS1 COX7C CREB3L1 CUL4B CSDE1 COX7B DDB1 DHX34 DARS DCTD DDIT4 DIMT1 DCXR DTD1 DPY30 DPYSL3 DNPH1 DNASE1L3 EDC3 EEF1D DUS4L EEF2 ECD ELAC2 ENPP4 EXOSC4 EYA2 …	3775	775	13366
GO	organic substance biosynthetic process	GO:1901576	3.02e-05	2.29e-07	0.0254587	321	AASDHPPT ACAT1 AARS2 ACTR8 ACACB ALDOA ALDH4A1 ALOX15 AGPAT5 AK4 ARID1B APRT ASH2L ASCC1 BARX1 BARX2 BCL9L BAHD1 C1QBP CALCRL CC2D1A CBFA2T3 CARM1 CAD CANX CAND1 CDCA7L CD3EAP CDS1 CNBP CHST1 CNOT7 CHCHD1 COQ3 COX7A2L CTDP1 CRTC1 COPG2 CPS1 COX7C CREB3L1 CUL4B CYP27A1 COX7B COPZ1 DDB1 CYP39A1 DLAT DARS DCTD DDIT4 DAG1 DCXR DTD1 EEF1B2 EEF1G DPY30 EEF1D EEF2 ECD EXTL1 EIF3A EIF3F EIF4G2 EIF2S2 EYA…	3847	775	13366
GO	nucleic acid metabolic process	GO:0090304	3.16e-05	2.42e-07	0.0284832	253	ABL1 AARS2 ACTR8 AHCYL1 ARID1B ASH2L ASCC1 BARX1 BARX2 BCL9L BAHD1 C1QBP CC2D1A CBFA2T3 CARM1 CDCA7L CD3EAP CNBP CETN2 CNOT7 CLNS1A COX7A2L CTDP1 CRTC1 COX7C CREB3L1 CUL4B CSDE1 COX7B DDB1 DHX34 DARS DDIT4 DIMT1 DTD1 DPY30 DNASE1L3 EDC3 EEF1D DUS4L ECD ELAC2 EXOSC4 EYA2 ENO1 EIF3E EIF4A1 ELP3 EXOSC10 ETV6 ERCC5 EIF4B FEZF2 FANCL FAU FBL FARSA FANCF FOXK1 GEMIN8 G3BP1 FOXN1 FOXP4 HDGF GTF2I HIPK3 …	2926	775	13366
GO	small molecule metabolic process	GO:0044281	3.44e-05	2.64e-07	0.0320708	201	ACAD9 AASDHPPT ACAT1 ABCA7 ACOX3 AARS2 ACACB ALDOA ALDH4A1 ALOX15 ALDH5A1 AK4 AHCYL1 ACY1 APRT APOC1 BLMH ATP8B4 ATP6V0E2 BPNT1 BCHE CALCRL CBR3 CAD CDS1 CNBP CHST1 CETN2 CLPX COX8C COQ3 COX7A2L CPS1 COX7C CYP27A1 COX7B CYP39A1 DLAT DIO1 DHX34 DAGLA DARS DDAH1 DCTD DCXR DTD1 DPYSL3 DNPH1 ECHDC1 EEF2 ECHS1 EXTL1 ENPP4 ENO1 EIF4A1 EGLN1 FBP2 FAU FARSA FPGS GGT5 GAPDH FUT1 G3BP1 GAL3ST3 GALK1 GNL3 G…	2232	775	13366
C2	KRIGE_RESPONSE_TO_TOSEDOSTAT_24HR_DN	M8525	3.6e-05	2.78e-07	0.0516714	92	ACAT1 ALDH5A1 AK4 ACY1 ARHGDIG ANKRD27 ATAD3A BAG1 C1QBP CD3EAP CLUH CETN2 COQ3 COX7B DIMT1 DCXR EXOSC4 EIF3B FAM162A FBL FARSA FKBP4 G3BP1 GLRX5 GNL3 GNPNAT1 GOT2 HDGF H2AFY HDDC2 HES6 HS3ST3B1 IFRD2 IMP4 KHSRP L3HYPDH LRPPRC LDLRAD3 LGALS12 METTL21A MIF MRPL23 MYBBP1A NAA15 MTCH2 NAA10 MYC NCL NOL6 NOC2L NIP7 NIFK NOP56 NUDT5 PCOLCE2 PHB PGK1 PPAN PPARGC1B POLR1C POLR3H POLR1B PLEKHH1 POLR2H PR…	839	775	13366
GO	organic cyclic compound metabolic process	GO:1901360	4.12e-05	3.21e-07	0.0241415	351	ACAT1 ABCA7 ABL1 AARS2 ACTR8 ACACB ALDOA ALDH4A1 AK4 AHCYL1 ARID1B APRT ASH2L ASCC1 APOC1 BARX1 BOLA2 BARX2 ATP8B4 BNIP3 ATP6V0E2 BCL9L BAHD1 BPNT1 BCHE C1QBP CALCRL CC2D1A CBFA2T3 CARM1 CAD CAND1 CDCA7L CD3EAP CNBP CETN2 CNOT7 CLPX CLNS1A COX8C COX7A2L CTDP1 CRTC1 CPS1 COX7C CREB3L1 CUL4B CSDE1 CYP27A1 COX7B DDB1 CYP39A1 DIO1 DHX34 DARS DCTD DDIT4 DIMT1 DCXR DTD1 DPY30 DPYSL3 DNPH1 DNASE1L3 EDC3…	4274	775	13366
C2	LI_AMPLIFIED_IN_LUNG_CANCER	M5792	4.69e-05	3.68e-07	0.130329	29	ALDOA APRT CANX CCT5 DSP EEF1D EIF3C ENO1 HDGF IGFBP2 KRT7 KRT5 MIF PKM RPL27 RPS16 RPL27A RPL37 RPL36A RPS4X RPS2 RPL10A RPS5 RPL13 RPS21 RPL38 RPS7 RPL8 RPL37A	154	775	13366
GO	macromolecule biosynthetic process	GO:0009059	5.39e-05	4.26e-07	0.0285383	242	AARS2 ACTR8 ARID1B ASH2L ASCC1 BARX1 BARX2 BCL9L BAHD1 C1QBP CC2D1A CBFA2T3 CARM1 CDCA7L CD3EAP CNBP CHST1 CNOT7 CHCHD1 COX7A2L CTDP1 CRTC1 COX7C CREB3L1 COX7B DARS DDIT4 DAG1 DTD1 EEF1B2 EEF1G DPY30 EEF1D EEF2 ECD EXTL1 EIF3A EIF3F EIF4G2 EIF2S2 EYA2 EIF3C EIF3B ENO1 EIF3K EIF3E EIF4A1 EIF4EBP1 ELP3 ETV6 EIF4B FEZF2 FAU FARSA FOXK1 FUT1 GAL3ST3 FKTN FOXN1 FOXP4 HDGF GTF2I HIPK3 HIC1 HDAC3 GYS1 H…	2797	775	13366
GO	single-organism membrane organization	GO:0044802	7.17e-05	5.7e-07	0.0534301	82	ABCA7 BOK BNIP3L ATP8B4 BNIP3 COLQ COPZ1 EYA2 FAU HK2 IKBKB KIF13A LPIN1 MAP1LC3A MAP1LC3B MYO5A NAPA MTCH2 NFASC NUP210 OMA1 PPIF PRELID1 RAMP3 RAB3GAP2 RPS13 RPS27A RPL27 RPL34 RPS8 RPS3 RPL21 RPS15A RPS16 RPL4 RPL29 RPS6 RPL27A RPL23 RPL18A RPLP1 RPS15 RPL15 RPL37 RPL22 RPL36A RPS4X RPS12 RPS18 RPS23 RPL11 RPL12 RPS2 RPL10A RPL6 RPS5 RPS28 RPL13 RPS21 RPL39 RPS9 RPS11 RPL38 RPS17 RPS7 RPL8 RPL…	736	775	13366
C2	KIM_BIPOLAR_DISORDER_OLIGODENDROCYTE_DENSITY_CORR_UP	M2107	7.5e-05	6e-07	0.0595667	71	AASDHPPT ALDOA BAG1 ATP6V0E2 C1QBP CANX CDK16 CNBP CETN2 CLNS1A COX7A2L COX7C DDB1 DCXR ECHS1 EIF3F FADD ENO1 EIF3K EIF3E EIF4B FAU FBL FARSA GOT2 HDGF H2AFY GRHPR IRAK1 IMP4 LASP1 LANCL1 MIF MGST3 MPC2 MYRIP NCL NONO NPC2 PKM PGK1 PRDX6 PSMD11 RASA1 RPS13 RPS27A RPL27 RPL4 RPL29 RPS6 RPLP1 RPL37 RPS4X RPS12 RPS18 RPL11 RPL12 RPL10A RPS17 RPL8 RPL3 SEPT2 SLC30A9 SLC25A4 SMARCD3 STARD7 SYT11 TPI1 …	604	775	13366
GO	cellular component biogenesis	GO:0044085	9.19e-05	7.4e-07	0.0303163	203	ACTA1 ACAD9 ACAT1 ABCA7 ABL1 AARS2 ACTN3 ACACB AGFG1 ALDOA ALDH5A1 ARID1B ASH2L APOC1 BOK ATPAF2 BOLA2 BCL9L BAHD1 C1QTNF3 C1QBP CAND1 CCDC88C CDH4 CDH3 CEP131 COL16A1 CETN2 CNOT7 CLTC CLNS1A CRTC1 CUL4B CRP DGKD DDB1 DARS DIMT1 DCXR DPYSL3 EDC3 EIF3A EIF3F FADD EXOSC4 EIF3C EIF3B EIF3K EIF3E EXOSC10 ERCC5 EIF4B FAU FBL FARSA FMN2 GEMIN8 FKBP4 FN1 GJA1 GNL3 H2AFY HDAC3 H2AFY2 GRHPR HDAC6 IDE IFT5…	2299	775	13366
C2	FLOTHO_PEDIATRIC_ALL_THERAPY_RESPONSE_UP	M16479	9.35e-05	7.58e-07	0.300991	14	EEF1G EEF2 EIF4B FAU RPL27 RPS16 RPS6 RPL22 RPL6 RPS5 RPS28 RPL13 RPS9 RPL37A	39	775	13366
GO	single-organism intracellular transport	GO:1902582	9.64e-05	7.86e-07	0.0613661	66	ACACB CANX CEP131 DAG1 FAU GRPEL2 IFT52 KIF13A LRPPRC MAP1S MGARP MYO5A NOL6 NPC2 NFASC NUP210 PEX10 RPS13 RPS27A RPL27 RPL34 RPS8 RPS3 RPL21 RPS15A RPS16 RPL4 RPL29 RPS6 RPL27A RPL23 RPL18A RPLP1 RPS15 RPL15 RPL37 RPL22 RPL36A RPS4X RPS12 RPS18 RPS23 RPL11 RPL12 RPS2 RPL10A RPL6 RPS5 RPS28 RPL13 RPS21 RPL39 RPS9 RPS11 RPL38 RPS17 RPS7 RPL8 RPL37A RPLP2 RPL3 SYT11 TIMM10 TIMM17A THRSP WDR43	553	775	13366
GO	negative regulation of metabolic process	GO:0009892	9.95e-05	8.17e-07	0.0293251	216	ABCA7 ABL1 ACTN3 ACACB ANXA7 APOC1 BNIP3L BARX2 BNIP3 BAHD1 C1QTNF3 C1QBP CAPRIN1 CC2D1A CBFA2T3 CAND1 CCDC8 CD3EAP CNBP CNOT7 CLTC CSDE1 DHX34 DDIT4 DAG1 DPY30 EDC3 DRD4 DNAJB6 EIF3A EIF4G2 F2RL1 FADD EXOSC4 ENO1 EIF3E EIF4A1 EIF4EBP1 EXOSC10 ETV6 EIF4B EGLN1 FGFR2 FEZF2 FAU FMN2 FOXK1 GAPDH FKTN FOXN1 FOXP4 GJA1 HDGF HIPK3 HIC1 GRB10 H2AFY HDAC3 H2AFY2 HDAC6 GSTP1 HES6 HOXA7 IDE HK2 IGF1R HNRNP…	2474	775	13366
GO	nitrogen compound metabolic process	GO:0006807	0.000112	9.23e-07	0.0220841	382	AASDHPPT ACAT1 ABCA7 ABL1 AARS2 ACTR8 ACACB ALDOA ALDH4A1 ALDH5A1 AK4 AHCYL1 ACY1 ARID1B APRT ASH2L ASCC1 BARX1 BLMH BARX2 ATP8B4 BNIP3 ATP6V0E2 BCL9L BAHD1 BPNT1 BCHE C1QBP CALCRL CC2D1A CBFA2T3 CARM1 CAD CAND1 CDCA7L CD3EAP CDS1 CNBP CHST1 CETN2 CNOT7 CHCHD1 CLPX CLNS1A COX8C COX7A2L CTDP1 CRTC1 CPS1 COX7C COLQ CREB3L1 CUL4B CSDE1 COX7B DDB1 DIO1 DHX34 DARS DDAH1 DCTD DDIT4 DIMT1 DCXR DTD1 EEF1…	4771	775	13366
GO	intracellular protein transport	GO:0006886	0.000126	1.05e-06	0.0523619	80	AGFG1 AHCYL1 BCAP29 CEP131 CLTC COPG2 COPZ1 DAG1 EVI5L FAU GGA3 GRPEL2 HDAC6 IFT52 HSPA9 IMMP2L KIF13A MGARP NAPA MYRIP NOL6 NEDD4 NFASC NUP210 PEX10 RAMP3 RAB3GAP2 RPS13 RPS27A RPL27 RPL34 RPS8 RRS1 RPS3 RPL21 RPS15A RPS16 RPL4 RPL29 RPS6 RPL27A RPL23 RPL18A RPLP1 RPS15 RPL15 RPL37 RPL22 RPL36A RPS4X RPS12 RPS18 RPS23 RPL11 RPL12 RPS2 RPL10A RPL6 RPS5 RPS28 RPL13 RPS21 RPL39 RPS9 RPS11 RPL38 RPS…	725	775	13366
GO	cellular catabolic process	GO:0044248	0.000144	1.2e-06	0.0307688	187	ACAD9 ACAT1 ABCA7 ACOX3 ABL1 ALDOA ALDH4A1 ALDH5A1 ANXA7 BNIP3L BLMH BNIP3 ATP6V0E2 BCHE CAPN2 CBR3 CAD CETN2 CNOT7 CLPX CLTC CPA2 CPS1 COLQ CUL2 CUL4B CSDE1 DDB1 CYP39A1 DHX34 DAGLA DDAH1 DCXR DTD1 DPYSL3 DNPH1 ECHDC1 DNASE1L3 EDC3 EEF2 ECHS1 DZANK1 ENPP4 EXOSC4 ENO1 EIF3E EIF4A1 EXOSC10 ERCC5 EIF4B FANCL FAU FBXO32 FBXO10 FANCF GGT5 GAPDH G3BP1 GNL3 GOT2 GNAT2 HACE1 GSTM1 HDAC6 IDE HK2 HMGCL KH…	2107	775	13366
GO	anchoring junction	GO:0070161	0.000147	1.24e-06	0.0639683	60	ACTN3 CAPN2 CDH3 CLTC CSRP2 DAG1 DSP DSG2 DSG4 EIF4G2 FZD2 FLNB G3BP1 GJA1 HSPA9 IGF2R KDM4B ITGA7 ITGA8 KAZN LAP3 LASP1 LIMD1 MME MYH1 NCKAP1 NOTCH1 NFASC PCBP2 PKP1 RPS13 RPL27 RPS8 RPS3 RPS16 RPL4 RPL23 RPLP1 RPS15 RPL22 RPS4X RPS18 RPL12 RPS2 RPL10A RPL6 RPS5 RPS9 RPS11 RPL38 RPS17 RPS7 RPL8 RPL37A RPLP2 RPL3 STXBP6 TJP2 TRIM29 UBA1	492	775	13366
C2	OSMAN_BLADDER_CANCER_DN	M16858	0.00015	1.27e-06	0.0839312	43	AHCYL1 CSDE1 EEF1B2 EEF1G DPH5 FAU FBL MLH3 NAA10 OGT NUDT5 PPIF RPS13 RPL34 RPS3 RPS16 RPL4 RPL29 RPS6 RPL18A RPS15 RPL15 RPL37 RPL22 RPL36A RPS4X RPS18 RPL12 RPL10A RPS5 RPL13 RPS21 RPS11 RPL38 RPS17 RPS7 RPLP2 RPGRIP1 RPL3 SAMD4B SKI SLC7A6 TRAF5	303	775	13366
GO	regulation of gene expression	GO:0010468	0.000179	1.52e-06	0.0248555	279	ACTA1 ABL1 ACTR8 ACACB AFAP1L2 ADM2 AHCYL1 ANXA7 ASPH ARID1B ASH2L ASCC1 BARX1 BARX2 BEX1 BCL9L BAHD1 C1QTNF3 C1QBP BTBD8 CAPRIN1 CC2D1A CBFA2T3 CARHSP1 CARM1 CAND1 CDH3 CDCA7L CD3EAP CNBP CNOT7 CTDP1 CRTC1 CREB3L1 CUL2 CSDE1 CRP DHX34 DTD1 DPY30 DSG4 EDC3 EEF1D EEF2 DNAJB6 ECD EIF3A EIF3F EIF4G2 F2RL1 FADD EXOSC4 EYA2 EIF3C EIF3B ENO1 EIF3K EIF3E EIF4A1 EIF4EBP1 ELP3 EXOSC10 ETV6 EIF4B EGLN1 FGF…	3368	775	13366
C2	CASORELLI_ACUTE_PROMYELOCYTIC_LEUKEMIA_DN	M18635	0.000182	1.56e-06	0.0578603	68	ACAT1 ALDOA ASH2L APOC1 BLMH BEX1 CC2D1A CCT5 CDHR1 COQ3 DLAT DDAH1 DAG1 DCXR DNPH1 ECHDC1 DSG2 EDC3 DUS4L ENPP4 EIF2S2 EXOSC4 EIF3B ENO1 ELP3 FAM171A1 FKBP4 GAPDH G3BP1 HIRIP3 HOXA7 HSPA9 HNRNPH2 HNRNPA1 LPIN1 MRPS10 MRPL28 NDN NSDHL NONO PFKL PGK1 PPAN PLS1 PLOD2 PNRC2 PRMT7 ROBO1 RPL3 SEPT2 SERBP1 SFXN1 SLC25A4 SLC16A3 SHMT2 SHQ1 SKAP2 SSRP1 TACO1 STXBP6 SWAP70 TIMM10 TJP2 TPI1 TST TRAP1 VCP Y…	587	775	13366
GO	multi-organism process	GO:0051704	0.000185	1.6e-06	0.0303079	187	ABL1 AGFG1 ALDOA ANXA7 BNIP3L BNIP3 ATP6V0E2 C1QBP CARM1 CAD CDK16 CCT5 CCT4 CEP131 COL16A1 CHST1 CETN2 CTDP1 CRTC1 CPS1 CUL2 CRP DDB1 DDIT4 DAG1 DHH EEF1G DSG2 DRD4 EEF2 EIF3A EIF3F F2RL1 FADD EIF2S2 EXOSC4 EIF3B ENO1 EIF4A1 ETV6 FGFR2 FBP2 FANCL FAU FANCF FMN2 FKBP4 FNDC3A GAPDH FN1 GALK1 GJA1 GOT2 GYS1 GSTP1 IDE HS3ST3B1 HNRNPUL1 HK2 HNRNPA1 IGF2R IGFBP2 IKBKB IRF4 KDM1B KAT2A IMMP2L IRAK1 IRA…	2118	775	13366
GO	intracellular non-membrane-bounded organelle	GO:0043232	0.000224	1.94e-06	0.0246373	280	ACTA1 ABL1 ACTR8 ACTN3 ALDOA ALOX15 ARFGEF2 ASH2L ATAD3A BCL9L BAHD1 C1QBP CAPN2 CAMSAP1 CAPRIN1 CC2D1A CBFA2T3 CARHSP1 CANX CDK16 CCT5 CCDC8 CCDC88C CCT4 CEP131 CDCA7L CD3EAP CETN2 CNOT7 CHCHD1 CLPX CLTC CLNS1A CLRN1 COX7A2L CTDP1 CPS1 CRIPT CUL2 DDB1 DIMT1 DAAM1 DAG1 DCXR DCAF17 DTD1 DPY30 DPYSL3 DSP EDC3 EEF1D EEF2 DNAJB6 EIF3A ELAC2 EXOSC4 EYA2 EVC2 ENO1 EIF3E ELP3 EXOSC10 ETV6 ERCC5 FBP2 FAU…	3389	775	13366
H	HALLMARK_MYC_TARGETS_V2	M5928	0.000283	2.46e-06	0.236135	15	FARSA GNL3 HK2 IMP4 MYBBP1A MYC NIP7 NOP56 PHB PPAN PPRC1 RCL1 RRP12 SRM WDR43	51	775	13366
C2	HOLLEMAN_ASPARAGINASE_RESISTANCE_B_ALL_UP	M2553	0.000319	2.8e-06	0.442017	10	EEF1B2 EEF1G EIF3K FBL RPS3 RPL4 RPL11 RPL6 RPS5 RPL3	20	775	13366
C2	TIEN_INTESTINE_PROBIOTICS_24HR_DN	M19666	0.000331	2.92e-06	0.105951	30	BNIP3L CANX DDIT4 EEF1G EEF2 EIF4B FAM120A FNDC3A GRB10 HSPA9 MTA1 RPL34 RPS3 RPL4 RPS6 RPL27A RPL23 RPS18 RPS23 RPL12 RPS2 RPL13 RPL39 RPS11 RPS7 RPL37A RPL3 SEL1L3 SLC1A5 TTC3	183	775	13366
GO	glycolytic process through fructose-6-phosphate	GO:0061615	0.000362	3.21e-06	0.365094	11	ALDOA ENO1 GAPDH GALK1 HK2 PGAM1 PFKFB3 PKM PFKL PGK1 TPI1	26	775	13366
C2	MENSSEN_MYC_TARGETS	M11829	0.000423	3.78e-06	0.246365	14	C1QBP CLUH EIF3B ENO1 FKBP4 HSPA9 MGST1 METAP2 NCL NOP56 PPIF RUVBL2 SRM TRAP1	46	775	13366
C2	COLLER_MYC_TARGETS_UP	M5955	0.000437	3.93e-06	0.418208	10	AK4 C1QBP FBL FKBP4 HDGF IARS NCL PPIF POLR2H TRAP1	21	775	13366
GO	glycolytic process	GO:0006096	0.000456	4.12e-06	0.305653	12	ALDOA ENO1 GAPDH GALK1 HK2 OGDH PGAM1 PFKFB3 PKM PFKL PGK1 TPI1	33	775	13366
GO	intracellular organelle lumen	GO:0070013	0.000471	4.28e-06	0.0213931	346	ACAT1 ACOX3 ABL1 ACTR8 ALDOA ALDH4A1 ALDH5A1 AK4 ASPH ARID1B APRT ASH2L ASCC1 ATAD3A ATPAF2 BNIP3L BARX2 BEX1 BNIP3 BCL9L BAHD1 BIVM BCHE C1QBP BTBD8 CBR3 CC2D1A CBFA2T3 CARM1 CAD CANX CAND1 CCT5 CD63 CCT4 CDCA7L CD3EAP COL16A1 CETN2 CNOT7 CHCHD1 CLPX CLNS1A COQ3 COX7A2L CTDP1 CRTC1 CPS1 CRIPT CUL2 CUL4B CYP27A1 DDB1 DLAT DIMT1 DAG1 DCAF17 DTD1 DPY30 EEF1D EEF2 ECHS1 DNAJB6 ECD EIF3A ELAC2 EXOSC4…	4359	775	13366
GO	organelle lumen	GO:0043233	0.000472	4.31e-06	0.0213385	346	ACAT1 ACOX3 ABL1 ACTR8 ALDOA ALDH4A1 ALDH5A1 AK4 ASPH ARID1B APRT ASH2L ASCC1 ATAD3A ATPAF2 BNIP3L BARX2 BEX1 BNIP3 BCL9L BAHD1 BIVM BCHE C1QBP BTBD8 CBR3 CC2D1A CBFA2T3 CARM1 CAD CANX CAND1 CCT5 CD63 CCT4 CDCA7L CD3EAP COL16A1 CETN2 CNOT7 CHCHD1 CLPX CLNS1A COQ3 COX7A2L CTDP1 CRTC1 CPS1 CRIPT CUL2 CUL4B CYP27A1 DDB1 DLAT DIMT1 DAG1 DCAF17 DTD1 DPY30 EEF1D EEF2 ECHS1 DNAJB6 ECD EIF3A ELAC2 EXOSC4…	4362	775	13366
REACTOME	Metabolism of proteins	R-HSA-392499	0.000514	4.72e-06	0.0367376	122	ACTR8 ARFGEF2 BCHE CANX CCT5 CCT4 CETN2 COPG2 COPZ1 DAG1 EEF1B2 EEF1G EEF1D EEF2 DPH5 EIF3A EIF3F EIF2S2 EXOSC4 EIF3C EIF3B EIF3K EIF3E EIF4A1 EIF4EBP1 EIF4B FAU FOXK1 GGA3 GNPNAT1 GNAT2 GNG2 HDGF GRPEL2 HDAC3 IDE HSPA9 IGFBP2 KDM1B KAT2A KHSRP KIF13A METTL21A MME MYO5A NAPA MYRIP MYC MTA1 MSRB3 NOP56 NUP210 OGT NUDT14 PARN PSMD11 RAB42 RAB39B RNF2 RPS13 RPS27A RPL27 RPL34 RPS8 RPS3 RPL21 RPS15A …	1288	775	13366
GO	ribonucleoside diphosphate metabolic process	GO:0009185	0.000524	4.84e-06	0.200082	16	ALDOA AK4 ENO1 GAPDH GALK1 HK2 NUDT16 OGDH NUDT5 PGAM1 PFKFB3 PKM PFKL PGK1 TJP2 TPI1	62	775	13366
GO	mitochondrion	GO:0005739	0.000527	4.9e-06	0.034273	137	ACAD9 ACAT1 ACOX3 ABL1 AARS2 ACACB ALDH4A1 ALDH5A1 AGPAT5 AK4 ANKRD37 ATAD3A BOK ATPAF2 BNIP3L BNIP3 C1QBP CANX CD3EAP CHCHD1 CLPX CLTC COX8C COQ3 COX7A2L CPS1 COX7C CSDE1 CYP27A1 COX7B DLAT DHX34 DDAH1 DDIT4 DIMT1 ECHDC1 ECHS1 ELAC2 EYA2 FAM162A FPGS FKBP4 GJA1 GLRX5 GOT2 GRPEL2 HEMK1 HIGD1A HDDC2 GSTP1 IDE HSDL2 HSPA9 HK2 HMGCL JARID2 IMMP2L LAP3 LACTB2 L2HGDH KRT5 LRPPRC LRRC59 MAATS1 LPIN1 LI…	1485	775	13366
REACTOME	Disease	R-HSA-1643685	0.000543	5.07e-06	0.0498185	76	CAPN2 CANX CLTC CTDP1 DAG1 DHH EEF2 FGFR2 FAU FN1 GAB1 HDAC3 GYS1 HDAC6 IKBKB KAT2A KREMEN2 MAMLD1 MCCC2 MYC NOTCH1 NUP210 PHB POLR2H PRDX2 PSMD11 RASA1 RPS13 RPS27A RPL27 RPL34 RPS8 RPS3 RPL21 RPS15A RPS16 RPL4 RPL29 RPS6 RPL27A RPL23 RPL18A RPLP1 RPS15 RPL15 RPL37 RPL22 RPL36A RPS4X RPS12 RPS18 RPS23 RPL11 RPL12 RPS2 RPL10A RPL6 RPS5 RPS28 RPL13 RPS21 RPL39 RPS9 RPS11 RPL38 RPS17 RPS7 RPL8 RPL3…	705	775	13366
C2	DANG_BOUND_BY_MYC	M15774	0.000547	5.14e-06	0.0430923	94	ACOX3 AHCYL1 ASH2L CAD CDK16 CCT5 CD63 CLNS1A COX7A2L COX7C CRIPT CSDE1 DDB1 DPY30 DPYSL3 EIF3C ENO1 EIF3K EIF4A1 EIF4B FANCF FPGS GAPDH FUT1 GNL3 H2AFY HDAC3 HDAC6 GSTP1 IFRD2 HSPA9 HNRNPUL1 HNRNPA1 IRF4 JARID2 KDM5C KHSRP LANCL1 MGST1 MCCC2 NAT10 MYC NAP1L1 NCL PCNP PKP1 PKM PKN2 PHB POLR3A POLR1B PREP PRKRA PXYLP1 PYCR2 RAB3GAP2 RIPPLY3 RCL1 RBM15B RECQL RPS13 RPS27A RPL27 RPS16 RPL4 RPS6 RPL2…	930	775	13366
C2	DAIRKEE_CANCER_PRONE_RESPONSE_BPA_E2	M18086	0.000557	5.29e-06	0.14394	21	ACTN3 BCAP29 C1QTNF3 EEF1D EIF3A EIF4G2 EIF4A1 EIF4EBP1 EIF4B FBL GAPDH IGF1R KHSRP MAPKAPK3 NCAM1 POLR2H PRDX6 RPL4 RPL29 RPS6 RPL15	104	775	13366
GO	ATP generation from ADP	GO:0006757	0.000557	5.29e-06	0.294958	12	ALDOA ENO1 GAPDH GALK1 HK2 OGDH PGAM1 PFKFB3 PKM PFKL PGK1 TPI1	34	775	13366
C2	FARDIN_HYPOXIA_11	M2345	0.000594	5.68e-06	0.334874	11	AK4 ANKRD37 BNIP3L BNIP3 DDIT4 EGLN1 FAM162A IGF1R PDK1 PGK1 TPI1	28	775	13366
GO	membrane-enclosed lumen	GO:0031974	0.000609	5.85e-06	0.0205375	363	ACAT1 ACOX3 ABL1 ACTR8 ALDOA ALDH4A1 ALOX15 ALDH5A1 AK4 ASPH ARID1B APRT ASH2L ASCC1 ATAD3A BARX1 ATPAF2 BNIP3L BLMH BARX2 BEX1 BNIP3 BCL9L BAHD1 BIVM BCHE C1QBP BTBD8 CBR3 CC2D1A CBFA2T3 CARM1 CAD CANX CAND1 CCT5 CD63 CCT4 CEP131 CDCA7L CD3EAP COL16A1 CETN2 CNOT7 CHCHD1 CLPX CLNS1A COQ3 COX7A2L CTDP1 CRTC1 CPS1 CRIPT CUL2 CUL4B CYP27A1 DDB1 DLAT DIMT1 DAG1 DCAF17 DTD1 DPY30 DNPH1 EEF1D EEF2 ECHS…	4623	775	13366
GO	nuclear lumen	GO:0031981	0.000679	6.56e-06	0.0228827	284	ABL1 ACTR8 ARID1B APRT ASH2L ASCC1 ATPAF2 BNIP3L BARX2 BEX1 BNIP3 BCL9L BAHD1 BIVM C1QBP BTBD8 CBR3 CC2D1A CBFA2T3 CARM1 CAD CAND1 CCT5 CCT4 CDCA7L CD3EAP CETN2 CNOT7 CHCHD1 CLPX CLNS1A COX7A2L CTDP1 CRTC1 CPS1 CRIPT CUL2 CUL4B DDB1 DIMT1 DAG1 DCAF17 DTD1 DPY30 EEF1D DNAJB6 ECD EIF3A ELAC2 EXOSC4 EYA2 EIF3B EIF3E EIF4EBP1 ELP3 EXOSC10 ETV6 ERCC5 FGFR2 FBP2 FANCL FAU FBL FAM222B FBXO32 FANCF FMN2 …	3512	775	13366
GO	NADH metabolic process	GO:0006734	0.000695	6.74e-06	0.284874	12	ALDOA ENO1 GAPDH HK2 OGDH PGAM1 PFKFB3 PKM PFKL PGK1 TPI1 VCP	35	775	13366
KEGG	Biosynthesis of amino acids	hsa01230	0.000699	6.82e-06	0.192017	16	ALDOA ACY1 CPS1 ENO1 GAPDH GOT2 MAT1A PGAM1 PHGDH PKM PFKL PGK1 PYCR2 SHMT1 SHMT2 TPI1	64	775	13366
GO	posttranscriptional regulation of gene expression	GO:0010608	0.000706	6.94e-06	0.0616559	53	C1QBP CAPRIN1 CARHSP1 CNOT7 DTD1 EEF2 EIF3A EIF3F EIF4G2 EXOSC4 EIF3C EIF3B EIF3K EIF3E EIF4A1 EIF4EBP1 EIF4B GAPDH IARS KHSRP LIMD1 LRPPRC MEX3D MALSU1 NCK1 NCL PARN PTCD3 PSMD11 PRKRA PSTK RBM10 RPS27A RPS3 RPS4X RPS5 RPS9 RPL38 SERBP1 RXRA SAMD4B SHMT1 SET SMAD1 TACO1 TERT TIA1 TRAP1 VARS UNK YBX3 YBX1 ZC3H14	443	775	13366
C2	LOPEZ_MBD_TARGETS	M4120	0.000706	6.98e-06	0.0458632	81	ACTA1 ALDOA ALDH5A1 ANXA7 APRT BNIP3L CARHSP1 CDK16 CCT5 CCDC88C CD63 CCT4 CNBP CLUH CETN2 DDB1 DNPH1 EEF1D EEF2 EIF2S2 ENO1 EIF3K EIF3E EIF4A1 EIF4B FNDC3A FN1 HDGF GSTP1 HNRNPH2 IARS IGF1R IGFBP2 IRAK1 IRAK3 KRT7 KRT14 KRT5 MAT1A NCAM1 MYC NAP1L1 NPC2 PCBP2 PKM PHB PPIC PPIF POLR2H PRELID1 PRDX2 PTPRU PVALB RIN1 RPS8 RRP12 RPL37 RPL11 RPS2 RPL10A RPS21 RPS7 RXRA RUVBL1 SLC19A1 SET SIVA1 SMAD5 S…	780	775	13366
C2	KRIGE_RESPONSE_TO_TOSEDOSTAT_6HR_DN	M19907	0.000706	6.99e-06	0.0467916	79	ALDH5A1 AK4 ARHGDIG ANKRD27 ATAD3A BNIP3L BAG1 C1QBP CD3EAP CLUH CETN2 COQ3 COX7B DIMT1 DCXR EXOSC4 EIF3B FAM162A FARSA FKBP4 G3BP1 GLRX5 GNL3 GNPNAT1 GOT2 HDGF H2AFY HDDC2 HES6 HS3ST3B1 IMP4 L3HYPDH LRPPRC LDLRAD3 LGALS12 METTL21A MIF MRPL23 MYBBP1A MTCH2 NAA10 MYC NCL NOL6 NOC2L NIP7 NIFK NUDT5 PCOLCE2 PHB PGK1 PPAN PPARGC1B POLR1C POLR3H POLR1B POLR2H RRP12 RRS1 RPL27A SERBP1 RUVBL1 SLC19A1 SF…	754	775	13366
GO	ADP metabolic process	GO:0046031	0.000715	7.12e-06	0.251541	13	ALDOA AK4 ENO1 GAPDH GALK1 HK2 OGDH PGAM1 PFKFB3 PKM PFKL PGK1 TPI1	42	775	13366
GO	regulation of translation	GO:0006417	0.000725	7.26e-06	0.0740925	42	C1QBP CAPRIN1 CNOT7 DTD1 EEF2 EIF3A EIF3F EIF4G2 EIF3C EIF3B EIF3K EIF3E EIF4A1 EIF4EBP1 EIF4B GAPDH IARS KHSRP LIMD1 LRPPRC MEX3D MALSU1 NCK1 NCL PTCD3 PRKRA PSTK RPS3 RPS4X RPS5 RPS9 RPL38 RXRA SAMD4B SHMT1 SMAD1 TACO1 TIA1 TRAP1 VARS UNK YBX3	318	775	13366
GO	monosaccharide catabolic process	GO:0046365	0.000768	7.73e-06	0.205175	15	ALDOA DCXR ENO1 GAPDH FUT1 GALK1 HK2 NUDT5 PGAM1 PFKFB3 PGM2 PKM PFKL PGK1 TPI1	57	775	13366
GO	mitochondrial part	GO:0044429	0.000916	9.27e-06	0.0429451	87	ACAD9 ACAT1 ACACB ALDH4A1 ALDH5A1 AGPAT5 AK4 ATAD3A BOK BNIP3L BNIP3 C1QBP CANX CHCHD1 CLPX COX8C COQ3 COX7A2L CPS1 COX7C CSDE1 CYP27A1 COX7B DLAT DIMT1 ECHS1 ELAC2 FPGS GJA1 GLRX5 GOT2 GRPEL2 HIGD1A HSPA9 HK2 HMGCL IMMP2L LACTB2 L2HGDH LRPPRC LRRC59 LPIN1 LIPT2 MALSU1 MGARP MGST1 MCCC2 MRPS10 MRPL43 MRPL28 MRPL23 MPC2 MTHFD1L MTCH2 NDUFA4L2 NDUFA7 NDUFB11 NOS1 OGDH OMA1 PDK1 PHB PPIF POLDIP2 PRE…	862	775	13366
KEGG	Carbon metabolism	hsa01200	0.000968	9.84e-06	0.142017	20	ACAT1 ALDOA CPS1 DLAT ECHS1 ENO1 FBP2 GAPDH GOT2 HK2 OGDH PGAM1 PHGDH PKM PFKL PGK1 SHMT1 SHMT2 SUCLG2 TPI1	100	775	13366
GO	canonical glycolysis	GO:0061621	0.000975	9.96e-06	0.358684	10	ALDOA ENO1 GAPDH HK2 PGAM1 PFKFB3 PKM PFKL PGK1 TPI1	24	775	13366
GO	membrane organization	GO:0061024	0.000999	1.03e-05	0.0414823	93	ABCA7 AGFG1 ANXA7 ANKRD27 BOK BNIP3L ATP8B4 BNIP3 CLTC COLQ COPZ1 EYA2 FAU GAPVD1 GGA3 HACE1 HK2 IGF2R IKBKB KIF13A LPIN1 MAP1LC3A MAP1LC3B MYO5A NAPA MTCH2 NFASC NUP210 OMA1 PPIF PRELID1 RAMP3 RAB3GAP2 RIN3 RIN1 RPS13 RPS27A RPL27 RPL34 RPS8 RPS3 RPL21 RPS15A RPS16 RPL4 RPL29 RPS6 RPL27A RPL23 RPL18A RPLP1 RPS15 RPL15 RPL37 RPL22 RPL36A RPS4X RPS12 RPS18 RPS23 RPL11 RPL12 RPS2 RPL10A RPL6 RPS5 R…	935	775	13366
C2	LEE_LIVER_CANCER_SURVIVAL_DN	M7987	0.00101206	1.04e-05	0.112085	25	AGFG1 CCT5 DSG2 FBL HDDC2 IGF1R HNRNPA1 NAP1L1 NOP56 PRMT1 RCC2 RPL27 RPS3 RPS6 RPL36A RPS18 RPL12 RPS5 RPS9 RPL38 RPS7 SET SNRPB2 URI1 YBX3	147	775	13366
C2	KIM_MYC_AMPLIFICATION_TARGETS_UP	M8445	0.00104343	1.08e-05	0.103694	27	ANGPTL2 BLMH DAG1 EIF2S2 ENO1 FBL GAB1 GOT2 LRPPRC MYC NCL NIP7 NIFK NOB1 NOP56 PGM2 PCOLCE2 PDLIM3 PRDX6 PRRG1 RPS15A RPL18A RPS4X RPS23 RPL11 RPL12 SLC39A10	167	775	13366
GO	pyruvate metabolic process	GO:0006090	0.00105282	1.1e-05	0.196254	15	ALDOA DLAT ENO1 GAPDH GALK1 HK2 MPC2 OGDH PGAM1 PFKFB3 PKM PFKL PGK1 SLC16A3 TPI1	59	775	13366
C2	KIM_ALL_DISORDERS_OLIGODENDROCYTE_NUMBER_CORR_UP	M2105	0.00123013	1.29e-05	0.0484638	71	ALDOA BAG1 ATP6V0E2 C1QBP CANX CHST1 CETN2 CLNS1A COX7A2L COX7C DDB1 DCXR EEF2 ECHS1 EIF3F EIF4G2 ENO1 EIF3K FAU FARSA FAM171A1 FNDC4 GAPDH GOT2 HDGF H2AFY GRHPR IMPDH2 IRAK1 LASP1 LANCL1 MIF MAP1LC3B MRPL23 NCALD MYRIP NDUFA7 NDN NCKAP1 NCL NONO NPC2 PGK1 RASA1 RBM10 RPS27A RPL27 RPS8 RPS3 RPS16 RPL29 RPLP1 RPL37 RPS4X RPS12 RPL11 RPL10A RPL13 RPS11 RPS17 RPL8 RPL3 RUVBL2 SLC30A9 SLC25A4 SMARCD3…	667	775	13366
GO	organic substance catabolic process	GO:1901575	0.00123013	1.3e-05	0.0281198	171	ACAD9 ACAT1 ABCA7 ACOX3 ALDOA ALDH4A1 ALDH5A1 BNIP3L BLMH BNIP3 ATP6V0E2 CAPN2 CBR3 CAD CETN2 CNOT7 CLPX CPA2 CPS1 COLQ CUL2 CUL4B CSDE1 DDB1 CYP39A1 DHX34 DAGLA DDAH1 DCXR DTD1 DPYSL3 DNPH1 ECHDC1 DNASE1L3 EDC3 EEF2 ECHS1 ENPP4 EXOSC4 ENO1 EIF3E EIF4A1 EXOSC10 ERCC5 EIF4B FAU FBXO32 FBXO10 GGT5 GAPDH FUT1 G3BP1 GALK1 GNL3 GOT2 GNAT2 HACE1 HDAC6 IDE HK2 HMGCL KHSRP KIF13A LPIN1 LYPLAL1 MAP1S MAT1…	1986	775	13366
GO	purine nucleoside diphosphate metabolic process	GO:0009135	0.00123013	1.3e-05	0.192017	15	ALDOA AK4 ENO1 GAPDH GALK1 HK2 NUDT16 OGDH PGAM1 PFKFB3 PKM PFKL PGK1 TJP2 TPI1	60	775	13366
GO	NADH regeneration	GO:0006735	0.00124616	1.32e-05	0.342017	10	ALDOA ENO1 GAPDH HK2 PGAM1 PFKFB3 PKM PFKL PGK1 TPI1	25	775	13366
GO	nuclear part	GO:0044428	0.00124722	1.33e-05	0.0210181	310	ABL1 ACTR8 AGFG1 AGPAT5 ANXA7 ARID1B APRT ASH2L ASCC1 BOK ATPAF2 BNIP3L BLMH BARX2 BEX1 BNIP3 BCL9L BAHD1 BIVM BCHE C1QBP BTBD8 CBR3 CC2D1A CBFA2T3 CARM1 CAD CAND1 CCT5 CCT4 CEP131 CDCA7L CD3EAP CETN2 CNOT7 CHCHD1 CLPX CLNS1A COX7A2L CTDP1 CRTC1 CPS1 CRIPT CUL2 CUL4B DDB1 DIMT1 DAG1 DCAF17 DTD1 DPY30 DNPH1 EEF1D DNAJB6 ECD EIF3A ELAC2 EXOSC4 EYA2 EIF3B EIF3E EIF4A1 EIF4EBP1 ELP3 EXOSC10 ETV6 ERCC…	3924	775	13366
GO	regulation of cellular amide metabolic process	GO:0034248	0.00126656	1.36e-05	0.0677154	45	ABCA7 C1QBP CAPRIN1 CNOT7 DTD1 EEF2 EIF3A EIF3F EIF4G2 EIF3C EIF3B EIF3K EIF3E EIF4A1 EIF4EBP1 EIF4B GAPDH IARS KHSRP LIMD1 LRPPRC MEX3D MALSU1 NCK1 NCL PGAM1 PTCD3 PRKRA PSTK RPS6KA6 RPS3 RPS4X RPS5 RPS9 RPL38 RXRA SAMD4B SHMT1 SMAD1 TACO1 TIA1 TRAP1 VARS UNK YBX3	358	775	13366
GO	focal adhesion	GO:0005925	0.00133217	1.44e-05	0.0670171	45	ACTN3 CAPN2 CLTC CSRP2 DAG1 FZD2 FLNB G3BP1 GJA1 HSPA9 IGF2R ITGA8 LAP3 LASP1 LIMD1 MME NCKAP1 NFASC PCBP2 RPS13 RPL27 RPS8 RPS3 RPS16 RPL4 RPL23 RPLP1 RPS15 RPL22 RPS4X RPS18 RPL12 RPS2 RPL10A RPL6 RPS5 RPS9 RPS11 RPL38 RPS17 RPS7 RPL8 RPL37A RPLP2 RPL3	360	775	13366
GO	cell-substrate adherens junction	GO:0005924	0.00141362	1.53e-05	0.0663264	45	ACTN3 CAPN2 CLTC CSRP2 DAG1 FZD2 FLNB G3BP1 GJA1 HSPA9 IGF2R ITGA8 LAP3 LASP1 LIMD1 MME NCKAP1 NFASC PCBP2 RPS13 RPL27 RPS8 RPS3 RPS16 RPL4 RPL23 RPLP1 RPS15 RPL22 RPS4X RPS18 RPL12 RPS2 RPL10A RPL6 RPS5 RPS9 RPS11 RPL38 RPS17 RPS7 RPL8 RPL37A RPLP2 RPL3	362	775	13366
GO	heterocyclic compound binding	GO:1901363	0.0014932	1.63e-05	0.0197627	349	ACTA1 ACAD9 ABCA7 ACOX3 ABL1 AARS2 ACTR8 ACACB AGFG1 ALDOA ALDH5A1 AK4 AHCYL1 ANXA7 ARID1B APRT ASH2L ASCC1 ATAD3A BARX1 BAG1 BARX2 ATP8B4 BAHD1 C1QBP BTBD8 CBR3 CAPRIN1 CC2D1A CARHSP1 CARM1 CAD CANX CDK16 CCT5 CCT4 CD3EAP CNBP CLUH CETN2 CNOT7 CHCHD1 CLPX CLTC CLNS1A CPS1 CREB3L1 CUL4B CSDE1 CYP27A1 DGKD DDB1 CYP39A1 DHX34 DARS DIMT1 DCXR DTD1 EEF1B2 EEF1G DSP DNASE1L3 EDC3 EEF1D DUS4L EEF2 DNAJ…	4489	775	13366
GO	adherens junction	GO:0005912	0.00152791	1.67e-05	0.058871	52	ACTN3 CAPN2 CDH3 CLTC CSRP2 DAG1 DSP EIF4G2 FZD2 FLNB G3BP1 GJA1 HSPA9 IGF2R ITGA8 LAP3 LASP1 LIMD1 MME NCKAP1 NOTCH1 NFASC PCBP2 RPS13 RPL27 RPS8 RPS3 RPS16 RPL4 RPL23 RPLP1 RPS15 RPL22 RPS4X RPS18 RPL12 RPS2 RPL10A RPL6 RPS5 RPS9 RPS11 RPL38 RPS17 RPS7 RPL8 RPL37A RPLP2 RPL3 STXBP6 TJP2 TRIM29	445	775	13366
GO	cell-substrate junction	GO:0030055	0.00155646	1.71e-05	0.0653047	45	ACTN3 CAPN2 CLTC CSRP2 DAG1 FZD2 FLNB G3BP1 GJA1 HSPA9 IGF2R ITGA8 LAP3 LASP1 LIMD1 MME NCKAP1 NFASC PCBP2 RPS13 RPL27 RPS8 RPS3 RPS16 RPL4 RPL23 RPLP1 RPS15 RPL22 RPS4X RPS18 RPL12 RPS2 RPL10A RPL6 RPS5 RPS9 RPS11 RPL38 RPS17 RPS7 RPL8 RPL37A RPLP2 RPL3	365	775	13366
C2	FEVR_CTNNB1_TARGETS_DN	M2343	0.00167496	1.85e-05	0.0553774	56	AASDHPPT AHCYL1 CAPRIN1 CCT5 CCT4 CNOT7 CLPX CRP CSRP2 DCTD DCAF17 EEF1D EIF3A EIF3F EIF2S2 EIF3E EIF4A1 FBL GNPNAT1 HDGF H2AFY GSTM1 IDE KDM1B KAT2A IMPDH2 LIMD1 LIPT2 NAA15 NAP1L1 NCL NOTCH1 NOP56 NUP210 ORC6 PKDCC PHGDH PPP2R3A POLR1B RGS12 RPS6KA6 RRS1 RPL12 RPL3 RUVBL1 SLC19A1 SHMT1 SET SFRP1 SNRPB2 SSRP1 STRAP SYT11 TMEFF1 UCHL5 XRN2	494	775	13366
GO	hexose catabolic process	GO:0019320	0.00175118	1.95e-05	0.218613	13	ALDOA ENO1 GAPDH FUT1 GALK1 HK2 PGAM1 PFKFB3 PGM2 PKM PFKL PGK1 TPI1	47	775	13366
GO	ribosomal large subunit biogenesis	GO:0042273	0.00175118	1.95e-05	0.218613	13	MALSU1 NOC2L NIP7 PPAN RRS1 RSL1D1 RPL7L1 RPL11 RPL12 RPL10A RPL6 RPL38 RPL3	47	775	13366
GO	organic cyclic compound binding	GO:0097159	0.002093	2.35e-05	0.0192968	350	ACTA1 ACAD9 ABCA7 ACOX3 ABL1 AARS2 ACTR8 ACACB AGFG1 ALDOA ALDH5A1 AK4 AHCYL1 ANXA7 ARID1B APRT ASH2L ASCC1 ATAD3A BARX1 BAG1 BARX2 ATP8B4 BAHD1 C1QBP BTBD8 CBR3 CAPRIN1 CC2D1A CARHSP1 CARM1 CAD CANX CDK16 CCT5 CCT4 CD3EAP CNBP CLUH CETN2 CNOT7 CHCHD1 CLPX CLTC CLNS1A CPS1 CREB3L1 CUL4B CSDE1 CYP27A1 DGKD DDB1 CYP39A1 DHX34 DARS DIMT1 DCXR DTD1 EEF1B2 EEF1G DSP DNASE1L3 EDC3 EEF1D DUS4L DRD4 EEF2…	4529	775	13366
GO	nucleoside diphosphate phosphorylation	GO:0006165	0.002093	2.35e-05	0.21285	13	ALDOA AK4 ENO1 GAPDH GALK1 HK2 OGDH PGAM1 PFKFB3 PKM PFKL PGK1 TPI1	48	775	13366
GO	organelle inner membrane	GO:0019866	0.00210355	2.39e-05	0.0564879	53	ACAD9 ACAT1 ATAD3A BOK CHCHD1 CLPX COX8C COQ3 COX7A2L CPS1 COX7C CSDE1 CYP27A1 COX7B FPGS GOT2 GRPEL2 HIGD1A HMGCL IMMP2L L2HGDH LRPPRC MGST1 MRPS10 MRPL43 MRPL28 MRPL23 MPC2 MTCH2 NDUFA4L2 NDUFA7 NDUFB11 OMA1 PHB PPIF PRODH PTCD3 RPS3 SFXN2 SLC25A27 SLC1A3 SFXN1 SLC25A4 SHMT2 SIGMAR1 SLC25A19 SMAD1 TMEM120B TIMM10 TIMM17A TMEM11 TST TRAP1	463	775	13366
GO	mitochondrial matrix	GO:0005759	0.00210355	2.39e-05	0.0630697	46	ACAT1 ALDH4A1 ALDH5A1 AK4 ATAD3A C1QBP CHCHD1 CLPX COQ3 CPS1 CYP27A1 DLAT DIMT1 ECHS1 ELAC2 FPGS GLRX5 GOT2 GRPEL2 HSPA9 HMGCL LACTB2 LRPPRC LRRC59 LIPT2 MALSU1 MCCC2 MRPS10 MRPL43 MRPL28 MRPL23 MTHFD1L NDUFA7 OGDH PDK1 PPIF POLDIP2 PRODH PYCR2 RPS3 SHMT2 SUCLG2 TERT TST TRAP1 TXN2	380	775	13366
GO	mitochondrial inner membrane	GO:0005743	0.00211889	2.42e-05	0.0592419	49	ACAD9 ACAT1 ATAD3A BOK CHCHD1 CLPX COX8C COQ3 COX7A2L CPS1 COX7C CSDE1 CYP27A1 COX7B FPGS GOT2 GRPEL2 HIGD1A HMGCL IMMP2L L2HGDH MGST1 MRPS10 MRPL43 MRPL28 MRPL23 MPC2 MTCH2 NDUFA4L2 NDUFA7 NDUFB11 OMA1 PHB PPIF PRODH PTCD3 RPS3 SFXN2 SLC25A27 SLC1A3 SFXN1 SLC25A4 SHMT2 SLC25A19 TIMM10 TIMM17A TMEM11 TST TRAP1	418	775	13366
GO	ribosomal small subunit biogenesis	GO:0042274	0.00216583	2.49e-05	0.192017	14	NAT10 NOB1 RCL1 RPS8 RRS1 RPS16 RPS6 RPS15 RPS5 RPS28 RPS21 RPL38 RPS17 RPS7	56	775	13366
GO	coenzyme catabolic process	GO:0009109	0.00216583	2.49e-05	0.176392	15	ACAT1 ALDOA CBR3 ENO1 GAPDH HK2 OGDH PGAM1 PFKFB3 PKM PFKL PGK1 SUCLG2 TPI1 VCP	64	775	13366
GO	pyridine nucleotide catabolic process	GO:0019364	0.00218225	2.52e-05	0.265546	11	ALDOA ENO1 GAPDH HK2 OGDH PGAM1 PFKFB3 PKM PFKL PGK1 TPI1	34	775	13366
GO	cadherin binding	GO:0045296	0.0023305	2.71e-05	0.07437	36	ALDOA CC2D1A EEF1G EEF1D EEF2 EIF4G2 ENO1 EIF3E GAPVD1 FLNB LASP1 LRRC59 NCK1 NOP56 OLFM4 PKM PKN2 PRDX6 PROM1 RPL34 RSL1D1 RPL29 RPL15 RPS2 RPL6 SEPT2 SERBP1 RUVBL1 SND1 STXBP6 SWAP70 TJP2 TRIM29 USO1 VAPB ZC3H15	272	775	13366
REACTOME	Glucose metabolism	R-HSA-70326	0.00237639	2.77e-05	0.161195	16	ALDOA ENO1 FBP2 GAPDH GOT2 GYS1 HK2 NHLRC1 PGAM1 PFKFB3 PGM2 PKM PFKL PGK1 RPS27A TPI1	73	775	13366
GO	catabolic process	GO:0009056	0.0024076	2.82e-05	0.0249976	196	ACAD9 ACAT1 ABCA7 ACOX3 ABL1 ALDOA ALDH4A1 ALDH5A1 ANXA7 BNIP3L BLMH BNIP3 ATP6V0E2 BCHE CAPN2 CBR3 CAD COL16A1 CETN2 CNOT7 CLPX CLTC CPA2 CPS1 COLQ CUL2 CUL4B CSDE1 DDB1 CYP39A1 DLAT DHX34 DAGLA DDAH1 DCXR DTD1 DPYSL3 DNPH1 ECHDC1 DNASE1L3 EDC3 EEF2 ECHS1 DZANK1 ENPP4 EXOSC4 ENO1 EIF3E EIF4A1 EXOSC10 ERCC5 EIF4B FANCL FAU FBXO32 FBXO10 FANCF GGT5 GAPDH FUT1 G3BP1 GALK1 GNL3 GOT2 GNAT2 HACE1 GSTM…	2362	775	13366
GO	glucose catabolic process	GO:0006007	0.00248762	2.93e-05	0.29916	10	ALDOA ENO1 GAPDH HK2 PGAM1 PFKFB3 PKM PFKL PGK1 TPI1	28	775	13366
GO	nucleus	GO:0005634	0.00258601	3.06e-05	0.017678	415	ACAD9 ABL1 ACTR8 ACACB AGFG1 ALDOA AGPAT5 ANXA7 ARID1B ANKRD37 APRT ASH2L ASCC1 BOK BARX1 ATPAF2 BNIP3L BAG1 BLMH BOLA2 BARX2 BEX1 BCL2L15 BNIP3 BEX2 BCL9L BAHD1 BIVM BCHE C1QBP BTBD8 CAPN2 CBR3 CC2D1A CBFA2T3 CARM1 CAD CAND1 CDK16 CCT5 CCDC8 CCT4 CEP131 CDCA7L CD3EAP CNBP CETN2 CNOT7 CHCHD1 CLPX CLNS1A COX7A2L CTDP1 CRTC1 CPS1 CRIPT CREB3L1 CUL2 CUL4B CSRP2 DGKD DDB1 DHX34 DIMT1 DAG1 DCXR DCAF17…	5485	775	13366
KEGG	Glycolysis (Embden-Meyerhof pathway), glucose => pyruvate	hsa_M00001	0.00261262	3.1e-05	0.351108	9	ALDOA ENO1 GAPDH HK2 PGAM1 PKM PFKL PGK1 TPI1	22	775	13366
C2	POMEROY_MEDULLOBLASTOMA_PROGNOSIS_DN	M6693	0.00264176	3.15e-05	0.256303	11	CAD DAG1 ENO1 IARS RPS8 RPL29 RPL27A RPS18 RPL11 RPL10A TRAP1	35	775	13366
C2	WEI_MYCN_TARGETS_WITH_E_BOX	M12113	0.00292316	3.5e-05	0.045065	71	AASDHPPT ALDOA CD3EAP CNOT7 CHCHD1 COQ3 CSRP2 DIMT1 F2RL1 EIF3B ENO1 EVI5L EGLN1 FAM162A FKBP4 FNDC4 G3BP1 GRB10 IDE HK2 IRAK1 IMP4 LACTB2 L3HYPDH LDLRAD3 METTL21A MALSU1 MAPKAPK3 MGST1 MYO5A NAA15 MTCH2 NSUN2 NEDD4 NSDHL NIFK NUDCD1 NUDT5 ORC6 PGM2 PHB PGK1 PPIF POLR1B PPRC1 PPP1R1A PRMT1 RIPPLY3 RCL1 SERBP1 RUVBL1 SHMT1 SIVA1 SIGMAR1 SRM SYMPK SVIP STARD7 TIMM10 TJP2 TIMM17A TMEM177 TSN TRMT1 U…	689	775	13366
C2	NING_CHRONIC_OBSTRUCTIVE_PULMONARY_DISEASE_UP	M314	0.00299296	3.6e-05	0.111248	22	ACTA1 EIF3K EIF4A1 G3BP1 GPSM1 HNRNPUL1 KRT7 MAPKAPK3 NCKAP1 NPC2 OGDH PKM RAMP3 RPS15A RPL4 RPLP1 RPS15 RPL22 RPS23 RPL13 SERBP1 SSRP1	130	775	13366
REACTOME	Glycolysis	R-HSA-70171	0.00308443	3.74e-05	0.286845	10	ALDOA ENO1 GAPDH HK2 PGAM1 PFKFB3 PKM PFKL PGK1 TPI1	29	775	13366
C2	SEMENZA_HIF1_TARGETS	M12299	0.00308443	3.74e-05	0.286845	10	ALDOA BNIP3 ENO1 GAPDH HK2 IGFBP2 PKM PFKL PGK1 TPI1	29	775	13366
GO	non-membrane-bounded organelle	GO:0043228	0.00312796	3.81e-05	0.0189755	335	ACTA1 ABL1 ACTR8 ACTN3 ALDOA ALOX15 ARFGEF2 ARID1B APRT ASH2L ATAD3A BARX1 BAG1 BARX2 BNIP3 BCL9L BAHD1 C1QBP BTBD8 CAPN2 CAMSAP1 CBR3 CAPRIN1 CC2D1A CBFA2T3 CARHSP1 CANX CAND1 CDK16 CCT5 CCDC8 CCDC88C CCT4 CEP131 CDCA7L CD3EAP CETN2 CNOT7 CHCHD1 CLPX CLTC CLNS1A CLRN1 COX7A2L CTDP1 CRTC1 CPS1 CRIPT CUL2 CUL4B DDB1 DIMT1 DAAM1 DAG1 DCXR DCAF17 DTD1 DPY30 DPYSL3 DSP DNPH1 EDC3 EEF1D EEF2 DNAJB6 EC…	4353	775	13366
GO	regulation of telomerase RNA localization to Cajal body	GO:1904872	0.00320257	3.92e-05	0.412605	8	CCT5 CCT4 EXOSC10 NOP10 PARN RUVBL2 RUVBL1 SHQ1	17	775	13366
REACTOME	rRNA modification in the nucleus and cytosol	R-HSA-6790901	0.0032805	4.03e-05	0.196919	13	DIMT1 FBL IMP4 NAT10 NOP10 NOL6 NOP56 RCL1 RPS6 RPS2 RPS9 RPS7 WDR43	51	775	13366
GO	pyridine-containing compound catabolic process	GO:0072526	0.0038859	4.81e-05	0.239314	11	ALDOA ENO1 GAPDH HK2 OGDH PGAM1 PFKFB3 PKM PFKL PGK1 TPI1	37	775	13366
C2	NUTT_GBM_VS_AO_GLIOMA_DN	M2577	0.0038859	4.81e-05	0.239314	11	ANGPTL2 EIF3F EIF3E NCAM1 PPIF RPS13 RPL4 RPS6 RPL27A RPLP2 ZMIZ1	37	775	13366
GO	ribonucleoprotein complex assembly	GO:0022618	0.00401518	4.99e-05	0.089558	27	C1QBP CNOT7 CLNS1A EDC3 EIF3A EIF3F EIF3C EIF3B EIF3K EIF3E EIF4B GEMIN8 LIMD1 NIP7 PPAN PRMT7 RPS15 RPL11 RPL12 RPL6 RPS5 RPS28 RPL38 RPS17 RPL3 SHQ1 STRAP	183	775	13366
C2	PENG_RAPAMYCIN_RESPONSE_DN	M18854	0.00421941	5.27e-05	0.082204	30	ALDH4A1 C1QBP CCT5 CCT4 COX7B EIF4G2 EIF3B FARSA FKBP4 GOT2 HSPA9 KAT2A IMP4 LIMK2 MAPKAPK3 NAA10 NOP56 PGAM1 PHB PGK1 PPIF PRMT1 PSMD11 SLC1A5 SRM TIMM17A TRAP1 UCK2 VCP WDR43	214	775	13366
GO	nucleoside diphosphate metabolic process	GO:0009132	0.00441266	5.53e-05	0.147145	16	ALDOA AK4 ENO1 GAPDH GALK1 HK2 NUDT16 OGDH NUDT5 PGAM1 PFKFB3 PKM PFKL PGK1 TJP2 TPI1	78	775	13366
GO	nucleotide phosphorylation	GO:0046939	0.0044843	5.65e-05	0.1873	13	ALDOA AK4 ENO1 GAPDH GALK1 HK2 OGDH PGAM1 PFKFB3 PKM PFKL PGK1 TPI1	53	775	13366
C2	BIOCARTA_GLYCOLYSIS_PATHWAY	M15109	0.0044843	5.67e-05	0.692017	6	ENO1 GAPDH PGAM1 PFKL PGK1 TPI1	8	775	13366
C2	PENG_GLUTAMINE_DEPRIVATION_DN	M13936	0.00458037	5.82e-05	0.0686837	38	ALDOA BOLA2 C1QBP CAPRIN1 CAD CCT5 DIMT1 DNAJB6 EIF4G2 FBL FARSA FKBP4 G3BP1 IFRD2 KHSRP LIMK2 MRPL28 MRPL23 NCL NOP56 PGAM1 PHB PPIF PRMT1 PRODH PSMD11 RRS1 RUVBL2 SLC19A1 SNRPB2 SRM STRAP TIMM17A TRAP1 VARS UCK2 UMPS VCP	300	775	13366
GO	ribonucleoprotein complex subunit organization	GO:0071826	0.00471551	6.01e-05	0.0855814	29	C1QBP CNOT7 CLNS1A EDC3 EIF3A EIF3F EIF3C EIF3B EIF3K EIF3E EIF4B GEMIN8 LIMD1 NIP7 PPAN PRMT7 RPS6 RPS15 RPL11 RPL12 RPL6 RPS5 RPS28 RPL38 RPS17 RPL3 SHQ1 STRAP U2AF2	202	775	13366
GO	cofactor catabolic process	GO:0051187	0.00471551	6.06e-05	0.156303	15	ACAT1 ALDOA CBR3 ENO1 GAPDH HK2 OGDH PGAM1 PFKFB3 PKM PFKL PGK1 SUCLG2 TPI1 VCP	70	775	13366
GO	monocarboxylic acid metabolic process	GO:0032787	0.00471551	6.08e-05	0.0557611	48	ACAD9 AASDHPPT ACAT1 ACOX3 ACACB ALDOA ALDH4A1 ALOX15 ALDH5A1 CYP27A1 CYP39A1 DLAT DAGLA DCXR ECHDC1 ECHS1 ENO1 GGT5 GAPDH GALK1 GOT2 GRHPR GSTP1 HK2 HMGCL LPIN1 LIPT2 MIF MCCC2 MPC2 MTHFD1L MYO5A MTCH2 NIT2 OGDH OSBPL6 PGAM1 PFKFB3 PHGDH PKM PFKL PGK1 PRODH SHMT1 SLC1A3 SLC16A3 STAT5A TPI1	422	775	13366
GO	mitochondrial membrane	GO:0031966	0.00471551	6.08e-05	0.0465702	62	ACAD9 ACAT1 ACACB AGPAT5 ATAD3A BOK BNIP3L BNIP3 CANX CHCHD1 CLPX COX8C COQ3 COX7A2L CPS1 COX7C CSDE1 CYP27A1 COX7B FPGS GJA1 GOT2 GRPEL2 HIGD1A HK2 HMGCL IMMP2L L2HGDH LPIN1 MGARP MGST1 MRPS10 MRPL43 MRPL28 MRPL23 MPC2 MTCH2 NDUFA4L2 NDUFA7 NDUFB11 NOS1 OGDH OMA1 PHB PPIF PRODH PTCD3 RPS27A RPS3 SFXN2 SLC25A27 SLC1A3 SFXN1 SLC25A4 SHMT2 SLC25A19 STARD7 TIMM10 TIMM17A TMEM11 TST TRAP1	593	775	13366
GO	ribosome assembly	GO:0042255	0.00502353	6.51e-05	0.202887	12	C1QBP NIP7 PPAN RPS15 RPL11 RPL12 RPL6 RPS5 RPS28 RPL38 RPS17 RPL3	46	775	13366
C2	PUJANA_ATM_PCC_NETWORK	M9585	0.00523806	6.81e-05	0.0327705	106	ABL1 ARFGEF2 BLMH C1QBP CBFA2T3 CAD CD72 CCT4 CNBP CLPX CUL2 COX7B DARS DIMT1 EEF1B2 ECD ELAC2 EIF3F EIF3E EXOSC10 ETV6 ERCC5 EIF4B FANCL FBL FAM120A GAPDH G3BP1 HIPK3 H2AFY HDAC6 HSPA9 HNRNPH2 HK2 HNRNPA1 IL13RA1 IKBKB IRF4 JARID2 IL7 IRAK1 MAP1LC3B METAP2 MYL1 MYC MTA1 NAP1L1 NCK1 NCL NONO NKRF NOP56 NUP210 OGT OARD1 ORC5 PARN PDK1 PFKFB3 PGK1 PCGF1 PPIP5K2 PVALB RAB3GAP2 RECQL RPS27A RPL27 RPL…	1168	775	13366
C2	LUI_THYROID_CANCER_CLUSTER_3	M4290	0.00531163	6.94e-05	0.302017	9	EIF3F EIF3K FBL RPL21 RPL18A RPS12 RPS2 RPL10A RPS5	25	775	13366
C2	ROME_INSULIN_TARGETS_IN_MUSCLE_UP	M12591	0.00611248	8.01e-05	0.0585482	43	ALDOA AHCYL1 ANXA7 CAPN2 CANX CCT4 CNBP CHCHD1 CLNS1A DAG1 DPY30 DPYSL3 DNAJB6 EIF2S2 EIF3E FBP2 G3BP1 GOT2 HDGF HIGD1A HK2 HNRNPA1 MALSU1 MRPS10 MTCH2 NCKAP1 NSUN2 PABPC4 PGAM1 PPP2R3A PRDX6 PSMD11 RPLP1 RPS15 RPS21 SET SNRPB2 STARD7 UBE3A UBE2V2 USP22 VAPB VCP	369	775	13366
GO	nucleoplasm	GO:0005654	0.00661367	8.7e-05	0.0207495	241	ABL1 ACTR8 ARID1B APRT ASH2L ASCC1 ATPAF2 BNIP3L BARX2 BEX1 BNIP3 BCL9L BAHD1 BIVM BTBD8 CBR3 CBFA2T3 CARM1 CAD CAND1 CCT4 CD3EAP CETN2 CNOT7 CHCHD1 CLPX CLNS1A CTDP1 CRTC1 CUL2 CUL4B DDB1 DIMT1 DAG1 DCAF17 DPY30 DNAJB6 ECD ELAC2 EXOSC4 EYA2 EIF3B EIF3E EIF4EBP1 ELP3 EXOSC10 ERCC5 FGFR2 FBP2 FANCL FAU FBL FAM222B FBXO32 FANCF FOXK1 GEMIN8 FKBP4 FOXN1 FOXP4 GNL3 HDGF GTF2I HIPK3 HIC1 H2AFY HDAC3 H…	3061	775	13366
GO	cytoplasmic translational initiation	GO:0002183	0.00671936	8.88e-05	0.288171	9	EIF3A EIF3F EIF3C EIF3B EIF3K EIF3E EIF4EBP1 EIF4B PCBP2	26	775	13366
C2	REACTOME_GLUCOSE_METABOLISM	M1870	0.00689161	9.14e-05	0.17416	13	ALDOA ENO1 FBP2 GAPDH GOT2 GYS1 PGAM1 PFKFB3 PGM2 PKM PFKL PGK1 TPI1	56	775	13366
GO	mRNA binding	GO:0003729	0.00700257	9.32e-05	0.0899461	25	C1QBP CARHSP1 CCT5 CLUH EDC3 EIF3A EIF4A1 G3BP1 GNL3 KHSRP NCL NUDT16 PARN RPS13 RPS3 RSL1D1 RPS2 RPS5 RPS7 SERBP1 SAMD4B SHMT1 TSN UNK YBX3	169	775	13366
C2	PUJANA_CHEK2_PCC_NETWORK	M11961	0.00718154	9.6e-05	0.0421622	69	BLMH BOLA2 C1QBP CAD CCT5 CCT4 CNBP CLPX COX7B DLAT DARS DIMT1 EEF1B2 ELAC2 EIF2S2 FBL G3BP1 HDGF HSPA9 HK2 IARS IRF4 IRAK1 KHSRP MIF METAP2 NAA10 MYC MTA1 NAP1L1 NCK1 NCL NONO NOP56 NUP210 ORC5 PGK1 PCGF1 POLR2H PRMT1 PVALB PRKRA RNF2 RECQL RPS27A RPL27 RRS1 RPL4 RPS6 RPL23 RPL6 RPS21 RPL39 RPS7 SERBP1 RUVBL1 SET SHMT2 SLC7A6 SNRPB2 SSRP1 STAT5A STARD7 TIMM17A TTF2 UCK2 YBX1 WDR43 ZC3H15	689	775	13366
GO	mitochondrial envelope	GO:0005740	0.00718154	9.64e-05	0.0437659	64	ACAD9 ACAT1 ACACB AGPAT5 ATAD3A BOK BNIP3L BNIP3 CANX CHCHD1 CLPX COX8C COQ3 COX7A2L CPS1 COX7C CSDE1 CYP27A1 COX7B FPGS GJA1 GOT2 GRPEL2 HIGD1A HK2 HMGCL IMMP2L L2HGDH LPIN1 MGARP MGST1 MRPS10 MRPL43 MRPL28 MRPL23 MPC2 MTCH2 NDUFA4L2 NDUFA7 NDUFB11 NOS1 OGDH OMA1 PHB PPIF PRELID1 PRODH PRELID2 PTCD3 RPS27A RPS3 SFXN2 SLC25A27 SLC1A3 SFXN1 SLC25A4 SHMT2 SLC25A19 STARD7 TIMM10 TIMM17A TMEM11 TST T…	629	775	13366
GO	small molecule catabolic process	GO:0044282	0.00721544	9.72e-05	0.0607114	40	ACAD9 ACAT1 ACOX3 ALDOA ALDH4A1 ALDH5A1 BLMH CBR3 CAD CPS1 CYP39A1 DDAH1 DCXR DTD1 ECHDC1 ECHS1 ENO1 GAPDH FUT1 GALK1 GOT2 HK2 HMGCL LPIN1 MAT1A MCCC2 NOS1 NUDT16 OGDH NUDT5 PGAM1 PFKFB3 PGM2 PKM PFKL PGK1 PRODH SHMT1 TPI1 TST	337	775	13366
GO	oxidation-reduction process	GO:0055114	0.00732823	9.91e-05	0.0374234	81	ACAD9 ACAT1 ACOX3 ACACB ALDOA ALDH4A1 ALOX15 ALDH5A1 ASPH CBR3 COX8C COX7A2L CPS1 COX7C CYP27A1 COX7B CYP39A1 DLAT DIO1 DCXR ECHDC1 DUS4L ECHS1 ENO1 EGLN1 GAPDH GLRX5 GNG2 GPX6 GYS1 GRHPR HIGD1A GSTO2 HHIP HSDL2 HK2 KDM1B IMMP2L KDM4B IMPDH2 KDM5B KDM5C L2HGDH LPO MGST1 MGST3 MTHFD1L MYBBP1A MTCH2 NDUFA7 MYC MSRB3 NDUFB11 NHLRC1 NSDHL NOS1 OGDH P3H2 PAOX PGAM1 PFKFB3 PGM2 PHGDH PKM PFKL PGK1 PLOD…	849	775	13366
C2	KEGG_GLYCOLYSIS_GLUCONEOGENESIS	M11521	0.00802129	0.000109	0.186915	12	ALDOA DLAT ENO1 FBP2 GAPDH HK2 PGAM1 PGM2 PKM PFKL PGK1 TPI1	49	775	13366
GO	preribosome	GO:0030684	0.00845642	0.000115	0.154138	14	FBL IMP4 NAT10 NOL6 NOC2L NIP7 NOB1 NOP56 PPAN RRS1 RSL1D1 RPLP1 RPS7 RPLP2	66	775	13366
C2	LI_DCP2_BOUND_MRNA	M2188	0.00868464	0.000119	0.142017	15	APRT DCXR EEF1D EXOSC4 ENO1 MAT1A MRPL23 NAA15 NOP56 PHGDH RPS5 RUVBL2 TACO1 TST TTC3	75	775	13366
GO	glutamine family amino acid metabolic process	GO:0009064	0.00898876	0.000124	0.166155	13	ALDH4A1 ALDH5A1 CAD CPS1 DDAH1 FPGS GOT2 NIT2 NOS1 PHGDH PRODH PYCR2 SLC1A3	58	775	13366
C2	ZHANG_RESPONSE_TO_CANTHARIDIN_DN	M2510	0.00898876	0.000124	0.166155	13	EEF1D EIF3B FARSA MYC NOP56 PGAM1 PFKL POLR2H RPL4 RPL29 RPL15 RUVBL2 TRAP1	58	775	13366
KEGG	Gluconeogenesis, oxaloacetate => fructose-6P	hsa_M00003	0.00904123	0.000125	0.408684	7	ALDOA ENO1 FBP2 GAPDH PGAM1 PGK1 TPI1	15	775	13366
C2	RHEIN_ALL_GLUCOCORTICOID_THERAPY_DN	M1859	0.00972012	0.000135	0.0598418	39	ACAT1 ALDH5A1 AHCYL1 BLMH C1QBP CANX CNBP CETN2 CLNS1A CSRP2 DARS DCTD DIMT1 DPH5 ENO1 FANCL FBL GAPDH GOT2 HDDC2 IMPDH2 LRPPRC MIF METAP2 MME NAP1L1 PGK1 PRDX6 PRMT1 RSL1D1 RPL23 RPL22 RPL3 SERBP1 SET SHMT2 SSRP1 TPI1 WDR61	331	775	13366
KEGG	Glycolysis, core module involving three-carbon compounds	hsa_M00002	0.00985653	0.000137	0.542017	6	ENO1 GAPDH PGAM1 PKM PGK1 TPI1	10	775	13366
C2	ELVIDGE_HYPOXIA_BY_DMOG_UP	M9197	0.00990269	0.000139	0.108684	19	AK4 ASPH BNIP3L BNIP3 CSRP2 DDIT4 DAAM1 EGLN1 FAM162A GJA1 GYS1 HK2 LIMCH1 OLFML2A PDK1 PFKFB3 PGK1 SCNN1B TMEFF1	114	775	13366
C2	DIAZ_CHRONIC_MEYLOGENOUS_LEUKEMIA_UP	M535	0.00990269	0.000139	0.0302996	110	AASDHPPT ACAT1 ABL1 ALDH4A1 ALDH5A1 AHCYL1 ACY1 ANXA7 ASH2L BNIP3L BLMH BNIP3 BCAP29 C1QBP CAPRIN1 CAD CANX CD63 CNBP CETN2 CNOT7 CLPX CLNS1A CUL4B CSDE1 DDB1 DARS DCTD DAG1 ECHS1 ECD EIF3A EIF4G2 F2RL1 EIF2S2 EIF3B EIF4B FANCF FKBP4 G3BP1 GNL3 GOT2 GRB10 HDAC3 HDAC6 IDE HSPA9 HNRNPH2 HK2 IL7 ISYNA1 KDM5B KLHDC2 KHSRP LANCL1 MIF MCCC2 MAP1LC3B METAP2 MMS19 NAPA MTCH2 MYC MTA1 NCK1 NIT2 OGDH ORC5 …	1246	775	13366
GO	coenzyme metabolic process	GO:0006732	0.00997311	0.000141	0.0661046	34	AASDHPPT ACAT1 ACACB ALDOA AHCYL1 CBR3 COQ3 DLAT DCXR ENO1 FPGS GAPDH GALK1 HK2 HMGCL LIPT2 MAT1A MCCC2 MBIP MPC2 MTHFD1L OGDH PGAM1 PFKFB3 PGM2 PKM PFKL PGK1 SLC19A1 SHMT1 SHMT2 SUCLG2 TPI1 VCP	274	775	13366
GO	protein homotetramerization	GO:0051289	0.0101487	0.000144	0.162356	13	ACACB ALDOA ALDH5A1 CRTC1 DCXR IDE IMPDH2 MAT1A PFKL RXRA SHMT1 SHMT2 SYT11	59	775	13366
GO	glucose metabolic process	GO:0006006	0.0105761	0.00015	0.113446	18	ALDOA ALDH5A1 DLAT DCXR ENO1 FBP2 GAPDH GOT2 HK2 OMA1 PDK1 PGAM1 PFKFB3 PGM2 PKM PFKL PGK1 TPI1	105	775	13366
GO	cellular protein localization	GO:0034613	0.0105761	0.000151	0.0313028	105	ABCA7 AGFG1 AHCYL1 BCAP29 CARM1 CD63 CEP131 CLTC COPG2 CRIPT COLQ COPZ1 DAG1 DNAJB6 EVI5L FAU FAM83H FLNB GGA3 GRPEL2 H2AFY H2AFY2 HDAC6 IFT52 HSPA9 HK2 IKBKB IMMP2L KIF13A MGARP MYO5A NAPA MTCH2 MYRIP NOL6 NEDD4 NFASC NUP210 PEX10 PTPRU RAMP3 RAB3GAP2 RCC2 RPS13 RPS27A RPL27 RPL34 RPS8 RRS1 RPS3 RPL21 RPS15A RPS16 RPL4 RPL29 RPS6 RPL27A RPL23 RPL18A RPLP1 RPS15 RPL15 RPL37 RPL22 RPL36A RPS4X RPS…	1176	775	13366
C2	DODD_NASOPHARYNGEAL_CARCINOMA_DN	M14427	0.0107118	0.000153	0.0317268	102	APOC1 BLMH C1QBP CAPRIN1 CAD CAND1 CCT4 COPZ1 DARS DCTD DSG2 DPH5 DNAJB6 EIF2S2 EIF3B ENO1 ELP3 ETV6 EGLN1 FANCL FBL FAM171A1 FKBP4 GAPDH G3BP1 FN1 GJA1 GPSM1 GRB10 IARS HNRNPA1 INTS7 LAP3 KHSRP KREMEN2 LRPPRC METTL21A MALSU1 MCCC2 MTHFD1L NAA15 NAV1 MYC NAP1L1 NCL NEDD4 NONO NIFK NOP56 NUDCD1 ORC5 ORC6 PCSK6 PCOLCE2 PHGDH PHB PGK1 POSTN PPIF POLR1B PPRC1 POLR2H PRMT1 PTCD3 RAI14 RCL1 RECQL RCC2 …	1137	775	13366
C2	TIEN_INTESTINE_PROBIOTICS_2HR_UP	M15196	0.0115205	0.000165	0.305653	8	FAM120A GAPDH NAP1L1 PGK1 RPS6 RPL23 RPS11 SEL1L3	22	775	13366
GO	single-organism carbohydrate catabolic process	GO:0044724	0.0124278	0.000179	0.117275	17	ALDOA CPS1 DCXR ENO1 GAPDH FUT1 GALK1 HK2 OGDH NUDT5 PGAM1 PFKFB3 PGM2 PKM PFKL PGK1 TPI1	97	775	13366
C2	SPIELMAN_LYMPHOBLAST_EUROPEAN_VS_ASIAN_UP	M14665	0.0129692	0.000188	0.0523288	46	ACY1 ANXA7 APRT C1QBP DARS DAPP1 DCXR DNASE1L3 EIF4EBP1 ERCC5 FAU FARSA G3BP1 HSPA9 HK2 HNRNPA1 KDM5C KHSRP MAPK12 MRPL23 NDUFA7 MTA1 NAP1L1 NDUFB11 NSDHL NONO ORC6 PPAN PRDX2 RPS8 RPL4 ROBO1 RPL27A RPL23 RPL37 RPS23 RPS28 RPL39 RPS7 RPL37A RPLP2 RXRA TXN2 TTF2 YBX3 YBX1	417	775	13366
GO	nucleolar part	GO:0044452	0.0129692	0.000188	0.089453	23	CC2D1A CDCA7L CD3EAP CHCHD1 EEF1D FBL IMP4 MRPL23 NCL NOP10 NOL6 NOP56 ORC6 POLR1C POLR1B POLR2H PRMT7 RAI14 RPS6KA6 RRS1 SNRPB2 USO1 WDR43	156	775	13366
GO	regulation of macromolecule metabolic process	GO:0060255	0.0139605	0.000203	0.0164249	355	ACTA1 ABCA7 ABL1 ACTR8 ACTN3 ACACB ALOX15 AFAP1L2 ADM2 AHCYL1 ANXA7 ASPH ARID1B ASH2L ASCC1 BOK BARX1 BNIP3L BARX2 BEX1 BNIP3 BCL9L BAHD1 C1QTNF3 C1QBP BTBD8 CAPRIN1 CC2D1A CBFA2T3 CARHSP1 CARM1 CAND1 CCT5 CCDC8 CCDC88C CDH3 CD63 CCT4 CDCA7L CD3EAP CNBP CNOT7 CLPX CLTC CTDP1 CRTC1 CREB3L1 CUL2 CUL4B CSDE1 CRP DGKD DHX34 DDIT4 DAG1 DTD1 DPY30 DSG4 EDC3 EEF1D DRD4 EEF2 DNAJB6 ECD EIF3A EIF3F EIF4G2…	4771	775	13366
GO	cell adhesion molecule binding	GO:0050839	0.0147644	0.000216	0.0522927	44	ACTN3 ALDOA ANXA7 CC2D1A COL16A1 EEF1G DSP DSG2 EEF1D EEF2 EIF4G2 ENO1 EIF3E GAPVD1 FLNB FN1 LASP1 LRRC59 LTBP4 NCK1 NOP56 OLFM4 PKM PKN2 POSTN PRDX6 PROM1 RPL34 RSL1D1 RPL29 RPL15 RPS2 RPL6 SEPT2 SERBP1 RUVBL1 SND1 STXBP6 SWAP70 TJP2 TRIM29 USO1 VAPB ZC3H15	399	775	13366
GO	monosaccharide metabolic process	GO:0005996	0.0148327	0.000217	0.0831935	24	ALDOA ALDH5A1 CHST1 DLAT DCXR ENO1 FBP2 GAPDH FUT1 GAL3ST3 GALK1 GOT2 GSTO2 HK2 NUDT5 OMA1 PDK1 PGAM1 PFKFB3 PGM2 PKM PFKL PGK1 TPI1	170	775	13366
GO	intracellular transport	GO:0046907	0.0155395	0.000229	0.0305811	103	ACACB AGFG1 AHCYL1 ANKRD27 BCAP29 CANX CCDC88C CEP131 CLTC COPG2 COPZ1 DAG1 EVI5L FAU FMN2 GEMIN8 GGA3 GRPEL2 HDAC6 IFT52 HSPA9 HNRNPA1 IMMP2L KIF13A LRPPRC MAP1S MGARP MYO5A MYBBP1A NAPA MYRIP NOL6 NEDD4 NOC2L NPC2 NFASC NUP210 PEX10 RAMP3 RAB3GAP2 RBM15B RPS13 RPS27A RPL27 RPL34 RPS8 RRS1 RPS3 RPL21 RPS15A RPS16 RPL4 RPL29 RPS6 RPL27A RPL23 RPL18A RPLP1 RPS15 RPL15 RPL37 RPL22 RPL36A RPS4X RPS1…	1163	775	13366
C2	GRADE_COLON_AND_RECTAL_CANCER_UP	M16740	0.0166335	0.000246	0.0655692	32	CAMSAP1 CARHSP1 CCT5 CNBP DDIT4 ECD EIF2S2 EIF3B EIF3E EIF4A1 EIF4B FBL H2AFY HSPA9 HNRNPA1 INTS7 IRAK1 MYC NIP7 NIT2 NONO NOB1 NOP56 PKM PTCD3 SET SSRP1 TPI1 TRAF5 TRAP1 URI1 XRN2	259	775	13366
C2	LIU_SOX4_TARGETS_DN	M17287	0.016823	0.000249	0.0634456	34	ACY1 ASPH BNIP3 CDK16 CTDP1 CUL4B COX7B DLAT DIMT1 EIF3A ENPP4 ENO1 ETV6 EGLN1 FAM83H HIPK3 LIMK2 MMS19 MTHFD1L MTA1 PDK1 PCGF6 PFKL PLEKHF2 PRMT1 RBM10 RPS28 RPL13 SERBP1 SIVA1 SMARCD3 UBE3C UBE2J1 YDJC	280	775	13366
GO	extracellular exosome	GO:0070062	0.0169993	0.000253	0.0223782	178	ACTA1 AASDHPPT ACAT1 ACTN3 ALDOA ANGPTL2 AK4 AHCYL1 ACY1 ANXA7 APRT APOC1 BLMH BOLA2 BPNT1 C1QTNF3 CAPN2 CC2D1A CARHSP1 CAD CANX CAND1 CCT5 CD63 CCT4 CLTC CUL4B CRP DDB1 DARS DDAH1 DCTD DAG1 DCXR EEF1G DSP DNPH1 ECHDC1 DSG2 EEF2 ECHS1 ENPP4 EIF3B ENO1 EIF3K EIF3E EIF4A1 FBP2 FAM162A FBL FAM171A1 FKBP4 FLNB GAPDH FN1 GALK1 GJA1 GP5 GOT2 GNG2 H2AFY H2AFY2 GRHPR GSTO2 HDDC2 GSTP1 HSPA9 IARS HNRNPA1 …	2215	775	13366
GO	single-organism cellular localization	GO:1902580	0.0178951	0.000267	0.0326484	89	ACACB CANX CEP131 CLUH COLQ COPZ1 DAG1 FGFR2 FAU FMN2 GRPEL2 IFT52 HSPA9 IKBKB KAT2A IMMP2L KIF13A LRPPRC MAP1S MGARP MYO5A NAPA MTCH2 NOL6 NEDD4 NPC2 NFASC NUP210 OGT PEX10 RAMP3 RAB3GAP2 RPS13 RPS27A RPL27 RPL34 RPS8 RRS1 RPS3 RPL21 RPS15A RPS16 RPL4 RPL29 RPS6 RPL27A RPL23 RPL18A RPLP1 RPS15 RPL15 RPL37 RPL22 RPL36A RPS4X RPS12 RPS18 RPS23 RPL11 RPL12 RPS2 RPL10A RPL6 RPS5 RPS28 RPL13 RPS21 RP…	982	775	13366
C2	REACTOME_GLYCOLYSIS	M5113	0.0179722	0.000269	0.27535	8	ALDOA GAPDH PGAM1 PFKFB3 PKM PFKL PGK1 TPI1	24	775	13366
GO	carbohydrate catabolic process	GO:0016052	0.0181349	0.000272	0.110334	17	ALDOA CPS1 DCXR ENO1 GAPDH FUT1 GALK1 HK2 OGDH NUDT5 PGAM1 PFKFB3 PGM2 PKM PFKL PGK1 TPI1	101	775	13366
KEGG	Glycolysis / Gluconeogenesis	ko00010	0.0182484	0.000275	0.160199	12	ALDOA DLAT ENO1 FBP2 GAPDH HK2 PGAM1 PGM2 PKM PFKL PGK1 TPI1	55	775	13366
C2	ELVIDGE_HYPOXIA_UP	M7363	0.0182484	0.000276	0.0886837	22	AK4 ASPH BNIP3L BNIP3 CSRP2 DDIT4 DAAM1 EGLN1 FAM162A FLNB GJA1 GYS1 HK2 KDM4B KRT7 LIMCH1 OLFML2A PDK1 PFKFB3 PGK1 SCNN1B TMEFF1	150	775	13366
C2	SANA_RESPONSE_TO_IFNG_DN	M9583	0.0188662	0.000287	0.133798	14	ANGPTL2 CCT5 CCT4 EIF4G2 GJA1 HDGF HHIP HMGCL KRT7 MGST3 PRMT1 RPL10A RPL6 TIMM17A	73	775	13366
GO	establishment of protein localization	GO:0045184	0.0188662	0.000287	0.0283702	112	ABL1 AGFG1 AHCYL1 ARFGEF2 ANKRD27 BCAP29 ATP6V0E2 CALCRL CANX CD63 CEP131 CLTC COPG2 CRIPT COLQ COPZ1 DGKD DAG1 F2RL1 EVI5L FAU FMN2 GGA3 GRPEL2 H2AFY H2AFY2 HDAC6 IFT52 HSPA9 HK2 IKBKB IMMP2L ITGA8 KIF13A MGARP MYO5A NAPA MTCH2 MYRIP NOL6 NEDD4 NOTCH1 NFASC NUP210 PKDCC PEX10 PLEKHF2 RAB39B RAMP3 RAB3GAP2 RCC2 RPS13 RPS27A RPL27 RPL34 RPS8 RRS1 RPS3 RPL21 RPS15A RPS16 RPL4 RPL29 RPS6 RPL27A RPL2…	1297	775	13366
GO	fibrillar center	GO:0001650	0.0198098	0.000303	0.102731	18	CC2D1A CDCA7L CD3EAP CHCHD1 EEF1D FBL IMP4 MRPL23 NCL NOP56 ORC6 PRMT7 RAI14 RPS6KA6 RRS1 SNRPB2 USO1 WDR43	112	775	13366
GO	mRNA 5'-UTR binding	GO:0048027	0.0198589	0.000304	0.330906	7	CCT5 GNL3 NCL RPS13 RSL1D1 RPS7 SHMT1	18	775	13366
GO	extracellular vesicle	GO:1903561	0.0202663	0.000312	0.0219452	178	ACTA1 AASDHPPT ACAT1 ACTN3 ALDOA ANGPTL2 AK4 AHCYL1 ACY1 ANXA7 APRT APOC1 BLMH BOLA2 BPNT1 C1QTNF3 CAPN2 CC2D1A CARHSP1 CAD CANX CAND1 CCT5 CD63 CCT4 CLTC CUL4B CRP DDB1 DARS DDAH1 DCTD DAG1 DCXR EEF1G DSP DNPH1 ECHDC1 DSG2 EEF2 ECHS1 ENPP4 EIF3B ENO1 EIF3K EIF3E EIF4A1 FBP2 FAM162A FBL FAM171A1 FKBP4 FLNB GAPDH FN1 GALK1 GJA1 GP5 GOT2 GNG2 H2AFY H2AFY2 GRHPR GSTO2 HDDC2 GSTP1 HSPA9 IARS HNRNPA1 …	2227	775	13366
GO	extracellular organelle	GO:0043230	0.0202663	0.000313	0.0219093	178	ACTA1 AASDHPPT ACAT1 ACTN3 ALDOA ANGPTL2 AK4 AHCYL1 ACY1 ANXA7 APRT APOC1 BLMH BOLA2 BPNT1 C1QTNF3 CAPN2 CC2D1A CARHSP1 CAD CANX CAND1 CCT5 CD63 CCT4 CLTC CUL4B CRP DDB1 DARS DDAH1 DCTD DAG1 DCXR EEF1G DSP DNPH1 ECHDC1 DSG2 EEF2 ECHS1 ENPP4 EIF3B ENO1 EIF3K EIF3E EIF4A1 FBP2 FAM162A FBL FAM171A1 FKBP4 FLNB GAPDH FN1 GALK1 GJA1 GP5 GOT2 GNG2 H2AFY H2AFY2 GRHPR GSTO2 HDDC2 GSTP1 HSPA9 IARS HNRNPA1 …	2228	775	13366
GO	cellular macromolecule metabolic process	GO:0044260	0.021421	0.000332	0.0147475	423	AASDHPPT ABCA7 ABL1 AARS2 ACTR8 ADM2 AHCYL1 ASPH ARFGEF2 ARID1B ASH2L ASCC1 BARX1 BNIP3L BAG1 BLMH BOLA2 BARX2 BNIP3 BCL9L BAHD1 BPNT1 BCHE C1QBP CALCRL CAPN2 CC2D1A CBFA2T3 CARM1 CAD CANX CAND1 CDK16 CCT5 CCT4 CDCA7L CD3EAP CNBP CETN2 CNOT7 CHCHD1 CLPX CLTC CLNS1A COX7A2L CTDP1 CRTC1 CPA2 COPG2 CPS1 COX7C CREB3L1 CUL2 CUL4B CSDE1 COX7B COPZ1 DDB1 DHX34 DARS DAPP1 DDIT4 DIMT1 DAG1 DCAF17 DTD1 EEF…	5816	775	13366
GO	osteoblast differentiation	GO:0001649	0.021421	0.000333	0.101309	18	BCAP29 CLTC CREB3L1 DHH FBL GJA1 IARS LIMD1 MYBBP1A PHB RSL1D1 RPS15 RPS11 SFRP1 SMAD1 SNAI2 SND1 SMAD5	113	775	13366
GO	macromolecular complex	GO:0032991	0.0217324	0.000339	0.0169004	305	ABCA7 ABL1 ACTR8 AGFG1 ASPH ARID1B ASH2L ASCC1 APOC1 BARX2 BEX1 ATP6V0E2 BAHD1 C1QTNF3 CAPRIN1 CARHSP1 CARM1 CAD CANX CAND1 CCT5 CCDC8 CD63 CCT4 CD3EAP COL16A1 CETN2 CNOT7 CHCHD1 CLPX CLTC CLNS1A COX8C CTDP1 COPG2 CPS1 COX7C COLQ CUL2 CUL4B CSDE1 COX7B COPZ1 DDB1 DLAT DARS DAG1 DCAF17 EEF1B2 DPY30 DPYSL3 EDC3 EEF1D EEF2 ECD EIF3A EIF3F EIF4G2 FADD EIF2S2 EXOSC4 EIF3C EIF3B ENO1 EIF3K EIF3E EIF4A1…	4073	775	13366
C2	YAMASHITA_LIVER_CANCER_WITH_EPCAM_UP	M16542	0.0221075	0.000346	0.192017	10	DSG2 EIF3F HNRNPA1 RPS27A RPS3 RPL29 RPS4X RPS12 RPL6 RPS7	40	775	13366
C2	DIAZ_CHRONIC_MEYLOGENOUS_LEUKEMIA_DN	M17778	0.0222268	0.000349	0.120588	15	FZD2 FLNB GAPDH IL13RA1 MN1 PROM1 RPL18A RPLP1 RPS15 RPS12 RPL39 RPS11 RPS17 SLC1A3 TERT	84	775	13366
GO	purine ribonucleotide metabolic process	GO:0009150	0.0232444	0.000366	0.0602603	35	ACAT1 ACACB ALDOA AK4 APRT BPNT1 CALCRL COX8C COX7A2L COX7C COX7B ENO1 GAPDH GALK1 HK2 IMPDH2 MCCC2 MBIP MTCH2 NDUFA7 NDUFB11 NUDT16 OGDH NUDT5 PDE10A PGAM1 PFKFB3 PKM PFKL PDE1B PDE1A PGK1 TJP2 TPI1 VCP	296	775	13366
GO	carboxylic acid binding	GO:0031406	0.0238412	0.000377	0.0839525	22	AARS2 ACACB ALDH5A1 APOC1 CAD CPS1 DDAH1 EGLN1 GAP43 GOT2 GRHPR HMGCL IGF2R NEDD4 NOS1 P3H2 PLOD2 RXRA SLC19A1 SHMT1 SLC1A3 SHMT2	155	775	13366
GO	hexose metabolic process	GO:0019318	0.024195	0.000383	0.0888702	21	ALDOA ALDH5A1 CHST1 DLAT DCXR ENO1 FBP2 GAPDH FUT1 GALK1 GOT2 HK2 OMA1 PDK1 PGAM1 PFKFB3 PGM2 PKM PFKL PGK1 TPI1	143	775	13366
GO	formation of translation preinitiation complex	GO:0001731	0.0249571	0.000397	0.310438	7	EIF3A EIF3F EIF3C EIF3B EIF3K EIF3E EIF4B	19	775	13366
GO	nicotinamide nucleotide metabolic process	GO:0046496	0.025111	0.000402	0.110438	16	ALDOA DCXR ENO1 GAPDH GALK1 HK2 MPC2 OGDH PGAM1 PFKFB3 PGM2 PKM PFKL PGK1 TPI1 VCP	95	775	13366
GO	eukaryotic 43S preinitiation complex	GO:0016282	0.025111	0.000403	0.403556	6	EIF3A EIF3F EIF3C EIF3B EIF3K EIF3E	13	775	13366
GO	eukaryotic 48S preinitiation complex	GO:0033290	0.025111	0.000403	0.403556	6	EIF3A EIF3F EIF3C EIF3B EIF3K EIF3E	13	775	13366
C2	REACTOME_GLUCONEOGENESIS	M13748	0.0261161	0.000421	0.249709	8	ALDOA ENO1 FBP2 GAPDH GOT2 PGAM1 PGK1 TPI1	26	775	13366
GO	cellular macromolecule localization	GO:0070727	0.0263708	0.000426	0.0269156	113	ABCA7 AGFG1 AHCYL1 BCAP29 CARM1 CD63 CEP131 CLTC COPG2 CRIPT COLQ COPZ1 DAG1 DNAJB6 EXOSC10 EVI5L FAU FAM83H FLNB GGA3 HDGF GRPEL2 H2AFY H2AFY2 HDAC6 IFT52 HSPA9 HK2 IKBKB IMMP2L KIF13A MAP1LC3A MEX3D MGARP MAP1LC3B MYO5A NAPA MTCH2 MYRIP NOL6 NEDD4 NFASC NUP210 PEX10 PTPRU RAB42 RAB39B RAMP3 RAB3GAP2 RCC2 RPS13 RPS27A RPL27 RPL34 RPS8 RRS1 RPS3 RPL21 RPS15A RPS16 RPL4 RPL29 RPS6 RPL27A RPL23 RPL…	1331	775	13366
GO	dicarboxylic acid metabolic process	GO:0043648	0.0274767	0.000445	0.108684	16	ALDH4A1 ALDH5A1 FPGS GOT2 GRHPR L2HGDH MTHFD1L NIT2 OGDH PRODH SLC19A1 SHMT1 SLC1A3 SHMT2 SUCLG2 STAT5A	96	775	13366
GO	ATP metabolic process	GO:0046034	0.0281358	0.00046	0.0812576	22	ALDOA AK4 COX8C COX7A2L COX7C COX7B ENO1 GAPDH GALK1 HK2 MTCH2 NDUFA7 NDUFB11 OGDH NUDT5 PGAM1 PFKFB3 PKM PFKL PGK1 TPI1 VCP	158	775	13366
GO	translation factor activity, RNA binding	GO:0008135	0.0281358	0.00046	0.123835	14	EEF1B2 EEF1G EEF1D EEF2 EIF3A EIF3F EIF4G2 EIF2S2 EIF3C EIF3B EIF3K EIF3E EIF4A1 EIF4B	77	775	13366
C2	ELVIDGE_HIF1A_TARGETS_DN	M2513	0.0281358	0.00046	0.123835	14	AK4 BNIP3 CSRP2 EGLN1 FAM162A GJA1 GYS1 HK2 KDM4B OLFML2A PDK1 PFKFB3 PGK1 SCNN1B	77	775	13366
GO	mitochondrial nucleoid	GO:0042645	0.0293204	0.000481	0.180112	10	ATAD3A CLPX CPS1 ELAC2 HSPA9 LRPPRC LRRC59 POLDIP2 SHMT2 TERT	42	775	13366
GO	regulation of necrotic cell death	GO:0010939	0.0314151	0.000519	0.238313	8	BOK BNIP3 FADD OLFM4 PPIF RPS27A SLC25A4 YBX3	27	775	13366
REACTOME	Gluconeogenesis	R-HSA-70263	0.0314151	0.000519	0.238313	8	ALDOA ENO1 FBP2 GAPDH GOT2 PGAM1 PGK1 TPI1	27	775	13366
C2	PID_MYC_ACTIV_PATHWAY	M66	0.0324863	0.000538	0.130423	13	CAD ENO1 EIF4A1 GAPDH KAT2A MMP9 MTA1 NCL RPL11 RUVBL2 RUVBL1 SHMT1 TERT	69	775	13366
GO	translation preinitiation complex	GO:0070993	0.0328266	0.000549	0.370588	6	EIF3A EIF3F EIF3C EIF3B EIF3K EIF3E	14	775	13366
GO	positive regulation of telomerase RNA localization to Cajal body	GO:1904874	0.0328266	0.000549	0.370588	6	CCT5 CCT4 NOP10 RUVBL2 RUVBL1 SHQ1	14	775	13366
C2	XU_RESPONSE_TO_TRETINOIN_AND_NSC682994_DN	M3905	0.0328266	0.000549	0.370588	6	EIF3C EIF3B EIF4EBP1 MYC PRMT1 RUVBL2	14	775	13366
GO	negative regulation of nitrogen compound metabolic process	GO:0051172	0.0342013	0.000574	0.0255885	117	ABCA7 ACTN3 APOC1 BARX2 BAHD1 C1QBP CAPRIN1 CC2D1A CBFA2T3 CNBP CNOT7 CLTC DHX34 DDIT4 DPY30 DRD4 DNAJB6 ENO1 EIF3E EIF4EBP1 EXOSC10 ETV6 EGLN1 FGFR2 FEZF2 FOXK1 GAPDH FOXN1 FOXP4 GJA1 HDGF HIC1 H2AFY HDAC3 H2AFY2 HDAC6 HES6 HOXA7 IGF1R HNRNPA1 HSF4 JARID2 IRAK1 IRAK3 KDM5B KDM5C KHSRP LIMD1 LRPPRC LMO1 LPIN1 MEX3D MALSU1 MYBBP1A NAT10 MTCH2 MYC MTA1 MSC NCK1 NCL NRIP2 NEDD4 NOTCH1 NOC2L NONO NKR…	1400	775	13366
C2	BHAT_ESR1_TARGETS_VIA_AKT1_UP	M2234	0.0342105	0.000576	0.061539	30	CBFA2T3 CLUH EIF3B FKBP4 FLNB GPRIN1 HK2 KDM4B IMP4 KAZN LMO1 MYBBP1A NOL6 NIP7 NUDCD1 PDLIM3 PPARGC1B PPIF POLR1B PLEKHH1 PPRC1 RCL1 RRP12 RUVBL1 SCNN1B SMTNL2 SLC7A6 SRM TMEM120B UNC119	251	775	13366
GO	organelle envelope	GO:0031967	0.0343033	0.000579	0.0291773	93	ACAD9 ACAT1 ABL1 ACACB AGFG1 AGPAT5 ANXA7 ATAD3A BOK BNIP3L BNIP3 BCHE CANX CEP131 CHCHD1 CLPX COX8C COQ3 COX7A2L CPS1 COX7C CSDE1 CYP27A1 COX7B DARS FANCL FPGS GAPDH GJA1 GOT2 GRPEL2 HIGD1A HOXA7 HK2 HMGCL IGF2R IMMP2L KAZN KLHDC2 L2HGDH LRPPRC LRRC59 LPIN1 MAPKAPK3 MGARP MGST1 MCCC2 MGST3 MRPS10 MRPL43 MRPL28 MRPL23 MPC2 MTCH2 NDUFA4L2 NDUFA7 MTA1 NDUFB11 NOS1 NUP210 OGDH OMA1 OSBPL6 PHB PPIF P…	1067	775	13366
GO	envelope	GO:0031975	0.0362311	0.000613	0.0290541	94	ACAD9 ACAT1 ABL1 ACACB AGFG1 AGPAT5 ANXA7 ATAD3A BOK BNIP3L BNIP3 BCHE CANX CEP131 CHCHD1 CLPX COX8C COQ3 COX7A2L CPS1 COX7C CSDE1 CYP27A1 COX7B DARS DAG1 FANCL FPGS GAPDH GJA1 GOT2 GRPEL2 HIGD1A HOXA7 HK2 HMGCL IGF2R IMMP2L KAZN KLHDC2 L2HGDH LRPPRC LRRC59 LPIN1 MAPKAPK3 MGARP MGST1 MCCC2 MGST3 MRPS10 MRPL43 MRPL28 MRPL23 MPC2 MTCH2 NDUFA4L2 NDUFA7 MTA1 NDUFB11 NOS1 NUP210 OGDH OMA1 OSBPL6 PHB P…	1080	775	13366
C2	SCHLOSSER_MYC_AND_SERUM_RESPONSE_SYNERGY	M16789	0.0372787	0.000635	0.227731	8	EIF4A1 FARSA FPGS KHSRP LIMK2 METAP2 MTA1 SRM	28	775	13366
C2	BAE_BRCA1_TARGETS_DN	M2073	0.0372787	0.000635	0.227731	8	BAG1 CAD CYP27A1 HIPK3 NONO PKN2 SMAD5 TJP2	28	775	13366
GO	regulation of cellular macromolecule biosynthetic process	GO:2000112	0.0380025	0.000649	0.0181334	225	ABCA7 ABL1 ACTR8 AFAP1L2 ASPH ARID1B ASH2L ASCC1 BARX1 BARX2 BEX1 BCL9L BAHD1 C1QBP BTBD8 CAPRIN1 CC2D1A CBFA2T3 CARHSP1 CARM1 CAND1 CCT5 CCT4 CDCA7L CNBP CNOT7 CTDP1 CRTC1 CREB3L1 CUL2 CSDE1 DTD1 DPY30 DSG4 EEF1D EEF2 DNAJB6 ECD EIF3A EIF3F EIF4G2 F2RL1 FADD EYA2 EIF3C EIF3B ENO1 EIF3K EIF3E EIF4A1 EIF4EBP1 ELP3 EXOSC10 ETV6 EIF4B EGLN1 FGFR2 FEZF2 FZD2 FOXK1 GAPDH FKTN FOXN1 FOXP4 GJA1 GNL3 HDG…	2956	775	13366
GO	nucleoid	GO:0009295	0.0381414	0.000658	0.16929	10	ATAD3A CLPX CPS1 ELAC2 HSPA9 LRPPRC LRRC59 POLDIP2 SHMT2 TERT	44	775	13366
C2	SCHLOSSER_MYC_TARGETS_AND_SERUM_RESPONSE_DN	M2138	0.0381414	0.000658	0.16929	10	FBL HDGF HSPA9 IRAK1 MYC NCL RRS1 RSL1D1 TIMM17A URI1	44	775	13366
C2	ELVIDGE_HIF1A_AND_HIF2A_TARGETS_DN	M6189	0.0381414	0.000659	0.108684	15	AK4 BNIP3L BNIP3 CSRP2 EGLN1 FAM162A GJA1 GYS1 HK2 KDM4B LIMCH1 PDK1 PFKFB3 PGK1 SCNN1B	90	775	13366
GO	pyridine nucleotide metabolic process	GO:0019362	0.0381414	0.000659	0.102017	16	ALDOA DCXR ENO1 GAPDH GALK1 HK2 MPC2 OGDH PGAM1 PFKFB3 PGM2 PKM PFKL PGK1 TPI1 VCP	100	775	13366
GO	negative regulation of mitochondrial membrane potential	GO:0010917	0.0381435	0.000661	0.497573	5	BNIP3L BNIP3 MTCH2 PRELID1 SLC25A27	9	775	13366
GO	NAD metabolic process	GO:0019674	0.040414	0.000703	0.135565	12	ALDOA ENO1 GAPDH HK2 OGDH PGAM1 PFKFB3 PKM PFKL PGK1 TPI1 VCP	62	775	13366
GO	alpha-amino acid catabolic process	GO:1901606	0.0417822	0.000729	0.106852	15	ACAT1 ALDH4A1 BLMH CAD CPS1 DDAH1 DTD1 GOT2 HMGCL MAT1A MCCC2 NOS1 OGDH PRODH SHMT1	91	775	13366
GO	eukaryotic translation initiation factor 3 complex	GO:0005852	0.0418766	0.000733	0.342017	6	EIF3A EIF3F EIF3C EIF3B EIF3K EIF3E	15	775	13366
GO	translation initiation factor activity	GO:0003743	0.0435754	0.000765	0.164239	10	EIF3A EIF3F EIF4G2 EIF2S2 EIF3C EIF3B EIF3K EIF3E EIF4A1 EIF4B	45	775	13366
C2	CHEN_LUNG_CANCER_SURVIVAL	M8526	0.0462182	0.000813	0.260199	7	GSTP1 KRT7 KRT8 PGAM1 PKM PGK1 TPI1	22	775	13366
GO	cytoplasmic part	GO:0044444	0.0464367	0.00082	0.0124269	548	ACTA1 ACAD9 AASDHPPT ACAT1 ABCA7 ACOX3 ABL1 AARS2 ACTN3 ACACB AGFG1 ALDOA ALDH4A1 ALOX15 AFAP1L2 ALDH5A1 AGPAT5 AK4 AHCYL1 ACY1 ANXA7 ASPH ARFGEF2 ARHGDIG ANKRD27 ARID1B ANKRD37 APRT ARHGAP12 ATAD3A APOC1 BOK ATPAF2 BNIP3L BAG1 BLMH BARX2 ATP8B4 BCL2L15 BNIP3 BCAP29 ATP6V0E2 BPNT1 BCHE C1QBP CALCRL CAPN2 CBR3 CAPRIN1 CC2D1A CBFA2T3 CARHSP1 CARM1 CAD CANX CAND1 CDK16 CCT5 CCDC8 CD63 CCT4 CEP131 CD…	7783	775	13366
GO	purine nucleotide metabolic process	GO:0006163	0.0466596	0.000826	0.053482	35	ACAT1 ACACB ALDOA AK4 APRT BPNT1 CALCRL COX8C COX7A2L COX7C COX7B ENO1 GAPDH GALK1 HK2 IMPDH2 MCCC2 MBIP MTCH2 NDUFA7 NDUFB11 NUDT16 OGDH NUDT5 PDE10A PGAM1 PFKFB3 PKM PFKL PDE1B PDE1A PGK1 TJP2 TPI1 VCP	314	775	13366
C2	WELCSH_BRCA1_TARGETS_DN	M2428	0.0467983	0.000831	0.0870552	19	CAD EIF3B EIF3E FARSA FKBP4 GALK1 KAT2A KDM5C MGST1 MYC NSDHL PABPC4 RXRA SLC19A1 SLC1A5 SLC1A3 SRM SSRP1 TRAP1	131	775	13366
C2	CROMER_METASTASIS_DN	M8417	0.0479834	0.000854	0.120099	13	ACTA1 ALDOA ALDH4A1 EIF3K FLNB GSTP1 IGSF3 KAZN NCK1 PKP1 PRODH TRIM29 UBE3C	73	775	13366
C2	BENPORATH_MYC_MAX_TARGETS	M17753	0.0484123	0.000865	0.036099	62	ACOX3 AHCYL1 ASH2L CAD CDK16 COX7A2L COX7C CSDE1 DDB1 DPYSL3 EIF3K FANCF H2AFY HDAC6 HSPA9 HNRNPUL1 HNRNPA1 JARID2 KDM5C KHSRP LANCL1 MCCC2 MYBBP1A NCL PDK1 PCNP PKM PKN2 POLR1C POLR3A POLR1B PREP PRKRA PYCR2 RASA1 RAB3GAP2 RIPPLY3 RCL1 RBM15B RECQL RPS13 RPS27A RPL27 RPS6 RPL27A RPLP1 RPL15 RPL37 RPS5 RPL13 RPS21 RPS17 RPL8 SAE1 SIGMAR1 SREBF2 TLE3 TIMM17A TRAP1 USO1 VCP YBX3	659	775	13366
GO	protein tetramerization	GO:0051262	0.048736	0.000873	0.0973569	16	ACACB ALDOA ALDH5A1 CRTC1 DCXR FARSA IDE HMGCL IGF1R IMPDH2 MAT1A PFKL RXRA SHMT1 SHMT2 SYT11	103	775	13366
GO	alpha-amino acid biosynthetic process	GO:1901607	0.0497987	0.000897	0.129517	12	AASDHPPT ALDH4A1 CAD CPS1 GOT2 PHGDH PLOD2 PYCR2 SERINC5 SHMT1 SLC1A3 SHMT2	64	775	13366
C2	JAIN_NFKB_SIGNALING	M17646	0.0497987	0.000897	0.129517	12	APRT BNIP3 CLUH CLNS1A FBL HDDC2 HK2 MYC NAP1L1 ORC5 SYMPK TRMT1	64	775	13366
GO	5S rRNA binding	GO:0008097	0.0508807	0.000919	0.742017	4	EEF2 RPL11 RPL3 TST	5	775	13366
C2	LUI_THYROID_CANCER_PAX8_PPARG_DN	M4902	0.0518297	0.000939	0.178859	9	EIF3F EIF3K FBL RPL21 RPL18A RPS12 RPS2 RPL10A RPS5	38	775	13366
GO	negative regulation of membrane potential	GO:0045837	0.051988	0.000947	0.442017	5	BNIP3L BNIP3 MTCH2 PRELID1 SLC25A27	10	775	13366
GO	regulation of ribosome biogenesis	GO:0090069	0.051988	0.000947	0.442017	5	MALSU1 NCL NUDT16 SHQ1 WDR43	10	775	13366
GO	macromolecular complex assembly	GO:0065003	0.0523506	0.000956	0.0249261	114	ACAD9 ACAT1 ABCA7 AARS2 ACACB ALDOA ALDH5A1 ASH2L APOC1 BOK ATPAF2 BCL9L BAHD1 C1QTNF3 C1QBP CAND1 CCDC88C COL16A1 CETN2 CNOT7 CLTC CLNS1A CRTC1 CUL4B CRP DGKD DDB1 DARS DCXR DPYSL3 EDC3 EIF3A EIF3F FADD EIF3C EIF3B EIF3K EIF3E ERCC5 EIF4B FARSA GEMIN8 FKBP4 FN1 GJA1 H2AFY HDAC3 H2AFY2 GRHPR IDE HMGCL IGF1R HSF4 IMMP2L IMPDH2 IRAK1 KIF13A LIMD1 MIF MGST1 MAT1A MCCC2 NAPA NDUFA7 MYC NAP1L1 NCK1 ND…	1375	775	13366
H	HALLMARK_GLYCOLYSIS	M5937	0.0537698	0.000985	0.0705087	23	ALDOA AK4 BPNT1 CHST1 DDIT4 ECD ENO1 FBP2 FAM162A FKBP4 GALK1 GOT2 GYS1 HK2 IL13RA1 MIF NSDHL PGAM1 PGM2 PKM PLOD2 SLC16A3 TPI1	179	775	13366
GO	regulation of macromolecule biosynthetic process	GO:0010556	0.0552551	0.00101527	0.0173281	230	ABCA7 ABL1 ACTR8 AFAP1L2 ASPH ARID1B ASH2L ASCC1 BARX1 BARX2 BEX1 BCL9L BAHD1 C1QBP BTBD8 CAPRIN1 CC2D1A CBFA2T3 CARHSP1 CARM1 CAND1 CCT5 CCT4 CDCA7L CNBP CNOT7 CLTC CTDP1 CRTC1 CREB3L1 CUL2 CSDE1 DTD1 DPY30 DSG4 EEF1D EEF2 DNAJB6 ECD EIF3A EIF3F EIF4G2 F2RL1 FADD EYA2 EIF3C EIF3B ENO1 EIF3K EIF3E EIF4A1 EIF4EBP1 ELP3 EXOSC10 ETV6 EIF4B EGLN1 FGFR2 FEZF2 FZD2 FOXK1 GAPDH FKTN FOXN1 FOXP4 GJA1 GNL…	3054	775	13366
GO	cellular amino acid catabolic process	GO:0009063	0.0567403	0.00104549	0.094398	16	ACAT1 ALDH4A1 ALDH5A1 BLMH CAD CPS1 DDAH1 DTD1 GOT2 HMGCL MAT1A MCCC2 NOS1 OGDH PRODH SHMT1	105	775	13366
GO	regulation of metabolic process	GO:0019222	0.0590001	0.00109017	0.0135873	397	ACTA1 ABCA7 ABL1 ACTR8 ACTN3 ACACB AGFG1 ALOX15 AFAP1L2 ADM2 AHCYL1 ANXA7 ASPH ARFGEF2 ARHGDIG ANKRD27 ARID1B ASH2L ASCC1 ARHGAP12 APOC1 BOK BARX1 BNIP3L BARX2 BEX1 BNIP3 ATP6V0E2 BCL9L BAHD1 C1QTNF3 C1QBP BTBD8 CALCRL CAPRIN1 CC2D1A CBFA2T3 CARHSP1 CARM1 CAND1 CCT5 CCDC8 CCDC88C CDH3 CD63 CCT4 CDCA7L CD3EAP CNBP CNOT7 CLPX CLTC COQ3 CTDP1 CRTC1 CREB3L1 CUL2 CUL4B CSDE1 CRP DGKD DLAT DHX34 DDAH1 …	5547	775	13366
GO	cofactor metabolic process	GO:0051186	0.0598767	0.00110946	0.0507784	36	AASDHPPT ACAT1 ACACB ALDOA AHCYL1 BOLA2 CBR3 COQ3 DLAT DCXR ENO1 FPGS GAPDH GALK1 HK2 HMGCL LIPT2 MAT1A MCCC2 MBIP MMS19 MPC2 MTHFD1L OGDH PGAM1 PFKFB3 PGM2 PKM PFKL PGK1 SLC19A1 SHMT1 SHMT2 SUCLG2 TPI1 VCP	331	775	13366
KEGG	RNA degradation	ko03018	0.0610007	0.00113373	0.123835	12	CNOT7 EDC3 EXOSC4 ENO1 EXOSC10 HSPA9 NUDT16 PARN PABPC4 PFKL WDR61 XRN2	66	775	13366
C2	WINTER_HYPOXIA_METAGENE	M14072	0.0610007	0.00113658	0.0651698	25	ACAT1 ALDOA BNIP3L BNIP3 CNOT7 DDIT4 ENO1 FKBP4 GAPDH FN1 HK2 IGFBP2 KRT14 MIF NOS1 PGAM1 PFKFB3 PKM PFKL PGK1 PLOD2 RPL36A TIMM17A TPI1 UMPS	203	775	13366
GO	pyridine-containing compound metabolic process	GO:0072524	0.0611277	0.0011421	0.0929605	16	ALDOA DCXR ENO1 GAPDH GALK1 HK2 MPC2 OGDH PGAM1 PFKFB3 PGM2 PKM PFKL PGK1 TPI1 VCP	106	775	13366
GO	macromolecule metabolic process	GO:0043170	0.0613208	0.00114887	0.0128601	458	AASDHPPT ABCA7 ABL1 AARS2 ACTR8 AGFG1 ADM2 AHCYL1 ACY1 ASPH ARFGEF2 ARID1B ASH2L ASCC1 APOC1 BOK BARX1 BNIP3L BAG1 BLMH BOLA2 BARX2 BNIP3 BCL9L BAHD1 BPNT1 BCHE C1QBP CALCRL CAPN2 CC2D1A CBFA2T3 CARHSP1 CARM1 CAD CANX CAND1 CDK16 CCT5 CCT4 CDCA7L CD3EAP CNBP COL16A1 CHST1 CETN2 CNOT7 CHCHD1 CLPX CLTC CLNS1A COX7A2L CTDP1 CRTC1 CPA2 COPG2 CPS1 COX7C CREB3L1 CUL2 CUL4B CSDE1 COX7B CRP COPZ1 DDB1 DH…	6465	775	13366
GO	regulation of coenzyme metabolic process	GO:0051196	0.0622566	0.00117283	0.15035	10	ACTN3 CBFA2T3 COQ3 DLAT DDIT4 ECD MTCH2 OGT PDK1 PGAM1	48	775	13366
C2	POMEROY_MEDULLOBLASTOMA_DESMOPLASIC_VS_CLASSIC_DN	M8510	0.0622566	0.00117283	0.15035	10	EEF1B2 RPL34 RPL21 RPL36A RPS18 RPS23 RPL10A RPL39 RPS11 RPS17	48	775	13366
C2	MULLIGHAN_NPM1_MUTATED_SIGNATURE_2_DN	M8315	0.0622714	0.00117633	0.135	11	ALDOA CARM1 DGKD EEF1D EIF3F EIF4B FAM162A GRHPR LTBP4 SYNJ2 ZC3H15	57	775	13366
C2	KAAB_HEART_ATRIUM_VS_VENTRICLE_DN	M2584	0.0644256	0.00122035	0.0614861	27	ACAT1 ALDH5A1 AK4 ATXN7L3B BNIP3 C1QBP CAPN2 CSRP2 ECHS1 ELAC2 GAB1 GOT2 HIPK3 GYS1 HSPA9 LIMCH1 MAPKAPK3 MCCC2 OGDH PCSK6 PDE1C PPP2R3A SLC1A3 STARD7 TJP2 UBE3A ZHX2	226	775	13366
C2	BENPORATH_MYC_TARGETS_WITH_EBOX	M27	0.0646519	0.00122797	0.0690012	24	CD63 CLNS1A ENO1 EIF4A1 FPGS GAPDH HDAC3 GSTP1 IFRD2 HNRNPA1 MGST1 NCL NSUN2 PHB RPS6 RPL27A RPS15 RPL22 RPL36A SLC19A1 SIGMAR1 SRM STAT6 TERT	189	775	13366
C2	JAATINEN_HEMATOPOIETIC_STEM_CELL_UP	M15107	0.0646661	0.00123157	0.059426	29	ASPH BEX2 BIVM DDAH1 DPYSL3 DSG2 F2RL1 ETV6 FAM171B FANCL H2AFY ISYNA1 KDM5B LIMCH1 LPIN1 MICU3 NDN MSRB3 PDE1A PLEKHA5 PROM1 RBM10 RPS15A RUVBL2 SLC25A27 SMAD1 SLC39A10 VAV3 ZBED3	247	775	13366
C2	MOOTHA_GLYCOLYSIS	M16111	0.0648893	0.00123918	0.294958	6	ALDOA ENO1 FBP2 PKM PGK1 TPI1	17	775	13366
GO	cellular modified amino acid metabolic process	GO:0006575	0.0664097	0.00127164	0.0766324	21	AASDHPPT ALDH4A1 ALDH5A1 DIO1 EEF1G EGLN1 FPGS GGT5 GOT2 GSTM1 GSTO2 GSTP1 MGST1 MTHFD1L PLOD2 PRODH SERINC5 SLC19A1 SHMT1 SHMT2 STAT5A	156	775	13366
C2	SHIPP_DLBCL_VS_FOLLICULAR_LYMPHOMA_UP	M104	0.0667357	0.00128133	0.167017	9	ALDOA CCT5 ENO1 IMPDH2 MIF PGAM1 PKM SLC1A5 TRAP1	40	775	13366
C2	FLECHNER_BIOPSY_KIDNEY_TRANSPLANT_REJECTED_VS_OK_DN	M1475	0.0680064	0.00131171	0.0407566	47	ACAT1 ALDH4A1 ALDH5A1 AK4 AHCYL1 ACY1 ANXA7 BNIP3 C1QBP CDS1 COX7B DIO1 DSP DNPH1 ECHS1 FNDC3A G3BP1 GOT2 HDGF GRB10 GRHPR HMGCL IGF1R IGSF3 IGFBP2 LRPPRC MME MPC2 NCKAP1 NONO PCBP2 PHB PGK1 PPP2R3A PRDX2 PSMD11 PRKRA SERBP1 SHMT1 SHANK2 SLC25A4 SMAD5 STRAP STRN3 TST UBA1 ZC3H14	476	775	13366
GO	organic substance metabolic process	GO:0071704	0.0680064	0.00131274	0.0118343	554	ACAD9 AASDHPPT ACAT1 ABCA7 ACOX3 ABL1 AARS2 ACTR8 ACACB AGFG1 ALDOA ALDH4A1 ALOX15 ALDH5A1 AGPAT5 AK4 ADM2 AHCYL1 ACY1 ASPH ARFGEF2 ARID1B APRT ASH2L ASCC1 APOC1 BOK BARX1 BNIP3L BAG1 BLMH BOLA2 BARX2 ATP8B4 BNIP3 ATP6V0E2 BCL9L BAHD1 BPNT1 BCHE C1QBP CALCRL CAPN2 CBR3 CC2D1A CBFA2T3 CARHSP1 CARM1 CAD CANX CAND1 CDK16 CCT5 CCT4 CDCA7L CD3EAP CDS1 CNBP COL16A1 CHST1 CETN2 CNOT7 CHCHD1 CLPX CLTC CL…	7935	775	13366
GO	monosaccharide binding	GO:0048029	0.0687275	0.00133021	0.131672	11	ALDOA EGLN1 GALK1 GNPNAT1 GYS1 HK2 IGF2R OGT P3H2 PFKL PLOD2	58	775	13366
GO	regulation of ATP metabolic process	GO:1903578	0.0690817	0.0013429	0.146099	10	ACTN3 CBFA2T3 DDIT4 ECD ENO1 MTCH2 OGT PGAM1 PPIF VCP	49	775	13366
GO	sulfur compound metabolic process	GO:0006790	0.0691563	0.00134922	0.0482117	36	ACAT1 ACACB ALDH5A1 AHCYL1 BLMH BOLA2 BPNT1 CHST1 CPS1 DLAT EEF1G EXTL1 GGT5 GAL3ST3 GSTM1 GSTO2 GSTP1 HS3ST3B1 HMGCL LIPT2 LPO MGST1 MAT1A MCCC2 MGST3 MMS19 MPC2 OGDH PHGDH PXYLP1 SLC25A19 SUCLG2 STAT5A TST TXN2 XYLT1	339	775	13366
C2	BHAT_ESR1_TARGETS_NOT_VIA_AKT1_UP	M2230	0.0706351	0.00138536	0.0663694	24	CBFA2T3 FKBP4 FLNB GPRIN1 HK2 KDM4B KAZN LMO1 MYBBP1A NOL6 NIP7 NUDCD1 PDLIM3 PPARGC1B POLR1B PLEKHH1 PPRC1 RCL1 RRP12 SCNN1B SLC25A19 SMTNL2 SRM UNC119	193	775	13366
GO	regulation of gene expression, epigenetic	GO:0040029	0.071956	0.00141498	0.0691847	22	ARID1B BAHD1 CD3EAP CNOT7 DPY30 EXOSC10 H2AFY H2AFY2 HDAC6 JARID2 KDM1B KAT2A LIMD1 MYBBP1A MTA1 POLR1C POLR1B POLR2H PRMT7 PRKRA SMAD1 TERT	173	775	13366
GO	regulation of aerobic respiration	GO:1903715	0.0740045	0.001465	0.608684	4	ACTN3 BNIP3 CBFA2T3 VCP	6	775	13366
C2	FARDIN_HYPOXIA_9	M2344	0.0740045	0.001465	0.608684	4	AK4 DDIT4 FAM162A PDK1	6	775	13366
GO	oxidoreduction coenzyme metabolic process	GO:0006733	0.0740045	0.00146672	0.0911399	17	ALDOA COQ3 DCXR ENO1 GAPDH GALK1 HK2 MPC2 OGDH PGAM1 PFKFB3 PGM2 PKM PFKL PGK1 TPI1 VCP	114	775	13366
C2	FLECHNER_PBL_KIDNEY_TRANSPLANT_REJECTED_VS_OK_DN	M3682	0.0748177	0.0014867	0.161529	9	COX7C EIF3K GAPDH HSPA9 LMO1 PCBP2 POLR2H RPL11 RPS2	41	775	13366
GO	negative regulation of cellular macromolecule biosynthetic process	GO:2000113	0.0750547	0.00149528	0.0256348	98	ABCA7 BARX2 BAHD1 C1QBP CAPRIN1 CC2D1A CBFA2T3 CNBP CNOT7 DPY30 DNAJB6 ENO1 EIF3E EIF4EBP1 EXOSC10 ETV6 EGLN1 FGFR2 FEZF2 FOXK1 GAPDH FOXN1 FOXP4 GJA1 HDGF HIC1 GRB10 H2AFY HDAC3 H2AFY2 HDAC6 HES6 HOXA7 IGF1R HNRNPA1 HSF4 JARID2 IRAK1 IRAK3 KDM5B KDM5C KHSRP LIMD1 LMO1 LPIN1 MEX3D MALSU1 MYBBP1A NAT10 MYC MSC NCK1 NCL NRIP2 NEDD4 NOTCH1 NOC2L NONO NKRF NFXL1 PCGF6 PHB PPARGC1B PROX1 PRDX2 PTPRU P…	1172	775	13366
C2	NAKAYAMA_SOFT_TISSUE_TUMORS_PCA1_DN	M17937	0.0751072	0.00150021	0.128458	11	ACACB ALDH5A1 FGFR2 IGFBP2 ISYNA1 NDN PPP1R1A RAC3 RIPK4 SHANK2 SFRP1	59	775	13366
GO	glutamine family amino acid catabolic process	GO:0009065	0.07573	0.00151655	0.222017	7	ALDH4A1 CAD CPS1 DDAH1 GOT2 NOS1 PRODH	25	775	13366
REACTOME	The citric acid (TCA) cycle and respiratory electron transport	R-HSA-1428517	0.0760095	0.00152608	0.0815519	18	ACAD9 COX7A2L COX7C COX7B DLAT L2HGDH LRPPRC MPC2 NDUFA7 NDUFB11 OGDH PDK1 RXRA SLC25A27 SLC16A3 SUCLG2 TACO1 TRAP1	129	775	13366
GO	generation of precursor metabolites and energy	GO:0006091	0.0776693	0.00156341	0.0471307	37	ACAD9 ACACB ALDOA ALDH5A1 COX8C COX7A2L CPS1 COX7C COX7B DLAT ENO1 GAPDH GALK1 GNG2 GYS1 HK2 IMMP2L MYBBP1A MTCH2 NDUFA7 MYC NDUFB11 NHLRC1 OGDH PGAM1 PFKFB3 PGM2 PKM PFKL PGK1 PPP1R1A RPS27A SLC25A27 SLC1A3 SLC25A4 SUCLG2 TPI1	352	775	13366
C2	CREIGHTON_ENDOCRINE_THERAPY_RESISTANCE_1	M12522	0.0818534	0.00165186	0.0422448	44	CAD CDH3 CD3EAP DTD1 DSP DPH5 EMB FGFR2 FBL FKBP4 FLNB HIRIP3 HDDC2 IGF1R JARID2 IMPDH2 LDLRAD3 MAMLD1 MMS19 MYO5A NAT10 MYC NOB1 OGT OSBPL6 PABPC4 PPAN PPP2R3A PRDX6 PTPRG RAMP3 RRS1 RPS4X RPS12 RPS23 RPS9 SFXN2 SHMT2 SNAI2 SRM SNX10 YDJC WDR89 ZBED3	439	775	13366
GO	cellular metabolic process	GO:0044237	0.0829513	0.00167829	0.0117264	530	ACAD9 AASDHPPT ACAT1 ABCA7 ACOX3 ABL1 AARS2 ACTR8 ACACB ALDOA ALDH4A1 ALOX15 ALDH5A1 AGPAT5 AK4 ADM2 AHCYL1 ACY1 ANXA7 ASPH ARFGEF2 ARID1B APRT ASH2L ASCC1 APOC1 BARX1 BNIP3L BAG1 BLMH BOLA2 BARX2 ATP8B4 BNIP3 ATP6V0E2 BCL9L BAHD1 BPNT1 BCHE C1QBP CALCRL CAPN2 CBR3 CC2D1A CBFA2T3 CARM1 CAD CANX CAND1 CDK16 CCT5 CCT4 CDCA7L CD3EAP CDS1 CNBP CHST1 CETN2 CNOT7 CHCHD1 CLPX CLTC CLNS1A COX8C COQ3 COX7…	7603	775	13366
C2	WANG_ESOPHAGUS_CANCER_VS_NORMAL_DN	M12212	0.0862009	0.00174849	0.0975726	14	ALDH4A1 ASCC1 FUT1 IGFBP2 KRT5 MAPKAPK3 NSDHL PGAM1 PPP2R2C PRDX6 RXRA SHMT1 SLC1A3 TSPAN5	90	775	13366
C2	SCHUHMACHER_MYC_TARGETS_UP	M12243	0.0867071	0.00176323	0.113446	12	AK4 CAD FKBP4 IARS IMPDH2 MGST1 MYC RRS1 SRM TRAP1 VARS UCK2	70	775	13366
GO	response to muscle inactivity	GO:0014870	0.087042	0.00177903	0.358684	5	ACTN3 DAG1 FBXO32 NEDD4 PKM	12	775	13366
GO	cap-independent translational initiation	GO:0002190	0.087042	0.00177903	0.358684	5	EIF3A EIF3F EIF3B EIF4EBP1 PCBP2	12	775	13366
GO	negative regulation of JNK cascade	GO:0046329	0.0888285	0.00183388	0.211248	7	F2RL1 FKTN HIPK3 HDAC3 GSTP1 PTPN22 SFRP1	26	775	13366
C2	CAFFAREL_RESPONSE_TO_THC_24HR_5_UP	M13585	0.0888285	0.00183388	0.211248	7	CNBP DDB1 EXOSC4 IARS KHSRP RPS2 VAV3	26	775	13366
C2	HONMA_DOCETAXEL_RESISTANCE	M10292	0.0888285	0.00183388	0.211248	7	ANGPTL2 APRT COX7C ENO1 GAPDH GSTP1 RPL38	26	775	13366
GO	regulation of generation of precursor metabolites and energy	GO:0043467	0.0944764	0.00196023	0.102511	13	ACTN3 BNIP3 CBFA2T3 DDIT4 ECD GRB10 MTCH2 OGT PGAM1 PPIF PRELID1 TRAP1 VCP	81	775	13366
KEGG	Glutathione metabolism	ko00480	0.0949587	0.00197646	0.151319	9	GGT5 GPX6 GSTM1 GSTO2 GSTP1 LAP3 MGST1 MGST3 SRM	43	775	13366
GO	negative regulation of biological process	GO:0048519	0.0949587	0.00198004	0.0141291	309	ABCA7 ABL1 ACTN3 ACACB ALOX15 ANXA7 ASPH ARHGDIG ANKRD27 ATAD3A APOC1 BOK BARX1 BNIP3L BAG1 BARX2 BNIP3 BCL9L BAHD1 BCHE C1QTNF3 C1QBP CALCRL CAPRIN1 CC2D1A CBFA2T3 CARM1 CAND1 CCDC8 CDH3 CD63 CD3EAP CNBP CNOT7 CLTC CTDP1 CXCL14 CRTC1 CREB3L1 CUL2 CSDE1 CRP DDB1 DHX34 DDIT4 DAG1 DPY30 DPYSL3 EDC3 DRD4 DNAJB6 EIF3A EIF4G2 F2RL1 FADD EPHA7 EXOSC4 EYA2 ENO1 EIF3E EIF4A1 EIF4EBP1 EXOSC10 ETV6 ERCC5 E…	4285	775	13366
C2	ONKEN_UVEAL_MELANOMA_DN	M2605	0.100109	0.00209777	0.0398431	45	BEX1 CAPRIN1 CNBP CETN2 COX7A2L CPS1 CSDE1 DAG1 EIF4B FBL HEMK1 GSTM1 GSTP1 IMPDH2 KDM5B LPIN1 MFAP2 NAP1L1 NDN NONO OARD1 PCNP PCOLCE2 POSTN PLOD2 RPS27A RPS8 RSL1D1 RPL29 ROBO1 RPL23 RPL18A RPL15 RPL22 RPL11 RPL10A RPS5 RPL13 RPS9 RPL3 SERBP1 SNRK TJP2 TMEFF1 UMPS	460	775	13366
C2	DANG_REGULATED_BY_MYC_UP	M18501	0.100898	0.0021195	0.119436	11	RUVBL2 SHMT1 SFXN1 SLC25A4 SRM TIMM10 TERT VARS UNC119 UCK2 UMPS	62	775	13366
GO	peptide transport	GO:0015833	0.102119	0.00215313	0.0245253	100	AGFG1 AHCYL1 ARFGEF2 ANKRD27 BCAP29 ATP6V0E2 CALCRL CANX CDK16 CD63 CEP131 CLTC COPG2 COPZ1 DGKD DAG1 F2RL1 EVI5L FAU FMN2 GGA3 GRPEL2 HDAC6 IFT52 HSPA9 IMMP2L KIF13A LTBP4 MGARP MYO5A NAPA MYRIP NOL6 NEDD4 NOTCH1 NFASC NUP210 PKDCC PEX10 PLEKHF2 RAB39B RAMP3 RAB3GAP2 RPS13 RPS27A RPL27 RPL34 RPS8 RRS1 RPS3 RPL21 RPS15A RPS16 RPL4 RPL29 RPS6 RPL27A RPL23 RPL18A RPLP1 RPS15 RPL15 RPL37 RPL22 RPL36…	1212	775	13366
GO	negative regulation of stress-activated MAPK cascade	GO:0032873	0.102119	0.0021557	0.170588	8	F2RL1 FKTN HIPK3 HDAC3 GSTP1 MYC PTPN22 SFRP1	35	775	13366
C2	FERRANDO_T_ALL_WITH_MLL_ENL_FUSION_DN	M7715	0.102629	0.00217177	0.108684	12	C1QBP EEF1D EIF3B GAPDH GOT2 IGFBP2 KHSRP MAPKAPK3 MYC PGAM1 PRDX6 SLC1A5	72	775	13366
C2	ANDERSEN_LIVER_CANCER_KRT19_UP	M416	0.1032	0.0022003	0.201276	7	NAP1L1 RPL27A RPS12 RPS18 RPL10A RPS17 RPL3	27	775	13366
GO	IRES-dependent viral translational initiation	GO:0075522	0.1032	0.00220183	0.513446	4	EIF3A EIF3F EIF3B PCBP2	7	775	13366
C2	CASORELLI_APL_SECONDARY_VS_DE_NOVO_DN	M19979	0.1032	0.00220183	0.513446	4	EEF1D RPL27A RPL38 RPLP2	7	775	13366
GO	nucleic acid-templated transcription	GO:0097659	0.1032	0.00220515	0.0202927	138	ACTR8 ARID1B ASH2L ASCC1 BARX1 BARX2 BCL9L BAHD1 C1QBP CC2D1A CBFA2T3 CARM1 CDCA7L CD3EAP CNBP CNOT7 COX7A2L CTDP1 CRTC1 COX7C CREB3L1 COX7B DDIT4 DPY30 EEF1D ECD EYA2 ENO1 ELP3 ETV6 FEZF2 FOXK1 FOXN1 FOXP4 HDGF GTF2I HIPK3 HIC1 HDAC3 HACE1 HDAC6 HES6 HOXA7 HNRNPUL1 HSF4 INTS7 IRF4 JARID2 KDM1B KAT2A KDM4B KDM5B KDM5C IRF2BP2 KHSRP L3MBTL3 LIMD1 LRPPRC LPIN1 MAMLD1 MAPK12 MAPK13 MED13L MED15 MED1…	1763	775	13366
C2	ZHAN_MULTIPLE_MYELOMA_UP	M3958	0.104328	0.00223465	0.130696	10	ABL1 EIF3B FARSA KAT2A MAPKAPK3 MTA1 NKRF PHB RBM10 SSRP1	53	775	13366
GO	regulation of cellular biosynthetic process	GO:0031326	0.106231	0.00228087	0.0155192	238	ABCA7 ABL1 ACTR8 AFAP1L2 ASPH ARID1B ASH2L ASCC1 APOC1 BARX1 BARX2 BEX1 BCL9L BAHD1 C1QTNF3 C1QBP BTBD8 CALCRL CAPRIN1 CC2D1A CBFA2T3 CARHSP1 CARM1 CAND1 CCT5 CDH3 CCT4 CDCA7L CNBP CNOT7 COQ3 CTDP1 CRTC1 CREB3L1 CUL2 CSDE1 DLAT DDAH1 DTD1 DPY30 DSG4 EEF1D DRD4 EEF2 DNAJB6 ECD EIF3A EIF3F EIF4G2 F2RL1 FADD EYA2 EIF3C EIF3B ENO1 EIF3K EIF3E EIF4A1 EIF4EBP1 ELP3 EXOSC10 ETV6 EIF4B EGLN1 FGFR2 FEZF2 …	3238	775	13366
C2	HOLLEMAN_VINCRISTINE_RESISTANCE_ALL_DN	M2562	0.109043	0.002352	0.326632	5	RPS15A RPS12 RPL12 RPS2 RPLP2	13	775	13366
GO	amide transport	GO:0042886	0.109043	0.00235252	0.0238647	101	AGFG1 AHCYL1 ARFGEF2 ANKRD27 BCAP29 ATP6V0E2 CALCRL CANX CDK16 CD63 CEP131 CLTC COPG2 COPZ1 DGKD DAG1 F2RL1 EVI5L FAU FMN2 GGA3 GRPEL2 HDAC6 IFT52 HSPA9 IMMP2L KIF13A LTBP4 MGARP MYO5A NAPA MYRIP NOL6 NEDD4 NOTCH1 NFASC NUP210 PKDCC PEX10 PLEKHF2 RAB39B RAMP3 RAB3GAP2 RPS13 RPS27A RPL27 RPL34 RPS8 RRS1 RPS3 RPL21 RPS15A RPS16 RPL4 RPL29 RPS6 RPL27A RPL23 RPL18A RPLP1 RPS15 RPL15 RPL37 RPL22 RPL36…	1234	775	13366
GO	regulation of biosynthetic process	GO:0009889	0.110445	0.00238847	0.0155375	241	ABCA7 ABL1 ACTR8 AFAP1L2 ASPH ARID1B ASH2L ASCC1 APOC1 BARX1 BARX2 BEX1 BCL9L BAHD1 C1QTNF3 C1QBP BTBD8 CALCRL CAPRIN1 CC2D1A CBFA2T3 CARHSP1 CARM1 CAND1 CCT5 CDH3 CCT4 CDCA7L CNBP CNOT7 CLTC COQ3 CTDP1 CRTC1 CREB3L1 CUL2 CSDE1 DLAT DDAH1 DHH DTD1 DPY30 DSG4 EEF1D DRD4 EEF2 DNAJB6 ECD EIF3A EIF3F EIF4G2 F2RL1 FADD EYA2 EIF3C EIF3B ENO1 EIF3K EIF3E EIF4A1 EIF4EBP1 ELP3 EXOSC10 ETV6 EIF4B EGLN1 FGF…	3278	775	13366
C2	ENK_UV_RESPONSE_KERATINOCYTE_UP	M10791	0.110601	0.00239945	0.0397443	43	ABL1 ALDOA APRT CDK16 ECHS1 EIF3F F2RL1 EYA2 ENO1 EIF3K EIF4A1 FAU GSTP1 KRT7 KRT8 MIF MAPK13 MAP1LC3B MRPL23 PPIF PRDX2 RGS12 RPS3 RPL29 RPL18A RPS15 RPL12 RPL10A RPS5 RPS21 RPS9 RPS11 RPL8 SCN2B RXRA SND1 TIMM17A TST TRIM29 UBA1 TXN2 VCP YBX1	440	775	13366
C2	SWEET_KRAS_ONCOGENIC_SIGNATURE	M10573	0.110601	0.00240325	0.106401	12	EEF1B2 EEF1D EEF2 EIF3E HNRNPA1 KRT8 NPC2 RPS2 RPL6 RPL8 RPL3 SND1	73	775	13366
C2	HELLER_HDAC_TARGETS_SILENCED_BY_METHYLATION_DN	M7623	0.111209	0.00242221	0.0564238	27	CAPN2 CBR3 DDIT4 EYA2 FNDC3A GJA1 HDGF HSPA9 HNRNPUL1 IRF4 IRAK1 MAPK13 MYC NUP210 OGT PDK1 PPRC1 SHMT2 SRM SUCLG2 STAT6 UBE2J1 TXNDC15 UCK2 WIPF1 ZHX2 ZMIZ1	236	775	13366
GO	ribosomal large subunit assembly	GO:0000027	0.111999	0.00245098	0.242017	6	PPAN RPL11 RPL12 RPL6 RPL38 RPL3	20	775	13366
GO	intermediate filament organization	GO:0045109	0.111999	0.00245098	0.242017	6	AGFG1 DSP DNAJB6 KRT14 KRT25 PKP1	20	775	13366
GO	protein transport	GO:0015031	0.113176	0.00248258	0.0240941	98	AGFG1 AHCYL1 ARFGEF2 ANKRD27 BCAP29 ATP6V0E2 CALCRL CANX CD63 CEP131 CLTC COPG2 COPZ1 DGKD DAG1 F2RL1 EVI5L FAU FMN2 GGA3 GRPEL2 HDAC6 IFT52 HSPA9 IMMP2L KIF13A MGARP MYO5A NAPA MYRIP NOL6 NEDD4 NOTCH1 NFASC NUP210 PKDCC PEX10 PLEKHF2 RAB39B RAMP3 RAB3GAP2 RPS13 RPS27A RPL27 RPL34 RPS8 RRS1 RPS3 RPL21 RPS15A RPS16 RPL4 RPL29 RPS6 RPL27A RPL23 RPL18A RPLP1 RPS15 RPL15 RPL37 RPL22 RPL36A RPS4X RPS1…	1194	775	13366
GO	cellular protein metabolic process	GO:0044267	0.119131	0.00261934	0.0153381	238	AASDHPPT ABCA7 ABL1 AARS2 ACTR8 ADM2 ASPH ASH2L BNIP3L BLMH BNIP3 CAPN2 CARM1 CAD CANX CAND1 CDK16 CETN2 CHCHD1 CLPX CTDP1 CPA2 COPG2 CUL2 CUL4B COPZ1 DDB1 DARS DAPP1 DAG1 DCAF17 EEF1B2 EEF1G DPY30 DSP EEF1D EEF2 DPH5 EXTL1 EIF3A EIF3F EIF4G2 EPHA7 EIF2S2 EYA2 EIF3C EIF3B EIF3K EIF3E EIF4A1 EIF4EBP1 ELP3 EIF4B EGLN1 FGFR2 FANCL FAU FBL FBXO32 FARSA FBXO10 FANCF FOXK1 FKBP4 GAPDH FUT1 FN1 FKTN GGA…	3246	775	13366
C2	TAKAO_RESPONSE_TO_UVB_RADIATION_UP	M73	0.120443	0.00265441	0.104179	12	COX7B EEF1D ERCC5 GNAT2 NAP1L1 PRDX2 RPL21 RPL27A RPL36A RPS5 RPS28 RPS9	74	775	13366
C2	DAZARD_UV_RESPONSE_CLUSTER_G1	M9375	0.128072	0.00283158	0.123835	10	COX7C PKM PGK1 RPL34 RPL37 RPS23 RPL38 RPS17 RPL37A STAT6	55	775	13366
GO	protein metabolic process	GO:0019538	0.128072	0.0028407	0.0142775	273	AASDHPPT ABCA7 ABL1 AARS2 ACTR8 ADM2 ACY1 ASPH ASH2L APOC1 BNIP3L BLMH BOLA2 BNIP3 BPNT1 C1QBP CAPN2 CARM1 CAD CANX CAND1 CDK16 CETN2 CHCHD1 CLPX CTDP1 CPA2 COPG2 CPS1 CUL2 CUL4B COPZ1 DDB1 DARS DAPP1 DAG1 DHH DCAF17 EEF1B2 EEF1G DPY30 DSP DPP9 EEF1D EEF2 DPH5 EXTL1 EIF3A EIF3F EIF4G2 FADD EPHA7 EIF2S2 EYA2 EIF3C EIF3B EIF3K EIF3E EIF4A1 EIF4EBP1 ELP3 EIF4B EGLN1 FGFR2 FBP2 FANCL FAU FBL FBXO32 F…	3778	775	13366
C2	KIM_ALL_DISORDERS_DURATION_CORR_DN	M2113	0.128072	0.00284238	0.0758753	17	ATP6V0E2 COX7C DCXR FNDC4 HDGF GRHPR IMPDH2 MRPL23 NCALD NDUFA7 RBM10 RPS8 RPL13 RUVBL2 STARD7 TPI1 TRAP1	127	775	13366
GO	negative regulation of nucleobase-containing compound metabolic process	GO:0045934	0.12893	0.00286808	0.0232518	100	ABCA7 ACTN3 BARX2 BAHD1 C1QBP CC2D1A CBFA2T3 CNBP DHX34 DDIT4 DPY30 DRD4 DNAJB6 ENO1 EXOSC10 ETV6 EGLN1 FGFR2 FEZF2 FOXK1 FOXN1 FOXP4 GJA1 HDGF HIC1 H2AFY HDAC3 H2AFY2 HDAC6 HES6 HOXA7 IGF1R HNRNPA1 HSF4 JARID2 IRAK1 IRAK3 KDM5B KDM5C LIMD1 LRPPRC LMO1 LPIN1 MYBBP1A NAT10 MTCH2 MYC MTA1 MSC NCK1 NRIP2 NEDD4 NOTCH1 NOC2L NONO NKRF NFXL1 NUDT16 PCGF6 PKP1 PHB PPARGC1B PPIF PROX1 PRELID1 PRDX2 PTPRU…	1231	775	13366
GO	negative regulation of macromolecule biosynthetic process	GO:0010558	0.129748	0.00289959	0.0236003	101	ABCA7 BARX2 BAHD1 C1QBP CAPRIN1 CC2D1A CBFA2T3 CNBP CNOT7 CLTC DPY30 DNAJB6 ENO1 EIF3E EIF4EBP1 EXOSC10 ETV6 EGLN1 FGFR2 FEZF2 FOXK1 GAPDH FOXN1 FOXP4 GJA1 HDGF HIC1 GRB10 H2AFY HDAC3 H2AFY2 HDAC6 GSTP1 HES6 HOXA7 IGF1R HNRNPA1 HSF4 JARID2 IRAK1 IRAK3 KDM5B KDM5C KHSRP LIMD1 LMO1 LPIN1 MEX3D MALSU1 MYBBP1A NAT10 MYC MTA1 MSC NCK1 NCL NRIP2 NEDD4 NOTCH1 NOC2L NONO NKRF NFXL1 PCGF6 PHB PPARGC1B PRO…	1238	775	13366
GO	negative regulation of stress-activated protein kinase signaling cascade	GO:0070303	0.129748	0.00290516	0.158233	8	F2RL1 FKTN HIPK3 HDAC3 GSTP1 MYC PTPN22 SFRP1	37	775	13366
GO	calmodulin-dependent cyclic-nucleotide phosphodiesterase activity	GO:0004117	0.129748	0.00292331	0.942017	3	PDE1C PDE1B PDE1A	3	775	13366
GO	ubiquitin ligase inhibitor activity	GO:1990948	0.129748	0.00292331	0.942017	3	RPL23 RPL11 RPS7	3	775	13366
GO	regulation of translational initiation	GO:0006446	0.129748	0.00292646	0.102017	12	EIF3A EIF3F EIF4G2 EIF3C EIF3B EIF3K EIF3E EIF4A1 EIF4EBP1 EIF4B NCK1 RXRA	75	775	13366
GO	cellular amino acid biosynthetic process	GO:0008652	0.129748	0.00292646	0.102017	12	AASDHPPT ALDH4A1 CAD CPS1 GOT2 PHGDH PLOD2 PYCR2 SERINC5 SHMT1 SLC1A3 SHMT2	75	775	13366
GO	single-organism metabolic process	GO:0044710	0.132345	0.00299465	0.0131071	330	ACAD9 AASDHPPT ACAT1 ABCA7 ACOX3 ABL1 AARS2 ACTR8 ACACB ALDOA ALDH4A1 ALOX15 ALDH5A1 AGPAT5 AK4 AHCYL1 ACY1 ASPH APRT ASH2L ASCC1 APOC1 BLMH BOLA2 ATP8B4 BNIP3 ATP6V0E2 BPNT1 BCHE C1QBP CALCRL CBR3 CARM1 CAD CANX CDS1 CNBP COL16A1 CHST1 CETN2 CHCHD1 CLPX CLTC COX8C COQ3 COX7A2L COPG2 CPS1 COX7C COLQ CUL4B CYP27A1 COX7B CRP COPZ1 DGKD DDB1 CYP39A1 DLAT DIO1 DHX34 DAGLA DARS DDAH1 DCTD DAG1 DCXR DT…	4642	775	13366
GO	organic acid binding	GO:0043177	0.132345	0.00300211	0.0622356	22	AARS2 ACACB ALDH5A1 APOC1 CAD CPS1 DDAH1 EGLN1 GAP43 GOT2 GRHPR HMGCL IGF2R NEDD4 NOS1 P3H2 PLOD2 RXRA SLC19A1 SHMT1 SLC1A3 SHMT2	183	775	13366
GO	one-carbon metabolic process	GO:0006730	0.132345	0.0030055	0.227731	6	AHCYL1 FPGS MAT1A MTHFD1L SHMT1 SHMT2	21	775	13366
GO	ribosomal small subunit assembly	GO:0000028	0.133309	0.00304804	0.29916	5	RPS15 RPS5 RPS28 RPL38 RPS17	14	775	13366
GO	response to inactivity	GO:0014854	0.133309	0.00304804	0.29916	5	ACTN3 DAG1 FBXO32 NEDD4 PKM	14	775	13366
C2	NGO_MALIGNANT_GLIOMA_1P_LOH	M19965	0.133309	0.00304804	0.29916	5	ECHS1 ENO1 GAPDH PGK1 SEPT2	14	775	13366
C2	MOOTHA_HUMAN_MITODB_6_2002	M9433	0.13496	0.00309276	0.0430809	38	ACAT1 ALDH4A1 AK4 BNIP3L BNIP3 CNOT7 CLPX COX7A2L CPS1 COX7C CYP27A1 COX7B DLAT ECHS1 FARSA FPGS GOT2 HSPA9 HMGCL MRPS10 MLH3 MTCH2 NDUFA7 OGDH PDK1 PPIF RPL18A RPLP2 RPL3 SHMT1 SLC1A3 SLC25A4 SHMT2 TIMM10 TIMM17A TST TRAP1 TXN2	376	775	13366
GO	regulation of glycolytic process	GO:0006110	0.134971	0.00309997	0.183396	7	ACTN3 CBFA2T3 DDIT4 ECD MTCH2 OGT PGAM1	29	775	13366
GO	regulation of rRNA processing	GO:2000232	0.136931	0.00315913	0.442017	4	NCL NUDT16 SHQ1 WDR43	8	775	13366
GO	primary metabolic process	GO:0044238	0.138076	0.00319267	0.0111005	505	ACAD9 AASDHPPT ACAT1 ABCA7 ACOX3 ABL1 AARS2 ACTR8 ACACB ALDOA ALDH4A1 ALOX15 ALDH5A1 AGPAT5 AK4 ADM2 AHCYL1 ACY1 ASPH ARID1B APRT ASH2L ASCC1 APOC1 BARX1 BNIP3L BLMH BOLA2 BARX2 ATP8B4 BNIP3 ATP6V0E2 BCL9L BAHD1 BPNT1 C1QBP CALCRL CAPN2 CC2D1A CBFA2T3 CARM1 CAD CANX CAND1 CDK16 CDCA7L CD3EAP CDS1 CNBP CHST1 CETN2 CNOT7 CHCHD1 CLPX CLNS1A COX8C COQ3 COX7A2L CTDP1 CRTC1 CPA2 COPG2 CPS1 COX7C CREB3L…	7310	775	13366
C2	HARRIS_HYPOXIA	M10508	0.139695	0.00325175	0.108684	11	ALDOA BNIP3L BNIP3 ENO1 GAPDH HK2 IGFBP2 MIF PKM PFKL PGK1	66	775	13366
GO	mitochondrial membrane part	GO:0044455	0.145133	0.00339329	0.0662774	21	BNIP3 CANX COX8C COQ3 COX7A2L COX7C COX7B GRPEL2 IMMP2L L2HGDH MGARP MPC2 NDUFA4L2 NDUFA7 NDUFB11 PHB PPIF SLC25A19 TIMM10 TIMM17A TMEM11	169	775	13366
C2	PENG_LEUCINE_DEPRIVATION_DN	M12104	0.145133	0.00339329	0.0662774	21	ALDOA CAD CCT5 CCT4 DNAJB6 EIF4G2 FARSA FKBP4 LIMK2 MRPL28 NCL NOP56 PGAM1 PGK1 PRMT1 PSMD11 SRM TIMM17A UMPS WDR43 ZC3H3	169	775	13366
KEGG	HIF-1 signaling pathway	hsa04066	0.145254	0.00340363	0.0914423	13	ALDOA CUL2 ENO1 EIF4EBP1 EGLN1 GAPDH HK2 IGF1R PDK1 PFKFB3 PFKL PGK1 RPS6	87	775	13366
GO	small molecule biosynthetic process	GO:0044283	0.146897	0.00344971	0.0384296	43	AASDHPPT ACAT1 ACACB ALDOA ALDH4A1 ALOX15 CAD CDS1 CNBP COQ3 CPS1 CYP27A1 CYP39A1 ENO1 FBP2 FPGS GGT5 GAPDH GOT2 HMGCL ISYNA1 LPIN1 LIPT2 MIF MAT1A MTHFD1L MYO5A NSDHL OSBPL6 PGAM1 PHGDH PKM PGK1 PPIP5K2 PLOD2 PRODH PYCR2 SERINC5 SHMT1 SLC1A3 SHMT2 SIGMAR1 TPI1	446	775	13366
GO	oxidoreductase activity	GO:0016491	0.151691	0.00357012	0.0327705	53	ACAD9 ACOX3 ALDH4A1 ALOX15 ALDH5A1 ASPH CBR3 COX8C COX7A2L COX7C CYP27A1 COX7B CYP39A1 DLAT DIO1 DCXR DUS4L EGLN1 GAPDH GLRX5 GPX6 GRHPR GSTO2 GSTP1 HHIP HSDL2 KDM1B KDM4B IMPDH2 KDM5B KDM5C L2HGDH LPO MGST1 MGST3 MTHFD1L NDUFA4L2 NDUFA7 MSRB3 NSDHL NOS1 OGDH P3H2 PAOX PHGDH PGK1 PLOD2 PRDX6 PRODH PRDX2 PYCR2 SDR42E1 TXN2	584	775	13366
KEGG	Ribosome biogenesis in eukaryotes	ko03008	0.152604	0.00359948	0.106196	11	FBL GNL3 IMP4 NAT10 NOP10 NOL6 NOB1 NOP56 RCL1 XRN2 WDR43	67	775	13366
C2	BIOCARTA_MTOR_PATHWAY	M16563	0.154344	0.0036485	0.214744	6	EIF3A EIF4G2 EIF4A1 EIF4EBP1 EIF4B RPS6	22	775	13366
GO	organic acid catabolic process	GO:0016054	0.156309	0.00370302	0.0557611	24	ACAD9 ACAT1 ACOX3 ALDH4A1 ALDH5A1 BLMH CAD CPS1 CYP39A1 DDAH1 DCXR DTD1 ECHDC1 ECHS1 GOT2 HMGCL LPIN1 MAT1A MCCC2 NOS1 OGDH PRODH SHMT1 TST	211	775	13366
C2	DAIRKEE_CANCER_PRONE_RESPONSE_BPA	M8655	0.15887	0.00377189	0.129517	9	C1QBP EIF2S2 EIF3B FARSA GOT2 IGFBP2 MYC TRAP1 UCK2	48	775	13366
GO	gluconeogenesis	GO:0006094	0.161518	0.00384309	0.147145	8	ALDOA ENO1 FBP2 GAPDH GOT2 PGAM1 PGK1 TPI1	39	775	13366
C2	SCHLOSSER_MYC_TARGETS_REPRESSED_BY_SERUM	M5075	0.161711	0.00387025	0.0724518	18	AASDHPPT BLMH CCT5 CNBP DARS DCTD DIMT1 EIF3A FAM120A H2AFY HK2 HNRNPA1 NUP210 PGAM1 SERBP1 YBX3 ZC3H15 ZC3H14	138	775	13366
GO	glutamine family amino acid biosynthetic process	GO:0009084	0.161711	0.00388107	0.27535	5	ALDH4A1 CAD CPS1 PYCR2 SLC1A3	15	775	13366
GO	dicarboxylic acid biosynthetic process	GO:0043650	0.161711	0.00388107	0.27535	5	ALDH4A1 GOT2 MTHFD1L PRODH SLC1A3	15	775	13366
GO	glutathione derivative biosynthetic process	GO:1901687	0.161711	0.00388107	0.27535	5	GSTM1 GSTO2 GSTP1 MGST1 MGST3	15	775	13366
GO	cellular component organization or biogenesis	GO:0071840	0.174	0.00418499	0.0120964	371	ACTA1 ACAD9 ACAT1 ABCA7 ABL1 AARS2 ACTR8 ACTN3 ACACB AGFG1 ALDOA ALOX15 ALDH5A1 ANXA7 ARFGEF2 ANKRD27 ARID1B ASH2L APOC1 BOK ATPAF2 BNIP3L BOLA2 ATP8B4 BNIP3 ATP6V0E2 BCL9L BAHD1 C1QTNF3 C1QBP CAPN2 CAMSAP1 CARM1 CAND1 CDK16 CD72 CDHR1 CCDC8 CCDC88C CDH4 CDH3 CEP131 COL16A1 CLUH CETN2 CNOT7 CHCHD1 CLTC CLNS1A CLRN1 CTDP1 CRTC1 COPG2 CRIPT COLQ CREB3L1 CUL4B CRP COPZ1 DGKD DDB1 DARS DDIT4 DIMT1 DA…	5294	775	13366
GO	transcription, DNA-templated	GO:0006351	0.176504	0.00425433	0.0192142	130	ACTR8 ARID1B ASH2L ASCC1 BARX1 BARX2 BCL9L BAHD1 C1QBP CC2D1A CBFA2T3 CARM1 CDCA7L CD3EAP CNBP CNOT7 CTDP1 CRTC1 CREB3L1 DPY30 EEF1D ECD EYA2 ENO1 ELP3 ETV6 FEZF2 FOXK1 FOXN1 FOXP4 HDGF GTF2I HIPK3 HIC1 HDAC3 HACE1 HDAC6 HES6 HOXA7 HNRNPUL1 HSF4 INTS7 IRF4 JARID2 KDM1B KAT2A KDM4B KDM5B KDM5C IRF2BP2 KHSRP L3MBTL3 LIMD1 LRPPRC LPIN1 MAMLD1 MAPK12 MAPK13 MED13L MED15 MED12L MN1 MMS19 MYBBP1A NAA15…	1684	775	13366
C2	MOOTHA_PGC	M9788	0.176762	0.00426965	0.0409475	37	BNIP3L ATP6V0E2 CARHSP1 CNOT7 COX7C COX7B DDIT4 DPYSL3 ENO1 EGLN1 FAM162A GAPDH GLRX5 GYS1 HSDL2 HSPA9 LRPPRC LPIN1 MPC2 NCAM1 MTCH2 NOP10 PGAM1 PKM PGK1 POLDIP2 PRDX2 PTCD3 RAMP3 RUVBL2 SHMT1 SLC25A4 STARD7 TIMM17A TPI1 TXN2 WDR61	374	775	13366
GO	negative regulation of necroptotic process	GO:0060546	0.178389	0.00436519	0.386462	4	BOK FADD SLC25A4 YBX3	9	775	13366
C2	REACTOME_APOPTOTIC_CLEAVAGE_OF_CELL_ADHESION_PROTEINS	M9990	0.178389	0.00436519	0.386462	4	DSP DSG2 PKP1 TJP2	9	775	13366
C2	WHITESIDE_CISPLATIN_RESISTANCE_DN	M8834	0.178389	0.00436519	0.386462	4	RPS16 RPS5 RPS21 RPS9	9	775	13366
GO	glutamate metabolic process	GO:0006536	0.178389	0.00438809	0.202887	6	ALDH4A1 ALDH5A1 FPGS GOT2 PRODH SLC1A3	23	775	13366
GO	regulation of cellular respiration	GO:0043457	0.178389	0.00438809	0.202887	6	ACTN3 BNIP3 CBFA2T3 PRELID1 TRAP1 VCP	23	775	13366
GO	5'-3' RNA polymerase activity	GO:0034062	0.178389	0.00439182	0.142017	8	CD3EAP POLR1C POLR3A POLR3H POLR1B POLR2H RPAP1 TERT	40	775	13366
C2	KEGG_GLUTATHIONE_METABOLISM	M1840	0.178389	0.00439182	0.142017	8	GGT5 GPX6 GSTM1 GSTO2 GSTP1 LAP3 MGST1 MGST3	40	775	13366
GO	macromolecule localization	GO:0033036	0.178783	0.00441074	0.0177897	152	ABCA7 ABL1 ACACB AGFG1 AHCYL1 ARFGEF2 ANKRD27 APOC1 ATP8B4 BCAP29 ATP6V0E2 CALCRL CARM1 CANX CD63 CCT4 CEP131 CLTC COPG2 CRIPT COLQ COPZ1 DGKD DAG1 DSP DRD4 DNAJB6 F2RL1 EXOSC10 EVI5L FAU FBL FAM83H FMN2 FKBP4 FLNB GGA3 GOT2 HDGF GRPEL2 H2AFY H2AFY2 HDAC6 GRIP1 IFT52 HSPA9 HK2 HNRNPA1 IKBKB IMMP2L ITGA8 KHSRP KIF13A LRPPRC MAP1LC3A MEX3D MGARP MAP1LC3B MLH3 MYO5A NAPA MTCH2 MYRIP NOL6 NEDD4 NOTCH…	2006	775	13366
GO	carboxylic acid catabolic process	GO:0046395	0.179486	0.00443736	0.0570171	23	ACAD9 ACAT1 ACOX3 ALDH4A1 ALDH5A1 BLMH CAD CPS1 CYP39A1 DDAH1 DCXR DTD1 ECHDC1 ECHS1 GOT2 HMGCL LPIN1 MAT1A MCCC2 NOS1 OGDH PRODH SHMT1	200	775	13366
GO	ossification	GO:0001503	0.183075	0.00453554	0.0541247	25	ALOX15 BCAP29 CLTC CREB3L1 DHH FGFR2 FBL GJA1 IARS LIMD1 MMP9 MN1 MYBBP1A PKDCC PHB PPARGC1B RSL1D1 RPS15 RPS11 RPL38 SFRP1 SMAD1 SNAI2 SND1 SMAD5	223	775	13366
C2	ACEVEDO_NORMAL_TISSUE_ADJACENT_TO_LIVER_TUMOR_DN	M11156	0.183967	0.00456713	0.0467468	31	BOK ATP6V0E2 CYP39A1 EEF2 EIF4A1 FKBP4 GOT2 IMP4 LASP1 MAPKAPK3 MAT1A NSDHL NUDT14 NUDT5 PCBP2 PGM2 PCOLCE2 PHGDH PLEK2 RAB3GAP2 RPL12 SERBP1 RXRA SHMT1 SFXN1 SHMT2 SND1 SREBF2 TST TRAPPC6A UBE2J1	296	775	13366
GO	negative regulation of biosynthetic process	GO:0009890	0.186107	0.00462987	0.0214422	105	ABCA7 APOC1 BARX2 BAHD1 C1QTNF3 C1QBP CAPRIN1 CC2D1A CBFA2T3 CNBP CNOT7 CLTC DPY30 DRD4 DNAJB6 ENO1 EIF3E EIF4EBP1 EXOSC10 ETV6 EGLN1 FGFR2 FEZF2 FOXK1 GAPDH FOXN1 FOXP4 GJA1 HDGF HIC1 GRB10 H2AFY HDAC3 H2AFY2 HDAC6 GSTP1 HES6 HOXA7 IGF1R HNRNPA1 HSF4 JARID2 IRAK1 IRAK3 KDM5B KDM5C KHSRP LIMD1 LMO1 LPIN1 MEX3D MALSU1 MYBBP1A NAT10 MYC MTA1 MSC NCK1 NCL NRIP2 NEDD4 NOTCH1 NOC2L NONO NKRF NFXL1 PCG…	1322	775	13366
GO	protein oligomerization	GO:0051259	0.190173	0.00474083	0.0393855	37	ACAT1 ACACB ALDOA ALDH5A1 BOK C1QTNF3 CCDC88C CRTC1 DGKD DCXR DPYSL3 FADD FARSA GJA1 GRHPR IDE HMGCL IGF1R HSF4 IMPDH2 IRAK1 MIF MGST1 MAT1A MCCC2 OLFM4 OGT PFKL RXRA SHMT1 SKI SHMT2 SIGMAR1 SYT11 TMEM120B VCP WIZ	380	775	13366
GO	mitochondrial transport	GO:0006839	0.190243	0.00476221	0.0586837	21	ACACB BOK BNIP3L BNIP3 EYA2 GRPEL2 HK2 IMMP2L MGARP MPC2 MTCH2 PPIF SLC25A27 SLC1A3 SLC25A4 SIVA1 SLC25A19 TIMM10 TIMM17A THRSP TST	180	775	13366
H	HALLMARK_MTORC1_SIGNALING	M5924	0.190243	0.00476221	0.0586837	21	ALDOA AK4 CANX DAPP1 DDIT4 EIF2S2 ENO1 GAPDH HSPA9 HK2 PDK1 PHGDH PFKL PGK1 PLOD2 SLC1A5 SHMT2 SKAP2 TPI1 UCHL5 USO1	180	775	13366
C2	KEGG_RNA_DEGRADATION	M963	0.190258	0.00477241	0.122017	9	CNOT7 EDC3 EXOSC4 ENO1 EXOSC10 HSPA9 PARN WDR61 XRN2	50	775	13366
C2	MOREAUX_MULTIPLE_MYELOMA_BY_TACI_DN	M17193	0.190399	0.00478576	0.0670171	18	AASDHPPT C1QBP CCT5 CHCHD1 DARS FANCL FANCF G3BP1 IARS LAP3 MALSU1 MRPL43 NUDT5 ORC5 PPIP5K2 RUVBL2 TATDN1 WDR61	144	775	13366
GO	regulation of translational fidelity	GO:0006450	0.191655	0.00486494	0.254517	5	DTD1 IARS RPS5 RPS9 VARS	16	775	13366
REACTOME	Metabolism of folate and pterines	R-HSA-196757	0.191655	0.00486494	0.254517	5	FPGS MTHFD1L SLC19A1 SHMT1 SHMT2	16	775	13366
C2	REACTOME_GLUTATHIONE_CONJUGATION	M1443	0.191655	0.00486494	0.254517	5	GGT5 GSTM1 GSTP1 MGST1 MGST3	16	775	13366
C2	HOLLEMAN_ASPARAGINASE_RESISTANCE_ALL_UP	M2565	0.191655	0.00486494	0.254517	5	EIF3K RPS3 RPL11 RPL6 RPL3	16	775	13366
GO	4-hydroxyproline catabolic process	GO:0019470	0.191655	0.00490636	0.692017	3	ALDH4A1 GOT2 PRODH	4	775	13366
GO	ubiquitin-protein transferase inhibitor activity	GO:0055105	0.191655	0.00490636	0.692017	3	RPL23 RPL11 RPS7	4	775	13366
GO	large ribosomal subunit rRNA binding	GO:0070180	0.191655	0.00490636	0.692017	3	RPL23 RPLP1 RPLP2	4	775	13366
GO	negative regulation of ribosome biogenesis	GO:0090071	0.191655	0.00490636	0.692017	3	MALSU1 NUDT16 SHQ1	4	775	13366
C2	SMID_BREAST_CANCER_RELAPSE_IN_PLEURA_UP	M19256	0.191655	0.00490636	0.692017	3	CXCL14 GJA1 TENM3	4	775	13366
C2	DAIRKEE_TERT_TARGETS_UP	M10395	0.192035	0.004926	0.0450071	31	CBR3 CDK16 ECHS1 FARSA GNL3 HDAC3 HDAC6 GSTP1 IFRD2 KHSRP LTBP4 NAA10 MYC NDUFB11 NOB1 OGDH PPIF RIN1 RPS16 RPL29 RPL15 RPS4X RPL10A RPS5 SLC1A5 SIVA1 TERT TENM3 TRMT1 UCK2 YBX3	301	775	13366
C2	HELLER_HDAC_TARGETS_DN	M6890	0.193185	0.00497545	0.0495868	27	CAPN2 ELAC2 EIF4G2 EYA2 FKBP4 GJA1 HDGF HSPA9 IRAK1 MAPK13 MYC NOP56 NUP210 OGT PPIF PPRC1 RRS1 SLC19A1 SET SHMT2 TMEM255A UBE2J1 VARS UCK2 WIPF1 ZHX2 ZMIZ1	251	775	13366
GO	protein trimerization	GO:0070206	0.193702	0.00499875	0.137139	8	C1QTNF3 HSF4 MIF MGST1 OGT SKI SIGMAR1 WIZ	41	775	13366
C2	WINTER_HYPOXIA_UP	M5466	0.196048	0.00506943	0.0901652	12	ALDOA AK4 ANKRD37 BNIP3 GAPDH MIF NDUFA4L2 PGAM1 PGK1 RUVBL2 TPI1 VAPB	81	775	13366
C2	GREGORY_SYNTHETIC_LETHAL_WITH_IMATINIB	M2137	0.1975	0.00511717	0.0759456	15	CAPRIN1 CLPX CLTC DLAT DDAH1 GAPDH NKRF PLOD2 RPL21 RPL36A SPTB SNX10 SYT11 TMEFF1 UBE3A	112	775	13366
GO	preribosome, large subunit precursor	GO:0030687	0.200749	0.00523243	0.192017	6	NOC2L NIP7 PPAN RRS1 RPLP1 RPLP2	24	775	13366
GO	protein homotrimerization	GO:0070207	0.200749	0.00523243	0.192017	6	HSF4 MIF MGST1 OGT SKI SIGMAR1	24	775	13366
C2	IIZUKA_LIVER_CANCER_PROGRESSION_G2_G3_UP	M9096	0.200749	0.00523243	0.192017	6	ALDH5A1 APOC1 BNIP3 PCSK6 PRDX6 TIMM17A	24	775	13366
GO	amino acid binding	GO:0016597	0.207241	0.00541233	0.105951	10	AARS2 CAD CPS1 DDAH1 GOT2 NEDD4 NOS1 SHMT1 SLC1A3 SHMT2	61	775	13366
GO	metabolic process	GO:0008152	0.208059	0.00545071	0.0100919	564	ACAD9 AASDHPPT ACAT1 ABCA7 ACOX3 ABL1 AARS2 ACTR8 ACACB AGFG1 ALDOA ALDH4A1 ALOX15 ALDH5A1 AGPAT5 AK4 ADM2 AHCYL1 ACY1 ANXA7 ASPH ARFGEF2 ARID1B APRT ASH2L ASCC1 APOC1 BOK BARX1 BNIP3L BAG1 BLMH BOLA2 BARX2 ATP8B4 BNIP3 ATP6V0E2 BCL9L BAHD1 BPNT1 BCHE C1QBP CALCRL CAPN2 CBR3 CC2D1A CBFA2T3 CARHSP1 CARM1 CAD CANX CAND1 CDK16 CCT5 CCT4 CDCA7L CD3EAP CDS1 CNBP COL16A1 CHST1 CETN2 CNOT7 CHCHD1 CLPX C…	8285	775	13366
GO	cellular response to hypoxia	GO:0071456	0.208059	0.00545518	0.0610647	20	BNIP3L BNIP3 CUL2 EIF4EBP1 EGLN1 FAM162A FMN2 HIGD1A IRAK1 LIMD1 MGARP MYC NOTCH1 PDK1 PGK1 PSMD11 RPS27A SFRP1 TERT TRPC1	168	775	13366
GO	negative regulation of MAPK cascade	GO:0043409	0.213199	0.00560094	0.0708049	17	ABL1 DAG1 EIF3A F2RL1 FKTN HIPK3 HDAC3 GSTP1 IGF1R IRAK3 MBIP MYC PHB PTPN22 RPS6KA6 SFRP1 WNK2	132	775	13366
KEGG	Arginine and proline metabolism	ko00330	0.214058	0.00566771	0.132493	8	ALDH4A1 GOT2 LAP3 L3HYPDH NOS1 PRODH PYCR2 SRM	42	775	13366
GO	maturation of SSU-rRNA	GO:0030490	0.214058	0.00566771	0.132493	8	NAT10 NOB1 RCL1 RPS8 RRS1 RPS16 RPS28 RPS21	42	775	13366
C2	REACTOME_PHASE_II_CONJUGATION	M18788	0.214058	0.00566771	0.132493	8	BPNT1 GGT5 GSTM1 GSTO2 GSTP1 MGST1 MAT1A MGST3	42	775	13366
C2	LEONARD_HYPOXIA	M19622	0.214058	0.00566771	0.132493	8	ALDOA AK4 BNIP3 DDIT4 HK2 HNRNPA1 PGK1 SLC16A3	42	775	13366
GO	nitrogen compound transport	GO:0071705	0.214495	0.00569036	0.0200458	114	ABCA7 ACACB AGFG1 AHCYL1 ARFGEF2 ANKRD27 BCAP29 ATP6V0E2 CALCRL CANX CDK16 CD63 CEP131 CLTC COPG2 COPZ1 DGKD DAG1 F2RL1 EVI5L FAU FMN2 GGA3 GJA1 GRPEL2 HDAC6 IFT52 HSPA9 HNRNPA1 IMMP2L KHSRP KIF13A LRPPRC LTBP4 MGARP MYO5A NAPA MYRIP NOL6 NEDD4 NOTCH1 NFASC NUP210 PKDCC PEX10 PLEKHF2 RAB39B RAMP3 RAB3GAP2 RPS13 RPS27A RPL27 RPL34 RPS8 RRS1 RPS3 RPL21 RPS15A RPS16 RPL4 RPL29 RPS6 RPL27A RPL23 RPL1…	1461	775	13366
GO	cellular component organization	GO:0016043	0.21701	0.00583669	0.0119149	349	ACTA1 ACAD9 ACAT1 ABCA7 ABL1 AARS2 ACTR8 ACTN3 ACACB AGFG1 ALDOA ALOX15 ALDH5A1 ANXA7 ARFGEF2 ANKRD27 ARID1B ASH2L APOC1 BOK ATPAF2 BNIP3L BOLA2 ATP8B4 BNIP3 ATP6V0E2 BCL9L BAHD1 C1QTNF3 C1QBP CAPN2 CAMSAP1 CARM1 CAND1 CDK16 CD72 CCDC8 CCDC88C CDH4 CDH3 CEP131 COL16A1 CLUH CETN2 CNOT7 CHCHD1 CLTC CLNS1A CLRN1 CTDP1 CRTC1 CRIPT COLQ CREB3L1 CUL4B CRP COPZ1 DGKD DDB1 DARS DDIT4 DAAM1 DAG1 DCXR DPY3…	4993	775	13366
GO	L-serine metabolic process	GO:0006563	0.21701	0.00584667	0.342017	4	PHGDH SERINC5 SHMT1 SHMT2	10	775	13366
GO	snoRNA metabolic process	GO:0016074	0.21701	0.00584667	0.342017	4	EXOSC4 FBL NOP10 NUDT16	10	775	13366
GO	viral translation	GO:0019081	0.21701	0.00584667	0.342017	4	EIF3A EIF3F EIF3B PCBP2	10	775	13366
GO	4-hydroxyproline metabolic process	GO:0019471	0.21701	0.00584667	0.342017	4	ALDH4A1 EGLN1 GOT2 PRODH	10	775	13366
GO	negative regulation of JUN kinase activity	GO:0043508	0.21701	0.00584667	0.342017	4	HIPK3 GSTP1 PTPN22 SFRP1	10	775	13366
GO	prostate glandular acinus development	GO:0060525	0.21701	0.00584667	0.342017	4	FGFR2 NOTCH1 RXRA SFRP1	10	775	13366
REACTOME	Apoptotic cleavage of cell adhesion proteins	R-HSA-351906	0.21701	0.00584667	0.342017	4	DSP DSG2 PKP1 TJP2	10	775	13366
GO	negative regulation of translation	GO:0017148	0.219561	0.0059494	0.0688827	17	CAPRIN1 CNOT7 EIF3E EIF4EBP1 GAPDH KHSRP LIMD1 MEX3D MALSU1 NCL PRKRA RPS3 SAMD4B SHMT1 SMAD1 TIA1 UNK	134	775	13366
GO	regulation of intrinsic apoptotic signaling pathway	GO:2001242	0.219561	0.0059494	0.0688827	17	BOK CREB3L1 ENO1 MIF MMP9 MTCH2 NCK1 NOC2L NONO PPIF PRKRA RPS3 RPS7 SNAI2 TRAP1 URI1 YBX3	134	775	13366
C2	MOREAUX_B_LYMPHOCYTE_MATURATION_BY_TACI_DN	M9193	0.21957	0.00597987	0.103307	10	AASDHPPT C1QBP CCT5 CHCHD1 G3BP1 IARS LAP3 MALSU1 MRPL43 NUDT5	62	775	13366
GO	negative regulation of cellular amide metabolic process	GO:0034249	0.21957	0.00598363	0.0628224	18	ABCA7 CAPRIN1 CNOT7 EIF3E EIF4EBP1 GAPDH KHSRP LIMD1 MEX3D MALSU1 NCL PRKRA RPS3 SAMD4B SHMT1 SMAD1 TIA1 UNK	149	775	13366
GO	glutathione peroxidase activity	GO:0004602	0.219825	0.00601328	0.236135	5	GPX6 GSTP1 MGST1 MGST3 PRDX6	17	775	13366
C2	RAHMAN_TP53_TARGETS_PHOSPHORYLATED	M1333	0.219825	0.00601328	0.236135	5	GSTP1 PGAM1 PHGDH PRDX2 RUVBL2	17	775	13366
GO	glutathione transferase activity	GO:0004364	0.225425	0.00618974	0.182017	6	EEF1G GSTM1 GSTO2 GSTP1 MGST1 MGST3	25	775	13366
GO	desmosome	GO:0030057	0.225425	0.00618974	0.182017	6	DSP DSG2 DSG4 KAZN PKP1 UBA1	25	775	13366
C2	BOYAULT_LIVER_CANCER_SUBCLASS_G3_UP	M18436	0.226507	0.00623115	0.0582961	20	CCT5 CCT4 CSDE1 EIF3B ENO1 GNL3 LANCL1 LRRC59 PHB PGK1 PPP2R3C PLEKHF2 PLOD2 PSMD11 RPL8 SLC16A3 SRM TSN UBE2V2 UCK2	172	775	13366
C2	COLDREN_GEFITINIB_RESISTANCE_UP	M18134	0.230615	0.00635605	0.092702	11	DPH5 IDE IARS NAA10 NAP1L1 PCGF6 PPIF PRELID1 PTPRG TRAF5 TRMT1	73	775	13366
GO	hexose biosynthetic process	GO:0019319	0.231437	0.0064026	0.128064	8	ALDOA ENO1 FBP2 GAPDH GOT2 PGAM1 PGK1 TPI1	43	775	13366
REACTOME	Pyruvate metabolism and Citric Acid (TCA) cycle	R-HSA-71406	0.231437	0.0064026	0.128064	8	DLAT L2HGDH MPC2 OGDH PDK1 RXRA SLC16A3 SUCLG2	43	775	13366
GO	organic substance transport	GO:0071702	0.232667	0.00646065	0.0183176	132	ABCA7 ACACB AGFG1 AHCYL1 ARFGEF2 ANKRD27 APOC1 ATP8B4 BCAP29 ATP6V0E2 CALCRL CANX CDK16 CD63 CEP131 CLTC COPG2 COPZ1 DGKD DAG1 DRD4 F2RL1 EMB EVI5L FAU FMN2 GGA3 GJA1 GOT2 GRPEL2 HDAC6 IFT52 HSPA9 HK2 HNRNPA1 IMMP2L KHSRP KIF13A LRPPRC LTBP4 MGARP MPC2 MYO5A NAPA MYRIP NOL6 NEDD4 NOTCH1 NPC2 NFASC NUP210 OSBPL6 PKDCC PEX10 PLEKHF2 PLS1 PLA2G12B PRELID1 PRELID2 RAB39B RAMP3 RAB3GAP2 RPS13 RPS27A R…	1730	775	13366
GO	intracellular membrane-bounded organelle	GO:0043231	0.234573	0.00652568	0.00987076	564	ACAD9 ACAT1 ABCA7 ACOX3 ABL1 AARS2 ACTR8 ACACB AGFG1 ALDOA ALDH4A1 ALDH5A1 AGPAT5 AK4 AHCYL1 ANXA7 ASPH ARFGEF2 ANKRD27 ARID1B ANKRD37 APRT ASH2L ASCC1 ATAD3A APOC1 BOK BARX1 ATPAF2 BNIP3L BAG1 BLMH BOLA2 BARX2 ATP8B4 BEX1 BCL2L15 BNIP3 BCAP29 ATP6V0E2 BEX2 BCL9L BAHD1 BIVM BCHE C1QBP BTBD8 CALCRL CAPN2 CBR3 CC2D1A CBFA2T3 CARM1 CAD CANX CAND1 CDK16 CCT5 CCDC8 CD63 CCT4 CEP131 CDCA7L CD3EAP CDS1 …	8312	775	13366
GO	peroxidase activity	GO:0004601	0.235531	0.00656446	0.147899	7	GPX6 GSTP1 LPO MGST1 MGST3 PRDX6 PRDX2	34	775	13366
GO	cellular amine metabolic process	GO:0044106	0.245207	0.00684682	0.0347323	42	AASDHPPT ACAT1 AARS2 ALDH4A1 ALDH5A1 ACY1 BCHE CAD CDS1 CPS1 COLQ DIO1 DARS DDAH1 DTD1 DRD4 FARSA FPGS GGT5 GOT2 GSTP1 IARS LPIN1 MGST1 MAT1A MCCC2 NOS1 OGDH PAOX PHGDH PDE1B PRODH PSMD11 PYCR2 SLC19A1 SHMT1 SLC1A3 SHMT2 SLC7A6 SRM STAT5A VARS	453	775	13366
GO	N-methyltransferase activity	GO:0008170	0.247758	0.00694363	0.0906657	11	ASH2L CARM1 DIMT1 DPY30 FBL HEMK1 IRF4 METTL21A PRMT1 PRMT7 TRMT1	74	775	13366
GO	multicellular organismal process	GO:0032501	0.249621	0.00702158	0.0111205	380	ACTA1 ACAT1 ABCA7 ABL1 ACTN3 ACACB AGFG1 ALDOA ALOX15 ALDH5A1 AGPAT5 ANGPTL2 AK4 ADM2 AHCYL1 ANXA7 ASPH ANKRD27 ARID1B APRT ASH2L APOC1 BOK BARX1 BARX2 BEX1 BNIP3 BCAP29 BCL9L BPNT1 BCHE C1QBP CALCRL CAPN2 CAMSAP1 CBR3 CAPRIN1 CBFA2T3 CARM1 CAD CANX CDK16 CD72 CCT5 CDHR1 CDH4 CDH3 CD63 CCT4 CEP131 COL16A1 CETN2 CLTC CLNS1A CLRN1 CXCL14 CRTC1 CPS1 COLQ CREB3L1 CUL4B CSDE1 COX7B CRP CSRP2 DGKD CYP3…	5499	775	13366
GO	extracellular matrix	GO:0031012	0.252557	0.00711721	0.0363567	40	CANX COL16A1 CLTC COLQ DAG1 DSP EEF2 EIF4A1 FGFR2 FLNB GAPDH FN1 GP5 HSPA9 LTBP4 MFAP2 MMP9 OLFML2A P3H2 PCSK6 PKM POSTN RPS13 RPL27 RPS3 RPS15A RPS16 RPL23 RPL22 RPS4X RPS18 RPL11 RPL12 RPS5 RPS11 RPS17 RPS7 SLC1A3 SFRP1 UCMA	424	775	13366
C2	MATTIOLI_MGUS_VS_PCL	M10973	0.254036	0.0071811	0.0864615	13	CAD CCT4 FADD EXOSC4 ENO1 G3BP1 INTS7 NUP210 RPS6 RPLP1 RUVBL1 SHQ1 UBA1	90	775	13366
REACTOME	NOTCH1 Intracellular Domain Regulates Transcription	R-HSA-2122947	0.254036	0.00720736	0.123835	8	HDAC3 HDAC6 KAT2A MAMLD1 MYC NOTCH1 RPS27A TLE3	44	775	13366
C2	NATSUME_RESPONSE_TO_INTERFERON_BETA_DN	M2567	0.254036	0.00720736	0.123835	8	AGFG1 BAG1 CD63 GAPDH GSTP1 PRDX6 RPLP1 RPS2	44	775	13366
GO	amine metabolic process	GO:0009308	0.254036	0.00722447	0.0339208	42	AASDHPPT ACAT1 AARS2 ALDH4A1 ALDH5A1 ACY1 BCHE CAD CDS1 CPS1 COLQ DIO1 DARS DDAH1 DTD1 DRD4 FARSA FPGS GGT5 GOT2 GSTP1 IARS LPIN1 MGST1 MAT1A MCCC2 NOS1 OGDH PAOX PHGDH PDE1B PRODH PSMD11 PYCR2 SLC19A1 SHMT1 SLC1A3 SHMT2 SLC7A6 SRM STAT5A VARS	457	775	13366
GO	regulation of membrane permeability	GO:0090559	0.254189	0.00725291	0.0982671	10	BOK BNIP3L BNIP3 EYA2 HK2 MTCH2 PPIF SLC25A4 SIVA1 TJP2	64	775	13366
GO	translation initiation factor binding	GO:0031369	0.254189	0.00726817	0.172786	6	EIF3F EIF3C EIF3B EIF4EBP1 NCK1 SYT11	26	775	13366
C2	LUI_TARGETS_OF_PAX8_PPARG_FUSION	M13314	0.254189	0.00726817	0.172786	6	EIF3K FBL RPL21 RPL18A RPS12 RPS2	26	775	13366
GO	folic acid metabolic process	GO:0046655	0.2556	0.00733942	0.219795	5	FPGS MTHFD1L SLC19A1 SHMT1 SHMT2	18	775	13366
C2	JIANG_HYPOXIA_NORMAL	M3996	0.2556	0.00734452	0.0442068	28	AK4 ASPH BNIP3L BNIP3 CC2D1A CANX CSDE1 EIF2S2 EIF4B FAM162A GRB10 IMMP2L MAP1LC3B NAP1L1 NCL PKM PLOD2 PRODH PTPRU RIPK4 RPS3 RPL29 RPL12 SEPT2 SERBP1 SLC30A9 SNX10 VAPB	274	775	13366
GO	intracellular organelle part	GO:0044446	0.2556	0.00734808	0.00998971	517	ACTA1 ACAD9 ACAT1 ABCA7 ACOX3 ABL1 ACTR8 ACTN3 ACACB AGFG1 ALDOA ALDH4A1 ALOX15 ALDH5A1 AGPAT5 AK4 AHCYL1 ANXA7 ASPH ARFGEF2 ANKRD27 ARID1B APRT ASH2L ASCC1 ATAD3A BOK BARX1 ATPAF2 BNIP3L BLMH BARX2 ATP8B4 BEX1 BNIP3 BCAP29 ATP6V0E2 BCL9L BAHD1 BIVM BCHE C1QBP BTBD8 CAPN2 CAMSAP1 CBR3 CC2D1A CBFA2T3 CARM1 CAD CANX CAND1 CCT5 CDHR1 CCDC8 CCDC88C CD63 CCT4 CEP131 CDCA7L CD3EAP CDS1 COL16A1 CHST1 CE…	7606	775	13366
C2	BARIS_THYROID_CANCER_DN	M15411	0.256256	0.00738017	0.108684	9	ACY1 CDH3 HDGF IGF1R IL13RA1 RECQL SEPT2 TJP2 UBA1	54	775	13366
GO	negative regulation of cellular biosynthetic process	GO:0031327	0.257938	0.00746434	0.0204786	102	ABCA7 APOC1 BARX2 BAHD1 C1QTNF3 C1QBP CAPRIN1 CC2D1A CBFA2T3 CNBP CNOT7 DPY30 DRD4 DNAJB6 ENO1 EIF3E EIF4EBP1 EXOSC10 ETV6 EGLN1 FGFR2 FEZF2 FOXK1 GAPDH FOXN1 FOXP4 GJA1 HDGF HIC1 GRB10 H2AFY HDAC3 H2AFY2 HDAC6 HES6 HOXA7 IGF1R HNRNPA1 HSF4 JARID2 IRAK1 IRAK3 KDM5B KDM5C KHSRP LIMD1 LMO1 LPIN1 MEX3D MALSU1 MYBBP1A NAT10 MYC MTA1 MSC NCK1 NCL NRIP2 NEDD4 NOTCH1 NOC2L NONO NKRF NFXL1 PCGF6 PHB PPAR…	1300	775	13366
GO	organic acid biosynthetic process	GO:0016053	0.257938	0.00752536	0.0438352	28	AASDHPPT ACAT1 ACACB ALDH4A1 ALOX15 CAD CPS1 CYP27A1 CYP39A1 FPGS GGT5 GOT2 HMGCL LIPT2 MIF MAT1A MTHFD1L MYO5A OSBPL6 PHGDH PKM PLOD2 PRODH PYCR2 SERINC5 SHMT1 SLC1A3 SHMT2	275	775	13366
GO	gamma-aminobutyric acid metabolic process	GO:0009448	0.257938	0.00752978	0.542017	3	ALDH5A1 PHGDH SLC1A3	5	775	13366
GO	positive regulation of cytoplasmic translation	GO:2000767	0.257938	0.00752978	0.542017	3	EEF2 NCK1 YBX3	5	775	13366
GO	R2TP complex	GO:0097255	0.257938	0.00752978	0.542017	3	ECD RUVBL2 RUVBL1	5	775	13366
C2	BHATTACHARYA_EMBRYONIC_STEM_CELL	M4282	0.257938	0.00757271	0.0886837	11	DSG2 GJA1 GNL3 IMPDH2 KRT8 MGST1 RCC2 RPL4 RPL6 SET TDGF1	75	775	13366
GO	response to muscle inactivity involved in regulation of muscle adaptation	GO:0014877	0.257938	0.00762831	0.305653	4	ACTN3 DAG1 FBXO32 NEDD4	11	775	13366
GO	histone H2A monoubiquitination	GO:0035518	0.257938	0.00762831	0.305653	4	CUL4B DDB1 PCGF1 RNF2	11	775	13366
GO	negative regulation of glycolytic process	GO:0045820	0.257938	0.00762831	0.305653	4	ACTN3 CBFA2T3 DDIT4 MTCH2	11	775	13366
GO	negative regulation of necrotic cell death	GO:0060547	0.257938	0.00762831	0.305653	4	BOK FADD SLC25A4 YBX3	11	775	13366
GO	negative regulation of protein ubiquitination involved in ubiquitin-dependent protein catabolic process	GO:2000059	0.257938	0.00762831	0.305653	4	RPL23 RPL11 RPS7 SUFU	11	775	13366
C2	MOREIRA_RESPONSE_TO_TSA_DN	M3506	0.257938	0.00762831	0.305653	4	IL2RA METAP2 NOTCH1 OGDH	11	775	13366
C2	RODWELL_AGING_KIDNEY_NO_BLOOD_DN	M11837	0.260094	0.00771332	0.0710493	16	AHCYL1 ATXN7L3B COX7C COX7B DLAT DSG2 FAM171A1 GOT2 HSPA9 IGF1R LRPPRC PCBP2 SHANK2 THRB UCHL5 WDR61	124	775	13366
GO	myelin sheath	GO:0043209	0.260094	0.00771891	0.059301	19	CANX CCT5 CLTC DLAT ENO1 GOT2 HSPA9 MIF NAPA NFASC PGAM1 PHGDH PKM PHB RPS27A SEPT2 SERINC5 SLC25A4 VCP	162	775	13366
GO	single-multicellular organism process	GO:0044707	0.260795	0.00775318	0.011216	368	ACTA1 ACAT1 ABCA7 ABL1 ACTN3 ACACB AGFG1 ALDOA ALOX15 ALDH5A1 AGPAT5 ANGPTL2 AK4 ADM2 AHCYL1 ANXA7 ASPH ANKRD27 ARID1B APRT ASH2L APOC1 BOK BARX1 BARX2 BEX1 BNIP3 BCAP29 BCL9L BPNT1 BCHE C1QBP CALCRL CAPN2 CAMSAP1 CBR3 CAPRIN1 CBFA2T3 CARM1 CAD CANX CDK16 CD72 CCT5 CDHR1 CDH4 CDH3 CD63 CCT4 CEP131 COL16A1 CLTC CLNS1A CLRN1 CXCL14 CRTC1 CPS1 COLQ CREB3L1 CUL4B CSDE1 COX7B CRP CSRP2 DGKD CYP39A1 DL…	5318	775	13366
GO	negative regulation of RNA metabolic process	GO:0051253	0.263149	0.00783673	0.0222409	86	BARX2 BAHD1 C1QBP CC2D1A CBFA2T3 CNBP DHX34 DPY30 DNAJB6 ENO1 ETV6 EGLN1 FGFR2 FEZF2 FOXK1 FOXN1 FOXP4 HDGF HIC1 H2AFY HDAC3 H2AFY2 HDAC6 HES6 HOXA7 IGF1R HSF4 JARID2 IRAK1 IRAK3 KDM5B KDM5C LIMD1 LRPPRC LMO1 LPIN1 MYBBP1A MYC MTA1 MSC NCK1 NRIP2 NEDD4 NOTCH1 NOC2L NONO NKRF NFXL1 NUDT16 PCGF6 PKP1 PHB PPARGC1B PROX1 PRDX2 PTPRU RAMP3 RNF2 RBM10 RBAK RIPPLY3 RBM15B RPS13 RPS27A RPL23 RXRA SET SKI…	1072	775	13366
GO	nuclease activity	GO:0004518	0.26964	0.00804398	0.0555306	21	CNOT7 DNASE1L3 EDC3 ELAC2 EXOSC4 EXOSC10 ERCC5 G3BP1 LACTB2 LRPPRC MAP1S NOB1 PARN RCL1 RPS3 SLX4 SND1 TATDN1 TSN XRN2 ZC3H3	185	775	13366
GO	tRNA binding	GO:0000049	0.270112	0.00808593	0.119795	8	AARS2 FARSA IARS NAT10 NSUN2 PSTK TERT TRMT1	45	775	13366
C2	KEGG_ARGININE_AND_PROLINE_METABOLISM	M2551	0.270112	0.00808593	0.119795	8	ALDH4A1 ACY1 CPS1 GOT2 LAP3 NOS1 PRODH PYCR2	45	775	13366
GO	organelle part	GO:0044422	0.277796	0.00833029	0.0097018	523	ACTA1 ACAD9 ACAT1 ABCA7 ACOX3 ABL1 ACTR8 ACTN3 ACACB AGFG1 ALDOA ALDH4A1 ALOX15 ALDH5A1 AGPAT5 AK4 AHCYL1 ANXA7 ASPH ARFGEF2 ANKRD27 ARID1B APRT ASH2L ASCC1 ATAD3A BOK BARX1 ATPAF2 BNIP3L BLMH BARX2 ATP8B4 BEX1 BNIP3 BCAP29 ATP6V0E2 BCL9L BAHD1 BIVM BCHE C1QBP BTBD8 CAPN2 CAMSAP1 CBR3 CC2D1A CBFA2T3 CARM1 CAD CANX CAND1 CCT5 CDHR1 CCDC8 CCDC88C CD63 CCT4 CEP131 CDCA7L CD3EAP CDS1 COL16A1 CHST1 CE…	7727	775	13366
GO	endonuclease activity	GO:0004519	0.279612	0.00839918	0.0716467	14	DNASE1L3 EDC3 ELAC2 ERCC5 G3BP1 LACTB2 LRPPRC NOB1 RCL1 RPS3 SLX4 TATDN1 TSN ZC3H3	108	775	13366
GO	protein homooligomerization	GO:0051260	0.280041	0.00842652	0.0488547	25	ACAT1 ACACB ALDOA ALDH5A1 CCDC88C CRTC1 DGKD DCXR DPYSL3 IDE HSF4 IMPDH2 MIF MGST1 MAT1A OLFM4 OGT PFKL RXRA SHMT1 SKI SHMT2 SIGMAR1 SYT11 VCP	234	775	13366
GO	T cell homeostasis	GO:0043029	0.281196	0.00847579	0.164239	6	FADD FOXN1 IL2RA PPP2R3C RPS6 SIVA1	27	775	13366
GO	establishment of localization in cell	GO:0051649	0.282418	0.00852721	0.0197948	105	ACACB AGFG1 AHCYL1 ANKRD27 BCAP29 CANX CCDC88C CEP131 CLTC COPG2 COPZ1 DAG1 EVI5L FGFR2 FAU FMN2 GEMIN8 GGA3 GRPEL2 HDAC6 IFT52 HSPA9 HNRNPA1 IMMP2L KIF13A LRPPRC MAP1S MGARP MYO5A MYBBP1A NAPA MTCH2 MYRIP NOL6 NEDD4 NOC2L NPC2 NFASC NUP210 PEX10 RAMP3 RAB3GAP2 RBM15B RPS13 RPS27A RPL27 RPL34 RPS8 RRS1 RPS3 RPL21 RPS15A RPS16 RPL4 RPL29 RPS6 RPL27A RPL23 RPL18A RPLP1 RPS15 RPL15 RPL37 RPL22 RPL36…	1350	775	13366
REACTOME	Association of TriC/CCT with target proteins during biosynthesis	R-HSA-390471	0.282549	0.00854964	0.136462	7	ARFGEF2 CCT5 CCT4 HDAC3 KIF13A NOP56 XRN2	36	775	13366
KEGG	Purine metabolism	ko00230	0.282549	0.00856032	0.0608982	17	AK4 APRT ENPP4 IMPDH2 NUDT16 NUDT5 PDE10A PGM2 PKM PDE1C PDE1B PDE1A POLR1C POLR3A POLR3H POLR1B POLR2H	143	775	13366
GO	negative regulation of catabolic process	GO:0009895	0.283174	0.00859387	0.0454653	27	ABCA7 ACTN3 ACACB APOC1 CBFA2T3 DHX34 DDIT4 EIF4G2 EGLN1 FMN2 IRAK3 LRPPRC MTCH2 PKP1 PHB PPIF POLDIP2 PRELID1 PTPN22 RCC2 RPL23 RPL11 RPS7 SF3B3 SVIP SUFU UBE2J1	261	775	13366
C2	GRYDER_PAX3FOXO1_ENHANCERS_KO_DOWN	M227	0.285717	0.00868579	0.0370039	36	AGPAT5 ARHGAP12 ATP8B4 BCHE CAPRIN1 CAND1 CDH4 DCTD DAAM1 DTD1 DPYSL3 EYA2 FGFR2 FANCF FOXK1 GLRX5 H2AFY JARID2 LIMCH1 LDLRAD3 MIF MN1 NAV1 NOS1 PCSK6 PKP1 PKN2 PROX1 RGS17 SEL1L3 SIPA1L1 SFXN1 TMEM177 TRAP1 UBE2J1 ZMIZ1	379	775	13366
KEGG	Butanoate metabolism	ko00650	0.29083	0.00885624	0.205175	5	ACAT1 ALDH5A1 ECHS1 HMGCL L2HGDH	19	775	13366
C2	REACTOME_BIOLOGICAL_OXIDATIONS	M10320	0.293838	0.00896299	0.0848742	11	BPNT1 CYP27A1 CYP39A1 GGT5 GSTM1 GSTO2 GSTP1 MGST1 MAT1A MGST3 PAOX	77	775	13366
GO	regulation of mitochondrial membrane potential	GO:0051881	0.294836	0.0090345	0.102731	9	ABL1 BOK BNIP3L BNIP3 MTCH2 PPP2R3C PRELID1 SLC25A27 VCP	56	775	13366
C2	PID_HIF1_TFPATHWAY	M255	0.294836	0.0090345	0.102731	9	ALDOA BNIP3 ENO1 EGLN1 HK2 PFKFB3 PKM PFKL TERT	56	775	13366
C2	DEBIASI_APOPTOSIS_BY_REOVIRUS_INFECTION_DN	M3063	0.294836	0.00905195	0.0442898	27	ALDH5A1 BAG1 CBR3 CAD DAG1 ERCC5 FZD2 GALK1 GTF2I GYS1 GRHPR IGSF3 IGF2R ITGA7 KDM5C LASP1 MAPKAPK3 MYC NSDHL NUP210 OGDH PREP RPL3 SHMT1 SLC1A5 SFRP1 STAT6	264	775	13366
C2	NING_CHRONIC_OBSTRUCTIVE_PULMONARY_DISEASE_DN	M14027	0.294836	0.0090543	0.0774337	13	AHCYL1 ATP6V0E2 CANX MAP1LC3B RPS16 RPS12 RPS18 RPL12 RPS28 SEPT2 SET SREBF2 VARS	96	775	13366
GO	ribonucleoprotein granule	GO:0035770	0.295444	0.00910767	0.0557895	19	CAPRIN1 CARHSP1 CNOT7 EDC3 G3BP1 KHSRP LIMD1 MYH1 NCL NSUN2 PABPC4 PNRC2 RPS6 RPS4X RPL6 SAMD4B SYMPK TIA1 YBX1	167	775	13366
GO	protein localization	GO:0008104	0.295444	0.00911875	0.0176019	126	ABCA7 ABL1 AGFG1 AHCYL1 ARFGEF2 ANKRD27 BCAP29 ATP6V0E2 CALCRL CARM1 CANX CD63 CEP131 CLTC COPG2 CRIPT COLQ COPZ1 DGKD DAG1 DSP DNAJB6 F2RL1 EVI5L FAU FAM83H FMN2 FKBP4 FLNB GGA3 GRPEL2 H2AFY H2AFY2 HDAC6 GRIP1 IFT52 HSPA9 HK2 IKBKB IMMP2L ITGA8 KIF13A MGARP MLH3 MYO5A NAPA MTCH2 MYRIP NOL6 NEDD4 NOTCH1 NFASC NUP210 PKDCC PEX10 PLEKHF2 PTPRU RAB39B RAMP3 RAB3GAP2 RCC2 RPS13 RPS27A RPL27 RPL34 RPS…	1667	775	13366
GO	cell junction	GO:0030054	0.302614	0.00935565	0.0216797	85	ABCA7 ACTN3 ARFGEF2 CAPN2 CDK16 CDH3 CLTC CRIPT COLQ CSRP2 DAG1 DSP DSG2 DSG4 EIF4G2 EMB FBP2 FZD2 FLNB GAP43 G3BP1 GJA1 GRIP1 HSPA9 IGF2R KDM4B ITGA7 ITGA8 KAZN LAP3 LASP1 KRT8 LIMD1 LDLRAD3 MAP1S MME MYH1 NCK1 NCKAP1 NOTCH1 NFASC PCBP2 PKP1 PKN2 PTPRU PTPRS RGS17 RGS12 RPS13 RPL27 RPS8 RPS3 RPS16 RPL4 RPL23 RPLP1 RPS15 RPL22 RPS4X RPS18 RPL12 RPS2 RPL10A RPL6 RPS5 RPS9 RPS11 RPL38 RPS17 RPS7 RP…	1067	775	13366
GO	regulation of nitrogen compound metabolic process	GO:0051171	0.304186	0.00941994	0.0122337	269	ABCA7 ABL1 ACTR8 ACTN3 AGFG1 AFAP1L2 AHCYL1 ASPH ARFGEF2 ARHGDIG ANKRD27 ARID1B ASH2L ASCC1 ARHGAP12 APOC1 BARX1 BARX2 BEX1 BCL9L BAHD1 C1QBP BTBD8 CALCRL CAPRIN1 CC2D1A CBFA2T3 CARHSP1 CARM1 CAND1 CCT5 CCT4 CDCA7L CNBP CNOT7 CLTC CTDP1 CRTC1 CREB3L1 CUL2 CSDE1 DHX34 DDAH1 DENND2C DDIT4 DTD1 DPY30 DSG4 EEF1D DRD4 EEF2 DNAJB6 ECD EIF3A EIF3F EIF4G2 F2RL1 FADD EPHA7 EYA2 EIF3C EIF3B ENO1 EIF3K EIF3…	3831	775	13366
GO	oxidoreductase activity, acting on peroxide as acceptor	GO:0016684	0.307117	0.00969254	0.131206	7	GPX6 GSTP1 LPO MGST1 MGST3 PRDX6 PRDX2	37	775	13366
GO	intermediate filament cytoskeleton organization	GO:0045104	0.307117	0.00969254	0.131206	7	AGFG1 DSP DNAJB6 FAM83H KRT14 KRT25 PKP1	37	775	13366
C2	WIERENGA_PML_INTERACTOME	M2219	0.307117	0.00969254	0.131206	7	CAD CLPX EEF1G POLDIP2 RPS3 RPS18 RPL3	37	775	13366
GO	hair cycle	GO:0042633	0.307117	0.00972802	0.0830427	11	CDH3 DSG4 FGFR2 FOXN1 KRT14 KRT25 MYO5A NSUN2 NOTCH1 NSDHL SOX21	78	775	13366
C2	HOEBEKE_LYMPHOID_STEM_CELL_DN	M7435	0.307117	0.00972802	0.0830427	11	BEX1 C1QBP COX7A2L LIMCH1 NDN PRDX2 RPS6 RPL36A SHMT2 SUCLG2 TJP2	78	775	13366
GO	glutathione binding	GO:0043295	0.307117	0.00973264	0.27535	4	GSTM1 GSTP1 LANCL1 MGST1	12	775	13366
GO	respiratory chain complex IV	GO:0045277	0.307117	0.00973264	0.27535	4	COX8C COX7C COX7B NDUFA4L2	12	775	13366
GO	negative regulation of coenzyme metabolic process	GO:0051198	0.307117	0.00973264	0.27535	4	ACTN3 CBFA2T3 DDIT4 MTCH2	12	775	13366
GO	establishment of protein localization to chromosome	GO:0070199	0.307117	0.00973264	0.27535	4	H2AFY H2AFY2 RUVBL2 TERT	12	775	13366
GO	hair cycle phase	GO:0044851	0.307117	0.00973264	0.27535	4	BARX2 DSG4 MYO5A NOTCH1	12	775	13366
REACTOME	Aflatoxin activation and detoxification	R-HSA-5423646	0.307117	0.00973264	0.27535	4	ACY1 GGT5 MGST1 MGST3	12	775	13366
GO	regulation of membrane invagination	GO:1905153	0.307117	0.00973264	0.27535	4	ABCA7 ALOX15 F2RL1 SYT11	12	775	13366
REACTOME	Glutathione conjugation	R-HSA-156590	0.308384	0.00982053	0.156303	6	GGT5 GSTM1 GSTO2 GSTP1 MGST1 MGST3	28	775	13366
C2	KEGG_ALANINE_ASPARTATE_AND_GLUTAMATE_METABOLISM	M17758	0.308384	0.00982053	0.156303	6	ALDH4A1 ALDH5A1 CAD CPS1 GOT2 NIT2	28	775	13366
KEGG	Central carbon metabolism in cancer	hsa05230	0.312251	0.00995979	0.0999118	9	FGFR2 HK2 MYC PDK1 PGAM1 PKM PFKL SLC1A5 SLC16A3	57	775	13366
GO	regulation of necroptotic process	GO:0060544	0.327504	0.0105761	0.192017	5	BOK FADD RPS27A SLC25A4 YBX3	20	775	13366
GO	negative regulation of ATP metabolic process	GO:1903579	0.327504	0.0105761	0.192017	5	ACTN3 CBFA2T3 DDIT4 MTCH2 PPIF	20	775	13366
C2	KIM_LIVER_CANCER_POOR_SURVIVAL_UP	M450	0.327504	0.0105761	0.192017	5	ALDOA DDIT4 PFKFB3 PKM PLOD2	20	775	13366
C2	ACEVEDO_LIVER_TUMOR_VS_NORMAL_ADJACENT_TISSUE_UP	M4950	0.327504	0.0107581	0.0255787	61	AARS2 ARHGAP12 BIVM C1QBP CANX CETN2 CHCHD1 CRIPT CUL2 DPY30 DPH5 EIF3F FADD HIGD1A IFRD2 JARID2 IRAK1 KDM5B LYPLAL1 MAPKAPK3 MAP1S MGST3 MPC2 NAA10 NDUFA4L2 NDUFA7 NOP10 NUDT5 PCOLCE2 PGK1 PPIC POLR2H PRODH PYCR2 RGS5 RPS13 RPS27A RRS1 RPS15A RPL15 RPS4X RPL10A RPS5 RPS21 RPS17 RPS7 RUVBL2 S1PR1 SFXN2 SET SLC25A4 SLCO2A1 SREBF2 TATDN1 STXBP6 SWAP70 TEAD2 UCHL5 UBE4B UCK2 WDR61	730	775	13366
GO	cellular response to decreased oxygen levels	GO:0036294	0.327504	0.0107803	0.0550114	20	BNIP3L BNIP3 CUL2 EIF4EBP1 EGLN1 FAM162A FMN2 HIGD1A IRAK1 LIMD1 MGARP MYC NOTCH1 PDK1 PGK1 PSMD11 RPS27A SFRP1 TERT TRPC1	177	775	13366
KEGG	C1-unit interconversion, eukaryotes	hsa_M00141	0.327504	0.0108351	0.442017	3	MTHFD1L SHMT1 SHMT2	6	775	13366
GO	citrulline metabolic process	GO:0000052	0.327504	0.0108351	0.442017	3	CAD CPS1 DDAH1	6	775	13366
GO	'de novo' pyrimidine nucleobase biosynthetic process	GO:0006207	0.327504	0.0108351	0.442017	3	CAD CPS1 UMPS	6	775	13366
GO	L-serine biosynthetic process	GO:0006564	0.327504	0.0108351	0.442017	3	PHGDH SERINC5 SHMT2	6	775	13366
GO	activation-induced cell death of T cells	GO:0006924	0.327504	0.0108351	0.442017	3	IL2RA RPS6 SIVA1	6	775	13366
GO	peptidyl-arginine methylation, to asymmetrical-dimethyl arginine	GO:0019919	0.327504	0.0108351	0.442017	3	CARM1 PRMT1 PRMT7	6	775	13366
GO	histone demethylase activity (H3-K4 specific)	GO:0032453	0.327504	0.0108351	0.442017	3	KDM1B KDM5B KDM5C	6	775	13366
GO	regulation of branching involved in prostate gland morphogenesis	GO:0060687	0.327504	0.0108351	0.442017	3	FGFR2 RXRA SFRP1	6	775	13366
GO	negative regulation of interleukin-6 secretion	GO:1900165	0.327504	0.0108351	0.442017	3	C1QTNF3 PTPN22 SYT11	6	775	13366
REACTOME	Cam-PDE 1 activation	R-HSA-111957	0.327504	0.0108351	0.442017	3	PDE1C PDE1B PDE1A	6	775	13366
REACTOME	Telomere Extension By Telomerase	R-HSA-171319	0.327504	0.0108351	0.442017	3	RUVBL2 RUVBL1 TERT	6	775	13366
REACTOME	Pyrimidine biosynthesis	R-HSA-500753	0.327504	0.0108351	0.442017	3	CAD DCTD UMPS	6	775	13366
GO	cytoplasmic ribonucleoprotein granule	GO:0036464	0.327537	0.0109007	0.0574017	18	CAPRIN1 CARHSP1 CNOT7 EDC3 G3BP1 KHSRP LIMD1 MYH1 NCL NSUN2 PABPC4 PNRC2 RPS6 RPS4X RPL6 SAMD4B TIA1 YBX1	156	775	13366
GO	histone modification	GO:0016570	0.327537	0.0109227	0.0397369	30	ASH2L CARM1 CUL4B DDB1 DPY30 EYA2 ELP3 FBL HDAC3 HDAC6 HSF4 IRF4 KDM1B KAT2A KDM4B KDM5B KDM5C MBIP MTA1 OGT PHB PCGF1 PRMT1 PRMT7 RNF2 RUVBL2 RUVBL1 USP22 USP27X WDR61	307	775	13366
GO	DNA-directed 5'-3' RNA polymerase activity	GO:0003899	0.327537	0.0109428	0.126228	7	CD3EAP POLR1C POLR3A POLR3H POLR1B POLR2H RPAP1	38	775	13366
GO	intermediate filament-based process	GO:0045103	0.327537	0.0109428	0.126228	7	AGFG1 DSP DNAJB6 FAM83H KRT14 KRT25 PKP1	38	775	13366
GO	beta-tubulin binding	GO:0048487	0.327537	0.0109428	0.126228	7	CCT5 GJA1 HDAC6 LRPPRC MAP1S SYT11 VAPB	38	775	13366
GO	mitochondrion localization	GO:0051646	0.327537	0.0109428	0.126228	7	CLUH HDAC6 KAT2A LRPPRC MAP1S MGARP OGT	38	775	13366
GO	regulation of mitochondrial membrane permeability	GO:0046902	0.327537	0.0109545	0.0971895	9	BOK BNIP3L BNIP3 EYA2 HK2 MTCH2 PPIF SLC25A4 SIVA1	58	775	13366
KEGG	Fructose and mannose metabolism	ko00051	0.336096	0.0113102	0.148914	6	ALDOA FBP2 HK2 PFKFB3 PFKL TPI1	29	775	13366
GO	90S preribosome	GO:0030686	0.336096	0.0113102	0.148914	6	IMP4 NAT10 NOL6 NOC2L RSL1D1 RPS7	29	775	13366
GO	response to ischemia	GO:0002931	0.336096	0.0113102	0.148914	6	EEF2 EIF4EBP1 FN1 GJA1 HK2 PPIF	29	775	13366
GO	regulation of RNA metabolic process	GO:0051252	0.34328	0.0115696	0.0139541	192	ABL1 ACTR8 AFAP1L2 AHCYL1 ASPH ARID1B ASH2L ASCC1 BARX1 BARX2 BEX1 BCL9L BAHD1 C1QBP BTBD8 CC2D1A CBFA2T3 CARHSP1 CARM1 CAND1 CDCA7L CNBP CNOT7 CTDP1 CRTC1 CREB3L1 CUL2 CSDE1 DHX34 DPY30 DSG4 EEF1D DNAJB6 ECD F2RL1 FADD EYA2 ENO1 ELP3 ETV6 EGLN1 FGFR2 FEZF2 FZD2 FOXK1 FOXN1 FOXP4 GNL3 HDGF GREM2 GTF2I HIPK3 HIC1 H2AFY HDAC3 HACE1 H2AFY2 HIGD1A HDAC6 GRIP1 HES6 HOXA7 HNRNPUL1 IGF1R HNRNPA1 HSF4 IK…	2669	775	13366
GO	cellular localization	GO:0051641	0.348097	0.01175	0.0160911	140	ABCA7 ACACB AGFG1 AHCYL1 ANKRD27 BCAP29 CARM1 CANX CCDC88C CD63 CEP131 CLUH CLTC COPG2 CRIPT COLQ COPZ1 DAG1 DNAJB6 EXOSC10 EVI5L FGFR2 FAU FAM83H FMN2 GEMIN8 FLNB GGA3 HDGF GRPEL2 H2AFY H2AFY2 HDAC6 IFT52 HSPA9 HK2 HNRNPA1 IKBKB KAT2A IMMP2L KIF13A LRPPRC MAP1LC3A MEX3D MAP1S MGARP MAP1LC3B MYO5A MYBBP1A NAPA MTCH2 MYRIP NOL6 NEDD4 NOC2L NPC2 NFASC NUP210 OGT PEX10 PTPRU RAB42 RAB39B RAMP3 RAB3G…	1890	775	13366
GO	T cell lineage commitment	GO:0002360	0.357013	0.0121799	0.249709	4	FOXN1 IRF4 IL7 STAT6	13	775	13366
GO	DNA-directed RNA polymerase I complex	GO:0005736	0.357013	0.0121799	0.249709	4	CD3EAP POLR1C POLR1B POLR2H	13	775	13366
GO	regulation of cytoplasmic translation	GO:2000765	0.357013	0.0121799	0.249709	4	EEF2 NCK1 UNK YBX3	13	775	13366
REACTOME	Glycogen synthesis	R-HSA-3322077	0.357013	0.0121799	0.249709	4	GYS1 NHLRC1 PGM2 RPS27A	13	775	13366
GO	regulation of protein localization to chromosome, telomeric region	GO:1904814	0.357013	0.0121799	0.249709	4	CCT5 CCT4 GNL3 H2AFY	13	775	13366
C2	HEDENFALK_BREAST_CANCER_BRACX_UP	M6669	0.357013	0.0121799	0.249709	4	RPS13 RPL15 RPS4X RPS5	13	775	13366
GO	regulation of carbohydrate catabolic process	GO:0043470	0.360161	0.0123059	0.121504	7	ACTN3 CBFA2T3 DDIT4 ECD MTCH2 OGT PGAM1	39	775	13366
C2	ALCALA_APOPTOSIS	M16169	0.360755	0.0123448	0.0848742	10	ANXA7 BNIP3L CCT5 EIF3F GAPDH MTCH2 PSTPIP1 RPL10A SYMPK TIMM17A	70	775	13366
GO	glutamine metabolic process	GO:0006541	0.363408	0.0125106	0.180112	5	ALDH5A1 CAD CPS1 NIT2 PHGDH	21	775	13366
GO	ncRNA 3'-end processing	GO:0043628	0.363408	0.0125106	0.180112	5	ELAC2 EXOSC4 FBL INTS7 RPS21	21	775	13366
C2	FLECHNER_BIOPSY_KIDNEY_TRANSPLANT_OK_VS_DONOR_DN	M15841	0.363408	0.0125106	0.180112	5	BLMH KRT7 MYC TMEM11 USP22	21	775	13366
C2	KIM_HYPOXIA	M1496	0.363408	0.0125106	0.180112	5	ALDOA BNIP3L BNIP3 GYS1 TPI1	21	775	13366
KEGG	Metabolic pathways	hsa01100	0.365282	0.012594	0.0208632	82	ACAT1 ACOX3 ACACB ALDOA ALDH4A1 ALOX15 ALDH5A1 AGPAT5 AK4 AHCYL1 ACY1 APRT ATP6V0E2 BPNT1 CBR3 CAD CDS1 COX8C COQ3 CPS1 COX7C CYP27A1 COX7B DGKD DLAT DCTD DCXR ECHS1 EXTL1 ENO1 FBP2 FPGS GGT5 GAPDH FUT1 FKTN GALK1 GOT2 GYS1 GRHPR HK2 HMGCL ISYNA1 IMPDH2 LAP3 LPIN1 LIPT2 MAT1A MCCC2 MTHFD1L NDUFA4L2 NDUFA7 NDUFB11 NSDHL NOS1 OGDH PGAM1 PGM2 PHGDH PKM PHOSPHO2 PFKL PGK1 POLR1C POLR3A POLR3H POLR1B …	1040	775	13366
C2	MOOTHA_MITOCHONDRIA	M9577	0.370696	0.0127998	0.0348006	36	ACAT1 ALDH4A1 AK4 ANXA7 ATPAF2 BNIP3L C1QBP CAD CNOT7 CLPX CPS1 COX7C CYP27A1 COX7B DLAT ECHS1 FARSA FPGS GOT2 GRB10 HSPA9 HMGCL MRPS10 MRPL28 MTCH2 NDUFA7 PDK1 POLR1B SLC30A9 SLC1A3 SLC25A4 SHMT2 TIMM10 TIMM17A TST TXN2	388	775	13366
GO	beta-catenin-TCF complex assembly	GO:1904837	0.373436	0.0129522	0.142017	6	ASH2L BCL9L MYC RUVBL1 TERT TLE3	30	775	13366
GO	disordered domain specific binding	GO:0097718	0.373436	0.0129522	0.142017	6	CLTC GAPDH FN1 GJA1 MYO5A TEAD2	30	775	13366
C2	KEGG_FRUCTOSE_AND_MANNOSE_METABOLISM	M15898	0.373436	0.0129522	0.142017	6	ALDOA FBP2 HK2 PFKFB3 PFKL TPI1	30	775	13366
C2	GRYDER_PAX3FOXO1_ENHANCERS_IN_TADS	M157	0.376169	0.0130664	0.0226989	71	ACOX3 ABL1 ACTR8 AFAP1L2 AGPAT5 ARHGAP12 ATP8B4 BCHE CALCRL CAPRIN1 CAND1 CCT5 CDH4 COX7A2L DDB1 DARS DCTD DAAM1 DTD1 DPYSL3 ECHS1 DPH5 DNAJB6 EIF3A EYA2 EIF3B FGFR2 FAU FANCF FOXK1 GLRX5 GRB10 H2AFY JARID2 LIMCH1 LIMD1 LDLRAD3 LYPLAL1 MIF MED13L MRPL23 MN1 NAT10 NCAM1 NAV1 MYC NCKAP1 NOP10 NSDHL NOS1 PARN PCSK6 PKP1 PKN2 PPIF PNRC2 PROX1 RGS17 RSL1D1 SEL1L3 SIPA1L1 SFXN1 SUCLG2 STXBP6 TLE3 TMEM1…	880	775	13366
GO	cellular response to oxygen levels	GO:0071453	0.383264	0.0133524	0.0495439	20	BNIP3L BNIP3 CUL2 EIF4EBP1 EGLN1 FAM162A FMN2 HIGD1A IRAK1 LIMD1 MGARP MYC NOTCH1 PDK1 PGK1 PSMD11 RPS27A SFRP1 TERT TRPC1	186	775	13366
C2	DEURIG_T_CELL_PROLYMPHOCYTIC_LEUKEMIA_UP	M16431	0.385251	0.0134415	0.03999	29	ALDH5A1 ANGPTL2 CAD CLUH CPA2 DAAM1 EXOSC4 ENO1 EIF4EBP1 FARSA FN1 GRHPR GSTM1 IFRD2 KAT2A IMPDH2 MMP9 MRPL23 NAPA NEDD4 PDE1C PRMT1 RPL18A SERBP1 SLC7A6 STXBP6 VARS YBX3 ZC3H3	296	775	13366
GO	apoptotic mitochondrial changes	GO:0008637	0.392783	0.0137246	0.102017	8	BOK BNIP3L BNIP3 EYA2 HK2 MTCH2 PPIF SLC25A4	50	775	13366
GO	response to virus	GO:0009615	0.392825	0.0137639	0.0489689	20	BNIP3L BNIP3 CCT5 DDIT4 EEF1G F2RL1 FADD EXOSC4 ENO1 HNRNPUL1 IKBKB IRAK3 NPC2 PCBP2 POLR3A POLR3H PRKRA RPS15A SERINC5 URI1	187	775	13366
GO	negative regulation of nucleotide catabolic process	GO:0030812	0.392825	0.0137869	0.117017	7	ABCA7 ACTN3 CBFA2T3 DDIT4 EGLN1 PPIF RCC2	40	775	13366
C2	BOYAULT_LIVER_CANCER_SUBCLASS_G3_DN	M4090	0.392825	0.0137869	0.117017	7	ACAT1 ALDH5A1 CYP27A1 ECHS1 FXYD6 PCSK6 TST	40	775	13366
GO	cytoplasm	GO:0005737	0.405242	0.0142436	0.00854535	609	ACTA1 ACAD9 AASDHPPT ACAT1 ABCA7 ACOX3 ABL1 AARS2 ACTN3 ACACB AGFG1 ALDOA ALDH4A1 ALOX15 AFAP1L2 ALDH5A1 AGPAT5 AK4 AHCYL1 ACY1 ANXA7 ASPH ARFGEF2 ARHGDIG ANKRD27 ARID1B ANKRD37 APRT ASCC1 ARHGAP12 ATAD3A APOC1 BOK ATPAF2 BNIP3L BAG1 BLMH BOLA2 BARX2 ATP8B4 BEX1 BCL2L15 BNIP3 BCAP29 ATP6V0E2 BEX2 BIVM BPNT1 BCHE C1QBP BTBD8 CALCRL CAPN2 CAMSAP1 CBR3 CAPRIN1 CC2D1A CBFA2T3 CARHSP1 CARM1 CAD CANX C…	9154	775	13366
C2	HOSHIDA_LIVER_CANCER_LATE_RECURRENCE_DN	M13658	0.408682	0.0143856	0.089558	9	GAB1 MME PHGDH PPP1R1A SMAD1 TJP2 THRB TMEM11 U2AF2	61	775	13366
GO	cellular component assembly	GO:0022607	0.410975	0.0144927	0.0150674	148	ACTA1 ACAD9 ACAT1 ABCA7 ABL1 AARS2 ACTN3 ACACB AGFG1 ALDOA ALDH5A1 ARID1B ASH2L APOC1 BOK ATPAF2 BOLA2 BCL9L BAHD1 C1QTNF3 C1QBP CAND1 CCDC88C CEP131 COL16A1 CETN2 CNOT7 CLTC CLNS1A CRTC1 CUL4B CRP DGKD DDB1 DARS DCXR DPYSL3 EDC3 EIF3A EIF3F FADD EIF3C EIF3B EIF3K EIF3E ERCC5 EIF4B FARSA FMN2 GEMIN8 FKBP4 FN1 GJA1 H2AFY HDAC3 H2AFY2 GRHPR HDAC6 IDE IFT52 HMGCL IGF1R HSF4 IMMP2L IMPDH2 IRAK1 KRT14…	2026	775	13366
GO	nucleobase metabolic process	GO:0009112	0.410975	0.01453	0.0809059	10	APRT CAD CPS1 DCTD DPYSL3 IMPDH2 MTHFD1L SHMT1 UCK2 UMPS	72	775	13366
GO	hair cycle process	GO:0022405	0.410975	0.01453	0.0809059	10	CDH3 DSG4 FGFR2 FOXN1 KRT25 MYO5A NSUN2 NOTCH1 NSDHL SOX21	72	775	13366
C2	DEN_INTERACT_WITH_LCA5	M1380	0.411638	0.0146709	0.16929	5	C1QBP HSPA9 NAP1L1 NCL SET	22	775	13366
GO	keratinization	GO:0031424	0.411638	0.0147274	0.0724518	12	CDH3 DSP DSG2 DSG4 KAZN KRT7 KRT14 KRT25 KRT5 KRT8 PCSK6 PKP1	92	775	13366
KEGG	Metabolism of xenobiotics by cytochrome P450	ko00980	0.411638	0.0147539	0.135565	6	CBR3 GSTM1 GSTO2 GSTP1 MGST1 MGST3	31	775	13366
KEGG	Alanine, aspartate and glutamate metabolism	ko00250	0.411638	0.0147539	0.135565	6	ALDH4A1 ALDH5A1 CAD CPS1 GOT2 NIT2	31	775	13366
GO	endonucleolytic cleavage in ITS1 to separate SSU-rRNA from 5.8S rRNA and LSU-rRNA from tricistronic rRNA transcript (SSU-rRNA, 5.8S rRNA, LSU-rRNA)	GO:0000447	0.411638	0.0148509	0.370588	3	RCL1 RRS1 RPS21	7	775	13366
GO	histone-arginine N-methyltransferase activity	GO:0008469	0.411638	0.0148509	0.370588	3	CARM1 PRMT1 PRMT7	7	775	13366
GO	ligase activity, forming carbon-carbon bonds	GO:0016885	0.411638	0.0148509	0.370588	3	ACAT1 ACACB MCCC2	7	775	13366
GO	fructose 1,6-bisphosphate metabolic process	GO:0030388	0.411638	0.0148509	0.370588	3	ALDOA FBP2 PFKL	7	775	13366
GO	cGMP catabolic process	GO:0046069	0.411638	0.0148509	0.370588	3	PDE10A PDE1B PDE1A	7	775	13366
GO	establishment of protein localization to chromatin	GO:0071169	0.411638	0.0148509	0.370588	3	H2AFY H2AFY2 RUVBL2	7	775	13366
GO	eukaryotic translation initiation factor 3 complex, eIF3m	GO:0071541	0.411638	0.0148509	0.370588	3	EIF3A EIF3F EIF3B	7	775	13366
GO	pyrimidine nucleoside monophosphate biosynthetic process	GO:0009130	0.41172	0.0149879	0.227731	4	CAD SHMT1 UCK2 UMPS	14	775	13366
GO	Ino80 complex	GO:0031011	0.41172	0.0149879	0.227731	4	ACTR8 RUVBL2 RUVBL1 UCHL5	14	775	13366
GO	protein localization to chromatin	GO:0071168	0.41172	0.0149879	0.227731	4	CARM1 H2AFY H2AFY2 RUVBL2	14	775	13366
C2	BIOCARTA_EIF_PATHWAY	M7721	0.41172	0.0149879	0.227731	4	EIF3A EIF4G2 EIF2S2 EIF4A1	14	775	13366
C2	BIOCARTA_ARF_PATHWAY	M11358	0.41172	0.0149879	0.227731	4	ABL1 MYC POLR1C POLR1B	14	775	13366
C2	HOLLEMAN_VINCRISTINE_RESISTANCE_B_ALL_DN	M2552	0.41172	0.0149879	0.227731	4	RPS15A RPS12 RPS11 RPLP2	14	775	13366
REACTOME	Mitochondrial biogenesis	R-HSA-1592230	0.41343	0.0151289	0.0988798	8	CARM1 CRTC1 HDAC3 MAPK12 PPARGC1B PPRC1 RXRA SMARCD3	51	775	13366
C2	WILCOX_RESPONSE_TO_PROGESTERONE_DN	M16774	0.41343	0.0151289	0.0988798	8	COL16A1 FN1 IGF1R IGFBP2 METAP2 MME MYH1 OGT	51	775	13366
GO	negative regulation of carbohydrate metabolic process	GO:0045912	0.418819	0.0153909	0.112749	7	ACTN3 C1QTNF3 CBFA2T3 CLTC DDIT4 GRB10 MTCH2	41	775	13366
GO	covalent chromatin modification	GO:0016569	0.420585	0.0154775	0.032261	37	ARID1B ASH2L BAHD1 CARM1 CUL4B DDB1 DPY30 EYA2 ELP3 FBL H2AFY HDAC3 H2AFY2 HDAC6 HSF4 IRF4 JARID2 KDM1B KAT2A KDM4B KDM5B KDM5C L3MBTL3 MBIP MTA1 OGT PHB PCGF1 PRMT1 PRMT7 RNF2 RUVBL2 RUVBL1 SMARCD3 USP22 USP27X WDR61	410	775	13366
C2	RICKMAN_TUMOR_DIFFERENTIATED_WELL_VS_POORLY_UP	M904	0.421582	0.015536	0.048616	21	ACACB ATP6V0E2 EEF1D FBL FAM171A1 ISYNA1 IRF2BP2 LPIN1 LIFR NAP1L1 NONO OGT OARD1 PKDCC ROBO1 RPL23 RPS7 SFXN2 STARD7 TRAF5 TRAPPC6A	197	775	13366
GO	transferase activity, transferring one-carbon groups	GO:0016741	0.42878	0.0158234	0.0512125	19	ASH2L CARM1 CAD COQ3 CPS1 DIMT1 DPY30 DPH5 FBL HEMK1 IRF4 METTL21A NSUN2 PRMT1 PRDM11 PRMT7 SHMT1 SHMT2 TRMT1	174	775	13366
C2	YAGI_AML_WITH_INV_16_TRANSLOCATION	M1047	0.428976	0.0158527	0.0353115	32	ACOX3 ASH2L ATP6V0E2 CD72 CPS1 DGKD DHX34 DPYSL3 DUS4L FKTN GAB1 GP5 IFRD2 LPIN1 MN1 MTUS2 RBM15B RPS13 RPL34 RPS16 RPS6 RPL27A RPLP1 RPL37 RPS4X RPS18 RPL13 RPS17 RPL37A RPLP2 TRAF5 TST	343	775	13366
GO	keratinocyte differentiation	GO:0030216	0.433232	0.0160324	0.0582961	15	CDH3 DSP DSG2 DSG4 FLNB FOXN1 KAZN KRT7 KRT14 KRT25 KRT5 KRT8 NOTCH1 PCSK6 PKP1	129	775	13366
GO	RNA modification	GO:0009451	0.434623	0.0161063	0.0670171	14	AARS2 DIMT1 DUS4L ELP3 FBL LRPPRC NAT10 NOP10 NSUN2 NOP56 NUDT16 PARN PUSL1 TRMT1	112	775	13366
GO	protein methylation	GO:0006479	0.443737	0.0164669	0.0659109	14	ASH2L CARM1 DPY30 EEF2 FBL HEMK1 IRF4 METTL21A OGT PRMT1 PRMT7 RPS2 VCP WDR61	113	775	13366
GO	dense fibrillar component	GO:0001651	0.448234	0.0167885	0.942017	2	FBL NCL	2	775	13366
GO	proline catabolic process to glutamate	GO:0010133	0.448234	0.0167885	0.942017	2	ALDH4A1 PRODH	2	775	13366
GO	carboxyl- or carbamoyltransferase activity	GO:0016743	0.448234	0.0167885	0.942017	2	CAD CPS1	2	775	13366
REACTOME	Proline catabolism	R-HSA-70688	0.448234	0.0167885	0.942017	2	ALDH4A1 PRODH	2	775	13366
GO	5.8S rRNA binding	GO:1990932	0.448234	0.0167885	0.942017	2	RPS13 RPL8	2	775	13366
H	HALLMARK_HYPOXIA	M5891	0.451985	0.0169805	0.0493617	19	ALDOA AK4 BNIP3L CSRP2 DDIT4 ENO1 FAM162A GAPDH GALK1 GYS1 GRHPR HK2 MIF PDK1 PFKFB3 PGM2 PKP1 PFKL TPI1	177	775	13366
REACTOME	Keratinization	R-HSA-6805567	0.451985	0.0169979	0.0795171	11	DSP DSG2 DSG4 KAZN KRT7 KRT14 KRT25 KRT5 KRT8 PCSK6 PKP1	80	775	13366
GO	oxidoreductase activity, acting on the CH-NH group of donors	GO:0016645	0.451985	0.017067	0.159408	5	ALDH4A1 MTHFD1L PAOX PRODH PYCR2	23	775	13366
REACTOME	Pyruvate metabolism	R-HSA-70268	0.451985	0.017067	0.159408	5	DLAT MPC2 PDK1 RXRA SLC16A3	23	775	13366
GO	anatomical structure maturation	GO:0071695	0.451985	0.0171229	0.108684	7	BARX2 DAG1 DSG4 MYO5A NSUN2 NOTCH1 S1PR1	42	775	13366
REACTOME	Transcriptional activation of mitochondrial biogenesis	R-HSA-2151201	0.451985	0.0171229	0.108684	7	CARM1 CRTC1 HDAC3 PPARGC1B PPRC1 RXRA SMARCD3	42	775	13366
C2	SCHLOSSER_MYC_TARGETS_AND_SERUM_RESPONSE_UP	M14278	0.451985	0.0171229	0.108684	7	BAG1 DDB1 MYC PPRC1 PRMT1 SLC1A5 UCK2	42	775	13366
C2	KLEIN_PRIMARY_EFFUSION_LYMPHOMA_DN	M18825	0.451985	0.0171229	0.108684	7	ALDH5A1 CD72 GSTP1 SEL1L3 SWAP70 TRAF5 ZHX2	42	775	13366
GO	cornification	GO:0070268	0.463514	0.0176076	0.0778195	11	DSP DSG2 DSG4 KAZN KRT7 KRT14 KRT25 KRT5 KRT8 PCSK6 PKP1	81	775	13366
C2	MENSE_HYPOXIA_UP	M11033	0.463514	0.0176076	0.0778195	11	ANKRD37 BNIP3L BNIP3 EGLN1 FAM162A HK2 KDM4B PDK1 PFKFB3 PGK1 PLOD2	81	775	13366
REACTOME	Chromatin organization	R-HSA-4839726	0.470666	0.0179035	0.0449582	21	ARID1B ASH2L CARM1 DPY30 ELP3 HDAC3 KDM1B KAT2A KDM4B KDM5B KDM5C MBIP MTA1 OGT PRMT1 PRMT7 RPS2 RUVBL2 RUVBL1 SMARCD3 USP22	204	775	13366
KEGG	RNA polymerase III, eukaryotes	hsa_M00181	0.472571	0.0181718	0.208684	4	POLR1C POLR3A POLR3H POLR2H	15	775	13366
GO	serine family amino acid biosynthetic process	GO:0009070	0.472571	0.0181718	0.208684	4	PHGDH SERINC5 SHMT1 SHMT2	15	775	13366
GO	pyrimidine nucleoside monophosphate metabolic process	GO:0009129	0.472571	0.0181718	0.208684	4	CAD SHMT1 UCK2 UMPS	15	775	13366
GO	histone H2A ubiquitination	GO:0033522	0.472571	0.0181718	0.208684	4	CUL4B DDB1 PCGF1 RNF2	15	775	13366
GO	oligopeptide binding	GO:1900750	0.472571	0.0181718	0.208684	4	GSTM1 GSTP1 LANCL1 MGST1	15	775	13366
C2	BIOCARTA_MTA3_PATHWAY	M225	0.472571	0.0181718	0.208684	4	ALDOA GAPDH MTA1 SNAI2	15	775	13366
C2	REACTOME_RNA_POL_III_CHAIN_ELONGATION	M1055	0.472571	0.0181718	0.208684	4	POLR1C POLR3A POLR3H POLR2H	15	775	13366
C2	NIELSEN_LEIOMYOSARCOMA_DN	M11105	0.472571	0.0181718	0.208684	4	LIMCH1 MN1 PRDX2 SFRP1	15	775	13366
GO	positive regulation of gene expression, epigenetic	GO:0045815	0.472571	0.0182443	0.0929605	8	ARID1B CD3EAP H2AFY KAT2A MYBBP1A POLR1C POLR1B POLR2H	53	775	13366
GO	monosaccharide biosynthetic process	GO:0046364	0.472571	0.0182443	0.0929605	8	ALDOA ENO1 FBP2 GAPDH GOT2 PGAM1 PGK1 TPI1	53	775	13366
GO	cardiac muscle tissue morphogenesis	GO:0055008	0.472571	0.0182443	0.0929605	8	DSP EGLN1 FGFR2 NOTCH1 PROX1 RXRA S1PR1 UBE4B	53	775	13366
GO	muscle tissue morphogenesis	GO:0060415	0.478549	0.0185492	0.0826421	9	DSP EGLN1 FGFR2 FZD2 NOTCH1 PROX1 RXRA S1PR1 UBE4B	64	775	13366
GO	cellular detoxification	GO:1990748	0.478549	0.0185492	0.0826421	9	GPX6 GSTM1 GSTO2 GSTP1 LPO MGST1 MGST3 PRDX6 PRDX2	64	775	13366
C2	MALONEY_RESPONSE_TO_17AAG_DN	M1858	0.478549	0.0185492	0.0826421	9	EIF4A1 GJA1 IARS HNRNPA1 RPS8 RPS16 RPL27A SMAD5 TPI1	64	775	13366
C2	VANTVEER_BREAST_CANCER_BRCA1_UP	M16737	0.486019	0.0188638	0.123835	6	ATAD3A EEF1D MYC SERBP1 UCHL5 WDR43	33	775	13366
GO	RNA polymerase complex	GO:0030880	0.488072	0.0190247	0.0606611	14	CD3EAP CTDP1 ERCC5 INTS7 KAT2A MMS19 POLR1C POLR3A POLR3H POLR1B POLR2H TERT URI1 WDR61	118	775	13366
GO	methyltransferase complex	GO:0034708	0.488072	0.0190442	0.0745472	11	ASH2L CLNS1A DPY30 H2AFY H2AFY2 JARID2 OGT PRMT1 RNF2 RUVBL2 RUVBL1	83	775	13366
C2	CHAUHAN_RESPONSE_TO_METHOXYESTRADIOL_DN	M17723	0.488072	0.0190442	0.0745472	11	EIF3F EIF3K EIF4B NAP1L1 NPC2 PCBP2 PKM PGK1 RPL12 UBA1 UBE2J1	83	775	13366
C2	FERNANDEZ_BOUND_BY_MYC	M3456	0.492712	0.0192529	0.0502973	17	CD63 CLNS1A ENO1 EIF4A1 FPGS FUT1 GSTP1 IFRD2 HNRNPA1 PKP1 PHB RPS6 RPL27A RPL22 SLC19A1 STAT6 TERT	157	775	13366
GO	regulation of mitochondrion organization	GO:0010821	0.492712	0.0194525	0.0362932	28	BOK BNIP3L BNIP3 DZANK1 FAM162A FANCF HIGD1A HDAC6 HK2 KAT2A MGARP MAP1LC3B MRPS10 MMP9 OMA1 PDK1 POLR3A PPIF PLOD2 PRELID1 SAE1 RUVBL1 SLC1A3 SIVA1 SREBF2 STARD7 U2AF2 ZBED3	297	775	13366
C2	LEE_RECENT_THYMIC_EMIGRANT	M17496	0.492712	0.0195633	0.0464127	19	ANKRD37 CDCA7L DARS DSG2 GEMIN8 HACE1 LRPPRC LYPLAL1 METTL21A MIF MTHFD1L NDUFA7 PGM2 PRMT1 RPS15A RPL18A SKAP2 VAV3 YBX3	182	775	13366
GO	opsonin binding	GO:0001846	0.492712	0.0195942	0.317017	3	C1QBP CRP PHB	8	775	13366
GO	proline metabolic process	GO:0006560	0.492712	0.0195942	0.317017	3	ALDH4A1 PRODH PYCR2	8	775	13366
GO	eukaryotic translation initiation factor 4F complex	GO:0016281	0.492712	0.0195942	0.317017	3	EIF4G2 EIF4A1 EIF4B	8	775	13366
GO	G-protein beta-subunit binding	GO:0031681	0.492712	0.0195942	0.317017	3	CCT5 F2RL1 GNG2	8	775	13366
GO	intracellular distribution of mitochondria	GO:0048312	0.492712	0.0195942	0.317017	3	CLUH KAT2A OGT	8	775	13366
REACTOME	Calcitonin-like ligand receptors	R-HSA-419812	0.492712	0.0195942	0.317017	3	ADM2 CALCRL RAMP3	8	775	13366
C2	MATTIOLI_MULTIPLE_MYELOMA_SUBGROUPS	M15055	0.492712	0.0195942	0.317017	3	CAD RUVBL1 TTC3	8	775	13366
C2	KUROKAWA_LIVER_CANCER_CHEMOTHERAPY_UP	M1418	0.492712	0.0195942	0.317017	3	COQ3 EIF3K MMP9	8	775	13366
KEGG	RNA transport	ko03013	0.492712	0.0196289	0.0563028	16	CLNS1A EIF3A ELAC2 EIF3F EIF4G2 EIF2S2 EIF3C EIF3B EIF3E EIF4A1 EIF4EBP1 EIF4B GEMIN8 NUP210 PABPC4 STRAP	140	775	13366
GO	protein alkylation	GO:0008213	0.492712	0.0196911	0.0596641	14	ASH2L CARM1 DPY30 EEF2 FBL HEMK1 IRF4 METTL21A OGT PRMT1 PRMT7 RPS2 VCP WDR61	119	775	13366
GO	cytochrome-c oxidase activity	GO:0004129	0.492712	0.0197085	0.15035	5	COX8C COX7A2L COX7C COX7B NDUFA4L2	24	775	13366
GO	regulation of translational elongation	GO:0006448	0.492712	0.0197085	0.15035	5	DTD1 IARS RPS5 RPS9 VARS	24	775	13366
GO	glutathione derivative metabolic process	GO:1901685	0.492712	0.0197085	0.15035	5	GSTM1 GSTO2 GSTP1 MGST1 MGST3	24	775	13366
C2	KEGG_RNA_POLYMERASE	M1724	0.492712	0.0197085	0.15035	5	POLR1C POLR3A POLR3H POLR1B POLR2H	24	775	13366
C2	REACTOME_ASSOCIATION_OF_TRIC_CCT_WITH_TARGET_PROTEINS_DURING_BIOSYNTHESIS	M3871	0.492712	0.0197085	0.15035	5	ARFGEF2 CCT5 CCT4 KIF13A XRN2	24	775	13366
GO	negative regulation of intrinsic apoptotic signaling pathway	GO:2001243	0.496192	0.0198733	0.0729694	11	CREB3L1 ENO1 MIF MMP9 NOC2L NONO PPIF SNAI2 TRAP1 URI1 YBX3	84	775	13366
GO	nucleic acid phosphodiester bond hydrolysis	GO:0090305	0.497143	0.0199463	0.0416021	24	CNOT7 CUL4B DDB1 DNASE1L3 EDC3 ELAC2 EXOSC4 EXOSC10 ERCC5 G3BP1 LACTB2 LRPPRC NOB1 PARN PNRC2 RCL1 RPS27A RRS1 RPS21 SND1 TATDN1 TSN XRN2 ZC3H3	241	775	13366
GO	transferase activity, transferring alkyl or aryl (other than methyl) groups	GO:0016765	0.497143	0.0199627	0.0901652	8	EEF1G GSTM1 GSTO2 GSTP1 MGST1 MAT1A MGST3 SRM	54	775	13366
C2	HEDENFALK_BREAST_CANCER_BRCA1_VS_BRCA2	M6206	0.498677	0.02005	0.0554922	16	CD63 CUL2 CSDE1 HDAC3 IARS KRT8 LPIN1 MIF NAA15 MYC OGT SERBP1 SIGMAR1 VAV3 YBX3 YBX1	141	775	13366
GO	chromatin organization	GO:0006325	0.500363	0.0201437	0.0269227	45	ACTR8 ARID1B ASH2L BAHD1 CARM1 CUL4B DDB1 DPY30 EYA2 ELP3 FBL HIRIP3 H2AFY HDAC3 H2AFY2 HDAC6 HSF4 IRF4 JARID2 KDM1B KAT2A KDM4B KDM5B KDM5C L3MBTL3 MBIP MYC MTA1 NAP1L1 NOC2L OGT NUDT5 PHB PCGF1 PRMT1 PRMT7 RNF2 RUVBL2 RUVBL1 SET SMARCD3 TERT USP22 USP27X WDR61	530	775	13366
C2	SARRIO_EPITHELIAL_MESENCHYMAL_TRANSITION_DN	M11513	0.505697	0.0204106	0.0586837	14	ACTA1 BNIP3L DSP EEF2 EIF4B FBXO32 KRT14 MME NCK1 RPLP1 RPL37 SND1 TRIM29 VAV3	120	775	13366
GO	polysome	GO:0005844	0.518724	0.0209899	0.101108	7	EEF2 EIF4B RPS3 RPS6 RPS4X UNK YBX3	44	775	13366
GO	scaffold protein binding	GO:0097110	0.518724	0.0209899	0.101108	7	CRIPT DSP GJA1 IKBKB KRT5 KRT8 NOS1	44	775	13366
GO	monocarboxylic acid catabolic process	GO:0072329	0.519565	0.0211768	0.0632292	12	ACAD9 ACAT1 ACOX3 ALDH4A1 ALDH5A1 CYP39A1 DCXR ECHDC1 ECHS1 GOT2 LPIN1 PRODH	99	775	13366
GO	mitochondrial protein complex	GO:0098798	0.519565	0.0211838	0.0577195	14	CLPX COX8C COX7C DLAT GRPEL2 IMMP2L NDUFA4L2 NDUFA7 NDUFB11 PDK1 PPIF SUCLG2 TIMM10 TIMM17A	121	775	13366
GO	prostate gland development	GO:0030850	0.519565	0.0211848	0.118488	6	FGFR2 FKBP4 NOTCH1 RXRA SFRP1 UBE3A	34	775	13366
GO	negative regulation of osteoblast differentiation	GO:0045668	0.519565	0.0211848	0.118488	6	LIMD1 NOTCH1 SKI SFRP1 SUFU UCMA	34	775	13366
C2	GALLUZZI_PERMEABILIZE_MITOCHONDRIA	M9642	0.519565	0.0211848	0.118488	6	ABL1 BNIP3 MTCH2 PRODH SLC25A4 SIVA1	34	775	13366
C2	KYNG_RESPONSE_TO_H2O2_VIA_ERCC6_DN	M2048	0.519565	0.0211848	0.118488	6	BNIP3 DDB1 NAP1L1 RBM10 RPL21 RPS5	34	775	13366
C2	STEIN_ESRRA_TARGETS	M843	0.525824	0.0216446	0.029163	40	ACAT1 ACACB AHCYL1 ACY1 ASPH ATP6V0E2 CLUH COQ3 COX7B DLAT DCTD DSG2 EIF3K EGLN1 FAM162A FANCF FZD2 GOT2 HIGD1A GSTM1 LIFR MGST3 MMP9 MPC2 NAP1L1 NOL6 OGDH PHB PCGF1 PPIC PLS1 PPIF SLC25A4 SLC16A3 SIGMAR1 TACO1 STARD7 TIMM17A TRPC1 UCK2	459	775	13366
GO	sulfur compound binding	GO:1901681	0.525824	0.0217319	0.0424737	22	ACAD9 ACOX3 ACACB DPYSL3 FGFR2 GAL3ST3 FN1 HDGF GREM2 GSTM1 GSTP1 HMGCL LANCL1 MGST1 OGDH PCSK6 PCOLCE2 POSTN PTPRS RPL29 RPL22 SFRP1	219	775	13366
GO	RNA polymerase III activity	GO:0001056	0.525824	0.0217445	0.192017	4	POLR1C POLR3A POLR3H POLR2H	16	775	13366
GO	arginine metabolic process	GO:0006525	0.525824	0.0217445	0.192017	4	CAD CPS1 DDAH1 NOS1	16	775	13366
GO	response to stimulus involved in regulation of muscle adaptation	GO:0014874	0.525824	0.0217445	0.192017	4	ACTN3 DAG1 FBXO32 NEDD4	16	775	13366
C2	REACTOME_DEADENYLATION_OF_MRNA	M13492	0.525824	0.0217445	0.192017	4	CNOT7 EIF4A1 EIF4B PARN	16	775	13366
GO	xenobiotic metabolic process	GO:0006805	0.525824	0.0217701	0.0783807	9	AK4 ACY1 CBR3 GSTM1 GSTO2 GSTP1 LPO MGST1 MGST3	66	775	13366
GO	histone methyltransferase complex	GO:0035097	0.525824	0.0217701	0.0783807	9	ASH2L DPY30 H2AFY H2AFY2 JARID2 OGT RNF2 RUVBL2 RUVBL1	66	775	13366
GO	ribonucleoside monophosphate biosynthetic process	GO:0009156	0.525824	0.0217929	0.0874716	8	ALDOA AK4 APRT CAD IMPDH2 PKM UCK2 UMPS	55	775	13366
GO	S-adenosylmethionine-dependent methyltransferase activity	GO:0008757	0.529119	0.0220114	0.0567712	14	ASH2L CARM1 COQ3 DIMT1 DPY30 DPH5 FBL HEMK1 IRF4 METTL21A NSUN2 PRMT1 PRMT7 TRMT1	122	775	13366
GO	nuclear-transcribed mRNA poly(A) tail shortening	GO:0000289	0.538018	0.0226037	0.142017	5	CNOT7 EIF4A1 EIF4B PARN SAMD4B	25	775	13366
GO	intrinsic component of mitochondrial inner membrane	GO:0031304	0.538018	0.0226037	0.142017	5	L2HGDH MPC2 SLC25A19 TIMM17A TMEM11	25	775	13366
GO	histone lysine demethylation	GO:0070076	0.538018	0.0226037	0.142017	5	HSF4 KDM1B KDM4B KDM5B KDM5C	25	775	13366
C2	KEGG_BUTANOATE_METABOLISM	M3397	0.538018	0.0226037	0.142017	5	ACAT1 ALDH5A1 ECHS1 HMGCL L2HGDH	25	775	13366
C2	DIRMEIER_LMP1_RESPONSE_LATE_DN	M16713	0.538018	0.0226037	0.142017	5	FAU GAPDH RPL29 RPS5 RPS11	25	775	13366
C2	COLIN_PILOCYTIC_ASTROCYTOMA_VS_GLIOBLASTOMA_DN	M14859	0.538018	0.0226037	0.142017	5	FN1 NPC2 PGK1 SLC30A9 ZFAND6	25	775	13366
GO	molting cycle	GO:0042303	0.542415	0.0228164	0.0684538	11	CDH3 DSG4 FGFR2 FOXN1 KRT14 KRT25 MYO5A NSUN2 NOTCH1 NSDHL SOX21	87	775	13366
GO	negative regulation of histone modification	GO:0031057	0.560236	0.0236912	0.113446	6	H2AFY JARID2 KDM4B NOC2L SET SKI	35	775	13366
C2	SESTO_RESPONSE_TO_UV_C6	M4229	0.560236	0.0236912	0.113446	6	ACAT1 ACY1 HNRNPA1 MMP9 SEPT2 SND1	35	775	13366
GO	mRNA 3'-UTR binding	GO:0003730	0.560236	0.0237382	0.0848742	8	CARHSP1 CCT5 KHSRP PARN RSL1D1 RPS7 SERBP1 YBX3	56	775	13366
GO	ficolin-1-rich granule	GO:0101002	0.560236	0.0237396	0.0635124	13	ALDOA CAND1 EEF2 GSTP1 IMPDH2 MIF MMP9 PGAM1 PGM2 PKM PFKL PSMD11 VCP	107	775	13366
GO	negative regulation of cellular metabolic process	GO:0031324	0.561065	0.0238235	0.0136829	151	ABCA7 ABL1 ACTN3 ACACB APOC1 BARX2 BNIP3 BAHD1 C1QTNF3 C1QBP CAPRIN1 CC2D1A CBFA2T3 CCDC8 CNBP CNOT7 DHX34 DDIT4 DAG1 DPY30 DRD4 DNAJB6 EIF3A EIF4G2 F2RL1 ENO1 EIF3E EIF4EBP1 EXOSC10 ETV6 EGLN1 FGFR2 FEZF2 FOXK1 GAPDH FKTN FOXN1 FOXP4 GJA1 HDGF HIPK3 HIC1 GRB10 H2AFY HDAC3 H2AFY2 HDAC6 GSTP1 HES6 HOXA7 IDE HK2 IGF1R HNRNPA1 HSF4 IKBKB JARID2 KDM4B IRAK1 IRAK3 KDM5B KDM5C KHSRP LIMD1 LRPPRC LMO1 L…	2107	775	13366
C2	FLECHNER_PBL_KIDNEY_TRANSPLANT_OK_VS_DONOR_UP	M19681	0.561065	0.0238326	0.0549203	14	AASDHPPT CAD CLTC CUL4B DCTD EEF1B2 EIF3F LMO1 OGT PRMT1 RPS23 RPL11 TIMM17A URI1	124	775	13366
GO	single-stranded DNA binding	GO:0003697	0.562539	0.0239533	0.0670171	11	CNBP ERCC5 HNRNPA1 LRPPRC MLH3 NCL PCBP2 POLR2H TSN YBX3 YBX1	88	775	13366
GO	ribonuclease activity	GO:0004540	0.562539	0.0239533	0.0670171	11	CNOT7 EDC3 ELAC2 EXOSC4 EXOSC10 LACTB2 NOB1 PARN RCL1 XRN2 ZC3H3	88	775	13366
C2	ACEVEDO_LIVER_CANCER_DN	M7577	0.569682	0.0242992	0.029173	38	ACAT1 ACOX3 ACACB BOK CLUH CRP CYP39A1 EEF2 ECHS1 ENO1 ELP3 FKBP4 GLRX5 GOT2 HDAC6 GSTP1 HMGCL IGF2R KHSRP L2HGDH KRT8 MAT1A NUDT14 PCBP2 PGM2 PHGDH PLEK2 RCL1 RPL12 RPL3 SERBP1 RXRA SHMT1 SFXN1 SHMT2 THRSP TRAPPC6A UBE2J1	436	775	13366
GO	translational elongation	GO:0006414	0.569682	0.0243162	0.0623874	13	CHCHD1 EEF1B2 EEF1G EEF1D EEF2 MRPS10 MRPL43 MRPL28 MRPL23 PTCD3 PSTK RPLP1 RPLP2	108	775	13366
GO	outer membrane	GO:0019867	0.577192	0.0246666	0.0460633	18	ACACB AGPAT5 BOK BNIP3L BNIP3 DAG1 GJA1 HK2 LRPPRC LPIN1 MGARP MGST1 MTCH2 NOS1 PHB RPS27A SIGMAR1 STARD7	173	775	13366
GO	mitochondrial inner membrane presequence translocase complex	GO:0005744	0.578312	0.0250726	0.27535	3	GRPEL2 TIMM10 TIMM17A	9	775	13366
GO	dosage compensation	GO:0007549	0.578312	0.0250726	0.27535	3	EXOSC10 H2AFY H2AFY2	9	775	13366
GO	aldehyde-lyase activity	GO:0016832	0.578312	0.0250726	0.27535	3	ALDOA SHMT1 SHMT2	9	775	13366
GO	positive regulation of superoxide anion generation	GO:0032930	0.578312	0.0250726	0.27535	3	CRP F2RL1 GSTP1	9	775	13366
GO	photoreceptor outer segment membrane	GO:0042622	0.578312	0.0250726	0.27535	3	CDHR1 GNAT2 PROM1	9	775	13366
GO	3',5'-cyclic-GMP phosphodiesterase activity	GO:0047555	0.578312	0.0250726	0.27535	3	PDE10A PDE1B PDE1A	9	775	13366
GO	tetrahydrofolate interconversion	GO:0035999	0.578312	0.0250726	0.27535	3	MTHFD1L SHMT1 SHMT2	9	775	13366
GO	negative regulation of RNA catabolic process	GO:1902369	0.578312	0.0250726	0.27535	3	DHX34 LRPPRC PKP1	9	775	13366
GO	regulation of mRNA binding	GO:1902415	0.578312	0.0250726	0.27535	3	CARM1 EIF3C EIF3E	9	775	13366
C2	CAFFAREL_RESPONSE_TO_THC_8HR_3_DN	M14648	0.578312	0.0250726	0.27535	3	EIF3B ENO1 TRAP1	9	775	13366
C2	DISTECHE_ESCAPED_FROM_X_INACTIVATION	M16091	0.578312	0.0250726	0.27535	3	KDM5C RPS4X UBA1	9	775	13366
C2	FIGUEROA_AML_METHYLATION_CLUSTER_4_DN	M2171	0.578312	0.0250726	0.27535	3	CTDP1 IL2RA PTPRS	9	775	13366
GO	intermediate filament	GO:0005882	0.579379	0.02517	0.0656126	11	DSP FAM83H GJA1 KRT7 KRT14 KRT25 KRT5 KRT8 MYO5A PKP1 SHANK2	89	775	13366
GO	cell body	GO:0044297	0.579379	0.0251787	0.0270793	41	ACTA1 ABL1 AGFG1 CAD CANX CCT5 CCT4 CRTC1 CRIPT DPYSL3 DRD4 FADD EPHA7 FKBP4 FLNB GLRX5 GOT2 GTF2I HDAC6 ITGA8 KHSRP KNDC1 MAP1S MYO5A NDN OGT PDE10A PDE1B PDE1A PTPRS PVALB RAC3 RIN1 RGS12 RPS6 SLC25A27 SLC1A3 SHANK2 STRN3 SYT11 TXN2	482	775	13366
GO	lymphocyte homeostasis	GO:0002260	0.581292	0.0254238	0.094191	7	ABL1 FADD FOXN1 IL2RA PPP2R3C RPS6 SIVA1	46	775	13366
GO	membrane-bounded organelle	GO:0043227	0.581292	0.025506	0.00773735	625	ACTA1 ACAD9 AASDHPPT ACAT1 ABCA7 ACOX3 ABL1 AARS2 ACTR8 ACTN3 ACACB AGFG1 ALDOA ALDH4A1 ALDH5A1 AGPAT5 ANGPTL2 AK4 AHCYL1 ACY1 ANXA7 ASPH ARFGEF2 ARHGDIG ANKRD27 ARID1B ANKRD37 APRT ASH2L ASCC1 ATAD3A APOC1 BOK BARX1 ATPAF2 BNIP3L BAG1 BLMH BOLA2 BARX2 ATP8B4 BEX1 BCL2L15 BNIP3 BCAP29 ATP6V0E2 BEX2 BCL9L BAHD1 BIVM BPNT1 BCHE C1QTNF3 C1QBP BTBD8 CALCRL CAPN2 CBR3 CC2D1A CBFA2T3 CARHSP1 CARM1 CAD …	9510	775	13366
KEGG	Arginine biosynthesis	ko00220	0.581292	0.0257162	0.177311	4	ACY1 CPS1 GOT2 NOS1	17	775	13366
GO	translation elongation factor activity	GO:0003746	0.581292	0.0257162	0.177311	4	EEF1B2 EEF1G EEF1D EEF2	17	775	13366
GO	cyclic-nucleotide phosphodiesterase activity	GO:0004112	0.581292	0.0257162	0.177311	4	PDE10A PDE1C PDE1B PDE1A	17	775	13366
GO	3',5'-cyclic-nucleotide phosphodiesterase activity	GO:0004114	0.581292	0.0257162	0.177311	4	PDE10A PDE1C PDE1B PDE1A	17	775	13366
GO	mitochondrial electron transport, cytochrome c to oxygen	GO:0006123	0.581292	0.0257162	0.177311	4	COX8C COX7A2L COX7C COX7B	17	775	13366
GO	H4 histone acetyltransferase activity	GO:0010485	0.581292	0.0257162	0.177311	4	ELP3 KAT2A OGT USP22	17	775	13366
GO	protein-DNA complex disassembly	GO:0032986	0.581292	0.0257162	0.177311	4	MYC RPL23 SET SMARCD3	17	775	13366
REACTOME	Protein methylation	R-HSA-8876725	0.581292	0.0257162	0.177311	4	EEF2 METTL21A RPS2 VCP	17	775	13366
C2	REACTOME_RNA_POL_III_TRANSCRIPTION_TERMINATION	M1024	0.581292	0.0257162	0.177311	4	POLR1C POLR3A POLR3H POLR2H	17	775	13366
C2	MAGRANGEAS_MULTIPLE_MYELOMA_IGG_VS_IGA_UP	M1419	0.581292	0.0257162	0.177311	4	ABCA7 COL16A1 DARS NAA10	17	775	13366
GO	folic acid-containing compound metabolic process	GO:0006760	0.581292	0.0257602	0.134325	5	FPGS MTHFD1L SLC19A1 SHMT1 SHMT2	26	775	13366
GO	oxidoreductase activity, acting on a heme group of donors	GO:0016675	0.581292	0.0257602	0.134325	5	COX8C COX7A2L COX7C COX7B NDUFA4L2	26	775	13366
GO	histone demethylase activity	GO:0032452	0.581292	0.0257602	0.134325	5	JARID2 KDM1B KDM4B KDM5B KDM5C	26	775	13366
GO	negative regulation of nucleoside metabolic process	GO:0045978	0.581292	0.0257602	0.134325	5	ABCA7 ACTN3 CBFA2T3 DDIT4 PPIF	26	775	13366
GO	ciliary membrane	GO:0060170	0.581292	0.0258019	0.0823679	8	CDHR1 EVC2 GNAT2 HHIP PROM1 SEPT2 SHANK2 UMOD	57	775	13366
GO	RNA phosphodiester bond hydrolysis, endonucleolytic	GO:0090502	0.581292	0.0258019	0.0823679	8	EDC3 ELAC2 LACTB2 NOB1 RCL1 RRS1 RPS21 ZC3H3	57	775	13366
GO	identical protein binding	GO:0042802	0.58701	0.0263347	0.0174571	90	ACAT1 ACTN3 ALDOA ALDH4A1 ALDH5A1 AHCYL1 ACY1 BOK BNIP3L BLMH BNIP3 BCHE CARM1 CAD CEP131 DGKD DCTD DAAM1 DCXR DPY30 DNPH1 DPP9 EDC3 DRD4 FADD ENO1 ERCC5 FGFR2 FBP2 FLNB GAPDH FN1 GNPNAT1 GOT2 GREM2 GRPEL2 GRHPR GSTM1 GSTO2 IDE HMGCL IGF1R IGF2R IKBKB IRAK1 IRAK3 MAP1S MGST1 MAT1A MBIP MMP9 MTHFD1L MTUS2 NCAM1 NCL NONO NOS1 NUDT16 OLFML2A OLFM4 NUDT14 NUDT5 PFKL PRDX6 PRMT1 PTPRG PVALB PRKRA RAB1…	1193	775	13366
GO	negative regulation of cellular carbohydrate metabolic process	GO:0010677	0.58701	0.0263883	0.108684	6	ACTN3 C1QTNF3 CBFA2T3 DDIT4 GRB10 MTCH2	36	775	13366
C2	REACTOME_PYRUVATE_METABOLISM_AND_CITRIC_ACID_TCA_CYCLE	M490	0.58701	0.0263883	0.108684	6	DLAT L2HGDH OGDH PDK1 SLC16A3 SUCLG2	36	775	13366
C2	KUROKAWA_LIVER_CANCER_CHEMOTHERAPY_DN	M11545	0.58701	0.0263883	0.108684	6	BLMH CLNS1A EEF1B2 EEF2 HK2 POLR2H	36	775	13366
GO	vitamin metabolic process	GO:0006766	0.58701	0.0264552	0.0591342	13	AASDHPPT ACACB CBR3 CYP27A1 FPGS GSTO2 MCCC2 MTHFD1L RXRA SLC19A1 SHMT1 SHMT2 SLC25A19	111	775	13366
KEGG	Uridine monophosphate biosynthesis, glutamine (+ PRPP) => UMP	M00051	0.58701	0.0269646	0.608684	2	CAD UMPS	3	775	13366
GO	cardiac right ventricle formation	GO:0003219	0.58701	0.0269646	0.608684	2	NOTCH1 SMARCD3	3	775	13366
GO	cell migration involved in endocardial cushion formation	GO:0003273	0.58701	0.0269646	0.608684	2	NOTCH1 SNAI2	3	775	13366
GO	protein initiator methionine removal	GO:0070084	0.58701	0.0269646	0.608684	2	METAP2 METAP1D	3	775	13366
GO	insulin-like growth factor-activated receptor activity	GO:0005010	0.58701	0.0269646	0.608684	2	IGF1R IGF2R	3	775	13366
GO	eukaryotic translation elongation factor 1 complex	GO:0005853	0.58701	0.0269646	0.608684	2	EEF1B2 EEF1D	3	775	13366
GO	mitochondrial pyruvate dehydrogenase complex	GO:0005967	0.58701	0.0269646	0.608684	2	DLAT PDK1	3	775	13366
GO	proline catabolic process	GO:0006562	0.58701	0.0269646	0.608684	2	ALDH4A1 PRODH	3	775	13366
GO	citrulline biosynthetic process	GO:0019240	0.58701	0.0269646	0.608684	2	CAD CPS1	3	775	13366
GO	peptide-methionine (R)-S-oxide reductase activity	GO:0033743	0.58701	0.0269646	0.608684	2	MSRB3 TXN2	3	775	13366
GO	mitochondrial protein catabolic process	GO:0035694	0.58701	0.0269646	0.608684	2	BNIP3L BNIP3	3	775	13366
GO	negative regulation of mitochondrial membrane permeability	GO:0035795	0.58701	0.0269646	0.608684	2	BNIP3 HK2	3	775	13366
GO	rRNA primary transcript binding	GO:0042134	0.58701	0.0269646	0.608684	2	IMP4 NCL	3	775	13366
GO	regulation of T cell homeostatic proliferation	GO:0046013	0.58701	0.0269646	0.608684	2	IL2RA LMO1	3	775	13366
GO	butyrate biosynthetic process	GO:0046358	0.58701	0.0269646	0.608684	2	ACAT1 HMGCL	3	775	13366
GO	branching morphogenesis of a nerve	GO:0048755	0.58701	0.0269646	0.608684	2	EPHA7 FGFR2	3	775	13366
GO	DBD domain binding	GO:0050692	0.58701	0.0269646	0.608684	2	PROX1 RXRA	3	775	13366
GO	negative regulation of clathrin-dependent endocytosis	GO:1900186	0.58701	0.0269646	0.608684	2	SYT11 UNC119	3	775	13366
GO	negative regulation of transcription of nuclear large rRNA transcript from RNA polymerase I promoter	GO:1901837	0.58701	0.0269646	0.608684	2	H2AFY H2AFY2	3	775	13366
GO	phosphatidic acid transporter activity	GO:1990050	0.58701	0.0269646	0.608684	2	PRELID1 PRELID2	3	775	13366
GO	retrograde trans-synaptic signaling	GO:0098917	0.58701	0.0269646	0.608684	2	DAGLA NOS1	3	775	13366
GO	9+0 non-motile cilium	GO:0097731	0.590596	0.0272208	0.073596	10	CDHR1 CETN2 GNAT2 IFT52 MYO5A MYRIP PROM1 RPGRIP1 SEPT2 SHANK2	76	775	13366
C2	SEIDEN_ONCOGENESIS_BY_MET	M3231	0.590596	0.0272208	0.073596	10	AASDHPPT CSDE1 F2RL1 HIGD1A HNRNPH2 MBIP NCKAP1 PLOD2 PNRC2 SERBP1	76	775	13366
C2	NAKAMURA_TUMOR_ZONE_PERIPHERAL_VS_CENTRAL_DN	M14371	0.593377	0.0273796	0.0263544	42	ASPH ARID1B ANKRD37 BNIP3L BAG1 BNIP3 CPS1 COPZ1 EIF4A1 EGLN1 FAM222B FNDC3A GYS1 HK2 IGSF3 IKBKB KDM4B KDM5B NCK1 NCKAP1 PCDHB14 PABPC4 PDK1 PGM2 PCSK6 PGK1 PLOD2 RSL1D1 ROBO1 RPL15 RPL37 RPL22 RPL13 RXRA SEC31A SHMT2 STAT6 TIA1 TRIM29 USO1 ZHX2 ZMIZ1	498	775	13366
GO	mitochondrial membrane organization	GO:0007006	0.600349	0.0278478	0.0628962	11	BOK BNIP3L BNIP3 EYA2 HK2 MTCH2 OMA1 PPIF SLC25A4 SIVA1 TIMM10	91	775	13366
GO	ventricular cardiac muscle tissue development	GO:0003229	0.600349	0.0278636	0.0909532	7	DSP DSG2 FGFR2 NOTCH1 PROX1 RXRA UBE4B	47	775	13366
GO	glutathione metabolic process	GO:0006749	0.600349	0.0278636	0.0909532	7	ALDH5A1 EEF1G GGT5 GSTM1 GSTO2 GSTP1 MGST1	47	775	13366
GO	carbon-carbon lyase activity	GO:0016830	0.600349	0.0278636	0.0909532	7	ACAT1 ALDOA ECHDC1 HMGCL SHMT1 SHMT2 UMPS	47	775	13366
GO	mitochondrion organization	GO:0007005	0.600349	0.0278872	0.0273562	39	ACAD9 AARS2 BOK BNIP3L BNIP3 CLUH DZANK1 ELAC2 EYA2 FANCF GRPEL2 HDAC6 HK2 HMGCL KAT2A IMMP2L MAP1LC3A MGARP MAP1LC3B MRPS10 MTCH2 NDUFA7 NDUFB11 OGT OMA1 PDK1 PHB PPARGC1B PPIF PLOD2 POLDIP2 PPRC1 SLC1A3 SLC25A4 SIVA1 TIMM10 TERT TIMM17A TMEM11	457	775	13366
C2	RHODES_CANCER_META_SIGNATURE	M1345	0.601162	0.027987	0.0799481	8	CANX CCT5 CCT4 G3BP1 IARS MMP9 NONO OGT	58	775	13366
C2	WOO_LIVER_CANCER_RECURRENCE_DN	M9911	0.601162	0.027987	0.0799481	8	ACY1 CPS1 CYP27A1 DCXR ECHS1 GOT2 MAT1A PAOX	58	775	13366
GO	positive regulation of peptidase activity	GO:0010952	0.60424	0.0281615	0.0531282	15	ASPH BOK CLPX FADD FAM162A FN1 MAPK12 MTCH2 MYC PCOLCE2 PIDD1 PRELID1 RPS3 ROBO1 VCP	135	775	13366
GO	water-soluble vitamin metabolic process	GO:0006767	0.605408	0.028302	0.0718872	10	AASDHPPT ACACB FPGS GSTO2 MCCC2 MTHFD1L SLC19A1 SHMT1 SHMT2 SLC25A19	77	775	13366
GO	9+2 non-motile cilium	GO:0097732	0.605408	0.028302	0.0718872	10	CDHR1 CETN2 GNAT2 IFT52 MYO5A MYRIP PROM1 RPGRIP1 SEPT2 SHANK2	77	775	13366
GO	extracellular region part	GO:0044421	0.605408	0.0283097	0.0114615	210	ACTA1 AASDHPPT ACAT1 ACTN3 ALDOA ANGPTL2 AK4 AHCYL1 ACY1 ANXA7 APRT APOC1 BLMH BOLA2 BIVM BPNT1 BCHE C1QTNF3 C1QBP CAPN2 CBR3 CC2D1A CARHSP1 CAD CANX CAND1 CCT5 CD63 CCT4 CEP131 COL16A1 CLTC CXCL14 CPA2 COLQ CUL4B CRP DDB1 DARS DDAH1 DCTD DAG1 DCXR DHH EEF1G DPYSL3 DSP DNPH1 ECHDC1 DSG2 EEF2 ECHS1 ENPP4 EIF3B ENO1 EIF3K EIF3E EIF4A1 FGFR2 FBP2 FAU FAM162A FBL FAM171A1 FKBP4 FLNB GAPDH FN1 FKTN GA…	3024	775	13366
GO	negative regulation of cellular catabolic process	GO:0031330	0.618669	0.0291211	0.0406086	21	ABCA7 ACTN3 ACACB APOC1 CBFA2T3 DHX34 DDIT4 EIF4G2 EGLN1 LRPPRC PKP1 PPIF POLDIP2 PRELID1 PTPN22 RCC2 RPL23 RPL11 RPS7 SVIP SUFU	213	775	13366
KEGG	Propanoate metabolism	ko00640	0.618669	0.0291847	0.127202	5	ACAT1 ACACB ECHDC1 ECHS1 SUCLG2	27	775	13366
KEGG	RNA polymerase	ko03020	0.618669	0.0291847	0.127202	5	POLR1C POLR3A POLR3H POLR1B POLR2H	27	775	13366
GO	histone demethylation	GO:0016577	0.618669	0.0291847	0.127202	5	HSF4 KDM1B KDM4B KDM5B KDM5C	27	775	13366
GO	snoRNA binding	GO:0030515	0.618669	0.0291847	0.127202	5	IMP4 NOP10 NOP56 NUDT16 NUDT5	27	775	13366
GO	keratin filament	GO:0045095	0.618669	0.0291847	0.127202	5	FAM83H KRT7 KRT14 KRT5 KRT8	27	775	13366
KEGG	Antifolate resistance	ko01523	0.618669	0.0291847	0.127202	5	FPGS IKBKB SLC19A1 SHMT1 SHMT2	27	775	13366
GO	cytoplasmic stress granule	GO:0010494	0.618669	0.029281	0.104179	6	CAPRIN1 G3BP1 KHSRP PABPC4 TIA1 YBX1	37	775	13366
REACTOME	DNA Damage Recognition in GG-NER	R-HSA-5696394	0.618669	0.029281	0.104179	6	ACTR8 CETN2 CUL4B DDB1 RPS27A RUVBL1	37	775	13366
C2	JAEGER_METASTASIS_UP	M5740	0.618669	0.029281	0.104179	6	DDAH1 FN1 MME NCAM1 PLOD2 SLC16A3	37	775	13366
C2	ZHAN_MULTIPLE_MYELOMA_CD2_DN	M17523	0.618669	0.029281	0.104179	6	FAM171A1 HK2 MSRB3 NEDD4 POLR2H UCK2	37	775	13366
C2	DUTERTRE_ESTRADIOL_RESPONSE_6HR_UP	M2151	0.625554	0.0296392	0.0401479	21	FKBP4 FLNB LDLRAD3 MAMLD1 MTHFD1L MYBBP1A MYC NOL6 NIP7 NOP56 PPAN PPIF PLOD2 POLR1B PLEKHH1 RRP12 RRS1 RUVBL1 SFXN2 SLC1A5 TMEM120B	214	775	13366
GO	regulation of mitochondrial membrane permeability involved in apoptotic process	GO:1902108	0.632412	0.0300946	0.164239	4	BNIP3L BNIP3 EYA2 MTCH2	18	775	13366
C2	BIOCARTA_IGF1MTOR_PATHWAY	M16991	0.632412	0.0300946	0.164239	4	EIF2S2 EIF4EBP1 IGF1R RPS6	18	775	13366
C2	REACTOME_SIGNALING_BY_BMP	M1662	0.632412	0.0300946	0.164239	4	GREM2 SKI SMAD1 SMAD5	18	775	13366
C2	VALK_AML_CLUSTER_2	M1464	0.632412	0.0300946	0.164239	4	GRB10 IL2RA LPIN1 PLS1	18	775	13366
GO	carbohydrate biosynthetic process	GO:0016051	0.634588	0.0302807	0.0550605	13	ALDOA ENO1 FBP2 GAPDH GOT2 GYS1 ISYNA1 NHLRC1 PGAM1 PGM2 PGK1 RPS27A TPI1	115	775	13366
GO	nuclear-transcribed mRNA catabolic process, deadenylation-dependent decay	GO:0000288	0.634588	0.0302965	0.0776103	8	CNOT7 EDC3 EXOSC4 EIF4A1 EIF4B PARN SAMD4B WDR61	59	775	13366
GO	aspartate family amino acid metabolic process	GO:0009066	0.634588	0.0302965	0.0776103	8	AASDHPPT AHCYL1 GOT2 MAT1A NIT2 OGDH PHGDH PLOD2	59	775	13366
GO	protein monoubiquitination	GO:0006513	0.635887	0.030457	0.0878504	7	CUL4B DDB1 FANCL NEDD4 PCGF1 RNF2 UBE4B	48	775	13366
GO	Rab guanyl-nucleotide exchange factor activity	GO:0017112	0.635887	0.030457	0.0878504	7	ANKRD27 DENND2C GAPVD1 RAB3GAP2 RIN3 RIN1 TRAPPC6A	48	775	13366
GO	histone H4 acetylation	GO:0043967	0.635887	0.030457	0.0878504	7	ELP3 IRF4 KAT2A OGT RUVBL2 RUVBL1 USP22	48	775	13366
C2	WATANABE_RECTAL_CANCER_RADIOTHERAPY_RESPONSIVE_UP	M1260	0.643592	0.0308592	0.0602966	11	AHCYL1 CUL4B DDB1 PROM1 RPS13 RPL36A RPL13 RPL38 SEL1L3 TDGF1 UBE4B	93	775	13366
GO	aminoacyl-tRNA editing activity	GO:0002161	0.646898	0.0312848	0.242017	3	DTD1 IARS VARS	10	775	13366
GO	UMP biosynthetic process	GO:0006222	0.646898	0.0312848	0.242017	3	CAD UCK2 UMPS	10	775	13366
GO	behavioral response to cocaine	GO:0048148	0.646898	0.0312848	0.242017	3	DRD4 FADD NOS1	10	775	13366
GO	arginine N-methyltransferase activity	GO:0016273	0.646898	0.0312848	0.242017	3	CARM1 PRMT1 PRMT7	10	775	13366
GO	desmosome organization	GO:0002934	0.646898	0.0312848	0.242017	3	DSP DSG2 SNAI2	10	775	13366
GO	nuclear DNA-directed RNA polymerase complex	GO:0055029	0.648891	0.0314147	0.054086	13	CD3EAP CTDP1 ERCC5 INTS7 KAT2A MMS19 POLR1C POLR3A POLR3H POLR1B POLR2H URI1 WDR61	116	775	13366
GO	regulation of transcription, DNA-templated	GO:0006355	0.655132	0.0317845	0.0120171	175	ABL1 ACTR8 AFAP1L2 ASPH ARID1B ASH2L ASCC1 BARX1 BARX2 BEX1 BCL9L BAHD1 C1QBP BTBD8 CC2D1A CBFA2T3 CARHSP1 CARM1 CAND1 CDCA7L CNBP CNOT7 CTDP1 CRTC1 CREB3L1 CUL2 CSDE1 DPY30 DSG4 EEF1D DNAJB6 ECD F2RL1 FADD EYA2 ENO1 ELP3 ETV6 EGLN1 FGFR2 FEZF2 FZD2 FOXK1 FOXN1 FOXP4 GNL3 HDGF GREM2 GTF2I HIPK3 HIC1 H2AFY HDAC3 HACE1 H2AFY2 HIGD1A HDAC6 GRIP1 HES6 HOXA7 HNRNPUL1 HSF4 IKBKB IRF4 JARID2 KDM1B KAT2A…	2500	775	13366
GO	regulation of cellular carbohydrate catabolic process	GO:0043471	0.665159	0.0323739	0.0999118	6	ACTN3 CBFA2T3 DDIT4 ECD OGT PGAM1	38	775	13366
GO	pyrimidine-containing compound biosynthetic process	GO:0072528	0.665159	0.0323739	0.0999118	6	CAD CPS1 DCTD SHMT1 UCK2 UMPS	38	775	13366
REACTOME	RMTs methylate histone arginines	R-HSA-3214858	0.665159	0.0323739	0.0999118	6	ARID1B CARM1 PRMT1 PRMT7 RPS2 SMARCD3	38	775	13366
GO	DNA-directed RNA polymerase complex	GO:0000428	0.668715	0.0326209	0.0531282	13	CD3EAP CTDP1 ERCC5 INTS7 KAT2A MMS19 POLR1C POLR3A POLR3H POLR1B POLR2H URI1 WDR61	117	775	13366
GO	rRNA modification	GO:0000154	0.668715	0.0328827	0.120588	5	DIMT1 FBL NAT10 NOP10 NOP56	28	775	13366
GO	forebrain neuron development	GO:0021884	0.668715	0.0328827	0.120588	5	FGFR2 FEZF2 OGDH RAC3 ROBO1	28	775	13366
GO	small-subunit processome	GO:0032040	0.668715	0.0328827	0.120588	5	FBL IMP4 NOL6 NOP56 RPS7	28	775	13366
C2	KEGG_METABOLISM_OF_XENOBIOTICS_BY_CYTOCHROME_P450	M16794	0.668715	0.0328827	0.120588	5	GSTM1 GSTO2 GSTP1 MGST1 MGST3	28	775	13366
C2	JIANG_HYPOXIA_VIA_VHL	M2522	0.668715	0.0328827	0.120588	5	CANX HIRIP3 RPL21 SERBP1 SET	28	775	13366
GO	response to hypoxia	GO:0001666	0.668715	0.0329197	0.0318003	29	BNIP3L BNIP3 CAPN2 CBFA2T3 CUL2 DDIT4 EIF4EBP1 EGLN1 FAM162A FMN2 HIGD1A IRAK1 LIMD1 MGARP MYC NOTCH1 NOS1 PDK1 PKM PGK1 POSTN PLOD2 PSMD11 RPS27A SCNN1B SFRP1 TERT TRPC1 TXN2	323	775	13366
GO	molting cycle process	GO:0022404	0.681062	0.0336666	0.0654738	10	CDH3 DSG4 FGFR2 FOXN1 KRT25 MYO5A NSUN2 NOTCH1 NSDHL SOX21	81	775	13366
GO	transcription corepressor activity	GO:0003714	0.681062	0.0336752	0.0404627	19	C1QBP CBFA2T3 ENO1 HDGF HDAC3 HSF4 KDM5B LIMD1 MYBBP1A MTA1 MSC NOC2L PROX1 SKI SUFU THRB URI1 YBX3 ZHX2	193	775	13366
GO	intracellular organelle	GO:0043229	0.681728	0.0338039	0.00728683	623	ACTA1 ACAD9 ACAT1 ABCA7 ACOX3 ABL1 AARS2 ACTR8 ACTN3 ACACB AGFG1 ALDOA ALDH4A1 ALOX15 ALDH5A1 AGPAT5 AK4 AHCYL1 ANXA7 ASPH ARFGEF2 ARHGDIG ANKRD27 ARID1B ANKRD37 APRT ASH2L ASCC1 ATAD3A APOC1 BOK BARX1 ATPAF2 BNIP3L BAG1 BLMH BOLA2 BARX2 ATP8B4 BEX1 BCL2L15 BNIP3 BCAP29 ATP6V0E2 BEX2 BCL9L BAHD1 BIVM BCHE C1QBP BTBD8 CALCRL CAPN2 CAMSAP1 CBR3 CAPRIN1 CC2D1A CBFA2T3 CARHSP1 CARM1 CAD CANX CAND1 CD…	9545	775	13366
C2	BHATI_G2M_ARREST_BY_2METHOXYESTRADIOL_DN	M10839	0.687494	0.0341707	0.0608289	12	BAG1 EEF2 FANCF PVALB RPL34 RPL36A RPL12 RPS2 RPL10A RPS17 RPL3 ZBED3	101	775	13366
GO	G-protein alpha-subunit binding	GO:0001965	0.694657	0.0348852	0.152543	4	F2RL1 GPSM1 IGF2R RGS12	19	775	13366
GO	pyrimidine nucleobase metabolic process	GO:0006206	0.694657	0.0348852	0.152543	4	CAD CPS1 UCK2 UMPS	19	775	13366
GO	protein hydroxylation	GO:0018126	0.694657	0.0348852	0.152543	4	ASPH EGLN1 P3H2 PLOD2	19	775	13366
GO	receptor signaling complex scaffold activity	GO:0030159	0.694657	0.0348852	0.152543	4	GRIP1 MMS19 NCK1 SHANK2	19	775	13366
GO	cellular modified amino acid catabolic process	GO:0042219	0.694657	0.0348852	0.152543	4	ALDH4A1 GGT5 GOT2 PRODH	19	775	13366
GO	lymphocyte apoptotic process	GO:0070227	0.694657	0.0348852	0.152543	4	IL2RA MYC RPS6 SIVA1	19	775	13366
REACTOME	Signaling by BMP	R-HSA-201451	0.694657	0.0348852	0.152543	4	GREM2 SKI SMAD1 SMAD5	19	775	13366
C2	REACTOME_NITRIC_OXIDE_STIMULATES_GUANYLATE_CYCLASE	M915	0.694657	0.0348852	0.152543	4	NOS1 PDE10A PDE1B PDE1A	19	775	13366
C2	MISHRA_CARCINOMA_ASSOCIATED_FIBROBLAST_DN	M4577	0.694657	0.0348852	0.152543	4	KRT7 KRT14 KRT8 MGST1	19	775	13366
REACTOME	Formation of the cornified envelope	R-HSA-6809371	0.703771	0.035671	0.0958632	6	DSP DSG2 DSG4 KAZN PCSK6 PKP1	39	775	13366
C2	APPIERTO_RESPONSE_TO_FENRETINIDE_DN	M14265	0.703771	0.035671	0.0958632	6	ARFGEF2 EIF3F PGK1 PTCD3 SET SIGMAR1	39	775	13366
C2	ZHANG_PROLIFERATING_VS_QUIESCENT	M16992	0.703771	0.035671	0.0958632	6	GSTM1 GSTP1 IGFBP2 PRDX2 RPL6 SKI	39	775	13366
C2	CHIANG_LIVER_CANCER_SUBCLASS_INTERFERON_DN	M14353	0.703771	0.035671	0.0958632	6	ATP6V0E2 DAAM1 GRB10 HSDL2 MME PXYLP1	39	775	13366
GO	organelle outer membrane	GO:0031968	0.703771	0.0357062	0.0426088	17	ACACB AGPAT5 BOK BNIP3L BNIP3 GJA1 HK2 LRPPRC LPIN1 MGARP MGST1 MTCH2 NOS1 PHB RPS27A SIGMAR1 STARD7	169	775	13366
C2	NAKAMURA_ADIPOGENESIS_EARLY_UP	M2024	0.709441	0.0361179	0.0820171	7	ABL1 DYM LIFR MYC P3H2 PDE10A SNAI2	50	775	13366
C2	KUMAR_AUTOPHAGY_NETWORK	M2539	0.709441	0.0361179	0.0820171	7	CPS1 DPY30 GAL3ST3 LTBP4 PDK1 PGK1 VCP	50	775	13366
C2	STEIN_ESRRA_TARGETS_UP	M18491	0.709441	0.0361403	0.0313028	30	ACAT1 ACACB AHCYL1 ACY1 ATP6V0E2 CLUH COQ3 COX7B DLAT DSG2 EIF3K EGLN1 FAM162A FANCF GOT2 HIGD1A GSTM1 LIFR MGST3 MMP9 MPC2 OGDH PCGF1 PPIC PPIF SLC25A4 SLC16A3 TACO1 TIMM17A TRPC1	336	775	13366
GO	single-stranded RNA binding	GO:0003727	0.712991	0.0367855	0.0763454	9	CNBP EIF4B HNRNPA1 LACTB2 PABPC4 RPS7 TIA1 U2AF2 ZC3H14	67	775	13366
GO	protein methyltransferase activity	GO:0008276	0.712991	0.0367855	0.0763454	9	ASH2L CARM1 DPY30 FBL HEMK1 IRF4 METTL21A PRMT1 PRMT7	67	775	13366
GO	nucleotide-excision repair, preincision complex assembly	GO:0006294	0.712991	0.0368589	0.114431	5	CETN2 CUL4B DDB1 ERCC5 RPS27A	29	775	13366
GO	protein demethylation	GO:0006482	0.712991	0.0368589	0.114431	5	HSF4 KDM1B KDM4B KDM5B KDM5C	29	775	13366
C2	KEGG_DRUG_METABOLISM_CYTOCHROME_P450	M9257	0.712991	0.0368589	0.114431	5	GSTM1 GSTO2 GSTP1 MGST1 MGST3	29	775	13366
C2	PID_IL2_PI3K_PATHWAY	M143	0.712991	0.0368589	0.114431	5	EIF3A IL2RA MYC RPS6 TERT	29	775	13366
C2	GUTIERREZ_MULTIPLE_MYELOMA_UP	M19443	0.712991	0.0368589	0.114431	5	CANX COX7C CSDE1 DCTD SUCLG2	29	775	13366
C2	MULLIGHAN_NPM1_SIGNATURE_3_DN	M15047	0.712991	0.037298	0.0531282	14	CARM1 DGKD EEF1D EIF3F FAM171A1 GRHPR LTBP4 NIT2 PABPC4 PCSK6 RPL4 SIPA1L1 SNRK ZC3H15	126	775	13366
GO	muscle organ morphogenesis	GO:0048644	0.712991	0.0379044	0.07437	9	DSP EGLN1 FGFR2 FZD2 NOTCH1 PROX1 RXRA S1PR1 UBE4B	68	775	13366
C2	SAKAI_TUMOR_INFILTRATING_MONOCYTES_DN	M8180	0.712991	0.0379044	0.07437	9	CD63 CCT4 GTF2I KAT2A PPIC PPP2R2C PRDX6 PRDX2 SNRPB2	68	775	13366
H	HALLMARK_UNFOLDED_PROTEIN_RESPONSE	M5922	0.712991	0.0379428	0.0563028	12	DDIT4 EEF2 EXOSC4 EIF4A1 EIF4EBP1 EXOSC10 HSPA9 IARS KHSRP NOP56 PARN SEC31A	105	775	13366
GO	complement binding	GO:0001848	0.712991	0.0382225	0.214744	3	C1QBP CRP PHB	11	775	13366
GO	mitochondrial respiratory chain complex IV	GO:0005751	0.712991	0.0382225	0.214744	3	COX8C COX7C NDUFA4L2	11	775	13366
GO	succinate metabolic process	GO:0006105	0.712991	0.0382225	0.214744	3	ALDH5A1 SUCLG2 STAT5A	11	775	13366
GO	oxaloacetate metabolic process	GO:0006107	0.712991	0.0382225	0.214744	3	GOT2 NIT2 STAT5A	11	775	13366
GO	purine nucleobase biosynthetic process	GO:0009113	0.712991	0.0382225	0.214744	3	APRT MTHFD1L SHMT1	11	775	13366
GO	pyrimidine ribonucleoside monophosphate metabolic process	GO:0009173	0.712991	0.0382225	0.214744	3	CAD UCK2 UMPS	11	775	13366
GO	peptidyl-methionine modification	GO:0018206	0.712991	0.0382225	0.214744	3	METAP2 METAP1D NAA15	11	775	13366
GO	histone arginine methylation	GO:0034969	0.712991	0.0382225	0.214744	3	CARM1 PRMT1 PRMT7	11	775	13366
GO	cardiac muscle cell proliferation	GO:0060038	0.712991	0.0382225	0.214744	3	NOTCH1 RXRA SMAD1	11	775	13366
GO	regulation of phagocytosis, engulfment	GO:0060099	0.712991	0.0382225	0.214744	3	ABCA7 ALOX15 F2RL1	11	775	13366
GO	epithelial cell differentiation involved in prostate gland development	GO:0060742	0.712991	0.0382225	0.214744	3	FGFR2 NOTCH1 RXRA	11	775	13366
GO	protein binding involved in heterotypic cell-cell adhesion	GO:0086080	0.712991	0.0382225	0.214744	3	DSP DSG2 NFASC	11	775	13366
GO	regulation of transcription of nuclear large rRNA transcript from RNA polymerase I promoter	GO:1901836	0.712991	0.0382225	0.214744	3	H2AFY H2AFY2 NCL	11	775	13366
GO	positive regulation of protein localization to chromosome, telomeric region	GO:1904816	0.712991	0.0382225	0.214744	3	CCT5 CCT4 GNL3	11	775	13366
GO	regulation of RNA binding	GO:1905214	0.712991	0.0382225	0.214744	3	CARM1 EIF3C EIF3E	11	775	13366
C2	REACTOME_OXYGEN_DEPENDENT_PROLINE_HYDROXYLATION_OF_HYPOXIA_INDUCIBLE_FACTOR_ALPHA	M654	0.712991	0.0382225	0.214744	3	CUL2 EGLN1 RPS27A	11	775	13366
GO	transcription cofactor activity	GO:0003712	0.712991	0.0385561	0.0249958	39	ARID1B BCL9L C1QBP CBFA2T3 CARM1 ECD ENO1 HDGF HDAC3 GRIP1 HES6 HSF4 KAT2A KDM5B LIMD1 LPIN1 MED13L MED15 MED12L MMS19 MYBBP1A MTA1 MSC NOC2L PPARGC1B PPRC1 PROX1 RXRA SLC30A9 SKI SND1 SMARCD3 SUFU THRB UBE3A URI1 USP22 YBX3 ZHX2	470	775	13366
GO	regulation of mitophagy	GO:1903146	0.712991	0.0385623	0.0472802	16	BNIP3L BNIP3 DZANK1 FANCF HDAC6 HK2 KAT2A MAP1LC3B MRPS10 PDK1 POLR3A PLOD2 RUVBL1 SLC1A3 SREBF2 U2AF2	152	775	13366
REACTOME	Biological oxidations	R-HSA-211859	0.712991	0.0386455	0.0513921	14	ACY1 BPNT1 CBR3 CYP27A1 CYP39A1 GGT5 GSTM1 GSTO2 GSTP1 MGST1 MAT1A MGST3 PAOX RXRA	128	775	13366
GO	exopeptidase activity	GO:0008238	0.712991	0.0388075	0.0610647	10	BLMH CPA2 DPP9 GGT5 LAP3 METAP2 METAP1D MME NUDT16 PREP	84	775	13366
C2	CHENG_IMPRINTED_BY_ESTRADIOL	M19202	0.712991	0.0388075	0.0610647	10	CLUH FANCF LPIN1 NDUFA4L2 PTPRG RAC3 RECQL SLC25A19 THRB YBX1	84	775	13366
GO	osteoblast fate commitment	GO:0002051	0.712991	0.0389853	0.442017	2	SMAD1 SMAD5	4	775	13366
GO	positive regulation of glomerular filtration	GO:0003104	0.712991	0.0389853	0.442017	2	F2RL1 GJA1	4	775	13366
GO	growth involved in heart morphogenesis	GO:0003241	0.712991	0.0389853	0.442017	2	NOTCH1 S1PR1	4	775	13366
GO	3-beta-hydroxy-delta5-steroid dehydrogenase activity	GO:0003854	0.712991	0.0389853	0.442017	2	NSDHL SDR42E1	4	775	13366
GO	transforming growth factor beta receptor, pathway-specific cytoplasmic mediator activity	GO:0030618	0.712991	0.0389853	0.442017	2	SMAD1 SMAD5	4	775	13366
GO	arginine biosynthetic process	GO:0006526	0.712991	0.0389853	0.442017	2	CAD CPS1	4	775	13366
GO	glycine biosynthetic process	GO:0006545	0.712991	0.0389853	0.442017	2	SHMT1 SHMT2	4	775	13366
GO	vitellogenesis	GO:0007296	0.712991	0.0389853	0.442017	2	ETV6 ZMIZ1	4	775	13366
GO	granzyme-mediated apoptotic signaling pathway	GO:0008626	0.712991	0.0389853	0.442017	2	BNIP3 UBE4B	4	775	13366
GO	H3 histone acetyltransferase activity	GO:0010484	0.712991	0.0389853	0.442017	2	ELP3 KAT2A	4	775	13366
GO	cerebral cortex GABAergic interneuron development	GO:0021894	0.712991	0.0389853	0.442017	2	FEZF2 RAC3	4	775	13366
GO	skeletal muscle thin filament assembly	GO:0030240	0.712991	0.0389853	0.442017	2	ACTA1 PROX1	4	775	13366
GO	NatA complex	GO:0031415	0.712991	0.0389853	0.442017	2	NAA15 NAA10	4	775	13366
GO	box C/D snoRNP complex	GO:0031428	0.712991	0.0389853	0.442017	2	FBL NOP56	4	775	13366
GO	histone demethylase activity (H3-dimethyl-K4 specific)	GO:0034648	0.712991	0.0389853	0.442017	2	KDM1B KDM5B	4	775	13366
GO	histone methyltransferase activity (H4-R3 specific)	GO:0044020	0.712991	0.0389853	0.442017	2	PRMT1 PRMT7	4	775	13366
GO	creatinine metabolic process	GO:0046449	0.712991	0.0389853	0.442017	2	MME STAT5A	4	775	13366
GO	progesterone receptor signaling pathway	GO:0050847	0.712991	0.0389853	0.442017	2	NEDD4 PHB	4	775	13366
GO	secretory columnal luminar epithelial cell differentiation involved in prostate glandular acinus development	GO:0060528	0.712991	0.0389853	0.442017	2	NOTCH1 RXRA	4	775	13366
GO	aggresome assembly	GO:0070842	0.712991	0.0389853	0.442017	2	HDAC6 VCP	4	775	13366
GO	keratin filament binding	GO:1990254	0.712991	0.0389853	0.442017	2	FAM83H KRT14	4	775	13366
GO	positive regulation of protein lipidation	GO:1903061	0.712991	0.0389853	0.442017	2	RAB3GAP2 SVIP	4	775	13366
C2	KORKOLA_CHORIOCARCINOMA_UP	M14050	0.712991	0.0389853	0.442017	2	GAPDH TPI1	4	775	13366
C2	KERLEY_RESPONSE_TO_CISPLATIN_DN	M17702	0.712991	0.0389853	0.442017	2	LPIN1 MYC	4	775	13366
C2	MARIADASON_RESPONSE_TO_BUTYRATE_CURCUMIN_SULINDAC_TSA_2	M2046	0.712991	0.0389853	0.442017	2	MAP1LC3B NPC2	4	775	13366
GO	hair follicle development	GO:0001942	0.712991	0.0391643	0.0724518	9	DSG4 FGFR2 FOXN1 KRT25 MYO5A NSUN2 NOTCH1 NSDHL SOX21	69	775	13366
GO	nucleoside monophosphate biosynthetic process	GO:0009124	0.712991	0.0391643	0.0724518	9	ALDOA AK4 APRT CAD IMPDH2 PKM SHMT1 UCK2 UMPS	69	775	13366
GO	cellular response to xenobiotic stimulus	GO:0071466	0.712991	0.0391643	0.0724518	9	AK4 ACY1 CBR3 GSTM1 GSTO2 GSTP1 LPO MGST1 MGST3	69	775	13366
GO	detoxification	GO:0098754	0.712991	0.0391643	0.0724518	9	GPX6 GSTM1 GSTO2 GSTP1 LPO MGST1 MGST3 PRDX6 PRDX2	69	775	13366
GO	oxidoreductase activity, acting on paired donors, with incorporation or reduction of molecular oxygen, 2-oxoglutarate as one donor, and incorporation of one atom each of oxygen into both donors	GO:0016706	0.712991	0.0391758	0.0920171	6	ASPH EGLN1 KDM5B KDM5C P3H2 PLOD2	40	775	13366
GO	negative regulation of mRNA metabolic process	GO:1903312	0.712991	0.0391758	0.0920171	6	C1QBP DHX34 PKP1 RBM10 U2AF2 ZC3H14	40	775	13366
C2	KEGG_AMINOACYL_TRNA_BIOSYNTHESIS	M14691	0.712991	0.0391758	0.0920171	6	AARS2 DARS FARSA IARS PSTK VARS	40	775	13366
C2	REACTOME_NOTCH1_INTRACELLULAR_DOMAIN_REGULATES_TRANSCRIPTION	M611	0.712991	0.0391758	0.0920171	6	HDAC3 KAT2A MAMLD1 MYC RPS27A TLE3	40	775	13366
C2	REACTOME_DEADENYLATION_DEPENDENT_MRNA_DECAY	M839	0.712991	0.0391758	0.0920171	6	CNOT7 EDC3 EXOSC4 EIF4A1 EIF4B PARN	40	775	13366
C2	AUNG_GASTRIC_CANCER	M4322	0.712991	0.0391758	0.0920171	6	CBFA2T3 MAPK13 OLFM4 RCC2 RPL8 THADA	40	775	13366
C2	HUPER_BREAST_BASAL_VS_LUMINAL_UP	M13422	0.712991	0.0391758	0.0920171	6	CXCL14 GJA1 P3H2 PKP1 POSTN TRIM29	40	775	13366
REACTOME	Deadenylation-dependent mRNA decay	R-HSA-429914	0.712991	0.0391915	0.079272	7	CNOT7 EDC3 EXOSC4 EIF4A1 EIF4B PARN WDR61	51	775	13366
C2	FULCHER_INFLAMMATORY_RESPONSE_LECTIN_VS_LPS_UP	M6659	0.722316	0.0398532	0.0253504	40	ALOX15 AK4 AHCYL1 ASPH CBR3 DNASE1L3 FADD FAM162A FAM120A FXYD6 GGT5 FNDC3A FN1 GOT2 IARS HPS3 IRF4 IRF2BP2 KHSRP LRRC8C MAPKAPK3 MGST1 MCCC2 MAPK13 MPC2 MYO5A PGM2 PPP1R14A PLEKHA5 PSTPIP1 RAI14 RRS1 RPL10A SLX4 SLC39A11 SND1 STAC TIMM10 TMEM255A TRAP1	480	775	13366
KEGG	Cytochrome c oxidase	hsa_M00154	0.72257	0.040091	0.142017	4	COX8C COX7A2L COX7C COX7B	20	775	13366
GO	2-oxoglutarate metabolic process	GO:0006103	0.72257	0.040091	0.142017	4	GOT2 L2HGDH OGDH STAT5A	20	775	13366
GO	carbohydrate kinase activity	GO:0019200	0.72257	0.040091	0.142017	4	GALK1 HK2 PFKFB3 PFKL	20	775	13366
C2	KEGG_PENTOSE_PHOSPHATE_PATHWAY	M1386	0.72257	0.040091	0.142017	4	ALDOA FBP2 PGM2 PFKL	20	775	13366
C2	REACTOME_PYRIMIDINE_METABOLISM	M2909	0.72257	0.040091	0.142017	4	CAD DCTD UCK2 UMPS	20	775	13366
C2	CREIGHTON_AKT1_SIGNALING_VIA_MTOR_DN	M15377	0.72257	0.040091	0.142017	4	ALDOA KRT8 MIF PFKL	20	775	13366
GO	regulation of nucleic acid-templated transcription	GO:1903506	0.724193	0.0402558	0.0114891	175	ABL1 ACTR8 AFAP1L2 ASPH ARID1B ASH2L ASCC1 BARX1 BARX2 BEX1 BCL9L BAHD1 C1QBP BTBD8 CC2D1A CBFA2T3 CARHSP1 CARM1 CAND1 CDCA7L CNBP CNOT7 CTDP1 CRTC1 CREB3L1 CUL2 CSDE1 DPY30 DSG4 EEF1D DNAJB6 ECD F2RL1 FADD EYA2 ENO1 ELP3 ETV6 EGLN1 FGFR2 FEZF2 FZD2 FOXK1 FOXN1 FOXP4 GNL3 HDGF GREM2 GTF2I HIPK3 HIC1 H2AFY HDAC3 HACE1 H2AFY2 HIGD1A HDAC6 GRIP1 HES6 HOXA7 HNRNPUL1 HSF4 IKBKB IRF4 JARID2 KDM1B KAT2A…	2519	775	13366
C2	TSAI_RESPONSE_TO_IONIZING_RADIATION	M8512	0.724385	0.0403038	0.0497094	14	CCT4 COX7B DPYSL3 ENO1 FN1 IRF4 KRT14 KRT8 MYC MSC PRMT1 PTPN22 STAT5A TLE3	130	775	13366
C2	RODWELL_AGING_KIDNEY_UP	M5389	0.730195	0.0407723	0.0298358	31	APRT CARHSP1 CANX CXCL14 FAU GGT5 FN1 GNG2 IKBKB IRAK1 LACC1 LASP1 LDLRAD3 MTHFD1L PPP1R14A PTPN22 PROM1 RIN3 RPL27 RRP12 RPL18A RPL12 RPS2 RPLP2 SEL1L3 SLC1A3 SHANK2 SYMPK STAT6 TSPAN18 VARS	353	775	13366
GO	regulation of RNA biosynthetic process	GO:2001141	0.730195	0.0407833	0.0114451	176	ABL1 ACTR8 AFAP1L2 ASPH ARID1B ASH2L ASCC1 BARX1 BARX2 BEX1 BCL9L BAHD1 C1QBP BTBD8 CC2D1A CBFA2T3 CARHSP1 CARM1 CAND1 CDCA7L CNBP CNOT7 CTDP1 CRTC1 CREB3L1 CUL2 CSDE1 DPY30 DSG4 EEF1D DNAJB6 ECD F2RL1 FADD EYA2 ENO1 ELP3 ETV6 EGLN1 FGFR2 FEZF2 FZD2 FOXK1 FOXN1 FOXP4 GNL3 HDGF GREM2 GTF2I HIPK3 HIC1 H2AFY HDAC3 HACE1 H2AFY2 HIGD1A HDAC6 GRIP1 HES6 HOXA7 HNRNPUL1 HSF4 IKBKB IRF4 JARID2 KDM1B KAT2A…	2535	775	13366
C2	LEI_MYB_TARGETS	M863	0.730195	0.0408033	0.0325968	25	APRT EEF1D EIF3B FARSA FN1 GJA1 GSTP1 HNRNPA1 LASP1 KRT7 KRT14 KRT5 KRT8 LIMK2 MAP1LC3B MRPL28 MYC PFKL RASA1 RAC3 RPS15A SERBP1 SLC16A3 SFRP1 STAT6	276	775	13366
C2	ALFANO_MYC_TARGETS	M2477	0.730195	0.0410302	0.0372552	20	AK4 ANXA7 BLMH DNAJB6 FARSA FKBP4 ITGA7 IMP4 LASP1 MME MYC NPC2 NOP56 PPIF RRP12 RSL1D1 RUVBL1 TRAP1 UCK2 VCP	210	775	13366
KEGG	Drug metabolism - cytochrome P450	ko00982	0.730195	0.0411171	0.108684	5	GSTM1 GSTO2 GSTP1 MGST1 MGST3	30	775	13366
GO	3'-5'-exoribonuclease activity	GO:0000175	0.730195	0.0411171	0.108684	5	CNOT7 EXOSC4 EXOSC10 PARN XRN2	30	775	13366
GO	maturation of 5.8S rRNA	GO:0000460	0.730195	0.0411171	0.108684	5	EXOSC4 EXOSC10 RCL1 RRS1 RPS21	30	775	13366
GO	histone ubiquitination	GO:0016574	0.730195	0.0411171	0.108684	5	CUL4B DDB1 PCGF1 RNF2 USP22	30	775	13366
GO	neurotransmitter metabolic process	GO:0042133	0.730195	0.0411171	0.108684	5	ALDH5A1 BCHE COLQ DAGLA NOS1	30	775	13366
GO	protein binding involved in cell-cell adhesion	GO:0098632	0.730195	0.0411171	0.108684	5	DSP DSG2 NFASC STXBP6 TRIM29	30	775	13366
C2	SIMBULAN_UV_RESPONSE_IMMORTALIZED_DN	M3732	0.730195	0.0411171	0.108684	5	CDH3 FN1 IGF1R MYC NAP1L1	30	775	13366
C2	KEGG_PURINE_METABOLISM	M14314	0.731881	0.0412498	0.0488873	14	AK4 APRT IMPDH2 NUDT5 PDE10A PKM PDE1C PDE1B PDE1A POLR1C POLR3A POLR3H POLR1B POLR2H	131	775	13366
GO	positive regulation of mitochondrion organization	GO:0010822	0.739102	0.0417194	0.035513	23	BOK BNIP3 DZANK1 FAM162A FANCF HDAC6 HK2 KAT2A MGARP MRPS10 MMP9 PDK1 POLR3A PPIF PLOD2 SAE1 RUVBL1 SLC1A3 SIVA1 SREBF2 STARD7 U2AF2 ZBED3	246	775	13366
KEGG	AMPK signaling pathway	hsa04152	0.739102	0.0417331	0.0531282	12	ACACB CREB3L1 EEF2 EIF4EBP1 FBP2 GYS1 IGF1R PFKFB3 PFKL PPP2R3A PPP2R3C PPP2R2C	108	775	13366
GO	positive regulation of gene expression	GO:0010628	0.741028	0.04188	0.0144808	105	ACTA1 AFAP1L2 ADM2 ASPH ARID1B ASH2L BARX1 BARX2 BEX1 BCL9L C1QBP BTBD8 CARM1 CAND1 CDH3 CD3EAP CNBP CNOT7 CTDP1 CRTC1 CREB3L1 CRP DHX34 EEF2 ECD F2RL1 FADD EIF3C ENO1 EIF3E ETV6 EGLN1 FGFR2 FEZF2 FZD2 FOXK1 FN1 FOXN1 GJA1 GNL3 H2AFY HDAC3 GRIP1 HOXA7 HSF4 IKBKB IRF4 KAT2A IRAK1 KDM5B ITGA8 LMO1 LPIN1 MED12L MMS19 MYBBP1A NAA15 MYC NDN NCK1 NCL NOTCH1 NOS1 OGT PKP1 PHB PPARGC1B POLR1C POLR1B PPRC…	1449	775	13366
C2	LIN_APC_TARGETS	M17434	0.744373	0.0421075	0.0687776	9	BCL2L15 HDGF HDAC3 HNRNPUL1 KRT7 KRT5 MTA1 SLC1A5 UBA1	71	775	13366
C2	FONTAINE_FOLLICULAR_THYROID_ADENOMA_DN	M5370	0.748849	0.0424307	0.0766324	7	BNIP3 C1QBP COX7B IL2RA MYC NOTCH1 PCSK6	52	775	13366
GO	negative regulation of apoptotic process	GO:0043066	0.748849	0.042438	0.0200312	55	ABL1 ATAD3A BOK BNIP3L BAG1 BNIP3 CREB3L1 DDB1 DNAJB6 FADD EYA2 ENO1 ERCC5 FGFR2 FMN2 FN1 HIPK3 HDAC3 HIGD1A GSTP1 HHIP HSPA9 IGF1R IKBKB IL7 IRAK1 LIFR MIF MMP9 NAA15 MYC NCL NOTCH1 NOC2L NONO NOS1 PIDD1 PPIF PRELID1 PRDX2 RASA1 RPS27A RPS6 SLC25A27 SET SFRP1 SNAI2 SLC39A10 TDGF1 TERT TRAP1 URI1 UBE2V2 YBX3 ZFAND6	705	775	13366
GO	ventricular cardiac muscle tissue morphogenesis	GO:0055010	0.754785	0.0428913	0.0883585	6	DSP FGFR2 NOTCH1 PROX1 RXRA UBE4B	41	775	13366
REACTOME	Formation of the beta-catenin:TCF transactivating complex	R-HSA-201722	0.754785	0.0428913	0.0883585	6	ASH2L BCL9L MYC RUVBL1 TERT TLE3	41	775	13366
GO	protein complex assembly	GO:0006461	0.760976	0.0432823	0.0180082	69	ACAD9 ACAT1 AARS2 ACACB ALDOA ALDH5A1 ASH2L BOK ATPAF2 BCL9L C1QTNF3 CAND1 CCDC88C COL16A1 CLTC CRTC1 DGKD DARS DCXR DPYSL3 FADD EIF4B FARSA FKBP4 FN1 GJA1 GRHPR IDE HMGCL IGF1R HSF4 IMMP2L IMPDH2 IRAK1 MIF MGST1 MAT1A MCCC2 NAPA NDUFA7 MYC NCK1 NDUFB11 NIFK OLFM4 OGT PFKL PSMD11 RXRA RUVBL1 SEC31A SHMT1 SKI SHMT2 SIGMAR1 SKAP2 SF3B3 SMAD1 SLC7A6 SYT11 TMEM120B TERT TEAD2 TLE3 TRAPPC6A USO1 VCP W…	908	775	13366
GO	response to toxic substance	GO:0009636	0.76103	0.043364	0.0393144	18	BLMH CPS1 GPX6 GSTM1 HDAC6 GSTO2 GSTP1 HSPA9 IKBKB KDM5B KDM5C LPO MGST1 MGST3 OGT PRDX6 PRDX2 SCN2B	185	775	13366
C2	KYNG_WERNER_SYNDROM_AND_NORMAL_AGING_DN	M1993	0.76103	0.043364	0.0393144	18	BEX2 CUL2 DDAH1 FGFR2 FAM120A GGT5 IL13RA1 IGF2R LPIN1 MED13L MTCH2 NEDD4 NHSL1 PVALB TJP2 TMEM263 TRDN USO1	185	775	13366
GO	negative regulation of programmed cell death	GO:0043069	0.764494	0.0436403	0.0201203	56	ABL1 ATAD3A BOK BNIP3L BAG1 BNIP3 CREB3L1 DDB1 DNAJB6 FADD EYA2 ENO1 ERCC5 FGFR2 FMN2 FN1 HIPK3 HDAC3 HIGD1A GSTP1 HHIP HSPA9 IGF1R IKBKB IL7 IRAK1 LIFR MIF MMP9 NAA15 MYC NCL NOTCH1 NOC2L NONO NOS1 PIDD1 PPIF PRELID1 PRDX2 RASA1 RPS27A RPS6 SLC25A27 SET SLC25A4 SFRP1 SNAI2 SLC39A10 TDGF1 TERT TRAP1 URI1 UBE2V2 YBX3 ZFAND6	717	775	13366
GO	regulation of telomere maintenance	GO:0032204	0.765754	0.0437913	0.0670171	9	CCT5 CCT4 EXOSC10 GNL3 HNRNPA1 NAT10 MYC PARN SLX4	72	775	13366
GO	regulation of cell death	GO:0010941	0.774174	0.0455146	0.0146893	96	ABL1 ACTN3 ATAD3A BOK BNIP3L BAG1 BCL2L15 BNIP3 BEX2 C1QBP CREB3L1 DDB1 DDIT4 EEF1D DNAJB6 FADD EPHA7 EYA2 ENO1 ERCC5 EGLN1 FGFR2 FAM162A FBXO10 FMN2 FN1 HIPK3 HDAC3 HIGD1A HDAC6 GSTP1 HHIP HSPA9 IGF1R IGF2R IKBKB IL7 IRAK1 LIFR MIF MMP9 MYBBP1A NAA15 MTCH2 MYC NCK1 NCL NOTCH1 NOC2L NONO NOS1 OLFM4 OGT OMA1 PIDD1 PHB PDE1A PPIF PRELID1 PRODH PRDX2 PRKRA RASA1 RBM10 RPS27A RPS3 RSL1D1 ROBO1 RPS6 R…	1321	775	13366
GO	maturation of SSU-rRNA from tricistronic rRNA transcript (SSU-rRNA, 5.8S rRNA, LSU-rRNA)	GO:0000462	0.774174	0.0456598	0.103307	5	RCL1 RPS8 RRS1 RPS16 RPS21	31	775	13366
GO	protein dealkylation	GO:0008214	0.774174	0.0456598	0.103307	5	HSF4 KDM1B KDM4B KDM5B KDM5C	31	775	13366
GO	spleen development	GO:0048536	0.774174	0.0456598	0.103307	5	ABL1 BARX1 FADD JARID2 PPP2R3C	31	775	13366
GO	global genome nucleotide-excision repair	GO:0070911	0.774174	0.0456598	0.103307	5	CETN2 CUL4B DDB1 RPS27A UBE2V2	31	775	13366
C2	ZHAN_MULTIPLE_MYELOMA_LB_DN	M13569	0.774174	0.0456598	0.103307	5	SMAD1 TRAF5 TMEM255A WIPF1 ZMIZ1	31	775	13366
GO	exosome (RNase complex)	GO:0000178	0.774174	0.0457129	0.132493	4	CARHSP1 EXOSC4 EXOSC10 KHSRP	21	775	13366
GO	insulin-like growth factor binding	GO:0005520	0.774174	0.0457129	0.132493	4	HTRA4 IGF1R IGF2R IGFBP2	21	775	13366
GO	histone monoubiquitination	GO:0010390	0.774174	0.0457129	0.132493	4	CUL4B DDB1 PCGF1 RNF2	21	775	13366
GO	positive regulation of activated T cell proliferation	GO:0042104	0.774174	0.0457129	0.132493	4	FADD IGFBP2 IL2RA RPS3	21	775	13366
GO	telomerase RNA binding	GO:0070034	0.774174	0.0457129	0.132493	4	EXOSC10 NOP10 PARN TERT	21	775	13366
REACTOME	RNA Polymerase III Transcription Termination	R-HSA-73980	0.774174	0.0457129	0.132493	4	POLR1C POLR3A POLR3H POLR2H	21	775	13366
REACTOME	Deadenylation of mRNA	R-HSA-429947	0.774174	0.0457129	0.132493	4	CNOT7 EIF4A1 EIF4B PARN	21	775	13366
REACTOME	Pyrimidine metabolism	R-HSA-73848	0.774174	0.0457129	0.132493	4	CAD DCTD UCK2 UMPS	21	775	13366
C2	REACTOME_RNA_POL_III_TRANSCRIPTION_INITIATION_FROM_TYPE_2_PROMOTER	M486	0.774174	0.0457129	0.132493	4	POLR1C POLR3A POLR3H POLR2H	21	775	13366
C2	BENPORATH_ES_1	M1871	0.774174	0.0457359	0.0298958	29	ACTA1 ACTN3 C1QBP DSG2 DNAJB6 FANCL G3BP1 GJA1 GNL3 HPS3 JARID2 KRT8 MGST1 NAA15 NOP56 PDK1 PROM1 PYCR2 RCC2 ROBO1 SERBP1 RUVBL1 SFRP1 SLC39A10 TDGF1 TIA1 TMEFF1 TMEM177 USO1	330	775	13366
REACTOME	Signaling by NOTCH1 in Cancer	R-HSA-2644603	0.774174	0.0458378	0.0740925	7	HDAC3 HDAC6 KAT2A MAMLD1 MYC NOTCH1 RPS27A	53	775	13366
C2	WANG_PROSTATE_CANCER_ANDROGEN_INDEPENDENT	M16347	0.774174	0.0458378	0.0740925	7	ALDH4A1 DCXR EIF3B FN1 HDDC2 RPL13 RPLP2	53	775	13366
KEGG	RNA polymerase I, eukaryotes	hsa_M00182	0.774174	0.0458711	0.192017	3	POLR1C POLR1B POLR2H	12	775	13366
GO	endonucleolytic cleavage of tricistronic rRNA transcript (SSU-rRNA, 5.8S rRNA, LSU-rRNA)	GO:0000479	0.774174	0.0458711	0.192017	3	RCL1 RRS1 RPS21	12	775	13366
GO	RNA polymerase II basal transcription factor binding	GO:0001091	0.774174	0.0458711	0.192017	3	CTDP1 FBL RUVBL2	12	775	13366
GO	negative regulation of B cell apoptotic process	GO:0002903	0.774174	0.0458711	0.192017	3	MIF NOC2L SLC39A10	12	775	13366
GO	acetyl-CoA biosynthetic process	GO:0006085	0.774174	0.0458711	0.192017	3	ACAT1 DLAT MPC2	12	775	13366
GO	poly(A) binding	GO:0008143	0.774174	0.0458711	0.192017	3	PABPC4 TIA1 ZC3H14	12	775	13366
GO	intermediate filament binding	GO:0019215	0.774174	0.0458711	0.192017	3	FAM83H KRT14 PKP1	12	775	13366
GO	negative regulation of chemokine production	GO:0032682	0.774174	0.0458711	0.192017	3	C1QTNF3 F2RL1 GSTP1	12	775	13366
GO	cytoplasmic mRNA processing body assembly	GO:0033962	0.774174	0.0458711	0.192017	3	CNOT7 EDC3 LIMD1	12	775	13366
GO	positive regulation of keratinocyte differentiation	GO:0045618	0.774174	0.0458711	0.192017	3	H2AFY H2AFY2 NOTCH1	12	775	13366
GO	mitochondrion distribution	GO:0048311	0.774174	0.0458711	0.192017	3	CLUH KAT2A OGT	12	775	13366
GO	rRNA-containing ribonucleoprotein complex export from nucleus	GO:0071428	0.774174	0.0458711	0.192017	3	RRS1 RPS15 RPS28	12	775	13366
GO	mitochondrial outer membrane permeabilization	GO:0097345	0.774174	0.0458711	0.192017	3	BNIP3L BNIP3 EYA2	12	775	13366
REACTOME	Notch-HLH transcription pathway	R-HSA-350054	0.774174	0.0458711	0.192017	3	KAT2A MAMLD1 NOTCH1	12	775	13366
C2	PID_HIF1A_PATHWAY	M180	0.774174	0.0458711	0.192017	3	CUL2 EGLN1 NAA10	12	775	13366
C2	REACTOME_P38MAPK_EVENTS	M1441	0.774174	0.0458711	0.192017	3	MAPKAPK3 MAPK12 MAPK13	12	775	13366
C2	LOPEZ_MBD_TARGETS_IMPRINTED_AND_X_LINKED	M4324	0.774174	0.0458711	0.192017	3	HDGF IRAK1 UBA1	12	775	13366
GO	response to decreased oxygen levels	GO:0036293	0.776259	0.0460747	0.0296304	29	BNIP3L BNIP3 CAPN2 CBFA2T3 CUL2 DDIT4 EIF4EBP1 EGLN1 FAM162A FMN2 HIGD1A IRAK1 LIMD1 MGARP MYC NOTCH1 NOS1 PDK1 PKM PGK1 POSTN PLOD2 PSMD11 RPS27A SCNN1B SFRP1 TERT TRPC1 TXN2	331	775	13366
GO	negative regulation of intracellular signal transduction	GO:1902532	0.777962	0.046216	0.0261517	35	ABL1 ACTN3 C1QTNF3 C1QBP CREB3L1 DDIT4 DAG1 EIF3A F2RL1 ENO1 FKTN HIPK3 HDAC3 GSTP1 IGF1R IRAK3 LIMD1 MIF MBIP MMP9 MYC NOC2L NONO PHB PPIF PTPN22 RASA1 RPS6KA6 SFRP1 SNAI2 TRAP1 TRDN URI1 YBX3 WNK2	416	775	13366
C2	BENPORATH_SOX2_TARGETS	M3835	0.77818	0.0463092	0.0213051	49	ARID1B CAPRIN1 CDK16 CDH3 CEP131 DPYSL3 EEF2 EIF3F EIF4G2 FGFR2 FARSA FANCF FZD2 G3BP1 GJA1 HNRNPUL1 HNRNPA1 IGFBP2 JARID2 LASP1 MRPL43 MSC NOL6 NOTCH1 NIP7 OGT OARD1 ORC6 PPP2R3A PPP2R3C RASA1 RAB3GAP2 RRS1 RPLP1 RPL15 RPL36A RPS18 SCAF4 SET SFXN1 SFRP1 SUFU TDGF1 TEAD2 TLE3 TIA1 VASH2 TTF2 USO1	618	775	13366
GO	lactation	GO:0007595	0.782013	0.0468199	0.0848742	6	APRT CAD GJA1 HK2 STAT5A UMPS	42	775	13366
GO	PcG protein complex	GO:0031519	0.782013	0.0468199	0.0848742	6	H2AFY H2AFY2 JARID2 PCGF6 PCGF1 RNF2	42	775	13366
GO	positive regulation of organ growth	GO:0046622	0.782013	0.0468199	0.0848742	6	ACACB FGFR2 IL7 NOTCH1 PROX1 YBX3	42	775	13366
GO	labyrinthine layer development	GO:0060711	0.782013	0.0468199	0.0848742	6	DNAJB6 EGLN1 FGFR2 GAB1 NSDHL VASH2	42	775	13366
GO	trabecula morphogenesis	GO:0061383	0.782013	0.0468199	0.0848742	6	EGLN1 NOTCH1 PPARGC1B S1PR1 SFRP1 UBE4B	42	775	13366
GO	regulation of release of cytochrome c from mitochondria	GO:0090199	0.782013	0.0468199	0.0848742	6	BNIP3 FAM162A HIGD1A MMP9 PPIF PRELID1	42	775	13366
REACTOME	Formation of Incision Complex in GG-NER	R-HSA-5696395	0.782013	0.0468199	0.0848742	6	CETN2 CUL4B DDB1 ERCC5 RPS27A UBE2V2	42	775	13366
GO	epidermal cell differentiation	GO:0009913	0.789966	0.0474183	0.0407825	16	CDH3 CLRN1 DSP DSG2 DSG4 FLNB FOXN1 KAZN KRT7 KRT14 KRT25 KRT5 KRT8 NOTCH1 PCSK6 PKP1	162	775	13366
C2	DAZARD_RESPONSE_TO_UV_NHEK_UP	M19693	0.793356	0.0476628	0.039453	19	APRT CDK16 COX7C ECHS1 IGFBP2 MAP1LC3B PKM PGK1 PPIF RPL34 RPL37 RPL36A RPS23 RPS2 RPS21 RPL38 RPS17 RPL37A STAT6	195	775	13366
GO	nucleotidyltransferase activity	GO:0016779	0.798467	0.0480839	0.0491599	12	ABL1 CD3EAP CDS1 MYBBP1A NUDT5 POLR1C POLR3A POLR3H POLR1B POLR2H RPAP1 TERT	112	775	13366
GO	respiratory electron transport chain	GO:0022904	0.798467	0.0480935	0.0590383	11	ALDH5A1 COX8C COX7A2L COX7C COX7B IMMP2L MYBBP1A MTCH2 NDUFA7 NDUFB11 SLC1A3	94	775	13366
GO	animal organ regeneration	GO:0031100	0.798467	0.0480935	0.0590383	11	CAD EIF4A1 FPGS GSTP1 IGF2R LPIN1 LIFR NCL NOTCH1 PKM PTPRU	94	775	13366
C2	KRIEG_HYPOXIA_NOT_VIA_KDM3A	M2469	0.804927	0.0485241	0.021131	50	ALDOA AGPAT5 AK4 BOK BNIP3L BNIP3 CSRP2 DDIT4 DPYSL3 DNAJB6 ENO1 EIF4EBP1 ERCC5 EGLN1 FAXC FAM162A FAM83H FBXO32 GAPDH GYS1 HK2 IRAK1 KDM5B MEX3D MARCH9 MTHFD1L MYC NEDD4 OLFML2A PDK1 PGAM1 PFKFB3 PGM2 PKM PGK1 PLOD2 POLR2H PRELID2 RAB42 RBM15B RIPK4 RCC2 SHANK2 SWAP70 TMEM120B TPI1 TRPC1 UBE2J1 WDR43 ZHX2	632	775	13366
GO	intermediate filament cytoskeleton	GO:0045111	0.80499	0.0485694	0.0442068	14	DSP EXOSC4 FAM83H GJA1 KRT7 KRT14 KRT25 KRT5 KRT8 MYO5A PKP1 PKN2 SHANK2 TRIM29	137	775	13366
GO	hydrolase activity, acting on ester bonds	GO:0016788	0.807166	0.0493864	0.0206334	50	BPNT1 BCHE CNOT7 CTDP1 DAGLA DTD1 DNASE1L3 EDC3 ELAC2 EXOSC4 EYA2 EXOSC10 ERCC5 FBP2 G3BP1 IARS LACTB2 LRPPRC LPIN1 LYPLAL1 MAP1S NOB1 NUDT16 PARN PDE10A PGAM1 PFKFB3 PDE1C PHOSPHO2 PDE1B PDE1A PPIP5K2 PPP2R2C PLA2G12B PRDX6 PTPRG PTPRU PTPRS PTPN22 PXYLP1 RCL1 RPS3 SLX4 SND1 SYNJ2 TATDN1 TSN VARS XRN2 ZC3H3	636	775	13366
GO	integral component of mitochondrial membrane	GO:0032592	0.807166	0.0494147	0.0716467	7	BNIP3 L2HGDH MGARP MPC2 SLC25A19 TIMM17A TMEM11	54	775	13366
GO	skin development	GO:0043588	0.807166	0.0495949	0.0341223	21	CDH3 DSP DSG2 DSG4 FGFR2 FLNB FOXN1 KAZN KRT7 KRT14 KRT25 KRT5 KRT8 MYO5A NSUN2 NOTCH1 NSDHL PCSK6 PKP1 SOX21 SUFU	228	775	13366
GO	response to xenobiotic stimulus	GO:0009410	0.807166	0.0496939	0.0620171	9	AK4 ACY1 CBR3 GSTM1 GSTO2 GSTP1 LPO MGST1 MGST3	75	775	13366
GO	skin epidermis development	GO:0098773	0.807166	0.0496939	0.0620171	9	DSG4 FGFR2 FOXN1 KRT25 MYO5A NSUN2 NOTCH1 NSDHL SOX21	75	775	13366

## Sheet: cTEC increase WT vs Tg
category	pathwayname	pathwayaccessionidentifier	fdr	pval	ratio	pathwayhitcount	genesinpathway	numberofgenesinpathway	inputnumberofgenes	genesinpathwaysuniverse
H	HALLMARK_INTERFERON_GAMMA_RESPONSE	M5913	6.62e-10	3.4e-14	0.209562	44	BTG1 CASP3 CD274 CMPK2 CXCL11 GBP6 IFI44 IFIT3 IL10RA IL18BP ISG20 IRF1 IRF7 ISG15 LY6E LGALS3BP MX1 MYD88 NMI NUP93 OAS2 OGFR PARP12 PLSCR1 PNP PTGS2 PSMA2 PSMB9 PSMB8 PSMB10 RIPK2 RSAD2 RTP4 SAMD9L SOCS1 SPPL2A SP110 TAP1 TNFAIP6 TNFAIP2 TRIM26 UBE2L6 XAF1 ZBP1	164	785	13366
H	HALLMARK_TNFA_SIGNALING_VIA_NFKB	M5890	8.79e-08	1.08e-11	0.16953	42	ACKR3 AREG BMP2 BTG1 CD83 CD44 CCNL1 CCL20 CFLAR CXCL11 DUSP4 DUSP1 DUSP2 EGR2 EIF1 GADD45A IER2 IER5 IRF1 KLF4 MCL1 MAP3K8 NR4A1 NR4A3 PLAUR PLK2 PTGS2 PTGER4 RIPK2 SDC4 SGK1 SERPINB8 SQSTM1 TAP1 TIPARP TRAF1 TNFRSF9 TNFAIP6 TNFAIP2 TSC22D1 TRIB1 TUBB2A	184	785	13366
GO	immune response	GO:0006955	8.79e-08	1.35e-11	0.0625095	129	ACKR4 AIF1 ADAM8 ASAH1 ARG1 ATP6AP2 BMX ATP6V0C C1QC BST1 CD83 CD274 CD44 CCR10 CD180 CD47 CD6 CD164 CCL20 CD79B CD55 CSTB CXCL16 CPPED1 CSNK2B CXCL11 CXCL12 CST3 CTSD CTLA4 DDOST DNAJC13 DOCK2 DYNLL1 ENPP2 FBXO9 FOXJ1 GBP6 GRAP2 HAMP GRAP HMGB2 IFNGR1 HP ICOS IFIT3 IGLL1 IL18BP IL10RB IL13 IL1RN IL18R1 IL12A IGLC1 IGLC2 IGLC3 IL10 IL33 ISG20 IL25 IRF1 IRF7 ISG15 IL34 LEF1 LGALS1 MANBA MATK MOSPD…	1064	785	13366
GO	defense response	GO:0006952	2.62e-07	5.37e-11	0.0681965	107	ACP5 ACKR3 AIF1 ADAM8 BMX BMP2 ATP1B1 C1QC CD83 CD44 CD180 CD6 CCK CCL20 CD55 CLDN7 COCH CXCL16 CXCL11 CXCL12 CST3 ECM1 FABP1 FGFBP1 FBXO9 GBP6 GRAP2 HAMP GRAP HMGB2 IFNGR1 HP IFIT3 IL17RA IGLL1 IL10RB IL17RC IL13 IL1RN IL12A IGLC1 IL10 IL33 ISG20 IL25 IRF1 IRF7 ISG15 KCNQ1 IL34 LGALS3BP MATK MGLL MNDA MX1 NCF1 MUC5B MYD88 NFKBIZ NMI NUPR1 NUP93 OAS2 ORM1 ORM2 OPTN PGLYRP1 PENK PIK3CG PGLYRP2 PLG…	843	785	13366
H	HALLMARK_INTERFERON_ALPHA_RESPONSE	M5911	1.11e-06	2.84e-10	0.254522	26	CD47 CMPK2 CXCL11 IFI44 IFIT3 ISG20 IRF1 IRF7 ISG15 LY6E LGALS3BP NCOA7 NMI OGFR PARP12 PLSCR1 PSMB9 PSMB8 RIPK2 RSAD2 RTP4 SAMD9L SP110 TAP1 TRIM26 UBE2L6	83	785	13366
GO	response to other organism	GO:0051707	1.68e-06	5.57e-10	0.0742892	85	ACP5 ACKR3 ARG1 BCL2L11 ATP1B1 CASP3 CAV1 CD180 CD47 CD6 CCL20 CLDN7 COCH CMPK2 CXCL16 CXCL11 CXCL12 FABP1 FGFBP1 GBP6 GJB2 HAMP IGF1 HMGB2 IFNGR1 IFI44 HP IFIT3 IL10RA IL17RA IGLL1 IL18BP IL10RB IL17RC IL13 IL12A IGLC1 IL10 IL33 ISG20 IL25 IRF1 IRF7 ISG15 KCNQ1 MX1 NCF1 MUC5B MYD88 NR1H3 ODC1 NUP93 OAS2 OPTN PGLYRP1 PDE4D PENK PGLYRP2 PLSCR1 PTGS2 PSMA2 PSMB9 PTGER4 PRG2 RIPK2 RSAD2 SCN1A SERINC…	639	785	13366
GO	response to external biotic stimulus	GO:0043207	1.68e-06	6.04e-10	0.0738742	85	ACP5 ACKR3 ARG1 BCL2L11 ATP1B1 CASP3 CAV1 CD180 CD47 CD6 CCL20 CLDN7 COCH CMPK2 CXCL16 CXCL11 CXCL12 FABP1 FGFBP1 GBP6 GJB2 HAMP IGF1 HMGB2 IFNGR1 IFI44 HP IFIT3 IL10RA IL17RA IGLL1 IL18BP IL10RB IL17RC IL13 IL12A IGLC1 IL10 IL33 ISG20 IL25 IRF1 IRF7 ISG15 KCNQ1 MX1 NCF1 MUC5B MYD88 NR1H3 ODC1 NUP93 OAS2 OPTN PGLYRP1 PDE4D PENK PGLYRP2 PLSCR1 PTGS2 PSMA2 PSMB9 PTGER4 PRG2 RIPK2 RSAD2 SCN1A SERINC…	641	785	13366
GO	regulation of immune system process	GO:0002682	2.2e-06	9.03e-10	0.0532347	131	ACKR3 ACTG1 AIF1 ADAM8 ATAD5 BGLAP BMX ATP6AP1 ATP6V1H ATP1B1 C1QC BST1 CASP3 CAV1 CALM1 CACNB3 CD83 CD274 CD180 CD47 CD6 CD200 CCL20 CD300LF CD79B CD55 CLDN7 CMTM3 CLEC2D COCH CXCL11 CXCL12 CTLA4 DUSP6 DOCK2 DUSP4 ECM1 EFNB1 ELK1 FABP1 FANCD2 FBXO7 FGFBP1 FOXJ1 GFI1B GIMAP5 GRAP2 HAMP GPX2 IGF1 HMGB2 IFNGR1 ICOS IGLL1 IKZF3 IL13 IL12A IGLC1 IL10 IL33 IRF1 IRF7 ISG15 KCNQ1 IL34 LEF1 LMO2 LGALS1 M…	1170	785	13366
GO	response to biotic stimulus	GO:0009607	2.66e-06	1.23e-09	0.070787	86	ACP5 ACKR3 ARG1 BCL2L11 ATP1B1 CASP3 CAV1 CD180 CD47 CD6 CCL20 CLDN7 COCH CMPK2 CXCL16 CXCL11 CXCL12 FABP1 FGFBP1 GBP6 GJB2 HAMP IGF1 HMGB2 IFNGR1 IFI44 HP IFIT3 IL10RA IL17RA IGLL1 IL18BP IL10RB IL17RC IL13 IL12A IGLC1 IL10 IL33 ISG20 IL25 IRF1 IRF7 ISG15 KCNQ1 MX1 MUS81 NCF1 MUC5B MYD88 NR1H3 ODC1 NUP93 OAS2 OPTN PGLYRP1 PDE4D PENK PGLYRP2 PLSCR1 PTGS2 PSMA2 PSMB9 PTGER4 PRG2 RIPK2 RSAD2 SCN1A …	664	785	13366
GO	regulation of leukocyte activation	GO:0002694	4.06e-06	2.08e-09	0.0931676	60	AIF1 ADAM8 ATAD5 BST1 CASP3 CAV1 CD83 CD274 CD47 CD6 CD200 CD300LF CD55 CTLA4 EFNB1 FANCD2 FBXO7 FOXJ1 GIMAP5 GRAP2 HAMP IGF1 ICOS IGLL1 IKZF3 IL13 IL12A IGLC1 IL10 IL33 IRF1 LGALS1 MAP3K8 MNDA MUC5B MYB MYD88 NR1H3 NR4A3 PGLYRP1 PGLYRP2 PIK3R3 PLD2 PLSCR1 PNP PRKCZ PRKCQ PRKAR1A RIPK2 SAMSN1 SDC4 SFTPD SOCS1 SPN THBS1 TNFSF13 TNFRSF4 TWSG1 VAV1 XBP1	395	785	13366
GO	regulation of cell activation	GO:0050865	4.58e-06	2.58e-09	0.0884652	63	AIF1 ADAM8 ATAD5 BST1 CASP3 CAV1 CD83 CD274 CD47 CD6 CD200 CD300LF CD55 CTLA4 EFNB1 FANCD2 FBXO7 FOXJ1 GIMAP5 GRAP2 HAMP IGF1 ICOS IGLL1 IKZF3 IL13 IL12A IGLC1 IL10 IL33 IRF1 LGALS1 LMO4 MAP3K8 MNDA MUC5B MYB MYD88 NR1H3 NR4A3 PGLYRP1 PGLYRP2 PIK3R3 PLD2 PLSCR1 PNP PRKCZ PRKCQ PRKAR1A RIPK2 SAMSN1 SDC4 SFTPD SOCS1 SPN THBS1 THBD TNFSF13 TNFRSF4 TWSG1 TXK VAV1 XBP1	428	785	13366
GO	positive regulation of immune system process	GO:0002684	5.33e-06	3.28e-09	0.0639843	94	ACTG1 AIF1 ADAM8 ATAD5 BMX ATP6AP1 C1QC BST1 CAV1 CALM1 CACNB3 CD83 CD274 CD180 CD47 CD6 CCL20 CD300LF CD79B CD55 CMTM3 COCH CXCL11 CXCL12 CTLA4 DUSP6 DUSP4 EFNB1 ELK1 FOXJ1 GFI1B GIMAP5 GRAP2 HAMP IGF1 HMGB2 ICOS IGLL1 IL13 IL12A IGLC1 IL10 IL33 IRF7 ISG15 IL34 LEF1 LGALS1 MAP2K1 MAP2K6 MAP3K8 MNDA MUC20 MUC5B MYB MUC1 MYD88 NR1H3 NR4A3 PGLYRP1 PDE4D PGLYRP2 PIK3R3 PLD2 PLSCR1 PNP PSMA2 PSMA1 PR…	766	785	13366
C2	BROWNE_INTERFERON_RESPONSIVE_GENES	M9221	1.27e-05	8.48e-09	0.306654	19	CXCL11 IFI44 IFIT3 ISG20 IRF7 ISG15 LMO2 MX1 MYD88 NMI OAS2 PLSCR1 PSMB9 PSMB8 RSAD2 SP110 TAP1 UBE2L6 XAF1	52	785	13366
C2	MISSIAGLIA_REGULATED_BY_METHYLATION_UP	M12272	1.5e-05	1.08e-08	0.196171	26	AREG ATP1B1 CD9 CCL20 CD55 DUSP6 DUSP1 GADD45A IFNGR1 ISG20 ISG15 LY6E OAS2 PLAUR PTGS2 RARRES1 RND1 SDC4 SP110 SQSTM1 TACSTD2 TAP1 TNFAIP2 UBE2L6 WFDC2 YPEL5	102	785	13366
GO	immune system process	GO:0002376	2.57e-05	1.98e-08	0.038923	179	ACKR4 ACP5 ACTG1 AIF1 ADAM8 ASAH1 ATAD5 ARG1 ATP6AP2 BMX BCL2L11 ATP6V0C ATP1B1 C1QC BST1 CASP3 CAV1 CALM1 CACNB3 CD83 CD274 CD44 CCR10 CD180 CD47 CDKN2B CCNB2 CD6 CD164 CCL20 CD300LF CD79B CD55 CH25H CSTB CXCL16 CPPED1 CSNK2B CXCL11 CXCL12 CST3 CTSD CTLA4 DDOST DUSP6 DNAJC13 DOK2 DOCK2 DUSP4 EFNB1 DYNLL1 ELK1 ENPP2 FBXO9 FOXJ1 GBP6 FLI1 GFI1B GIMAP5 GOLPH3 GRAP2 HAMP GRAP HMGB2 IFNGR1 HP ICOS IF…	1833	785	13366
C2	HECKER_IFNB1_TARGETS	M3010	3.72e-05	3.05e-08	0.253769	20	ARG1 C1QC CMPK2 EGR2 IFI44 IFIT3 IRF7 ISG15 LY6E LGALS3BP MX1 OAS2 PARP12 PLSCR1 RSAD2 RTP4 SAMD9L TNFAIP6 XAF1 ZBP1	64	785	13366
GO	positive regulation of leukocyte activation	GO:0002696	6.47e-05	5.64e-08	0.110045	40	AIF1 ADAM8 ATAD5 BST1 CAV1 CD83 CD274 CD47 CD6 CD55 CTLA4 EFNB1 GIMAP5 GRAP2 HAMP IGF1 ICOS IGLL1 IL13 IL12A IGLC1 IL10 IL33 LGALS1 MAP3K8 MYB MYD88 NR4A3 PIK3R3 PNP PRKCZ PRKCQ RIPK2 SOCS1 SPN THBS1 TNFSF13 TNFRSF4 VAV1 XBP1	237	785	13366
C2	DER_IFN_ALPHA_RESPONSE_UP	M3652	7.03e-05	6.49e-08	0.274602	18	BTG1 CD164 IFI44 IFIT3 IRF1 ISG15 MX1 NMI OAS2 PLSCR1 PSMB9 PSMB8 PSMB10 RHOC SRSF2 SP110 TAP1 TRIM26	54	785	13366
GO	regulation of lymphocyte activation	GO:0051249	8.15e-05	7.94e-08	0.0905226	50	AIF1 ADAM8 ATAD5 BST1 CASP3 CAV1 CD83 CD274 CD47 CD6 CD55 CTLA4 EFNB1 FANCD2 FBXO7 FOXJ1 GIMAP5 GRAP2 IGF1 ICOS IGLL1 IKZF3 IL13 IL12A IGLC1 IL10 IRF1 LGALS1 MAP3K8 MNDA MYB MYD88 PGLYRP1 PGLYRP2 PIK3R3 PNP PRKCZ PRKCQ PRKAR1A RIPK2 SAMSN1 SDC4 SFTPD SOCS1 SPN TNFSF13 TNFRSF4 TWSG1 VAV1 XBP1	335	785	13366
GO	positive regulation of cell activation	GO:0050867	9.48e-05	9.82e-08	0.106591	41	AIF1 ADAM8 ATAD5 BST1 CAV1 CD83 CD274 CD47 CD6 CD55 CTLA4 EFNB1 GIMAP5 GRAP2 HAMP IGF1 ICOS IGLL1 IL13 IL12A IGLC1 IL10 IL33 LGALS1 MAP3K8 MYB MYD88 NR4A3 PIK3R3 PLD2 PNP PRKCZ PRKCQ RIPK2 SOCS1 SPN THBS1 TNFSF13 TNFRSF4 VAV1 XBP1	248	785	13366
GO	response to bacterium	GO:0009617	9.48e-05	1.02e-07	0.0818939	54	ACP5 ARG1 CASP3 CAV1 CD180 CD47 CD6 CCL20 COCH CMPK2 CXCL16 CXCL11 GBP6 GJB2 HAMP IGF1 HMGB2 HP IL10RA IGLL1 IL18BP IL13 IL12A IGLC1 IL10 ISG15 MUC5B MYD88 NR1H3 OPTN PGLYRP1 PDE4D PENK PGLYRP2 PTGS2 PTGER4 PRG2 RIPK2 SERPINB9 SFTPD SOCS1 SPN THBD TNIP3 TNFRSF9 TNFRSF18 TNFRSF11B TNFRSF4 TNFRSF8 TNFRSF10B TRIB1 UGT1A1 XBP1 WFDC12	384	785	13366
GO	regulation of immune response	GO:0050776	0.000168	1.97e-07	0.0584903	81	ACTG1 ADAM8 ATAD5 BMX C1QC CAV1 CALM1 CACNB3 CD180 CD200 CD300LF CD79B CD55 CMTM3 CLEC2D COCH CTLA4 DUSP6 DUSP4 ECM1 ELK1 FOXJ1 GIMAP5 GRAP2 GPX2 HMGB2 IFNGR1 IGLL1 IL13 IL12A IGLC1 IL10 IL33 IRF1 IRF7 MAP2K1 MAP2K6 MAP3K8 MNDA MUC20 MUL1 MUC5B MYB MUC1 MYD88 NR1H3 NR4A3 NMI PGLYRP1 PDE4D PGLYRP2 PIGR PLD2 PLSCR1 PSMA2 PSMA1 PRKCZ PSMB9 PSMB8 PRKCQ PSMB10 RIPK2 RSAD2 SAMSN1 S100A1 SERPINB9 SFTPD …	691	785	13366
GO	defense response to other organism	GO:0098542	0.000168	1.98e-07	0.089656	46	ACP5 ACKR3 ATP1B1 CCL20 CLDN7 COCH FABP1 FGFBP1 GBP6 HAMP HMGB2 IFNGR1 HP IFIT3 IL17RA IGLL1 IL10RB IL17RC IL12A IGLC1 IL10 IL33 ISG20 IRF1 IRF7 ISG15 KCNQ1 MX1 NCF1 MUC5B MYD88 NUP93 OAS2 OPTN PGLYRP1 PGLYRP2 PLSCR1 PRG2 RIPK2 RSAD2 SCN1A SERINC3 SFTPD SPN TMEM173 WFDC12	310	785	13366
GO	regulation of leukocyte cell-cell adhesion	GO:1903037	0.000198	2.43e-07	0.100631	40	AIF1 ADAM8 CASP3 CAV1 CD83 CD274 CD44 CD47 CD6 CD55 CXCL12 CTLA4 EFNB1 FANCD2 FOXJ1 GIMAP5 GRAP2 HAS2 IGF1 ICOS IL12A IL10 IRF1 KLF4 LGALS1 MAP3K8 MYB NR4A3 PNP PRKCZ PRKCQ PRKAR1A RIPK2 SDC4 SFTPD SOCS1 SPN TWSG1 VAV1 XBP1	251	785	13366
REACTOME	Immune System	R-HSA-168256	0.000202	2.59e-07	0.0379208	153	ACTG1 ADAM8 ASAH1 ARG1 ASB8 BIRC5 ATP6AP2 ATP6V1H ATP6V0C BRWD1 C1QC BST1 CASP3 CALM1 CD274 CD44 CD180 CD47 CD200 CDC20 CCL20 CD300LF CD79B CD55 CLEC2D CSTB CPPED1 CSNK2B CTSO CST3 CTSD CTLA4 DDOST DUSP6 DNAJC13 DOCK2 DUSP4 DUSP1 DYNLL1 DUSP2 ELK1 FGF1 FBXO7 FBXL12 FGFR3 FBXL5 FBXO9 FSCN1 GBP6 GRAP2 IFNGR1 HP ICOS IFIT3 IL10RA IL17RA IL18BP IL10RB IL17RC IL13 IL1RN IL18R1 IL12A IGLC1 IL10 IL33 IS…	1583	785	13366
GO	extracellular exosome	GO:0070062	0.000259	3.58e-07	0.0320138	201	A4GALT ACAT2 ACOT7 ACP5 ACTG1 AK1 ALDH1A3 ALDH3A2 ALDH1A1 ALDH16A1 AIF1L AGT ARF4 ASAH1 ARF6 AQP5 ARG1 AP4M1 ATP6AP2 BDH2 ATP6AP1 BGN BHLHB9 ATP6V1H BBOX1 ATP6V0C ATP1B1 C1QC BST1 CALM1 CBLC CD9 CD274 CD44 CD47 CDH11 CDHR2 CDHR5 CD79B CD55 CFAP20 CLIC1 CHMP6 CNFN COCH CLDN2 CRABP2 CSTB CPPED1 CSNK2B CRIM1 CP CXCL12 CST3 CTSD CPM DAB2 DDAH2 DDR2 CYS1 DPYSL2 DNAJC13 DOCK2 ECM1 DYNLRB2 DPP3 EFNB1 DY…	2215	785	13366
GO	regulation of defense response	GO:0031347	0.000315	4.75e-07	0.0575133	78	ACP5 ACKR3 ADAM8 AGT ATP6V1H ATP1B1 BST1 CAV1 CALM1 CD180 CD47 CD6 CD300LF CD55 CLDN7 COCH DUSP6 DOCK2 DUSP4 ELK1 FABP1 FANCD2 FGFBP1 GIMAP5 GPX2 HMGB2 IFNGR1 IL17RA IL17RC IL12A IL10 IL33 IRF1 IRF7 KCNQ1 KLF4 MAP2K1 MAP2K6 MAP3K8 MGLL METRNL MUC20 MUL1 MUC5B MUC1 MYD88 NR1H3 NMI NUP93 OPTN PGLYRP1 PENK PIK3CG PGLYRP2 PLSCR1 PTGS2 PSMA2 PSMA1 PSMB9 PSMB8 PTGER4 PSMB10 RIPK2 RSAD2 SCN1A SAA1 S100A…	671	785	13366
GO	extracellular vesicle	GO:1903561	0.000315	4.82e-07	0.0315248	201	A4GALT ACAT2 ACOT7 ACP5 ACTG1 AK1 ALDH1A3 ALDH3A2 ALDH1A1 ALDH16A1 AIF1L AGT ARF4 ASAH1 ARF6 AQP5 ARG1 AP4M1 ATP6AP2 BDH2 ATP6AP1 BGN BHLHB9 ATP6V1H BBOX1 ATP6V0C ATP1B1 C1QC BST1 CALM1 CBLC CD9 CD274 CD44 CD47 CDH11 CDHR2 CDHR5 CD79B CD55 CFAP20 CLIC1 CHMP6 CNFN COCH CLDN2 CRABP2 CSTB CPPED1 CSNK2B CRIM1 CP CXCL12 CST3 CTSD CPM DAB2 DDAH2 DDR2 CYS1 DPYSL2 DNAJC13 DOCK2 ECM1 DYNLRB2 DPP3 EFNB1 DY…	2227	785	13366
GO	extracellular organelle	GO:0043230	0.000315	4.85e-07	0.0314843	201	A4GALT ACAT2 ACOT7 ACP5 ACTG1 AK1 ALDH1A3 ALDH3A2 ALDH1A1 ALDH16A1 AIF1L AGT ARF4 ASAH1 ARF6 AQP5 ARG1 AP4M1 ATP6AP2 BDH2 ATP6AP1 BGN BHLHB9 ATP6V1H BBOX1 ATP6V0C ATP1B1 C1QC BST1 CALM1 CBLC CD9 CD274 CD44 CD47 CDH11 CDHR2 CDHR5 CD79B CD55 CFAP20 CLIC1 CHMP6 CNFN COCH CLDN2 CRABP2 CSTB CPPED1 CSNK2B CRIM1 CP CXCL12 CST3 CTSD CPM DAB2 DDAH2 DDR2 CYS1 DPYSL2 DNAJC13 DOCK2 ECM1 DYNLRB2 DPP3 EFNB1 DY…	2228	785	13366
C2	ENK_UV_RESPONSE_KERATINOCYTE_UP	M10791	0.000378	6e-07	0.0708143	57	ALAS1 ALDH3B2 AREG ATP6V0C BTG1 CCK CLK1 CHRNB1 CRABP2 CSNK2B CTSD DUSP14 DUSP1 ECM1 EFNB1 DXO EIF1 GADD45A GNB2 GTF2B IER2 ISG20 ISG15 KLK1 LY6E LY6G6C LGALS1 MAL MUC1 ODC1 OAZ1 PPP4C PLD2 PNP PMVK PTGS1 PSMB8 RBBP6 RND3 S100A11 SDC4 SGK1 SERPINB8 SMPD1 TACSTD2 TAF7 TALDO1 TAGLN2 TKTL1 TRAF4 TSC22D1 TRPV6 TRIB1 TSPAN1 UPK1B TUBB4B XBP1	440	785	13366
GO	positive regulation of immune response	GO:0050778	0.000393	6.45e-07	0.064821	64	ACTG1 ADAM8 ATAD5 BMX C1QC CAV1 CALM1 CACNB3 CD180 CD300LF CD79B CD55 CMTM3 COCH CTLA4 DUSP6 DUSP4 ELK1 GIMAP5 GRAP2 HMGB2 IGLL1 IL13 IL12A IGLC1 IL33 IRF7 MAP2K1 MAP2K6 MAP3K8 MNDA MUC20 MUC5B MYB MUC1 MYD88 NR1H3 NR4A3 PGLYRP1 PDE4D PGLYRP2 PLD2 PLSCR1 PSMA2 PSMA1 PRKCZ PSMB9 PSMB8 PRKCQ PSMB10 RIPK2 RSAD2 S100A1 SFTPD TAP1 TAP2 TNIP3 TNFSF13 TMEM173 TRIL TXK VAV1 XBP1 WAS	518	785	13366
C2	NAGASHIMA_NRG1_SIGNALING_UP	M11585	0.000437	7.39e-07	0.124813	29	AKIRIN1 AREG ARC CCNL1 DUSP4 DUSP1 DUSP2 EGR2 FBXL12 GADD45A ID3 IER2 IER5 ISG20 MCL1 MAP3K8 NR4A1 NR4A3 PLAUR SEMA3B SGK1 SERPINB8 SLCO4A1 SOCS1 TIPARP TNFRSF11B TNFRSF10B TRIB1 TUBB2A	158	785	13366
H	HALLMARK_IL2_STAT5_SIGNALING	M5947	0.000441	7.69e-07	0.11641	31	BMP2 CASP3 CD83 CD44 CD79B COCH CTLA4 ECM1 FAH IFNGR1 ICOS IL10RA IL13 IL18R1 IL10 MAP3K8 MUC1 NFKBIZ ODC1 PENK PLSCR1 PNP S100A1 SOCS1 TRAF1 TNFRSF9 TNFRSF18 TNFRSF4 TNFRSF8 TWSG1 XBP1	177	785	13366
GO	positive regulation of leukocyte cell-cell adhesion	GO:1903039	0.000515	9.24e-07	0.122519	29	AIF1 ADAM8 CAV1 CD83 CD274 CD44 CD47 CD6 CD55 CTLA4 EFNB1 GIMAP5 GRAP2 HAS2 IGF1 ICOS IL12A LGALS1 MAP3K8 MYB NR4A3 PNP PRKCZ PRKCQ RIPK2 SOCS1 SPN VAV1 XBP1	160	785	13366
C2	TAKEDA_TARGETS_OF_NUP98_HOXA9_FUSION_3D_UP	M6670	0.000515	9.51e-07	0.136758	26	ALDH1A1 ATP1B1 CAV1 CH25H CMPK2 IFI44 IFIT3 IRF7 ISG15 LY6E LGALS3BP MLLT3 NCOA7 MX1 OAS2 PARP12 PTGS2 PTGS1 PRSS23 RSAD2 SAMD9L S100A10 SDSL SP110 TXK XAF1	133	785	13366
GO	positive regulation of lymphocyte activation	GO:0051251	0.000584	1.11e-06	0.10406	35	AIF1 ADAM8 ATAD5 BST1 CAV1 CD83 CD274 CD47 CD6 CD55 CTLA4 EFNB1 GIMAP5 GRAP2 IGF1 ICOS IGLL1 IL13 IL12A IGLC1 LGALS1 MAP3K8 MYB MYD88 PIK3R3 PNP PRKCZ PRKCQ RIPK2 SOCS1 SPN TNFSF13 TNFRSF4 VAV1 XBP1	215	785	13366
C2	NUYTTEN_EZH2_TARGETS_UP	M4196	0.000639	1.24e-06	0.0479512	91	ABTB2 ADAM8 AGT ARL6IP1 ASIC1 AQP11 BACE2 ATP6AP2 ATP6AP1 BMF ATP1B1 CCDC117 CD83 CD44 CD47 CDH11 CDC42SE1 CCL20 CFLAR EGR2 ERRFI1 ENDOD1 FGF1 FGFBP1 GALNT1 GADD45A GRK5 GTF2B IFI44 KCTD10 ISG20 IRF1 KCNQ1 ITM2C KLF4 LMO2 MAEA MAP2K1 MAL MCL1 MGLL MAP3K13 MOB3C NCOA7 MX1 MYD88 NEK6 NEXN NR2F2 NMI PAPLN PARP12 OPTN PFKFB4 PLEKHA4 PLK2 PLSCR1 PTGS2 PSMB9 PSMB8 RBBP6 RIPK2 RHOC RND3 RTP4 SAA1 SAMD9L…	853	785	13366
C2	DODD_NASOPHARYNGEAL_CARCINOMA_UP	M19062	0.000654	1.31e-06	0.039095	126	A4GALT AK1 ALDH1A3 ALDH3A2 ALDH1A1 ALDH3B2 AQP5 ASIC1 BACE2 CCDC153 CBX7 CALM1 CCDC60 CD180 CEP112 CCNO CD79B CD55 CLDN8 CLDN7 CLDN23 CNFN CFAP43 CH25H CFAP44 CSTB CPPED1 CP DBP DDAH2 DEGS2 DNAH3 EFHC1 EFCAB1 DNAJB13 DUSP1 ECM1 DYNLRB2 EXPH5 ENTPD3 FAM174B FHDC1 FILIP1 FBLN7 GDPD5 FOXJ1 FUT2 GBP6 GABRP FMO2 HYDIN JDP2 KCNRG INPP5A KCNQ1 KATNB1 KRT23 LMO2 LRP10 LY6G6E LRRC18 LIPH MAL MGLL MEIG1 ME…	1288	785	13366
C2	RADAEVA_RESPONSE_TO_IFNA1_UP	M13763	0.000693	1.42e-06	0.282732	14	CASP3 CXCL11 E2F2 IFI44 IRF1 IRF7 ISG15 LGALS3BP MX1 PLSCR1 PRKCQ RSAD2 SOCS1 UBE2L6	41	785	13366
REACTOME	Cytokine Signaling in Immune system	R-HSA-1280215	0.00079	1.69e-06	0.057907	68	BIRC5 BRWD1 CASP3 CALM1 CD44 CCL20 DUSP6 DUSP4 DUSP1 DUSP2 FGF1 FGFR3 FSCN1 GBP6 IFNGR1 IFIT3 IL10RA IL17RA IL18BP IL10RB IL17RC IL13 IL1RN IL18R1 IL12A IL10 IL33 ISG20 IL25 IRF1 IRF7 ISG15 IL34 MAP2K1 MAP2K6 MCL1 MAP3K8 MX1 MUC1 MYD88 NUP93 OAS2 PIK3R3 PPP2R5C PTGS2 PSMA2 PSPN PSMA1 PSMB9 PSMB8 PSMB10 RIPK2 RSAD2 SAA1 SHC3 SOCS1 SPRED1 SQSTM1 TNFRSF9 TNFSF13 TNFRSF18 TNFRSF11B TNFRSF4 TNFRSF8 TR…	583	785	13366
C2	PICCALUGA_ANGIOIMMUNOBLASTIC_LYMPHOMA_DN	M4781	0.00079	1.7e-06	0.141269	24	AREG BTG1 CD6 CCNL1 CLK1 CSRNP1 DUSP4 DUSP2 EIF1 GADD45A IER5 JMJD1C KLF4 MCL1 MAP3K8 NR4A3 PDE4D PTGER4 RNF139 SARAF SUCO TIPARP TUBB2A YPEL5	120	785	13366
C2	PHONG_TNF_TARGETS_UP	M2496	0.000844	1.86e-06	0.226983	16	BMP2 BTG1 CD83 CD44 CCNL1 CCL20 DUSP1 EGR2 IER2 IER5 IRF1 MCL1 PLK2 SDC4 TNFRSF10B TNFAIP2	56	785	13366
GO	positive regulation of cell-cell adhesion	GO:0022409	0.00085	1.92e-06	0.107936	31	AIF1 ADAM8 CAV1 CD83 CD274 CD44 CD47 CD6 CD55 CTLA4 EFNB1 GIMAP5 GRAP2 HAS2 IGF1 ICOS IL12A IL10 LEF1 LGALS1 MAP3K8 MYB NR4A3 PNP PRKCZ PRKCQ RIPK2 SOCS1 SPN VAV1 XBP1	186	785	13366
GO	extracellular region part	GO:0044421	0.00105175	2.43e-06	0.0255943	255	A4GALT ACAT2 ACOT7 ABI3BP ACP5 ACTG1 AK1 ALDH1A3 ALDH3A2 ALDH1A1 ALDH16A1 AIF1L AGT ARF4 ASAH1 AREG ARF6 AQP5 ARG1 AP4M1 BGLAP ATP6AP2 BDH2 ATP6AP1 BMP2 BGN BHLHB9 ATP6V1H BBOX1 ATP6V0C ATP1B1 C1QC BST1 CALM1 CBLC CD9 CD274 CD44 CDCA8 CD47 CDH11 CDHR2 CDHR5 CCK CCL20 CD79B CD55 CFAP20 COL4A5 CLIC1 CHMP6 CNFN CMTM3 COCH CLDN2 CRABP2 CSTB CTHRC1 CXCL16 CPPED1 CSNK2B CTSO CRIM1 CXCL11 CP CXCL12 CST3…	3024	785	13366
GO	positive regulation of defense response	GO:0031349	0.00115596	2.73e-06	0.0724164	48	ADAM8 AGT CAV1 CALM1 CD180 CD47 CD6 CD300LF COCH DUSP6 DUSP4 ELK1 HMGB2 IL17RA IL17RC IL12A IL33 IRF7 MAP2K1 MAP2K6 MAP3K8 MUC20 MUC5B MUC1 MYD88 NR1H3 OPTN PGLYRP1 PENK PIK3CG PGLYRP2 PLSCR1 PTGS2 PSMA2 PSMA1 PSMB9 PSMB8 PTGER4 PSMB10 RIPK2 RSAD2 S100A1 SFTPD TNIP3 TMEM173 TRIL TXK VAV1	366	785	13366
C2	DER_IFN_BETA_RESPONSE_UP	M13453	0.0012866	3.1e-06	0.172976	19	BTG1 CD164 IFI44 IFIT3 IRF1 ISG15 MX1 NMI OAS2 PLAUR PLSCR1 PSMB9 PSMB8 PSMB10 RHOC SRSF2 SP110 TAP1 TRIM26	82	785	13366
C2	SENGUPTA_NASOPHARYNGEAL_CARCINOMA_DN	M12671	0.00186349	4.59e-06	0.0863669	37	ALDH3B2 BACE2 CCNO CD55 CLDN7 CLDN23 CFAP43 CSTB EFHC1 EFCAB1 DYNLRB2 FAM174B FOXJ1 FUT2 HYDIN KCNRG KATNB1 MGLL MORN2 MUC20 MUC1 PIGR PRSS23 RSPH1 SMIM5 SNTN SORBS2 SYNGR1 TCEA3 TMPRSS4 TTC21A TSPAN1 UPK1B TUBB4B TUBB2A VPS37B WFDC2	255	785	13366
GO	inflammatory response	GO:0006954	0.00194571	4.89e-06	0.0719507	46	AIF1 ADAM8 BMP2 CD180 CD6 CCL20 CXCL11 ECM1 HAMP HMGB2 HP IL10RB IL13 IL1RN IL10 IL25 IL34 MGLL MYD88 NFKBIZ NMI NUPR1 ORM1 ORM2 PIK3CG PLGRKT PLSCR1 PTGS2 PTGDR PTGS1 PRKCZ PRKCQ RIPK2 SAA2 SAA1 THBS1 TNIP3 TNFRSF9 TNFAIP6 TNFRSF18 TNFRSF11B TNFRSF4 TNFRSF8 TNFRSF10B TRIL UGT1A1	352	785	13366
GO	regulation of cell-cell adhesion	GO:0022407	0.00201168	5.16e-06	0.0756439	43	AIF1 ADAM8 CASP3 CAV1 CD83 CD274 CD44 CD47 CD6 CD55 CXCL12 CTLA4 EFNB1 FANCD2 FOXJ1 GIMAP5 GRAP2 HAS2 IGF1 ICOS IL1RN IL12A IL10 IRF1 KLF4 LEF1 LGALS1 MAP2K1 MAP3K8 MYB NR4A3 PNP PRKCZ PRKCQ PRKAR1A RIPK2 SDC4 SFTPD SOCS1 SPN TWSG1 VAV1 XBP1	320	785	13366
C2	FULCHER_INFLAMMATORY_RESPONSE_LECTIN_VS_LPS_DN	M4785	0.00215389	5.63e-06	0.0708464	46	AIF1 ALDH1A1 CCNL1 CHN2 CMPK2 CXCL11 CTSD CPM DDAH2 DUSP1 ENPP2 FAM20A GIMAP5 HAMP IFI44 IFIT3 IL10 ISG20 KCNQ1 KLF4 LY6E LGALS3BP MAP3K8 MNDA NCOA7 MX1 MYD88 NMI NUPR1 OAS2 PATL1 PARVG PTGER4 RSAD2 SEMA4A SAMD9L SGK1 SPN SORT1 SP110 TIPARP TMEM212 TNFAIP6 UBE2L6 XAF1 WTAP	355	785	13366
GO	positive regulation of T cell activation	GO:0050870	0.00217658	5.85e-06	0.115766	26	AIF1 ADAM8 CAV1 CD83 CD274 CD47 CD6 CD55 CTLA4 EFNB1 GIMAP5 GRAP2 IGF1 ICOS IL12A LGALS1 MAP3K8 MYB PNP PRKCZ PRKCQ RIPK2 SOCS1 SPN VAV1 XBP1	149	785	13366
GO	regulation of T cell activation	GO:0050863	0.00225721	6.32e-06	0.0902051	35	AIF1 ADAM8 CASP3 CAV1 CD83 CD274 CD47 CD6 CD55 CTLA4 EFNB1 FANCD2 FOXJ1 GIMAP5 GRAP2 IGF1 ICOS IL12A IL10 IRF1 LGALS1 MAP3K8 MYB PNP PRKCZ PRKCQ PRKAR1A RIPK2 SDC4 SFTPD SOCS1 SPN TWSG1 VAV1 XBP1	235	785	13366
C2	BOWIE_RESPONSE_TO_EXTRACELLULAR_MATRIX	M6162	0.00225721	6.4e-06	0.607936	8	IFNGR1 IFIT3 IRF1 ISG15 MX1 PSMB9 PSMB8 PSMB10	12	785	13366
C2	BOSCO_TH1_CYTOTOXIC_MODULE	M2527	0.00225721	6.48e-06	0.15966	19	BCL2L14 CERS4 CH25H CMPK2 CXCL11 CTLA4 ENPP2 FAM20A FUT2 GBP6 GIMAP5 HAMP IL10 ISG15 MYBL1 PRKCQ RTP4 SOCS1 TXK	87	785	13366
C2	HELLER_SILENCED_BY_METHYLATION_UP	M8776	0.00240998	7.04e-06	0.0943789	32	AURKA CCNB1 CDH11 CD200 CDC20 CCNG2 DDAH2 ENPP2 FSCN1 GPM6B IFI44 IFIT3 ISG20 ISG15 KLF4 MAP3K8 MX1 NCF1 MUC1 NR4A3 PTGER4 RGS13 SAMSN1 S100A6 SMARCA1 SOCS1 TKTL1 TNFRSF9 TNFAIP6 TNFRSF4 TNFAIP2 TSPAN15	209	785	13366
GO	response to cytokine	GO:0034097	0.00240998	7.2e-06	0.053685	67	ACKR4 ACP5 ACKR3 AIF1 ARG1 BGN CASP3 CD274 CD44 CCR10 CCL20 CD300LF CXCL16 CSNK2B CXCL11 CXCL12 DDOST GBP6 HAS2 HAMP IFNGR1 IFIT3 IL10RA IL17RA IL18BP IL10RB IL17RC IL13 IL18R1 ISG20 IRF1 IRF7 ISG15 LEF1 MCL1 MX1 MT3 MYD88 NMI OAS2 PPP4C PLSCR1 PTGS2 PSMA2 PSMA1 PSMB9 PSMB8 PTGER4 PSMB10 RIPK2 RSAD2 SOCS1 THBS1 TNFRSF9 TNFRSF19 TNFSF13 TNFRSF18 TNFRSF11B TNFRSF4 TNFRSF8 TMEM173 TNFRSF10B TRIM32 T…	596	785	13366
GO	regulation of cytokine production	GO:0001817	0.00240998	7.29e-06	0.0592813	57	ACP5 ADAM8 AGT ATP6AP2 CD83 CD274 CD6 CCL20 CIDEA ERRFI1 FOXJ1 GIMAP5 HMGB2 IL17RA IL17RC IL13 IL18R1 IL12A IL10 IL33 IRF1 IRF7 ISG15 KLF4 LEF1 MUL1 MYB MYD88 NR4A3 NMI ORM1 PGLYRP1 PDE4D PGLYRP2 PTGS2 PRKCZ PTGER4 PRKCQ PRG2 RIPK2 RSAD2 SAA1 SFTPD SOCS1 SPN THBS1 TNFRSF9 TNFRSF8 TMEM173 TRIL TRIM32 UBE2L6 TWSG1 UBASH3A TXK XBP1 ZBP1	483	785	13366
GO	regulation of lymphocyte proliferation	GO:0050670	0.00243037	7.48e-06	0.108971	27	AIF1 ATAD5 BST1 CASP3 CD274 CD6 CD55 CTLA4 EFNB1 FOXJ1 IGF1 IKZF3 IL13 IL12A IL10 IRF1 MNDA MYD88 PNP PRKCQ PRKAR1A RIPK2 SDC4 SFTPD SPN TNFRSF4 TWSG1	161	785	13366
GO	extracellular region	GO:0005576	0.00274818	8.6e-06	0.0229492	280	A4GALT ACAT2 ACOT7 ABI3BP ACP5 ACTG1 AK1 ALDH1A3 ALDH3A2 ALDH1A1 ALDH16A1 AIF1L AGT ARF4 ASAH1 AREG ARF6 AQP5 ASGR1 ARG1 AP4M1 BGLAP ATP6AP2 BDH2 ATP6AP1 BMP2 BGN BHLHB9 ATP6V1H BBOX1 ATP6V0C ATP1B1 C1QC BST1 CALM1 CBLC CD9 CD274 CD44 CDCA8 CD47 CDH11 CDHR2 CDHR5 CD6 CCK CD164 CCL20 CD79B CD55 CFAP20 COL4A5 CLIC1 CHMP6 CNFN CMTM3 COCH CLDN2 CRABP2 CSTB CTHRC1 CXCL16 CPPED1 CSNK2B CTSO CRIM1 CXCL1…	3428	785	13366
C2	GRUETZMANN_PANCREATIC_CANCER_UP	M15193	0.00310094	9.86e-06	0.0748194	41	ACOT7 ALAS1 ARL6IP1 AREG ATP6AP1 BST1 CAV1 CD9 CD47 CCNG2 CD55 CFLAR CLIC1 CRABP2 CSTB DUSP6 DOCK2 ECM1 GADD45A FLAD1 HMGB2 IL1RN ISG20 KLF4 LMO4 MGP MSMO1 NBL1 NCBP2 NUP93 PLAUR PNP PTGS2 PTGS1 RHOG S100A10 S100A11 TAP1 TNFAIP6 TSC22D1 YWHAH	307	785	13366
C2	TAKEDA_TARGETS_OF_NUP98_HOXA9_FUSION_10D_UP	M13479	0.00320196	1.04e-05	0.113683	25	ALDH1A1 ATP10A CAV1 CMPK2 DUSP4 IFI44 IFIT3 IGLL1 IRF7 ISG15 LY6E LGALS3BP MX1 NEXN OAS2 PLD4 PTGS2 RSAD2 RTP4 SAMD9L SP110 THBS1 TMEM45A TNFAIP6 XAF1	145	785	13366
C2	LEI_MYB_TARGETS	M863	0.00320196	1.05e-05	0.0789501	38	ALAS1 ADGRG6 ASAH1 ARF6 AURKA BTG1 CAV1 CFLAR CLDN7 CRABP2 CRIM1 CTSD DAB2 FADS2 FGFBP1 IL1RN ISG20 ISG15 LDHB KRT19 LY6E LY6G6C LGALS3BP MCL1 MUC1 NUPR1 PCNA PLK2 PNP PTTG1IP PRSS23 SAA1 S100A10 SETD3 TNFAIP6 TPM1 TUBB2A XBP1	276	785	13366
C2	ZHANG_RESPONSE_TO_IKK_INHIBITOR_AND_TNF_UP	M19826	0.00395233	1.32e-05	0.0997388	29	ABTB2 BMP2 BTG1 CD83 CCL20 CCNG2 CMPK2 CXCL16 CXCL11 IFNGR1 IFIT3 IL1RN ISG20 IRF1 NCOA7 NFKBIZ PLAUR RIPK2 SDC4 SGK1 SERPINB9 SQSTM1 TAP1 TRAF1 TNFRSF9 TNFAIP6 TNFRSF10B TNFAIP2 TUBB2A	183	785	13366
GO	regulation of innate immune response	GO:0045088	0.00440615	1.51e-05	0.0673193	45	ADAM8 CAV1 CALM1 CD180 CD300LF COCH DUSP6 DUSP4 ELK1 GIMAP5 HMGB2 IFNGR1 IL12A IRF1 IRF7 MAP2K1 MAP2K6 MAP3K8 MUC20 MUL1 MUC5B MUC1 MYD88 NR1H3 NMI PGLYRP1 PGLYRP2 PLSCR1 PSMA2 PSMA1 PSMB9 PSMB8 PSMB10 RIPK2 RSAD2 S100A1 SERPINB9 SFTPD SOCS1 TAP1 TNIP3 TMEM173 TRIL TXK VAV1	357	785	13366
C2	HINATA_NFKB_TARGETS_KERATINOCYTE_UP	M11951	0.00488955	1.7e-05	0.162048	17	BMP2 CD9 CD83 CCL20 CFLAR GADD45A IL1RN IRF1 MT3 RARRES1 RND3 SAA1 TAP1 TRAF1 TNFAIP6 TNFAIP2 WFDC2	77	785	13366
C2	GEISS_RESPONSE_TO_DSRNA_UP	M3911	0.00500964	1.77e-05	0.285019	11	CD44 CFLAR HMGB2 IRF1 KLF4 NMI PLAUR TAP1 TRAF1 TNFAIP6 TNFAIP2	32	785	13366
GO	defense response to bacterium	GO:0042742	0.00513302	1.84e-05	0.121597	22	ACP5 CCL20 COCH GBP6 HAMP HMGB2 HP IGLL1 IL12A IGLC1 IL10 ISG15 MUC5B MYD88 OPTN PGLYRP1 PGLYRP2 PRG2 RIPK2 SFTPD SPN WFDC12	122	785	13366
C2	MOSERLE_IFNA_RESPONSE	M3218	0.00515329	1.88e-05	0.391269	9	CD274 CMPK2 IFI44 IFIT3 MX1 OAS2 RSAD2 RTP4 SAMD9L	20	785	13366
GO	response to external stimulus	GO:0009605	0.00568614	2.11e-05	0.027895	171	ACKR4 ACP5 ACKR3 ACTG1 AIF1 ALDH1A3 ADAM8 AGT ASGR1 ARG1 BGLAP BCL2L11 ATP8A2 ATP1B1 CASP3 CAV1 CALM1 CACNA1A CACNB3 CCR10 CD180 CCNB1 CD47 CDKN2B CD6 CCK CCL20 COL4A5 CLDN7 CMTM3 COCH CH25H CMPK2 CXCL16 CSNK2B CTNNA2 CXCL11 CP CXCL12 CST3 CTSD DUSP6 DPYSL2 DOK2 DOCK2 EFNB1 DYNLL1 EPHA4 EGR2 FABP1 ENPP2 FGF1 FBXO7 FGFR3 FGFBP1 FOXD3 GBP6 GADD45A GLRB GJB2 GPC5 HAMP HAT1 IGF1 HMGB2 IFNGR1 IFI44 HP…	1974	785	13366
C2	HOSHIDA_LIVER_CANCER_SUBCLASS_S1	M5311	0.00568614	2.13e-05	0.0931014	29	ACP5 AIF1 ADAM8 ASAH1 ATP6AP1 CD47 CDH11 CDC20 CRABP2 DAB2 DDR2 DPYSL2 EFNB1 ID3 IGLL1 IRF1 LDHB LGALS1 LGALS3BP LMO4 MGP NBL1 OAZ1 PPP4C PLAUR PLD3 PNP S100A10 S100A11	191	785	13366
REACTOME	Innate Immune System	R-HSA-168249	0.00568614	2.16e-05	0.0393081	95	ACTG1 ADAM8 ASAH1 ARG1 ATP6AP2 ATP6V1H ATP6V0C C1QC BST1 CALM1 CD44 CD180 CD47 CD55 CSTB CPPED1 CSNK2B CST3 CTSD DDOST DUSP6 DNAJC13 DOCK2 DUSP4 DUSP1 DYNLL1 DUSP2 ELK1 FGF1 FGFR3 GRAP2 HP ICOS IGLC1 IRF1 IRF7 ISG15 MANBA MAP2K1 MAP2K6 MAP3K8 MDM2 MOSPD2 MNDA MUC20 NCF1 MUC5B MUC1 MYD88 NR4A1 ORM1 ORM2 OSTF1 PGLYRP1 PGLYRP2 PIK3R3 PIGR PLAUR PLD2 PLD3 PLD4 PPP2R5C PNP PSMA2 PSPN PSMA1 PSMB9 PSMB8…	969	785	13366
C2	SMID_BREAST_CANCER_LUMINAL_B_DN	M17572	0.00610497	2.36e-05	0.0602009	49	ACADL ALDH1A3 ALDH1A1 ADGRG6 BACE2 BBOX1 CAV1 CCL20 CD79B CLDN8 CH25H CXCL11 CXCL12 DOCK2 ENPP2 FBLN5 FHOD3 FSCN1 GABRP FMO2 GIMAP5 GPM6B IGF1 ICOS IL33 ISG20 ITM2C LDHB KRT23 LBR LMO4 NUP93 PAPSS2 PAMR1 PTGS2 PRRX2 PTGER4 PSAT1 RARRES1 RND3 S100A1 SLC34A2 SLC43A3 SYNGR1 TAP1 TMEM45A TNFRSF11B TNFRSF4 WTAP	412	785	13366
GO	activation of immune response	GO:0002253	0.00610497	2.38e-05	0.0639356	46	ACTG1 ADAM8 BMX C1QC CALM1 CACNB3 CD180 CD300LF CD79B CD55 CTLA4 DUSP6 DUSP4 ELK1 GRAP2 IGLL1 IGLC1 IRF7 MAP2K1 MAP2K6 MAP3K8 MNDA MUC20 MUC5B MUC1 MYD88 NR4A3 PGLYRP1 PDE4D PGLYRP2 PLD2 PSMA2 PSMA1 PSMB9 PSMB8 PRKCQ PSMB10 RIPK2 S100A1 SFTPD TNIP3 TMEM173 TRIL TXK VAV1 WAS	375	785	13366
GO	cellular response to cytokine stimulus	GO:0071345	0.00610808	2.41e-05	0.054589	57	ACKR4 ACKR3 AIF1 ARG1 BGN CD44 CCR10 CCL20 CD300LF CSNK2B CXCL11 CXCL12 GBP6 HAS2 HAMP IFNGR1 IFIT3 IL10RA IL17RA IL18BP IL10RB IL17RC IL13 IL18R1 ISG20 IRF1 IRF7 ISG15 LEF1 MX1 MT3 MYD88 NMI OAS2 PPP4C PSMA2 PSMA1 PSMB9 PSMB8 PTGER4 PSMB10 RSAD2 SOCS1 THBS1 TNFRSF9 TNFRSF19 TNFSF13 TNFRSF18 TNFRSF11B TNFRSF4 TNFRSF8 TMEM173 TNFRSF10B TRIM26 TUBA1B XAF1 XBP1	503	785	13366
C2	BENNETT_SYSTEMIC_LUPUS_ERYTHEMATOSUS	M12175	0.00636692	2.55e-05	0.36984	9	IFIT3 IRF7 LY6E LGALS3BP MX1 OAS2 PLSCR1 TAP1 XAF1	21	785	13366
GO	regulation of mononuclear cell proliferation	GO:0032944	0.00638928	2.62e-05	0.101032	27	AIF1 ATAD5 BST1 CASP3 CD274 CD6 CD55 CTLA4 EFNB1 FOXJ1 IGF1 IKZF3 IL13 IL12A IL10 IRF1 MNDA MYD88 PNP PRKCQ PRKAR1A RIPK2 SDC4 SFTPD SPN TNFRSF4 TWSG1	169	785	13366
GO	cytokine-mediated signaling pathway	GO:0019221	0.00638928	2.63e-05	0.0673686	43	ACKR4 ACKR3 BGN CD44 CCR10 CCL20 CD300LF CSNK2B CXCL11 CXCL12 IFNGR1 IFIT3 IL10RA IL17RA IL10RB IL17RC IL18R1 ISG20 IRF1 IRF7 ISG15 MX1 MT3 MYD88 NMI OAS2 PSMA2 PSMA1 PSMB9 PSMB8 PSMB10 RSAD2 SOCS1 TNFRSF9 TNFRSF19 TNFSF13 TNFRSF18 TNFRSF11B TNFRSF4 TNFRSF8 TNFRSF10B TRIM26 XAF1	341	785	13366
C2	LINDSTEDT_DENDRITIC_CELL_MATURATION_B	M12480	0.00638928	2.67e-05	0.212102	13	BTG1 CD83 CFLAR DUSP4 GADD45A NR4A3 OPTN SDC4 SIAH2 TAP1 TRAF1 TNFRSF9 TNFAIP2	48	785	13366
C2	CHICAS_RB1_TARGETS_CONFLUENT	M2129	0.00638928	2.69e-05	0.0562364	53	ACOT7 ABI3BP AK1 ALDH1A3 ADGRG6 BACE2 BGN CAV1 CD9 CD44 CD200 CTHRC1 CXCL12 CPM DAB2 ECM1 EPHA4 ERRFI1 FHOD3 GSTM1 JDP2 LY6E LMOD1 NR2F2 NMI NXN NUPR1 OPTN PDLIM1 PIK3R3 PSMB9 PRIM1 PSAT1 PRSS23 RARRES1 RGS10 SAMD9L S100A10 S100A6 SDC4 SKA2 SMPD1 SYT1 THBS1 TCEA3 TNFRSF19 TMEM176A TPM1 TUBB4B TUBA1B TUBA1C TUBB2A XAF1	461	785	13366
C2	SESTO_RESPONSE_TO_UV_C0	M459	0.00644528	2.77e-05	0.135146	19	ARL6IP1 ATP6V0C DAZAP2 DYNLL1 GTF2B IL1RN ISCU NCBP2 PCNA PNP SAA1 SQSTM1 TACSTD2 TAF7 TAP1 TRAF4 TRIM26 WTAP YWHAH	98	785	13366
C2	ZHU_CMV_8_HR_UP	M4710	0.00644528	2.82e-05	0.264798	11	ALAS1 CD55 GTF2B ISG15 MLLT3 MX1 NR4A1 NR4A3 PTGS2 PSMB8 TRIM26	34	785	13366
C2	DIRMEIER_LMP1_RESPONSE_EARLY	M13941	0.00644528	2.84e-05	0.191269	14	ACKR3 CD83 DUSP2 EGR2 EIF1 IER2 IRF7 INSIG1 MCL1 NFKBIZ PIK3CG SIAH2 TRAF1 TRAF4	56	785	13366
C2	DER_IFN_GAMMA_RESPONSE_UP	M15615	0.00644528	2.84e-05	0.191269	14	BTG1 IFIT3 IRF1 ISG15 NMI PLSCR1 PSMB9 PSMB8 PSMB10 RHOC SRSF2 SP110 TAP1 TRIM26	56	785	13366
C2	BOWIE_RESPONSE_TO_TAMOXIFEN	M3283	0.00687994	3.07e-05	0.577633	7	IFNGR1 IFIT3 IRF1 IRF7 ISG15 MX1 OAS2	11	785	13366
GO	response to lipopolysaccharide	GO:0032496	0.00728248	3.32e-05	0.0743624	37	ACP5 ARG1 CASP3 CD180 CD6 CCL20 CMPK2 CXCL16 CXCL11 GJB2 HAMP IGF1 HMGB2 IL10RA IL18BP IL13 IL12A IL10 MYD88 NR1H3 PDE4D PENK PTGS2 PTGER4 RIPK2 SOCS1 THBD TNIP3 TNFRSF9 TNFRSF18 TNFRSF11B TNFRSF4 TNFRSF8 TNFRSF10B TRIB1 UGT1A1 XBP1	278	785	13366
GO	immune effector process	GO:0002252	0.00728248	3.32e-05	0.0449621	73	ACTG1 ADAM8 ASAH1 ARG1 ATP6AP2 ATP6V0C C1QC BST1 CD44 CD180 CD47 CD55 CSTB CPPED1 CSNK2B CST3 CTSD DDOST DNAJC13 DOCK2 DYNLL1 IFNGR1 HP IFIT3 IGLL1 IL10RB IL18R1 IGLC1 IL33 ISG20 IRF1 IRF7 ISG15 LEF1 LGALS1 MANBA MOSPD2 MNDA MX1 NCF1 MYD88 NR4A3 OAS2 ORM1 ORM2 OSTF1 PGLYRP1 PIK3CG PIGR PLAUR PLD2 PLSCR1 PNP PSMA2 PTGER4 PRG2 RAB3D RHOG RSAD2 SEMA4A S100A11 SERINC3 SERPINB9 SNAP29 SYNGR1 TMBIM1 TN…	704	785	13366
GO	regulation of leukocyte proliferation	GO:0070663	0.0078806	3.69e-05	0.094678	27	AIF1 ATAD5 BST1 CASP3 CD274 CD6 CD55 CTLA4 EFNB1 FOXJ1 IGF1 IKZF3 IL13 IL12A IL10 IRF1 MNDA MYD88 PNP PRKCQ PRKAR1A RIPK2 SDC4 SFTPD SPN TNFRSF4 TWSG1	176	785	13366
GO	regulation of response to stress	GO:0080134	0.0078806	3.72e-05	0.032178	122	ACP5 ACKR3 ADAM8 AGT BMP2 BCL2L11 ATP6V1H ATP6V0C ATP1B1 BST1 CASP3 CAV1 CALM1 CD44 CD180 CD47 CD6 CD300LF CD55 CLDN7 COCH CXCL12 DAB2 DUSP6 EDEM1 DOCK2 DUSP4 EPHA4 ELK1 ERRFI1 FABP1 FANCD2 FIGNL1 FBXO7 FBLN5 FGFBP1 GADD45A GIMAP5 HAMP GPX2 HMGB2 IFNGR1 HP IER5 IL17RA IL17RC IL1RN IL12A IL10 IL33 IRF1 IRF7 KCNQ1 KLF4 MAP2K1 MAP2K6 MCL1 MAP3K8 MGLL MARVELD3 METRNL MDM2 MUC20 MUL1 MT3 NCF1 MUC5B MU…	1342	785	13366
GO	positive regulation of response to stimulus	GO:0048584	0.00811	3.91e-05	0.027596	161	ACKR3 ACTG1 AIF1 ADAM8 AGT ATAD5 ARC ATP6AP2 BMX ATP6AP1 BMP2 BMF BCL2L11 BIK BCL2L14 ATP6V0C ATP1B1 C1QC CAV1 CALM1 CACNB3 CD44 CD180 CD47 CDKN2B CD6 CCL20 CD300LF CD79B CD55 CFAP20 CFLAR CHN2 CMTM3 COCH CSNK2B CXCL11 CXCL12 CTLA4 DAB2 DUSP6 EDEM1 DUSP4 ECM1 DYNLL1 EPHA4 ELK1 FABP1 ENHO FGF1 FGFR3 FGFBP1 GADD45A GIMAP5 GOLPH3 GRAP2 GRAP HAP1 IGF1 HMGB2 IER5 IL17RA IGLL1 IL17RC IL13 IL1RN IL18R1 …	1865	785	13366
C2	BOSCO_INTERFERON_INDUCED_ANTIVIRAL_MODULE	M2532	0.00811432	3.95e-05	0.182648	14	CD274 IFI44 IFIT3 IRF7 NCOA7 MX1 OAS2 PARP12 RSAD2 SAMD9L TNIP3 TMEM176A XAF1 ZBP1	58	785	13366
C2	TAKEDA_TARGETS_OF_NUP98_HOXA9_FUSION_8D_UP	M17275	0.00836802	4.12e-05	0.116269	21	ALDH1A1 ENPP2 IFI44 IFIT3 IGLL1 IRF7 ISG15 LY6E LGALS3BP MX1 OAS2 PLD4 PTGS2 PRSS23 RSAD2 SDSL THBS1 TNFAIP6 TSC22D1 TUBB2A XAF1	120	785	13366
GO	immune response-regulating signaling pathway	GO:0002764	0.00854636	4.25e-05	0.0634911	44	ACTG1 ADAM8 BMX CALM1 CACNB3 CD180 CD300LF CD79B CTLA4 DUSP6 DUSP4 ELK1 GRAP2 IGLL1 IGLC1 IRF7 MAP2K1 MAP2K6 MAP3K8 MNDA MUC20 MUC5B MUC1 MYD88 NR4A3 PGLYRP1 PDE4D PGLYRP2 PIGR PLD2 PSMA2 PSMA1 PSMB9 PSMB8 PRKCQ PSMB10 RIPK2 S100A1 SFTPD TNIP3 TRIL TXK VAV1 WAS	360	785	13366
GO	response to molecule of bacterial origin	GO:0002237	0.00895341	4.5e-05	0.0706395	37	ACP5 ARG1 CASP3 CD180 CD6 CCL20 CMPK2 CXCL16 CXCL11 GJB2 HAMP IGF1 HMGB2 IL10RA IL18BP IL13 IL12A IL10 MYD88 NR1H3 PDE4D PENK PTGS2 PTGER4 RIPK2 SOCS1 THBD TNIP3 TNFRSF9 TNFRSF18 TNFRSF11B TNFRSF4 TNFRSF8 TNFRSF10B TRIB1 UGT1A1 XBP1	286	785	13366
C2	NAGASHIMA_EGF_SIGNALING_UP	M16311	0.00898103	4.56e-05	0.196171	13	AREG ARC DUSP1 DUSP2 EGR2 ID3 IER2 MCL1 NR4A1 NR4A3 TIPARP TNFRSF11B TRIB1	51	785	13366
GO	positive regulation of innate immune response	GO:0045089	0.00914231	4.71e-05	0.0701888	37	ADAM8 CAV1 CALM1 CD180 CD300LF COCH DUSP6 DUSP4 ELK1 HMGB2 IL12A IRF7 MAP2K1 MAP2K6 MAP3K8 MUC20 MUC5B MUC1 MYD88 NR1H3 PGLYRP1 PGLYRP2 PLSCR1 PSMA2 PSMA1 PSMB9 PSMB8 PSMB10 RIPK2 RSAD2 S100A1 SFTPD TNIP3 TMEM173 TRIL TXK VAV1	287	785	13366
GO	immune response-activating signal transduction	GO:0002757	0.00914231	4.73e-05	0.0637179	42	ACTG1 ADAM8 CALM1 CACNB3 CD180 CD300LF CD79B CTLA4 DUSP6 DUSP4 ELK1 GRAP2 IGLL1 IGLC1 IRF7 MAP2K1 MAP2K6 MAP3K8 MNDA MUC20 MUC5B MUC1 MYD88 NR4A3 PGLYRP1 PDE4D PGLYRP2 PLD2 PSMA2 PSMA1 PSMB9 PSMB8 PRKCQ PSMB10 RIPK2 S100A1 SFTPD TNIP3 TRIL TXK VAV1 WAS	343	785	13366
C2	ZHU_CMV_ALL_UP	M19630	0.0105002	5.6e-05	0.123961	19	ALAS1 CD55 GTF2B IRF1 ISG15 MLLT3 MX1 NR4A1 NR4A3 NUP93 OAS2 PENK PNP PTGS2 PSMA2 PSMB8 TAP1 TRIM26 TUBB2A	104	785	13366
C2	WALLACE_PROSTATE_CANCER_RACE_UP	M10319	0.0110258	5.94e-05	0.0869975	29	CD83 CXCL11 CPM DUSP2 FLI1 IFI44 IFIT3 IL10RA ISG20 IRF1 ISG15 MYBL1 MX1 MYB NR4A3 OAS2 PARP12 OPTN PSMB9 PSMB8 RSAD2 SAMSN1 SERPINB9 SOCS1 TAP1 TAP2 THBD UBE2L6 XAF1	199	785	13366
C2	HUPER_BREAST_BASAL_VS_LUMINAL_DN	M5505	0.0111842	6.1e-05	0.207936	12	BACE2 BIK CLDN7 GABRP KRT19 METRN NR2F2 PSMB9 PSMB8 SEMA3B TNFAIP2 WFDC2	45	785	13366
C2	TONKS_TARGETS_OF_RUNX1_RUNX1T1_FUSION_HSC_UP	M3804	0.0111842	6.14e-05	0.0985016	25	ALDH1A1 CD200 CCNG2 COCH CH25H DAB2 DDAH2 DGKE DUSP6 ECM1 ENC1 EGR2 IRF7 NTRK3 OPTN PRKAR1A PRSS23 RGS13 RHOC RRAS SAMSN1 SERPINB9 SMARCA1 SORT1 UBL3	159	785	13366
GO	vesicle	GO:0031982	0.0113783	6.3e-05	0.0205087	271	A4GALT ACKR4 ACAT2 ACOT7 ACP5 ACKR3 ACTG1 AK1 ALDH1A3 ALDH3A2 ALDH1A1 ALDH16A1 ADAM8 AIF1L AGT ARF4 ASAH1 AREG ARC ARF6 AQP5 ARG1 AP4M1 BGLAP BACE2 ATP6AP2 BDH2 ATP6AP1 BMF BGN BHLHB9 ATP6V1H BBOX1 ATP8A2 ATP6V0C ATP1B1 C1QC BST1 CAV1 CALM1 CBLC CD9 CD274 CD44 CD47 CDH11 CDHR2 CDHR5 CDK2 CD164 CD79B CD55 CFAP20 CLCN3 CLIC1 CHMP6 CNFN COCH CLDN2 CRABP2 CSTB CPPED1 CSNK2B CRIM1 CP CXCL12 CST3 CTSD …	3420	785	13366
GO	type I interferon signaling pathway	GO:0060337	0.0115435	6.57e-05	0.230743	11	IFIT3 ISG20 IRF1 IRF7 ISG15 MX1 MYD88 OAS2 PSMB8 RSAD2 XAF1	38	785	13366
GO	regulation of T cell proliferation	GO:0042129	0.0115851	6.65e-05	0.115182	20	AIF1 CASP3 CD274 CD6 CD55 CTLA4 EFNB1 FOXJ1 IGF1 IL12A IL10 IRF1 PNP PRKCQ PRKAR1A RIPK2 SDC4 SFTPD SPN TWSG1	115	785	13366
C2	DELYS_THYROID_CANCER_UP	M3645	0.0119352	6.98e-05	0.0590699	45	ACOT7 ALDH1A3 AREG CD44 CD55 CLDN7 CRABP2 CTSD DUSP6 DUSP4 ECM1 EPHA4 ENC1 ENDOD1 ETV5 FGF1 GLRB HAS2 HP IL10RA IL1RN LY6E LGALS1 MNDA MSMO1 MUC1 ODC1 PDLIM1 PPP4C PLK3 PLD3 PNP PRSS23 RRAS S100A10 S100A11 S100A1 SDC4 TACSTD2 TK1 THBS1 TIPARP TNFSF13 TNFAIP6 TNFRSF10B	382	785	13366
GO	innate immune response	GO:0045087	0.0124811	7.36e-05	0.0584564	45	AIF1 BMX C1QC CD44 CD180 CD6 CCL20 CD55 CXCL16 FBXO9 GBP6 GRAP2 GRAP HMGB2 IFNGR1 IFIT3 IGLL1 IGLC1 ISG20 IRF1 IRF7 ISG15 IL34 MATK MX1 NCF1 MYD88 NMI OAS2 PGLYRP1 PIK3CG PGLYRP2 PSMB8 RIPK2 RSAD2 SAA1 SERINC3 SFTPD TMEM173 TRIL TRIM32 TRIM26 TUBB4B XAF1 ZBP1	384	785	13366
C2	SEITZ_NEOPLASTIC_TRANSFORMATION_BY_8P_DELETION_UP	M7284	0.0126403	7.52e-05	0.18201	13	ALDH1A3 CH25H CXCL11 HS3ST1 IFI44 IFIT3 ISG20 ISG15 KLF4 MX1 OAS2 PNP PTGER4	54	785	13366
C2	EINAV_INTERFERON_SIGNATURE_IN_CANCER	M5091	0.0132049	7.92e-05	0.362322	8	IFI44 IFIT3 ISG15 LY6E MX1 OAS2 SP110 UBE2L6	19	785	13366
C2	LIANG_SILENCED_BY_METHYLATION_2	M18085	0.0134729	8.22e-05	0.253769	10	AREG CCL20 IFI44 IFIT3 IRF7 MX1 OAS2 PTGS2 THBD XAF1	32	785	13366
GO	regulation of cell adhesion	GO:0030155	0.0134729	8.22e-05	0.0475752	59	ABI3BP ACP5 AIF1 ADAM8 BMP2 BST1 CASP3 CAV1 CD83 CD274 CD44 CD47 CD6 CD164 CD55 CLDN7 CXCL12 CTLA4 EFNB1 FOXJ1 GIMAP5 GPM6B GRAP2 HAS2 IGF1 ICOS IL1RN IL12A IL10 IRF1 KLF4 LEF1 LGALS1 MAP2K1 MAP3K8 MYB MUC1 NR4A3 PIK3CG PNP PRKCZ PTGER4 PRKCQ PRKAR1A RIPK2 RND1 SAA1 S100A10 SDC4 SFTPD SOCS1 SPN TACSTD2 THBS1 TNFRSF18 TPM1 TWSG1 VAV1 XBP1	555	785	13366
KEGG	Cytokine-cytokine receptor interaction	ko04060	0.0138998	8.55e-05	0.0881615	26	ACKR3 BMP2 CCR10 CCL20 CXCL16 CXCL11 CXCL12 IFNGR1 IL10RA IL17RA IL10RB IL17RC IL13 IL18R1 IL12A IL10 IL25 PDGFC TNFRSF9 TNFRSF19 TNFSF13 TNFRSF18 TNFRSF11B TNFRSF4 TNFRSF8 TNFRSF10B	177	785	13366
C2	KOKKINAKIS_METHIONINE_DEPRIVATION_96HR_DN	M170	0.0145977	9.13e-05	0.149602	15	BIRC5 CALM1 CCNB1 CDKN2B CCNB2 CDK2 CTPS2 IRF7 LEF1 NOXA1 PNP PMVK RRM1 RTP4 TK1	72	785	13366
C2	UROSEVIC_RESPONSE_TO_IMIQUIMOD	M4857	0.015225	9.66e-05	0.441269	7	CXCL11 ISG20 IRF7 ISG15 MX1 OAS2 RSAD2	14	785	13366
GO	response to type I interferon	GO:0034340	0.015225	9.68e-05	0.216269	11	IFIT3 ISG20 IRF1 IRF7 ISG15 MX1 MYD88 OAS2 PSMB8 RSAD2 XAF1	40	785	13366
GO	positive regulation of cell adhesion	GO:0045785	0.0152745	9.79e-05	0.0646866	39	ABI3BP AIF1 ADAM8 CAV1 CD83 CD274 CD44 CD47 CD6 CD55 CXCL12 CTLA4 EFNB1 GIMAP5 GRAP2 HAS2 IGF1 ICOS IL12A IL10 LEF1 LGALS1 MAP3K8 MYB NR4A3 PNP PRKCZ PTGER4 PRKCQ RIPK2 SAA1 S100A10 SDC4 SOCS1 SPN TNFRSF18 TPM1 VAV1 XBP1	316	785	13366
REACTOME	Interferon alpha/beta signaling	R-HSA-909733	0.017917	0.000117	0.209562	11	IFIT3 ISG20 IRF1 IRF7 ISG15 MX1 OAS2 PSMB8 RSAD2 SOCS1 XAF1	41	785	13366
C2	DANG_REGULATED_BY_MYC_DN	M2310	0.017917	0.000117	0.0774191	29	ACP5 ARF4 CASP3 CAV1 CD47 CDKN2B CCNG2 CSTB DUSP6 DUSP1 ERRFI1 FADS2 FBLN5 GADD45A GPM6B ID3 IRF7 ISCU KLF4 MDM2 MGP NXN PLAUR RABIF RSAD2 SERINC3 THBS1 TPM1 UGT1A1	213	785	13366
C2	HELLER_HDAC_TARGETS_SILENCED_BY_METHYLATION_UP	M14127	0.0182172	0.00012	0.0601095	41	ABTB2 ACOT7 ALDH1A3 ARL6IP1 AREG ATP6AP2 BIK ATP1B1 BTG1 CALM1 CD9 CCK CXCL11 DDAH2 DNAH3 EFHC1 DUSP1 DUSP2 EGR2 ENPP2 FGFR3 FSCN1 HIST1H1C KATNB1 MLF1 MYBL1 NABP1 NR4A1 NRGN ODC1 NXN NUP93 PLK2 PTGER4 RRAS SDC4 SORT1 SQSTM1 SYT1 TKTL1 TPM1	345	785	13366
C2	GRAHAM_CML_DIVIDING_VS_NORMAL_QUIESCENT_DN	M4235	0.0195999	0.000131	0.15339	14	ADAM8 ADGRG6 AREG CD44 CD200 CCNG2 CH25H CTSO CXCL11 DUSP6 IL18R1 MLLT3 OPTN PTGER4	66	785	13366
GO	chemotaxis	GO:0006935	0.0201584	0.000136	0.0554821	45	ACKR4 ACKR3 ADAM8 CCR10 CCL20 CMTM3 CH25H CXCL16 CXCL11 CXCL12 DPYSL2 DOK2 DOCK2 EFNB1 EPHA4 EGR2 ENPP2 FOXD3 HMGB2 IL17RA IL17RC IL10 LEF1 MAP2K1 NR4A1 NR4A3 NTN1 PDE4D PIK3CG PLAUR PLGRKT PSPN PRKCQ RHOG SEMA4A SAA2 SAA1 SEMA3B SHC3 SFTPD SIAH2 SPN TNFRSF8 UNC5B VAV1	394	785	13366
C2	TIAN_TNF_SIGNALING_VIA_NFKB	M14435	0.0203073	0.000138	0.322221	8	CD83 CCL20 IRF1 PLK2 PTGS2 SDC4 TRAF1 TNFAIP2	21	785	13366
C2	POOLA_INVASIVE_BREAST_CANCER_UP	M5369	0.0204903	0.000141	0.0785238	28	AIF1 BIRC5 BCL2L11 AURKA CDH11 CCNB2 CD6 CDC20 CD79B CENPA CH25H CPPED1 CXCL11 DOCK2 ECM1 FANCI IL18R1 ISG20 MNDA NEK2 PIGR PLAUR PSCA RSAD2 SAMSN1 TK1 TRAF1 TNFAIP6	204	785	13366
GO	cell chemotaxis	GO:0060326	0.0213284	0.000149	0.103871	20	ADAM8 CCL20 CH25H CXCL16 CXCL11 CXCL12 HMGB2 IL17RA IL17RC IL10 LEF1 NR4A1 PDE4D PIK3CG PRKCQ RHOG SAA2 SAA1 SFTPD VAV1	123	785	13366
H	HALLMARK_CHOLESTEROL_HOMEOSTASIS	M5892	0.0213284	0.00015	0.150224	14	ACAT2 ACTG1 CD9 CXCL16 ERRFI1 FADS2 GPX8 MAL2 PCYT2 PLAUR PLSCR1 PMVK SEMA3B S100A11	67	785	13366
C2	DUTERTRE_ESTRADIOL_RESPONSE_24HR_DN	M2157	0.0221803	0.000157	0.0508886	49	ACKR3 ALDH1A3 ADGRG6 BMF ATP1B1 CD47 CDKN2B CCNG2 CD55 CLK1 CRABP2 CSRNP1 CRIM1 DAB2 DUSP4 DUSP1 EPHA4 ENC1 ERRFI1 ENTPD3 GADD45A IFNGR1 ID3 IER5 LIPH MCL1 MAP3K8 NCOA7 NFKBIZ PARP12 OPTN PDLIM1 PIK3R3 PLK2 PTGER4 RAP1GAP2 RHOC RND3 RND1 S100A10 SENP2 SLC35A1 ST3GAL1 SQSTM1 TACSTD2 TMPRSS2 TRIB1 USP2 YPEL5	447	785	13366
C2	SMIRNOV_RESPONSE_TO_IR_6HR_DN	M2590	0.0230011	0.000166	0.120216	17	ACKR3 AURKA CACNA1A CCNB1 CDCA3 CDC20 CCNG2 CD55 CENPA CLEC2D DUSP2 IER2 HMMR INSIG1 NEK2 TMEM45A TRIB1	95	785	13366
REACTOME	Signaling by Interleukins	R-HSA-449147	0.0230011	0.000166	0.0518571	47	BIRC5 BRWD1 CASP3 CALM1 CCL20 DUSP6 DUSP4 DUSP1 DUSP2 FGF1 FGFR3 FSCN1 IL10RA IL17RA IL18BP IL10RB IL17RC IL13 IL1RN IL18R1 IL12A IL10 IL33 IL25 IL34 MAP2K1 MAP2K6 MCL1 MAP3K8 MUC1 MYD88 PIK3R3 PPP2R5C PTGS2 PSMA2 PSPN PSMA1 PSMB9 PSMB8 PSMB10 RIPK2 SAA1 SHC3 SOCS1 SPRED1 SQSTM1 VAV1	425	785	13366
C2	JAATINEN_HEMATOPOIETIC_STEM_CELL_DN	M6905	0.0230803	0.000168	0.0925847	23	ARG1 BCL2L11 CXCL16 DOK2 EPHA4 FBLN7 IL10RA IL1RN ISG20 KLF4 LEF1 MAL MARCH2 MNDA MYBL1 MYL4 NEXN PIK3R5 PNP PTGDR SGK1 THBS1 TUBB2A	152	785	13366
C2	WILCOX_RESPONSE_TO_PROGESTERONE_UP	M18058	0.0244834	0.00018	0.101269	20	ACKR4 ACAT2 ADGRG6 AREG CCNB1 CCNB2 CDC20 FADS2 EIF1 FANCI HMGB2 HMMR INSIG1 MAP3K8 MSMO1 MUC5B SGK1 TK1 THBD TNFAIP6	125	785	13366
C2	GOZGIT_ESR1_TARGETS_DN	M10961	0.0244834	0.000181	0.0434835	60	ACKR3 AREG ATP1B1 CD44 CDKN2B COL4A5 CRABP2 CTHRC1 CXCL16 CP CXCL12 DEGS2 EPHA4 GLMP GPX2 IFIT3 ISG20 IRF7 MARVELD3 MLLT3 MUC20 MX1 NEK6 NFKBIZ NR2F2 NUP210L OAS2 OSR2 PAPSS2 PIK3R3 PLK2 PLEKHB1 PTTG1IP PSMB8 PRR15L PRKAR1A PRSS23 RBBP6 RND3 SAMD9L S100A6 SGK1 SNAP29 SLC37A1 SMIM5 SPTSSB ST3GAL1 SP110 SRGAP1 TACSTD2 SYT1 THBS1 THBD TMPRSS4 TNFRSF11B TSPAN15 TSPAN1 XAF1 XBP1 ZNRF1	587	785	13366
C2	ZHANG_INTERFERON_RESPONSE	M3559	0.0248117	0.000184	0.378769	7	IFI44 ISG20 ISG15 MX1 OAS2 RTP4 SP110	16	785	13366
GO	positive regulation of cytokine production	GO:0001819	0.0257871	0.000193	0.0625804	37	ADAM8 AGT ATP6AP2 CD83 CD274 CD6 CCL20 HMGB2 IL17RA IL17RC IL13 IL18R1 IL12A IL10 IL33 IRF1 IRF7 MYB MYD88 NR4A3 PDE4D PTGS2 PRKCZ PTGER4 PRKCQ PRG2 RIPK2 RSAD2 SAA1 SPN THBS1 TNFRSF8 TMEM173 TRIM32 TXK XBP1 ZBP1	305	785	13366
C2	MARZEC_IL2_SIGNALING_UP	M13984	0.0272101	0.000206	0.116527	17	BMP2 CSRNP1 CXCL12 DUSP6 DUSP4 DUSP2 IL10RA IL13 IL10 PNP SERPINB9 SOCS1 SPRED1 TNFRSF9 TNFRSF18 TNFRSF4 TNFRSF8	97	785	13366
C2	FEVR_CTNNB1_TARGETS_UP	M2342	0.0272101	0.000206	0.0442357	59	ACKR4 ALDH1A1 AQP11 BACE2 BST1 CASP3 CDKN2B CMPK2 CXCL16 CSRNP1 CTSO DBP DGAT2 DUSP6 DUSP1 FABP1 EMC9 FXYD1 GADD45A HIST1H1C HEPACAM2 GPX2 HP IFIT3 IER5 IL10RB IL17RC IL33 IRF1 IRF7 LY6E LGALS1 LIPH MATK MCL1 MFSD6L MUC1 OAS2 OSGIN1 OPTN PCYT2 PDE7A PPP1R16A PRKCZ PRKAR1A RAB3D RRAS SAA2 S100A6 SCT SLC5A8 SPRR2G SUCO TAP1 TAP2 TRIM26 TRPM5 UNC5B ZBP1	573	785	13366
GO	regulated exocytosis	GO:0045055	0.0273791	0.000209	0.0440563	59	ADAM8 ASAH1 ARG1 ATP6AP2 ATP6V0C BST1 CALM1 CACNA1A CD9 CD44 CD47 CD55 CSTB CPPED1 CSNK2B CST3 CTSD DDOST DNAJC13 DOCK2 ECM1 DYNLL1 ENDOD1 IGF1 HP ISLR LGALS3BP MANBA MOSPD2 MNDA NR4A3 ORM1 ORM2 OSTF1 PGLYRP1 PIK3CG PIGR PLAUR PNP PSMA2 PRG2 RAB3D RHOG S100A11 SNAP29 SYNGR1 SYTL3 STX19 SYT1 TAGLN2 THBS1 TMBIM1 TMED10 TMEM79 TNFAIP6 TMEM173 TUBB4B VTI1B YPEL5	574	785	13366
C2	REACTOME_INTERFERON_ALPHA_BETA_SIGNALING	M973	0.0289165	0.000224	0.211539	10	IFIT3 ISG20 IRF1 IRF7 ISG15 MX1 OAS2 PSMB8 SOCS1 XAF1	37	785	13366
GO	apoptotic process	GO:0006915	0.0293175	0.000228	0.0376231	74	ARL6IP1 ARF6 BIRC5 BMX BMF BCL2L11 BIK BCL2L14 CASP3 CAV1 CCK CFLAR CIDEA CSRNP1 CST3 DAB2 DFFB E2F2 DYNLL1 FGFR3 GADD45A GRK5 HMGB2 IL12A IL10 IL33 IRF1 LEF1 LGALS1 MAP2K6 MAL MCL1 MAP3K8 MUL1 MX1 MT3 NCF1 MYD88 NEK6 NTN1 NUPR1 PDCD5 PIK3CG PPP2R2B PLK3 PLSCR1 PPP2R5C PRKCQ RIPK2 RTN4 RTN3 SGK1 SERPINB9 SHISA5 SIAH2 SLC5A8 SPN SORT1 SQSTM1 THEM4 TMBIM6 TRAF1 TNFRSF9 TNFRSF19 TRAF4 TNFRSF18 TNFRS…	768	785	13366
C2	FARMER_BREAST_CANCER_CLUSTER_1	M15015	0.0293423	0.00023	0.289095	8	IFI44 IFIT3 IL10RA ISG15 MX1 OAS2 RSAD2 XAF1	23	785	13366
GO	response to stress	GO:0006950	0.0295562	0.000233	0.0205462	215	ACP5 ACKR3 ACTG1 AIF1 ALDH3A2 ADAM8 AGT ARF4 AREG ATAD5 ARG1 BMX BMP2 BCL2L11 AURKA ATP1B1 C1QC CASP3 CAV1 CACNA1A CBX5 CD9 CD83 CD44 CDCA5 CD180 CCNB1 CD6 CCK CDK2 CCL20 CCNO CD55 CFLAR CLIC1 CLDN7 COCH CXCL16 CXCL11 CXCL12 CST3 CTLA4 DERL1 DGKE DUSP6 EDEM1 DUSP1 ECM1 ERRFI1 EGLN2 FABP1 ETV5 EIF1 EID3 FANCD2 FANCI FGF1 FGFBP1 FBXO9 GBP6 GADD45A GJB2 GRAP2 HAS2 HAMP GRAP GSTM1 GPX2 GPX8 IGF1 HMGB…	2712	785	13366
GO	response to lipid	GO:0033993	0.0326699	0.00026	0.0370543	75	ACP5 AIF1 AREG ARG1 BGLAP AURKA CASP3 CAV1 CALM1 CD180 CCNB1 CD6 CDK2 CCL20 CFLAR CMPK2 CXCL16 CSNK2B CXCL11 CST3 DGAT2 DUSP1 ELK1 ERRFI1 EGLN2 GJB2 HAMP IGF1 HMGB2 ID3 IL10RA IL18BP IL13 IL1RN IL12A IL10 KLF4 LEF1 MDM2 MYB MUC1 MYD88 NTRK3 NR4A1 NR1H3 NR2F2 NR4A3 PAQR6 PCNA PDE4D PENK PMVK PTGS2 PTGDR PTGS1 PTGER4 RIPK2 RXRB SGK1 SOCS1 TAF7 TK1 THBS1 THBD TNIP3 TNFRSF9 TNFRSF18 TNFRSF11B TNFRSF4…	783	785	13366
C2	RAGHAVACHARI_PLATELET_SPECIFIC_GENES	M7732	0.0331844	0.000265	0.163491	12	ASAH1 ENDOD1 NRGN ODC1 PDLIM1 PTGS1 RGS10 THBS1 TPM1 TSC22D1 TUBB2A YPEL5	54	785	13366
C2	WANG_SMARCE1_TARGETS_DN	M4780	0.0332688	0.000268	0.0616702	36	ABI3BP ALAS1 AURKA BST1 CAV1 CD9 CSTB DCK DUSP6 DUSP4 FADS2 FANCI HS3ST1 IER5 LBR MAEA LY6E LGALS3BP MYBL1 MX1 PARP12 PDCD5 PLK2 PSMB9 PSMB8 PTGER4 PRSS23 SGK1 SLCO4A1 SORBS2 TAP1 TAP2 TNFRSF11B TPM1 TSTD1 TRIB1	299	785	13366
GO	negative regulation of cysteine-type endopeptidase activity involved in apoptotic process	GO:0043154	0.0353591	0.000286	0.135713	14	ARL6IP1 BIRC5 CD44 FABP1 KLF4 LEF1 MDM2 MT3 NR4A1 PLAUR PTGS2 SERPINB9 SIAH2 THBS1	72	785	13366
GO	signal transduction	GO:0007165	0.0353591	0.000291	0.0182578	270	ACKR4 ACKR3 ACTG1 AIF1 ADAP1 ADAM8 ADGRG6 AGT ARF4 ARL5C AREG ARF6 ASIC1 ASB8 ARHGAP27 BMX ATP6AP1 BMP2 BMF BCL2L11 BGN ATP6V1H ATOH8 AURKA ATP6V0C ATP1B1 BST1 CAMK1 CASP3 CAV1 CALM1 CACNA1A CBLC CACNB3 CD9 CD83 CD274 CD44 CCR10 CD180 CCNB1 CD47 CDC42SE1 CD6 CCK CDK2 CD164 CCL20 CD300LF CD79B COL4A5 CHN2 CHRNB1 CLIC1 CLEC2D CRABP2 CTHRC1 CSNK2B CSRNP1 CRIM1 CXCL11 CXCL12 CTLA4 DEPDC7 DAB2 DERL1 D…	3507	785	13366
GO	vesicle-mediated transport	GO:0016192	0.0353591	0.000291	0.0270033	122	ACKR4 ACKR3 ACTG1 AIF1 ADAM8 ARF4 ASAH1 AREG ARC ARF6 ASGR1 ARG1 ARHGAP27 AP4M1 BGLAP ATP6AP2 ATP6V1H ATP8A2 ATP6V0C ATP1B1 BST1 CAV1 CALM1 CACNA1A CD9 CD44 CD47 CDC42SE1 CD6 CD55 CHMP6 CSTB CXCL16 CPPED1 CSNK2B CST3 CTSD DDOST DAB2 DPYSL2 DNAJC13 DOCK2 ECM1 DYNLL1 EXPH5 ERC1 ENDOD1 ERGIC2 ENPP2 GOLPH3 HAP1 IGF1 HP IGLL1 IGLC1 ISLR LMBR1L LRP10 LGALS3BP LRP1B MANBA MARCH2 MAL2 MOSPD2 MNDA NRBP1 N…	1423	785	13366
C2	KRASNOSELSKAYA_ILF3_TARGETS_UP	M8323	0.0353591	0.000292	0.274602	8	CTSO HIST1H1C IFIT3 ISG15 MX1 PLSCR1 PSMB9 TAP1	24	785	13366
C2	LINDGREN_BLADDER_CANCER_CLUSTER_2B	M4995	0.0355018	0.000295	0.0600808	36	ABI3BP AIF1 CAV1 CALM1 CH25H CXCL12 DAB2 DDR2 DPYSL2 DOCK2 GPM6B GRK5 HTRA3 IER2 IL10RA IGLL1 IGLC1 ISG20 KLF4 LEF1 LGALS1 MGP NEK6 NFKBIZ NR4A1 PLAUR PRKAR1A RGS10 RND3 SAMSN1 RTN3 SLC43A3 THBD TRAF1 TPM1 YKT6	303	785	13366
GO	cell activation	GO:0001775	0.0357265	0.000299	0.0350189	78	ACTG1 AIF1 ADAM8 ASAH1 ARG1 ATP6AP2 BMX ATP6V0C BST1 CD9 CD44 CD180 CD47 CD6 CD79B CD55 CLIC1 CSTB CPPED1 CSNK2B CXCL12 CST3 CTSD DDOST DGKE DNAJC13 DOCK2 DYNLL1 GIMAP5 IGF1 HP IL17RA IKZF3 IL13 IL18R1 IL10 IL33 IRF1 LEF1 LGALS1 MANBA MOSPD2 MNDA NR4A3 ORM1 ORM2 OSTF1 PGLYRP1 PIK3CG PIK3R5 PIGR PLAUR PLSCR1 PNP PSMA2 PTGER4 PRKCQ PSMB10 PRG2 RAB3D RIPK2 RHOG RSAD2 SEMA4A SAA1 S100A11 SNAP29 SPN S…	832	785	13366
C2	CREIGHTON_ENDOCRINE_THERAPY_RESISTANCE_3	M4210	0.0375033	0.000315	0.0412689	61	AK1 ALAS1 ADAP1 ALDH1A3 ASAH1 ASIC1 ARHGAP27 BACE2 ATP1B1 BTG1 CD164 CD55 CHN2 CLDN23 CFAP44 CSRNP1 CRIM1 CP DAZAP2 DUSP6 DUSP4 ENC1 ENTPD3 FAM118B GALNT1 GOLPH3 IFNGR1 HS3ST1 INPP5A ITM2C INSIG1 KRT23 LBR MEAF6 MAL2 MUC20 MSMO1 NBL1 MUC1 NEK6 NECAP1 PIK3R3 RTP4 S100A6 SLC44A3 SLC37A1 SMIM5 SLCO4A1 ST3GAL1 TCEA3 TMBIM6 TMED7 TMPRSS2 TNFRSF19 TRAF4 TNFAIP2 TSC22D1 TSPAN1 WFDC2 WSB2 YPEL5	610	785	13366
GO	regulation of adaptive immune response	GO:0002819	0.0375033	0.000317	0.103431	18	ATAD5 FOXJ1 GIMAP5 IL12A IL10 IL33 IRF1 IRF7 PRKCZ PRKCQ RIPK2 RSAD2 SAMSN1 SPN TAP1 TAP2 TNFSF13 WAS	111	785	13366
H	HALLMARK_COMPLEMENT	M5921	0.0375255	0.000319	0.0832442	23	C1QC CASP3 CALM1 CD55 CTSO CP CTSD CPM DUSP6 GNB2 IRF1 IRF7 KLK1 MT3 PIK3CG PIK3R5 PPP4C PLAUR PLSCR1 PSMB9 RABIF RHOG WAS	162	785	13366
C2	KANG_DOXORUBICIN_RESISTANCE_UP	M1037	0.0376137	0.000322	0.175311	11	BIRC5 AURKA CDCA8 CDC20 CENPA FANCI HMGB2 HMMR RRM1 TK1 ZWINT	47	785	13366
GO	tumor necrosis factor-activated receptor activity	GO:0005031	0.0380358	0.000328	0.330158	7	TNFRSF9 TNFRSF19 TNFRSF18 TNFRSF11B TNFRSF4 TNFRSF8 TNFRSF10B	18	785	13366
C2	CHARAFE_BREAST_CANCER_LUMINAL_VS_MESENCHYMAL_UP	M17299	0.0386271	0.000335	0.0532689	42	ALDH3B2 ASB8 ATP6AP1 BIK CBLC CACNB3 CDC42SE1 CHN2 CLDN7 CRABP2 DBP DEGS2 EXPH5 FAM174B FGD3 FLAD1 KRT23 KRT19 MAL2 MARVELD3 MYB MUC1 PGAP3 PPP1R16A PRR15L RAB3D RSPH1 SEMA4A SLC35A1 SLC37A1 ST6GALNAC2 SUCO SYNGR1 TMBIM6 TMEM79 TMEM30B TMPRSS2 TRAF4 TSTD1 TRIL TSPAN1 XBP1	375	785	13366
GO	regulation of cell proliferation	GO:0042127	0.0387689	0.000338	0.0280269	114	AIF1 AGT AREG ATAD5 ARG1 BIRC5 BMX BMP2 ATOH8 ATP8A2 BTG1 BST1 CASP3 CAV1 CD9 CD274 CCNB1 CD47 CDKN2B CD6 CCK CDK2 CD164 CDC20 CD55 CFLAR CLDN7 CTHRC1 CSNK2B CXCL11 CXCL12 CST3 CTLA4 DDR2 ECM1 EFNB1 ERRFI1 FABP1 ETV5 FGF1 FGFR3 FGFBP1 FOXJ1 GRK5 GRAP2 HAS2 GRAP IGF1 HMGB2 IFIT3 IER5 IKZF3 IL13 IL12A IL10 IRF1 INSM1 IL34 KLF4 LEF1 MAP2K1 MATK MARVELD3 MDM2 MNDA MYB MYD88 NTRK3 NR4A1 NR2F2 NR4A3 NT…	1314	785	13366
C2	RODWELL_AGING_KIDNEY_UP	M5389	0.0390564	0.000342	0.0545833	40	ADAM8 C1QC CD47 CDH11 CLIC1 CMTM3 CTHRC1 CXCL16 DOCK2 DPP3 FSCN1 GABRP GPX8 IL10RA IL17RA ISLR ITM2C LY6E MAP3K8 NFKBIZ PARP12 PARVG PIGR PSMB9 PSMB8 PSMB10 RARRES1 RGS10 SAMD9L SHISA5 TAP1 TAGLN2 TMPRSS4 TNFRSF11B TMEM173 TPM1 TPBG TNFAIP2 TSPAN1 WFDC2	353	785	13366
GO	negative regulation of leukocyte activation	GO:0002695	0.0392637	0.000346	0.0970066	19	CASP3 CD274 CD200 CD300LF CTLA4 FBXO7 FOXJ1 IL10 IRF1 MNDA NR1H3 PGLYRP1 PGLYRP2 PRKAR1A SAMSN1 SDC4 SFTPD SPN TWSG1	122	785	13366
GO	acute-phase response	GO:0006953	0.0399083	0.000356	0.222519	9	HAMP HP IL1RN ORM1 ORM2 PLSCR1 SAA2 SAA1 UGT1A1	32	785	13366
C2	AIGNER_ZEB1_TARGETS	M14590	0.0399083	0.000356	0.222519	9	CDH11 CLDN7 GJB2 MAL2 MUC1 TACSTD2 TMEM30B TSPAN15 TSPAN1	32	785	13366
C2	GHANDHI_DIRECT_IRRADIATION_UP	M2591	0.0406921	0.000365	0.130458	14	ANXA10 BMP2 CCK DUSP2 FAM20A GADD45A IL12A IL33 MDM2 MYBL1 NFKBIZ PLK3 PTGS2 TNFRSF10B	74	785	13366
C2	BENPORATH_CYCLING_GENES	M8156	0.0406921	0.000367	0.0423327	57	ADGRG6 ARHGEF39 ARL6IP1 BIRC5 BMP2 AURKA CASP3 CDCA8 CCNB1 CEP70 CCNB2 CDCA3 CDC20 CENPA CFLAR CTSD EFHC1 DUSP4 DYNLL1 FABP1 FANCD2 FANCI GADD45A FLAD1 HMGB2 HMMR IL18BP KCTD2 JMJD1C INSM1 KCTD9 LBR LMO4 MAP2K6 MDM2 MORF4L2 MUC1 NEK2 NUDT4 ORC3 PCNA PLK2 PRIM1 PRKAR1A RNPC3 RRM1 SGK1 TACC3 TMEM138 TOPBP1 TSC22D1 TRMT2A UBL3 TUBB4B TUBB2A YWHAH ZWINT	564	785	13366
C2	MITSIADES_RESPONSE_TO_APLIDIN_UP	M7928	0.0408684	0.000371	0.0536284	40	ACKR3 ARF4 AREG ARC ARF6 BCL2L11 CCNL1 CLK1 CLCN3 DUSP6 DUSP1 DUSP2 DXO EGR2 EIF1 GADD45A GTF2B IGF1 ID3 ISG20 IRF1 IRF7 LAPTM4A KLF4 MCL1 MAP3K13 NR4A3 NECAP1 PLSCR1 RGS13 SAMSN1 SERINC3 SLCO4A1 SOCS1 SORBS2 SQSTM1 TK2 TOR3A TPBG TRIB1	356	785	13366
C2	BILD_HRAS_ONCOGENIC_SIGNATURE	M12029	0.0411525	0.000376	0.0703011	28	ACOT7 ADAM8 ARHGAP27 BMP2 CCNL1 CCL20 CD55 DUSP6 DUSP4 DUSP1 EFNB1 EPHA4 FGFBP1 FBXO9 IER2 MCL1 MYD88 NFKBIZ ODC1 PLAUR PTGS2 S100A6 SDC4 SOCS1 TPM1 TNFRSF10B TSC22D1 TRIB1	217	785	13366
C2	KOBAYASHI_EGFR_SIGNALING_24HR_DN	M16010	0.0423854	0.000389	0.0678512	30	AREG BIRC5 AURKA CDCA8 CCNB1 CDK2 CDCA3 CDC20 CENPA DUSP6 DUSP4 ETV5 FANCI HAT1 HMGB2 HMMR MYBL1 NEK2 ODC1 PCNA PRIM1 PSAT1 RRM1 SLC43A3 SLCO4A1 TK1 TUBB4B TUBA1B TUBB2A ZWINT	237	785	13366
C2	WINTER_HYPOXIA_METAGENE	M14072	0.0440563	0.000407	0.0742738	27	ALDH1A3 ALDH1A1 BACE2 BIK BTG1 CCNG2 COL4A5 CLK1 CP CTSD ERRFI1 HAP1 INSIG1 LDHB KRT19 LGALS1 MUC1 NR4A1 ODC1 PFKFB4 PLAUR PNP PTGS2 PTGS1 SIAH2 THBS1 TPBG	203	785	13366
C2	LINDGREN_BLADDER_CANCER_CLUSTER_1_DN	M17788	0.0444434	0.000412	0.0572564	37	ACOT7 ABI3BP ALAS1 BIRC5 AURKA CAMK1 CDCA8 CCNB1 CCNB2 CENPA DAB2 GPA33 GRK5 HMGB2 HTRA3 IER2 INSIG1 KRT23 LGALS1 MAL MGP MNS1 MOCS1 NEK2 NR4A1 NUPR1 PATL1 PSMA1 PRG2 RGS10 SLC43A3 TACC3 TAGLN2 TK1 THBD XBP1 ZWINT	319	785	13366
GO	negative regulation of cytokine production	GO:0001818	0.0445584	0.000416	0.0756775	25	ACP5 CD83 CD274 CIDEA ERRFI1 FOXJ1 IL13 IL12A IL10 IL33 ISG15 KLF4 LEF1 MUL1 NMI ORM1 PGLYRP1 PGLYRP2 PTGER4 PRG2 SFTPD THBS1 TNFRSF9 UBE2L6 TWSG1	186	785	13366
GO	regulation of cellular ketone metabolic process	GO:0010565	0.0459381	0.000431	0.0685416	28	ACADL BMP2 AZIN1 CAV1 CALM1 CBLC DGAT2 ERRFI1 FABP1 INSIG1 MID1IP1 NR1H3 NR4A3 ODC1 OAZ1 PDE4D PTGS2 PSMA2 PSMA1 PRKCZ PSMB9 PSMB8 PSMB10 SAMSN1 SOCS1 SPRED1 TAF7 UGT1A1	220	785	13366
C2	VANTVEER_BREAST_CANCER_ESR1_DN	M15425	0.0468404	0.000442	0.0723369	27	CD180 CDCA8 CCNB2 CDC20 CENPA CSTB DUSP2 FAM20A FSCN1 GABRP LDHB KRT23 LMO4 NCOA7 NMI ODC1 OPTN PDCD5 PLSCR1 PSAT1 RARRES1 S100A10 SLC43A3 TOPBP1 TMEM45A TMEM189 TRPV6	206	785	13366
GO	leukocyte activation	GO:0045321	0.0471696	0.000447	0.0370435	68	AIF1 ADAM8 ASAH1 ARG1 ATP6AP2 BMX ATP6V0C BST1 CD44 CD180 CD47 CD6 CD79B CD55 CSTB CPPED1 CSNK2B CXCL12 CST3 CTSD DDOST DNAJC13 DOCK2 DYNLL1 GIMAP5 HP IKZF3 IL13 IL18R1 IL10 IL33 IRF1 LEF1 LGALS1 MANBA MOSPD2 MNDA NR4A3 ORM1 ORM2 OSTF1 PGLYRP1 PIK3CG PIGR PLAUR PNP PSMA2 PTGER4 PSMB10 PRG2 RAB3D RIPK2 RHOG RSAD2 SEMA4A S100A11 SNAP29 SPN SYNGR1 TMBIM1 TNFAIP6 TNFRSF4 TMEM173 TUBB4B TXK VAV1 WAS Y…	710	785	13366
C2	KEGG_CYTOKINE_CYTOKINE_RECEPTOR_INTERACTION	M9809	0.0471927	0.000451	0.0791999	24	BMP2 CCR10 CCL20 CXCL16 CXCL11 CXCL12 IFNGR1 IL10RA IL17RA IL10RB IL13 IL18R1 IL12A IL10 IL25 PDGFC TNFRSF9 TNFRSF19 TNFSF13 TNFRSF18 TNFRSF11B TNFRSF4 TNFRSF8 TNFRSF10B	174	785	13366
GO	regulation of leukocyte differentiation	GO:1902105	0.0471927	0.000452	0.0679657	28	ADAM8 BGLAP ATP6AP1 C1QC CD83 CTLA4 FANCD2 FBXO7 FOXJ1 GFI1B GIMAP5 IKZF3 IL12A IRF1 IRF7 IL34 LEF1 LGALS1 MYB PGLYRP1 PGLYRP2 PNP PRKCZ RIPK2 SOCS1 TMEM176A TRIB1 XBP1	221	785	13366
C2	PHONG_TNF_RESPONSE_NOT_VIA_P38	M2504	0.0478272	0.000461	0.057548	35	ABTB2 ATP1B1 CCDC28B CD83 CD47 CFLAR GADD45A GRK5 IFNGR1 IER2 IER5 IRF1 LIMD2 MAP2K1 MYBL1 NR2F2 NMI NXN OGFR OSR2 PARP12 OPTN PLAUR PSMB9 PRSS23 RIPK2 SDC4 SGK1 SLCO4A1 TRAF1 TNFRSF9 TNFRSF10B TNFAIP2 TRIB1 WTAP	301	785	13366
H	HALLMARK_IL6_JAK_STAT3_SIGNALING	M5897	0.0487288	0.000472	0.135299	13	CD9 CD44 CXCL11 IFNGR1 IL17RA IL10RB IL18R1 IRF1 MAP3K8 MYD88 PDGFC PIK3R5 SOCS1	67	785	13366
GO	myeloid leukocyte mediated immunity	GO:0002444	0.0495325	0.000483	0.0481573	45	ADAM8 ASAH1 ARG1 ATP6AP2 ATP6V0C BST1 CD44 CD47 CD55 CSTB CPPED1 CSNK2B CST3 CTSD DDOST DNAJC13 DOCK2 DYNLL1 HP MANBA MOSPD2 MNDA NCF1 NR4A3 ORM1 ORM2 OSTF1 PGLYRP1 PIK3CG PIGR PLAUR PNP PSMA2 PRG2 RAB3D RHOG S100A11 SERPINB9 SNAP29 SYNGR1 TMBIM1 TNFAIP6 TMEM173 TUBB4B YPEL5	421	785	13366
GO	negative regulation of peptidase activity	GO:0010466	0.0501452	0.000491	0.0776325	24	AGT ARL6IP1 BIRC5 CD44 CSTB CRIM1 CST3 ECM1 FABP1 KLF4 LEF1 MDM2 MT3 NR4A1 PAPLN PLAUR PTGS2 SERPINB9 SERPINB8 SIAH2 SPOCK3 THBS1 WFDC12 WFDC2	176	785	13366
GO	taxis	GO:0042330	0.0505726	0.000498	0.0371991	66	ACKR4 ACKR3 ACTG1 ADAM8 CALM1 CACNB3 CCR10 CCL20 COL4A5 CMTM3 CH25H CXCL16 CSNK2B CXCL11 CXCL12 DUSP6 DPYSL2 DOK2 DOCK2 EFNB1 EPHA4 EGR2 ENPP2 FGF1 FGFR3 FOXD3 HMGB2 IL17RA IL17RC IL10 LEF1 MAP2K1 MYL6 MYL12B NR4A1 NR4A3 NTN1 PDE4D PIK3CG PLAUR PLGRKT PSMA2 PSPN PSMA1 PSMB9 PSMB8 PRKCQ PSMB10 RHOG RHOC RND1 RRAS SEMA4A SAA2 SAA1 SEMA3B SCN3B SHC3 SFTPD SIAH2 SPRED1 SPN SRGAP1 TNFRSF8 UNC5B VAV1	688	785	13366
GO	negative regulation of cysteine-type endopeptidase activity	GO:2000117	0.0519959	0.000518	0.123087	14	ARL6IP1 BIRC5 CD44 FABP1 KLF4 LEF1 MDM2 MT3 NR4A1 PLAUR PTGS2 SERPINB9 SIAH2 THBS1	77	785	13366
C2	MOHANKUMAR_HOXA1_TARGETS_UP	M4399	0.0519959	0.00052	0.0506022	41	ABTB2 ACKR3 ALDH3A2 ATP6AP1 BCL2L11 CALM1 CCNB2 CDK2 CDC20 CCDC71 CLDN7 CRABP2 CPT2 CTSD DUSP14 DPP3 HIST1H1C LDHB MAP2K1 MAT2A MORF4L2 NTRK3 NUP93 PCNA PLK2 RAB1B RNF139 RRM1 SEMA3B SIAH2 SQSTM1 TM9SF2 TRAF4 UBE2L6 UBL3 TUBB4B TUBA1C UNC119B VPS4A WSB2 ZWINT	375	785	13366
GO	locomotion	GO:0040011	0.0532912	0.000536	0.0280119	106	ACKR4 ACKR3 ACTG1 ADAM8 ARF4 ARC ATP1B1 BTG1 CAV1 CALM1 CACNB3 CD44 CCR10 CD47 CCK CCL20 CD55 COL4A5 CMTM3 CH25H CFAP44 CTHRC1 CXCL16 CSNK2B CTNNA2 CXCL11 CXCL12 DUSP6 DNAH3 DPYSL2 EFHC1 DOK2 DOCK2 EFNB1 EPHA4 EGR2 ENPP2 FGF1 FGFR3 FOXJ1 FSCN1 FOXD3 GOLPH3 GRAP2 GRAP HMGB2 IER2 IL17RA IGLL1 IL17RC IL12A IGLC1 IL10 LEF1 MAP2K1 MATK MYL6 MYL12B NTRK3 NR4A1 NR2F2 NR4A3 NTN1 NUP93 PDE4D PIK3CG PLAUR …	1222	785	13366
GO	positive regulation of lymphocyte proliferation	GO:0050671	0.055462	0.00056	0.106217	16	AIF1 ATAD5 BST1 CD274 CD6 CD55 EFNB1 IGF1 IL13 IL12A MYD88 PNP PRKCQ RIPK2 SPN TNFRSF4	97	785	13366
GO	leukocyte activation involved in immune response	GO:0002366	0.0565046	0.000574	0.0439383	50	ADAM8 ASAH1 ARG1 ATP6AP2 ATP6V0C BST1 CD44 CD180 CD47 CD55 CSTB CPPED1 CSNK2B CST3 CTSD DDOST DNAJC13 DOCK2 DYNLL1 HP IL18R1 IL33 LEF1 LGALS1 MANBA MOSPD2 MNDA NR4A3 ORM1 ORM2 OSTF1 PGLYRP1 PIK3CG PIGR PLAUR PNP PSMA2 PTGER4 PRG2 RAB3D RHOG SEMA4A S100A11 SNAP29 SYNGR1 TMBIM1 TNFAIP6 TMEM173 TUBB4B YPEL5	487	785	13366
GO	cell activation involved in immune response	GO:0002263	0.0570749	0.000584	0.0437279	50	ADAM8 ASAH1 ARG1 ATP6AP2 ATP6V0C BST1 CD44 CD180 CD47 CD55 CSTB CPPED1 CSNK2B CST3 CTSD DDOST DNAJC13 DOCK2 DYNLL1 HP IL18R1 IL33 LEF1 LGALS1 MANBA MOSPD2 MNDA NR4A3 ORM1 ORM2 OSTF1 PGLYRP1 PIK3CG PIGR PLAUR PNP PSMA2 PTGER4 PRG2 RAB3D RHOG SEMA4A S100A11 SNAP29 SYNGR1 TMBIM1 TNFAIP6 TMEM173 TUBB4B YPEL5	488	785	13366
C2	XU_HGF_TARGETS_INDUCED_BY_AKT1_6HR	M18356	0.0570749	0.000585	0.36984	6	IRF7 ISG15 MX1 PLAUR PLSCR1 THBS1	14	785	13366
C2	LENAOUR_DENDRITIC_CELL_MATURATION_UP	M4562	0.0589131	0.000607	0.111723	15	ACOT7 ARF4 ATP1B1 CD83 CCNG2 CRABP2 DUSP1 ECM1 ENPP2 LGALS3BP MGLL NR1H3 NR4A3 RARRES1 TNFAIP6	88	785	13366
GO	negative regulation of T cell proliferation	GO:0042130	0.0597831	0.000619	0.173827	10	CASP3 CD274 CTLA4 FOXJ1 IL10 PRKAR1A SDC4 SFTPD SPN TWSG1	43	785	13366
GO	negative regulation of cell activation	GO:0050866	0.0601026	0.000626	0.0822085	21	CASP3 CD274 CD200 CD300LF CTLA4 FBXO7 FOXJ1 GIMAP5 IL10 IRF1 MNDA NR1H3 PGLYRP1 PGLYRP2 PRKAR1A SAMSN1 SDC4 SFTPD SPN THBD TWSG1	149	785	13366
GO	regulation of cytokine biosynthetic process	GO:0042035	0.0617203	0.000648	0.118484	14	CCL20 ERRFI1 FOXJ1 IL10 IRF1 KLF4 MYD88 NMI PRKCQ PRG2 SFTPD SPN THBS1 TNFRSF8	79	785	13366
C2	BOQUEST_STEM_CELL_CULTURED_VS_FRESH_UP	M17923	0.0617203	0.000651	0.0505585	40	ABI3BP ACKR3 BMP2 CD9 CD83 CD44 CCNL1 COL4A5 CLK1 COCH DUSP1 EGR2 EIF1 FXYD1 FMO2 IGF1 IFI44 IER5 IL33 IRF1 KLF4 LRP1B MAP3K8 MGP MYBL1 MX1 NR1H3 PAPSS2 PSAT1 RNASE4 RND1 SLC38A1 SLC43A3 SRPX2 THBS1 TNFAIP6 TNFRSF11B TMEM176A TRIB1 WSB2	366	785	13366
C2	YAGI_AML_FAB_MARKERS	M5103	0.0617203	0.000652	0.0781737	23	AIF1 ALDH1A1 CAV1 CD180 CD200 CD164 CPM FANCI FGFR3 IFNGR1 IL10RB LAPTM4B LGALS1 MANBA MORF4L2 MYL4 NR4A3 PCNA PIR S100A10 TNFRSF4 TPM1 TNFAIP2	168	785	13366
C2	BROCKE_APOPTOSIS_REVERSED_BY_IL6	M8244	0.0619438	0.000657	0.0944947	19	BCL2L11 CD44 CD180 GADD45A IFNGR1 ID3 IER2 IRF1 MCL1 MAP3K8 MSMO1 MX1 MUC1 NCBP2 NMI PLSCR1 SGK1 SOCS1 TMED7	124	785	13366
GO	negative regulation of endopeptidase activity	GO:0010951	0.0632365	0.000678	0.0773636	23	AGT ARL6IP1 BIRC5 CD44 CSTB CRIM1 CST3 FABP1 KLF4 LEF1 MDM2 MT3 NR4A1 PAPLN PLAUR PTGS2 SERPINB9 SERPINB8 SIAH2 SPOCK3 THBS1 WFDC12 WFDC2	169	785	13366
C2	WANG_CISPLATIN_RESPONSE_AND_XPC_UP	M19511	0.0632365	0.000678	0.0773636	23	ADGRG6 AREG ASGR1 BIRC5 AURKA CD9 COL4A5 DCK FADS2 FIGNL1 HIST1H1C HMGB2 INSIG1 LBR LMO2 MGP MUC1 NUP93 SEMA3B SLC43A3 ST6GALNAC2 THBS1 XBP1	169	785	13366
GO	positive regulation of mononuclear cell proliferation	GO:0032946	0.0632365	0.000681	0.102885	16	AIF1 ATAD5 BST1 CD274 CD6 CD55 EFNB1 IGF1 IL13 IL12A MYD88 PNP PRKCQ RIPK2 SPN TNFRSF4	99	785	13366
GO	leukocyte mediated immunity	GO:0002443	0.0638602	0.000691	0.0426605	51	ADAM8 ASAH1 ARG1 ATP6AP2 ATP6V0C C1QC BST1 CD44 CD47 CD55 CSTB CPPED1 CSNK2B CST3 CTSD DDOST DNAJC13 DOCK2 DYNLL1 HP IGLL1 IGLC1 IRF7 MANBA MOSPD2 MNDA NCF1 MYD88 NR4A3 ORM1 ORM2 OSTF1 PGLYRP1 PIK3CG PIGR PLAUR PNP PSMA2 PRG2 RAB3D RHOG S100A11 SERPINB9 SNAP29 SYNGR1 TMBIM1 TNFSF13 TNFAIP6 TMEM173 TUBB4B YPEL5	503	785	13366
C2	MAHADEVAN_RESPONSE_TO_MP470_UP	M11592	0.0643063	0.000699	0.496824	5	CXCL11 OAS2 PSAT1 RSAD2 XAF1	9	785	13366
GO	myeloid cell activation involved in immune response	GO:0002275	0.0646133	0.000706	0.0462808	44	ADAM8 ASAH1 ARG1 ATP6AP2 ATP6V0C BST1 CD44 CD47 CD55 CSTB CPPED1 CSNK2B CST3 CTSD DDOST DNAJC13 DOCK2 DYNLL1 HP IL33 MANBA MOSPD2 MNDA NR4A3 ORM1 ORM2 OSTF1 PGLYRP1 PIK3CG PIGR PLAUR PNP PSMA2 PRG2 RAB3D RHOG S100A11 SNAP29 SYNGR1 TMBIM1 TNFAIP6 TMEM173 TUBB4B YPEL5	419	785	13366
GO	positive regulation of cell proliferation	GO:0008284	0.0651809	0.000715	0.0359604	66	AIF1 AGT AREG ATAD5 ARG1 BIRC5 BMP2 BST1 CAV1 CD274 CCNB1 CD47 CD6 CCK CDK2 CDC20 CD55 CFLAR CLDN7 CTHRC1 CXCL12 CST3 DDR2 ECM1 EFNB1 FABP1 ETV5 FGF1 FGFR3 FGFBP1 GRK5 HAS2 IGF1 HMGB2 IL13 IL12A IL10 INSM1 IL34 LEF1 MATK MDM2 MYB MYD88 NTRK3 NR4A1 NR4A3 NTN1 ODC1 OSR2 PDGFC PNP PTGS2 PRKCZ PTGER4 PRKCQ RIPK2 RHOG RTN4 S100A6 SERTAD1 SPN THBS1 TNFSF13 TNFRSF4 XBP1	697	785	13366
C2	ZHOU_TNF_SIGNALING_30MIN	M1603	0.0655005	0.000722	0.168542	10	ACKR3 CLIC1 DUSP1 IER2 MAP2K1 PIR PTGS2 TAGLN2 TMBIM6 TUBB4B	44	785	13366
GO	cell surface receptor signaling pathway	GO:0007166	0.0671614	0.000744	0.022972	142	ACKR4 ACKR3 ACTG1 ADAP1 ADGRG6 AGT ARF4 AREG BMX ATP6AP1 BMP2 BCL2L11 BGN ATP6V1H ATOH8 ATP6V0C CASP3 CAV1 CALM1 CBLC CACNB3 CD9 CD274 CD44 CCR10 CD47 CD6 CCL20 CD300LF CD79B COL4A5 CHRNB1 CLEC2D CTHRC1 CSNK2B CSRNP1 CRIM1 CXCL11 CXCL12 CTLA4 DAB2 DDR2 DOK2 EFNB1 EPHA4 FGF1 FGFR3 FGFBP1 GALR2 GLRB GRM8 GRK5 GRAP2 GRAP HAP1 IGF1 IFNGR1 IFIT3 IL10RA IL17RA IGLL1 IL10RB IL17RC IL18R1 IL12A IGLC1 IL3…	1738	785	13366
GO	movement of cell or subcellular component	GO:0006928	0.0686812	0.000768	0.0277741	100	ACTG1 ADAM8 ARF4 ARC ARF6 ATP1B1 BTG1 CAV1 CD9 CERCAM CD44 CD47 CCK CCL20 CH25H CFAP44 CTHRC1 CXCL16 CTNNA2 CXCL11 CXCL12 DNAH3 DPYSL2 EFHC1 DOK2 DYNLRB2 EFNB1 DYNLL1 EPHA4 EGR2 ENPP2 FOXJ1 FSCN1 FOXD3 GOLPH3 GRAP2 GRAP HAP1 IGF1 HMGB2 IER2 HYDIN IL17RA IGLL1 IL17RC IL13 IL12A IGLC1 IL10 IGSF8 KCNQ1 KATNB1 KIF24 LEF1 MAP2K1 MATK MYL4 MYL6 NTRK3 NR4A1 NR2F2 NR4A3 NTN1 NUP93 PDE4D PIK3CG PLAUR PLD2…	1156	785	13366
C2	RUTELLA_RESPONSE_TO_CSF2RB_AND_IL4_UP	M12636	0.0691074	0.000776	0.0570584	33	ACP5 ALAS1 ADAM8 ATP6V1H BTG1 CASP3 CD9 CD83 CD47 CCNG2 CFLAR CRIM1 DPYSL2 FSCN1 IER5 IL10 LMBR1L MATK MGLL NR4A3 OPTN PIR PLGRKT RARRES1 SDC4 ST3GAL1 SQSTM1 TMBIM6 TNIP3 TRAF1 TNFAIP6 TNFRSF4 TUBA1C	285	785	13366
GO	programmed cell death	GO:0012501	0.0701088	0.000791	0.0320722	78	ARL6IP1 ARF6 BIRC5 BMX BMF BCL2L11 BIK BCL2L14 CASP3 CAV1 CCK CFLAR CIDEA CSRNP1 CST3 DAB2 DFFB E2F2 DYNLL1 FGFR3 GADD45A GRK5 HMGB2 IL12A IL10 IL33 IRF1 KRT23 KRT19 LEF1 LGALS1 MAP2K6 MAL MCL1 MAP3K8 MUL1 MX1 MT3 NCF1 MYD88 NEK6 NTN1 NUPR1 PDCD5 PIK3CG PPP2R2B PLK3 PLSCR1 PPP2R5C PRKCQ RIPK2 RTN4 RTN3 SGK1 SERPINB9 SHISA5 SIAH2 SLC5A8 SPN SPRR2G SORT1 SQSTM1 THEM4 TMBIM6 TMEM79 TRAF1 TNFRSF9 TNF…	859	785	13366
GO	regulation of apoptotic process	GO:0042981	0.0721623	0.000818	0.0267952	104	ACKR3 AIF1 ALDH1A3 ADAM8 AGT ARF4 ARL6IP1 BIRC5 BMP2 BMF BCL2L11 BHLHB9 BIK BCL2L14 AURKA BTG1 CASP3 CAV1 CACNA1A CD274 CD44 CCK CFLAR CIDEA CLDN7 CXCL12 CTLA4 DAB2 DDAH2 DUSP6 DUSP1 DYNLL1 ERC1 EGLN2 FABP1 FIGNL1 FGD3 GADD45A GOLPH3 GRK5 IGF1 HMGB2 ID3 IFIT3 IKZF3 IL13 IL12A IL10 IRF7 ITM2C KLF4 LEF1 MAEA LGALS1 MAP3K12 MAP2K6 MAL MCL1 MDM2 MNDA MUL1 MT3 MYB MUC1 MYD88 NTRK3 NR4A1 NR4A3 NUPR1 OS…	1216	785	13366
GO	leukocyte degranulation	GO:0043299	0.073797	0.00084	0.046661	43	ADAM8 ASAH1 ARG1 ATP6AP2 ATP6V0C BST1 CD44 CD47 CD55 CSTB CPPED1 CSNK2B CST3 CTSD DDOST DNAJC13 DOCK2 DYNLL1 HP MANBA MOSPD2 MNDA NR4A3 ORM1 ORM2 OSTF1 PGLYRP1 PIK3CG PIGR PLAUR PNP PSMA2 PRG2 RAB3D RHOG S100A11 SNAP29 SYNGR1 TMBIM1 TNFAIP6 TMEM173 TUBB4B YPEL5	408	785	13366
GO	regulation of immune effector process	GO:0002697	0.0750007	0.000858	0.049904	39	ACKR3 ATAD5 ATP6V1H ATP1B1 CD55 CLDN7 DOCK2 FABP1 FGFBP1 FOXJ1 GIMAP5 IL13 IL12A IL10 IL33 KCNQ1 MUL1 MYB NR4A3 NUP93 PGLYRP1 PGLYRP2 PLD2 PRKCZ RIPK2 RSAD2 SCN1A SERPINB9 SPN TAP1 TAP2 TMBIM6 TNFSF13 TNFRSF4 TMEM173 TRIL VAV1 XBP1 WAS	359	785	13366
C2	GRADE_METASTASIS_DN	M13597	0.0751641	0.000869	0.184512	9	CDCA3 CLIC1 DYNLL1 GSTM1 MAP3K8 NRBP1 OAZ1 PDCD5 PMF1	37	785	13366
GO	regulation of programmed cell death	GO:0043067	0.0751641	0.00087	0.0265654	105	ACKR3 AIF1 ALDH1A3 ADAM8 AGT ARF4 ARL6IP1 BIRC5 BMP2 BMF BCL2L11 BHLHB9 BIK BCL2L14 AURKA BTG1 CASP3 CAV1 CACNA1A CD274 CD44 CCK CFLAR CIDEA CLDN7 CXCL12 CST3 CTLA4 DAB2 DDAH2 DUSP6 DUSP1 DYNLL1 ERC1 EGLN2 FABP1 FIGNL1 FGD3 GADD45A GOLPH3 GRK5 IGF1 HMGB2 ID3 IFIT3 IKZF3 IL13 IL12A IL10 IRF7 ITM2C KLF4 LEF1 MAEA LGALS1 MAP3K12 MAP2K6 MAL MCL1 MDM2 MNDA MUL1 MT3 MYB MUC1 MYD88 NTRK3 NR4A1 NR4A3 NUP…	1231	785	13366
GO	exocytosis	GO:0006887	0.0751641	0.000879	0.0363609	62	ADAM8 ASAH1 ARG1 ATP6AP2 ATP6V0C BST1 CALM1 CACNA1A CD9 CD44 CD47 CD55 CSTB CPPED1 CSNK2B CST3 CTSD DDOST DNAJC13 DOCK2 ECM1 DYNLL1 ENDOD1 HAP1 IGF1 HP ISLR LGALS3BP MANBA MOSPD2 MNDA NR4A3 ORM1 ORM2 OSTF1 PGLYRP1 PIK3CG PIGR PLAUR PNP PSMA2 PRG2 RAB3D RHOG S100A11 SNAP29 SYNGR1 SYTL3 STX19 SYT1 TAGLN2 THBS1 TMBIM1 TMED10 TMEM79 TNFAIP6 TMEM173 TNFAIP2 TUBB4B VTI1B YKT6 YPEL5	652	785	13366
C2	RICKMAN_HEAD_AND_NECK_CANCER_E	M19837	0.0751641	0.000883	0.131745	12	ALDH1A1 CP GBP6 FMO2 IL1RN MAL MUC20 PRSS27 PSCA RARRES1 TMPRSS2 UPK1B	63	785	13366
C2	WIELAND_UP_BY_HBV_INFECTION	M11620	0.0751641	0.000883	0.131745	12	AURKA CD83 CXCL11 GIMAP5 IL10RA ISG20 PARP12 PSMB9 PSMB10 S100A10 SP110 UBE2L6	63	785	13366
GO	receptor binding	GO:0005102	0.0754591	0.00089	0.0271275	102	AGT ARF4 AREG BMX BMP2 CASP3 CAV1 CALM1 CBLC CD9 CCNB1 CCK CD200 CCL20 CD300LF CFLAR CMTM3 CTHRC1 CXCL16 CSNK2B CXCL11 CXCL12 DERL1 DOK2 DOCK2 ECM1 EFNB1 EPHA4 FGF1 FBLN5 GRAP2 HAMP GRAP GTF2B IGF1 HMGB2 IL17RA IGLL1 IL18BP IL17RC IL13 IL1RN IL12A IGLC1 IL10 KCTD10 IL33 JMJD1C IL25 IL34 LEF1 MATK METRNL MDM2 NCOA7 MYD88 NR4A1 NR1H3 NR4A3 OSGIN1 PCNA PDGFC PDE4D PENK PIK3CG PLAUR PLSCR1 PSPN RIPK2…	1188	785	13366
GO	negative regulation of lymphocyte activation	GO:0051250	0.0762482	0.000903	0.0981316	16	CASP3 CD274 CTLA4 FBXO7 FOXJ1 IL10 IRF1 MNDA PGLYRP1 PGLYRP2 PRKAR1A SAMSN1 SDC4 SFTPD SPN TWSG1	102	785	13366
GO	extracellular space	GO:0005615	0.0763328	0.000908	0.0287214	92	ABI3BP ACP5 ACTG1 AGT ASAH1 AREG ARG1 BGLAP BMP2 BGN C1QC CD9 CCK CCL20 CLIC1 CMTM3 CSTB CTHRC1 CXCL16 CTSO CXCL11 CP CXCL12 CST3 CTSD CPM ECM1 ENPP2 FGF1 FBLN5 FAM20A FGFBP1 GPC5 GNB2 HAMP IGF1 HMGB2 HP IGLL1 IL18BP IL13 IL1RN IL12A IGLC1 IGLC2 IGLC3 IL10 ISLR IL33 IL25 IL34 LGALS1 LIPH LGALS3BP METRN METRNL NBL1 MT3 MUC5B MUC1 ORM1 ORM2 PAMR1 PDGFC PIGR PRSS23 SEMA4A SAA2 SAA1 SEMA3B S100A11 SC…	1052	785	13366
C2	DAZARD_RESPONSE_TO_UV_NHEK_UP	M19693	0.0775106	0.000926	0.069474	25	BCL2L11 BTG1 CCK CCL20 CHRNB1 DUSP1 DYNLL1 GADD45A IER2 LY6E MYL6 NCBP2 ODC1 OAS2 PIK3R3 PTGS2 SGK1 TACSTD2 TK1 TSC22D1 TRIB1 TUBB4B TUBB2A XBP1 YKT6	195	785	13366
REACTOME	Neutrophil degranulation	R-HSA-6798695	0.0788025	0.000945	0.046939	41	ADAM8 ASAH1 ARG1 ATP6AP2 ATP6V0C BST1 CD44 CD47 CD55 CSTB CPPED1 CSNK2B CST3 CTSD DDOST DNAJC13 DOCK2 DYNLL1 HP MANBA MOSPD2 MNDA ORM1 ORM2 OSTF1 PGLYRP1 PIGR PLAUR PNP PSMA2 PRG2 RAB3D RHOG S100A11 SNAP29 SYNGR1 TMBIM1 TNFAIP6 TMEM173 TUBB4B YPEL5	388	785	13366
C2	BASAKI_YBX1_TARGETS_UP	M14985	0.0811856	0.000982	0.0593791	30	AREG BIRC5 AURKA CAV1 CDCA8 CCNB1 CCNB2 CDK2 CDCA3 CDC20 CENPA FANCI FGFBP1 HAT1 HMGB2 MYBL1 NEK2 NUP93 PLK2 PRSS23 RND3 RRAS S100A11 SKA2 TK1 THBS1 TUBB4B TUBB2A YWHAH ZWINT	254	785	13366
C2	OSWALD_HEMATOPOIETIC_STEM_CELL_IN_COLLAGEN_GEL_UP	M12383	0.0811856	0.000993	0.0681724	25	ALDH1A1 AREG CD83 CD44 CFLAR DAB2 DUSP1 DUSP2 EGR2 GRAP2 IER2 IER5 IL1RN IL12A KLF4 LEF1 MCL1 PLK2 PTGS2 PTGER4 SGK1 TIPARP TNFAIP6 TRIB1 VPS37B	197	785	13366
C2	WESTON_VEGFA_TARGETS_3HR	M1673	0.0811856	0.000995	0.128769	12	ACKR3 BGN CD9 DYNLL1 FGFBP1 GALNT1 LMO2 MGP NR4A1 PIR PNP SHC3	64	785	13366
GO	cell death	GO:0008219	0.0811856	0.000995	0.0306544	80	ARL6IP1 ARF6 BIRC5 BMX BMF BCL2L11 BIK BCL2L14 CASP3 CAV1 CACNA1A CCK CFLAR CIDEA CSRNP1 CST3 DAB2 DFFB E2F2 DYNLL1 FGFR3 GADD45A GRK5 HMGB2 IL12A IL10 IL33 IRF1 KRT23 KRT19 LEF1 LGALS1 MAP2K6 MAL MCL1 MAP3K8 MUL1 MX1 MT3 NCF1 MYD88 NEK6 NTN1 NUPR1 OPTN PDCD5 PIK3CG PPP2R2B PLK3 PLSCR1 PPP2R5C PRKCQ RIPK2 RTN4 RTN3 SGK1 SERPINB9 SHISA5 SIAH2 SLC5A8 SPN SPRR2G SORT1 SQSTM1 THEM4 TMBIM6 TMEM79 TRAF…	895	785	13366
C2	AMIT_EGF_RESPONSE_60_MCF10A	M6815	0.0811856	0.00100515	0.207936	8	GADD45A IER2 PLK2 PTGS2 PTGER4 RND3 TPM1 TRIB1	30	785	13366
GO	negative regulation of mononuclear cell proliferation	GO:0032945	0.0811856	0.00100589	0.141269	11	CASP3 CD274 CTLA4 FOXJ1 IL10 MNDA PRKAR1A SDC4 SFTPD SPN TWSG1	55	785	13366
GO	intrinsic component of endoplasmic reticulum membrane	GO:0031227	0.0811856	0.00100733	0.0925294	18	ARL6IP1 DGAT2 DERL1 EDEM1 DOLPP1 EMC9 INSIG1 LBR PGAP3 RTN4 SARAF SLC37A1 SLC37A2 SPPL2A TAP1 TAP2 TEX261 XBP1	119	785	13366
C2	KOKKINAKIS_METHIONINE_DEPRIVATION_48HR_UP	M13537	0.0811856	0.00100733	0.0925294	18	BMP2 BGN CASP3 CAV1 CCNB1 CDKN2B CCNB2 CDK2 CFLAR GADD45A GSTM1 IFNGR1 MYD88 PLAUR PNP RTP4 SHC3 TNFRSF10B	119	785	13366
C2	ZHAN_MULTIPLE_MYELOMA_SPIKED	M896	0.0821043	0.00102294	0.316269	6	AREG DUSP2 FGFR3 IFIT3 LGALS3BP MAL	16	785	13366
GO	response to steroid hormone	GO:0048545	0.0833181	0.00104233	0.052724	36	AIF1 AREG ARG1 BGLAP CASP3 CAV1 CALM1 CFLAR DUSP1 ERRFI1 EGLN2 GJB2 IGF1 HMGB2 IL1RN IL10 LEF1 MDM2 NTRK3 NR4A1 NR1H3 NR2F2 NR4A3 PAQR6 PCNA PTGS2 PTGS1 PTGER4 RXRB SGK1 SOCS1 TAF7 TK1 THBS1 UGT1A1 YWHAH	323	785	13366
C2	ZHOU_INFLAMMATORY_RESPONSE_LPS_UP	M9673	0.0836549	0.00105625	0.0542257	34	ADGRG6 BHLHB9 C1QC CD44 CCL20 CD55 CH25H CSRNP1 CTNNA2 CXCL11 DDR2 FILIP1 FSCN1 IFI44 IFIT3 IRF7 ISG15 KLF4 LEF1 NCOA7 NEXN OAS2 OSR2 PLAUR PTGS2 RBBP6 RTP4 SDC4 SOCS1 SNTN SRGAP1 TNFAIP2 XBP1 WTAP	301	785	13366
C2	RODWELL_AGING_KIDNEY_NO_BLOOD_UP	M9893	0.0836549	0.00105941	0.0704824	23	ABI3BP C1QC CDH11 CTHRC1 DPP3 FSCN1 GABRP GPX8 ISLR ITM2C MGLL NFKBIZ PDGFC PIGR PLK2 RARRES1 TMPRSS4 TNFRSF11B TPM1 TPBG TRIL TSPAN1 WFDC2	178	785	13366
H	HALLMARK_P53_PATHWAY	M5939	0.0836549	0.00105941	0.0704824	23	AK1 BMP2 BTG1 CDKN2B CTSD GADD45A HIST1H1C GPX2 IER5 ISCU LDHB KLF4 MDM2 NUPR1 OSGIN1 PCNA PLK3 PLK2 S100A10 SOCS1 TAP1 TRAF4 TSC22D1	178	785	13366
GO	inactivation of MAPK activity	GO:0000188	0.0848189	0.00108456	0.245617	7	CAV1 DUSP6 DUSP14 DUSP4 DUSP1 DUSP2 SPRED1	23	785	13366
C2	PHONG_TNF_RESPONSE_VIA_P38_PARTIAL	M2502	0.0848189	0.00109008	0.0830599	19	BMP2 AURKA CD44 CCL20 CCNG2 DUSP1 HAS2 ID3 INSIG1 MCL1 NR2F2 PLAUR PLK2 PTGER4 SQSTM1 THBS1 TIPARP TNFRSF10B TUBB2A	134	785	13366
GO	regulation of protein serine/threonine kinase activity	GO:0071900	0.0848189	0.00109227	0.0443134	44	ADAM8 AGT BMP2 CAMK1 CASP3 CAV1 CALM1 CBLC CCNB1 CDKN2B CCNL1 DUSP6 DUSP14 DUSP4 DUSP1 DUSP2 EPHA4 FGF1 FBXO7 FAM20A GADD45A IGF1 MAP3K12 MAP2K1 MAP2K6 MAP3K8 MAP3K13 MUC20 MUL1 NTRK3 NR2F2 PDGFC PIK3CG PIK3R5 PRKAR1A RIPK2 SAA1 SERTAD1 SMPD1 SPRED1 THBS1 TRAF4 TNFRSF10B TRIB1	427	785	13366
GO	regulation of lymphocyte differentiation	GO:0045619	0.0848189	0.00109289	0.0900292	18	ADAM8 CD83 CTLA4 FANCD2 FBXO7 FOXJ1 GIMAP5 IKZF3 IL12A IRF1 MYB PGLYRP1 PGLYRP2 PNP PRKCZ RIPK2 SOCS1 XBP1	121	785	13366
GO	neutrophil mediated immunity	GO:0002446	0.0848189	0.0010959	0.046007	42	ADAM8 ASAH1 ARG1 ATP6AP2 ATP6V0C BST1 CD44 CD47 CD55 CSTB CPPED1 CSNK2B CST3 CTSD DDOST DNAJC13 DOCK2 DYNLL1 HP MANBA MOSPD2 MNDA NCF1 ORM1 ORM2 OSTF1 PGLYRP1 PIGR PLAUR PNP PSMA2 PRG2 RAB3D RHOG S100A11 SNAP29 SYNGR1 TMBIM1 TNFAIP6 TMEM173 TUBB4B YPEL5	401	785	13366
GO	T cell costimulation	GO:0031295	0.086189	0.00111802	0.154035	10	CAV1 CD274 CTLA4 EFNB1 GRAP2 ICOS LGALS1 MAP3K8 SPN VAV1	47	785	13366
GO	cargo receptor activity	GO:0038024	0.0870965	0.00114319	0.137697	11	ACKR4 ACKR3 ASGR1 CD6 CXCL16 DAB2 ENPP2 LRP10 LGALS3BP TMPRSS4 TMPRSS2	56	785	13366
C2	AMIT_EGF_RESPONSE_120_HELA	M12710	0.0870965	0.00114319	0.137697	11	AREG DUSP6 DUSP4 GADD45A IER5 MATK MCL1 OGFR PLAUR TNFRSF10B VPS37B	56	785	13366
C2	ADDYA_ERYTHROID_DIFFERENTIATION_BY_HEMIN	M11516	0.0870965	0.00114319	0.137697	11	BIRC5 ETV5 GFI1B IER5 INSIG1 LMO2 MCL1 MYB OSGIN1 RTN4 SLC43A3	56	785	13366
GO	plasma membrane	GO:0005886	0.0877746	0.00115659	0.0159521	277	ACKR4 ACKR3 ACTG1 AIF1 AK1 ADAP1 ALDH1A3 ADAM8 AIF1L ADGRG6 ARMC7 ARF4 ARHGEF39 ARC ARF6 AQP5 ASGR1 ASIC1 ANO10 AQP11 ATP6AP2 BMX BMP2 BMF BGN ATP6V1H ATP8A2 ATP10A ATP6V0C ATP1B1 BST1 CASP3 CAV1 CALM1 CACNA1A CBLC CACNB3 CD9 CD83 CERCAM CD274 CD44 CDCA5 CCR10 CD180 CEP112 CD47 CDH11 CDC42SE1 CDHR2 CDHR5 CD6 CDIPT CD200 CD164 CD300LF CD79B CD55 CLCN3 CFLAR CLDN8 CHRNB1 CLIC1 CLDN7 CLDN23 CNFN CLE…	3709	785	13366
GO	myeloid leukocyte activation	GO:0002274	0.0918834	0.00121544	0.0423442	47	AIF1 ADAM8 ASAH1 ARG1 ATP6AP2 ATP6V0C BST1 CD44 CD47 CD55 CSTB CPPED1 CSNK2B CST3 CTSD DDOST DNAJC13 DOCK2 DYNLL1 GIMAP5 HP IL13 IL33 MANBA MOSPD2 MNDA NR4A3 ORM1 ORM2 OSTF1 PGLYRP1 PIK3CG PIGR PLAUR PNP PSMA2 PRG2 RAB3D RHOG S100A11 SNAP29 SYNGR1 TMBIM1 TNFAIP6 TMEM173 TUBB4B YPEL5	465	785	13366
C2	BAELDE_DIABETIC_NEPHROPATHY_DN	M4665	0.0926983	0.00123097	0.0462558	40	ACTG1 AIF1 ARF6 ATP6AP2 BMP2 CD47 CD200 CD164 CD55 CFLAR CRIM1 DUSP14 DUSP1 EXPH5 FGF1 GADD45A GRK5 IFI44 ISG15 MCL1 NMI ODC1 NUPR1 OAS2 OPTN PLSCR1 PSMA2 PSMB9 PTGER4 PRKAR1A RGS10 SEMA3B SARAF SDC4 SUB1 TAP1 TMED10 UBE2L6 TUBB2A XBP1	381	785	13366
C2	FRIDMAN_SENESCENCE_UP	M9143	0.093981	0.00125615	0.123087	12	ALDH1A3 CD44 CDKN2B IRF7 ISG15 MDM2 OPTN RRAS S100A11 SMPD1 THBS1 TNFAIP2	66	785	13366
C2	DAVICIONI_TARGETS_OF_PAX_FOXO1_FUSIONS_UP	M4680	0.093981	0.00125764	0.0618046	27	ACAT2 ACKR3 CAV1 CD9 CD44 DUSP1 ECM1 GADD45A GPM6B ID3 KLF4 MSL3 NR2F2 NUP93 OSTF1 PDGFC PLSCR1 PTGS1 RASL10A S100A10 SDC4 SCN3B SGK1 THBS1 TPBG WSB2 YPEL5	224	785	13366
H	HALLMARK_KRAS_SIGNALING_UP	M5953	0.0961783	0.00129198	0.0714464	22	ALDH1A3 ADAM8 ANXA10 ARG1 BMP2 CCL20 CIDEA DUSP6 DOCK2 ETV5 IL10RA IL33 KLF4 PIGR PLAUR PTGS2 PSMB8 SEMA3B TRAF1 TMEM176A TRIB1 TSPAN1	169	785	13366
GO	negative regulation of catalytic activity	GO:0043086	0.0965086	0.0013047	0.0338615	65	AGT ARL6IP1 BIRC5 BGN CASP3 CAV1 CBLC CD44 CCNB1 CDKN2B CDC42SE1 CDK2 CDC20 CD55 CSTB CRIM1 CST3 DUSP6 DUSP14 DUSP4 DUSP1 ECM1 DUSP2 ERRFI1 FABP1 FBXO7 GALR2 GADD45A HP IL13 KLF4 LEF1 MCRS1 MDM2 MRLN MT3 NR4A1 NR2F2 OAZ1 PAPLN PLAUR PTGS2 PSMA2 PSMA1 PRKCZ PSMB9 PSMB8 PRKAR1A PSMB10 SERPINB9 SERPINB8 SIAH2 SMPD1 SOCS1 SPRED1 SORT1 SPOCK3 TAF7 THBS1 TMBIM6 TMBIM1 TRIB1 UGT1A1 WFDC12 WFDC2	702	785	13366
GO	cell periphery	GO:0071944	0.0965086	0.00130631	0.0154887	283	ACKR4 ACKR3 ACTG1 AIF1 AK1 ADAP1 ALDH1A3 ADAM8 AIF1L ADGRG6 ARMC7 ARF4 ARHGEF39 ARC ARF6 AQP5 ASGR1 ASIC1 ANO10 AQP11 ATP6AP2 BMX BMP2 BMF BGN ATP6V1H ATP8A2 ATP10A ATP6V0C ATP1B1 BST1 CASP3 CAV1 CALM1 CACNA1A CBLC CACNB3 CD9 CD83 CERCAM CD274 CD44 CDCA5 CCR10 CD180 CEP112 CD47 CDH11 CDC42SE1 CDHR2 CDHR5 CD6 CDIPT CD200 CD164 CD300LF CD79B CD55 CLCN3 CFLAR CLDN8 CHRNB1 CLIC1 CLDN7 CLDN23 CNFN CLE…	3813	785	13366
C2	KEGG_LEUKOCYTE_TRANSENDOTHELIAL_MIGRATION	M2164	0.0972719	0.00132662	0.0975189	15	ACTG1 CLDN8 CLDN7 CLDN23 CLDN2 CTNNA2 CXCL12 MYL7 NCF1 MYL12B PIK3CG PIK3R5 PIK3R3 TXK VAV1	96	785	13366
C2	SABATES_COLORECTAL_ADENOMA_UP	M929	0.0972719	0.00132662	0.0975189	15	CD44 CCL20 CCNO CLDN2 CXCL11 DGAT2 DUSP4 GABRP GRM8 IL33 KRT23 PSAT1 S100A11 SRPX2 TACSTD2	96	785	13366
C2	WINZEN_DEGRADED_VIA_KHSRP	M2352	0.0977231	0.00133778	0.10406	14	BMP2 CCL20 CXCL11 DUSP6 ERRFI1 HAS2 LMO2 NFKBIZ PDGFC PLAUR PTGS2 PTGER4 SDC4 YPEL5	86	785	13366
C2	LIU_PROSTATE_CANCER_DN	M19391	0.0995543	0.00136918	0.0461282	41	ACKR3 ALDH3A2 BDH2 CAV1 CCK COCH CRABP2 CRIM1 DDR2 CYS1 FHDC1 FBLN5 FHOD3 GPM6B GRK5 GSTM1 GPX2 IL33 LDHB LAPTM4B KRT23 KRT19 LGALS1 LMOD1 NBL1 NEXN OSR2 OPTN PDGFC PENK PDLIM1 PRSS23 S100A6 SCGB3A1 ST6GALNAC2 SYNGR1 TMEM246 TPM1 TTLL3 UNC5B WFDC2	391	785	13366
GO	neutrophil degranulation	GO:0043312	0.0995543	0.001387	0.0458607	41	ADAM8 ASAH1 ARG1 ATP6AP2 ATP6V0C BST1 CD44 CD47 CD55 CSTB CPPED1 CSNK2B CST3 CTSD DDOST DNAJC13 DOCK2 DYNLL1 HP MANBA MOSPD2 MNDA ORM1 ORM2 OSTF1 PGLYRP1 PIGR PLAUR PNP PSMA2 PRG2 RAB3D RHOG S100A11 SNAP29 SYNGR1 TMBIM1 TNFAIP6 TMEM173 TUBB4B YPEL5	392	785	13366
C2	GRANDVAUX_IRF3_TARGETS_UP	M5133	0.0995543	0.00138828	0.395814	5	IFI44 IFIT3 ISG15 OAS2 RSAD2	11	785	13366
C2	DASU_IL6_SIGNALING_SCAR_DN	M1711	0.0995543	0.00138828	0.395814	5	ID3 SGK1 THBS1 TMBIM6 TPM1	11	785	13366
GO	regulation of response to stimulus	GO:0048583	0.0995543	0.00138837	0.0162237	249	ACP5 ACKR3 ACTG1 AIF1 AKIP1 ADAM8 AGT ARHGEF39 ATAD5 ARC ARF6 BIRC5 ATP6AP2 BMX ATP6AP1 BMP2 BMF BCL2L11 BGN ATP6V1H BIK BCL2L14 AURKA ATP6V0C ATP1B1 C1QC BST1 CASP3 CAV1 CALM1 CBLC CACNB3 CD44 CD180 CD47 CDKN2B CD6 CCK CDK2 CD200 CCL20 CD300LF CD79B CD55 CFAP20 CFLAR CHN2 CIDEA CLDN7 CMTM3 CLEC2D COCH CRABP2 CTHRC1 CSNK2B CTNNA2 CXCL11 CXCL12 CTLA4 DEPDC7 DAB2 DUSP6 EDEM1 DOCK2 DUSP14 DUSP4 DUSP…	3322	785	13366
C2	ZWANG_CLASS_3_TRANSIENTLY_INDUCED_BY_EGF	M2613	0.100696	0.00140946	0.0669233	24	CCNL1 CCL20 CD55 CSRNP1 DBP DUSP14 DUSP1 IL1RN KLF4 MCL1 MAP3K8 METRNL NCOA7 NFKBIZ NR4A1 NR4A3 OTUD1 PLAUR PLK2 PTGS2 RND3 TACSTD2 TIPARP TRIB1	191	785	13366
GO	neutrophil activation involved in immune response	GO:0002283	0.101723	0.00142904	0.0453298	41	ADAM8 ASAH1 ARG1 ATP6AP2 ATP6V0C BST1 CD44 CD47 CD55 CSTB CPPED1 CSNK2B CST3 CTSD DDOST DNAJC13 DOCK2 DYNLL1 HP MANBA MOSPD2 MNDA ORM1 ORM2 OSTF1 PGLYRP1 PIGR PLAUR PNP PSMA2 PRG2 RAB3D RHOG S100A11 SNAP29 SYNGR1 TMBIM1 TNFAIP6 TMEM173 TUBB4B YPEL5	394	785	13366
C2	DEBIASI_APOPTOSIS_BY_REOVIRUS_INFECTION_UP	M14151	0.102514	0.00144541	0.0572689	29	CASP3 CD55 CLK1 CXCL11 DUSP1 GADD45A IFI44 IFIT3 ISG20 IRF7 ISG15 INSM1 MCL1 NMI NECAP1 OAS2 OGFR PIR PDE4D PLSCR1 PSMB9 RND3 RSAD2 SP110 TAP1 TIPARP UBE2L6 WTAP ZWINT	250	785	13366
GO	regulation of amine transport	GO:0051952	0.102702	0.00146196	0.1101	13	AGT ARL6IP1 ARG1 CACNA1A CCK CXCL12 DPYSL2 GPM6B IL1RN PTGS1 RTN4 SNCG SYT1	77	785	13366
C2	KEGG_P53_SIGNALING_PATHWAY	M6370	0.102702	0.00146411	0.130924	11	CASP3 CCNB1 CCNB2 CDK2 CCNG2 GADD45A IGF1 MDM2 SHISA5 THBS1 TNFRSF10B	58	785	13366
C2	SANA_TNF_SIGNALING_UP	M17466	0.102702	0.00146411	0.130924	11	ACKR3 CCL20 CMPK2 CTHRC1 CXCL11 LGALS3BP MX1 OAS2 RIPK2 SAMD9L TNFAIP2	58	785	13366
GO	lymphocyte costimulation	GO:0031294	0.102702	0.00146913	0.145351	10	CAV1 CD274 CTLA4 EFNB1 GRAP2 ICOS LGALS1 MAP3K8 SPN VAV1	49	785	13366
GO	positive regulation of locomotion	GO:0040017	0.103078	0.00147979	0.0448042	41	ACP5 ACKR3 AIF1 ADAM8 AGT ARHGEF39 BMP2 ATOH8 CD274 CCL20 CFAP20 CLDN7 CXCL16 CXCL11 CXCL12 DAB2 DDR2 ENPP2 FGF1 HAS2 IGF1 IL12A INSM1 LEF1 MDM2 NTRK3 NTN1 PDGFC PTGS2 PTGER4 SEMA4A RTN4 SEMA3B SRPX2 THBS1 TNFAIP6 TNFRSF18 TRIM32 VPS37B XBP1 VPS4A	396	785	13366
C2	PETROVA_ENDOTHELIUM_LYMPHATIC_VS_BLOOD_UP	M1461	0.103416	0.00148994	0.0917114	17	ALDH1A1 CCNB1 CCNB2 CD200 CH25H CXCL12 GRAP HMGB2 ISG20 LBR LMO2 MGP PDLIM1 PNP PRKCZ TK1 UNC5B	113	785	13366
GO	regulation of reactive oxygen species metabolic process	GO:2000377	0.103754	0.00150013	0.0779595	19	ACP5 AIF1 AGT ARF4 BST1 CAV1 CFLAR DDAH2 FBLN5 GADD45A GIMAP5 HP IL10 KLF4 MT3 NOXA1 PTGS2 PTGER4 THBS1	139	785	13366
GO	neutrophil activation	GO:0042119	0.103964	0.0015085	0.0445434	41	ADAM8 ASAH1 ARG1 ATP6AP2 ATP6V0C BST1 CD44 CD47 CD55 CSTB CPPED1 CSNK2B CST3 CTSD DDOST DNAJC13 DOCK2 DYNLL1 HP MANBA MOSPD2 MNDA ORM1 ORM2 OSTF1 PGLYRP1 PIGR PLAUR PNP PSMA2 PRG2 RAB3D RHOG S100A11 SNAP29 SYNGR1 TMBIM1 TNFAIP6 TMEM173 TUBB4B YPEL5	397	785	13366
GO	regulation of interleukin-10 secretion	GO:2001179	0.104979	0.00153239	0.607936	4	CD274 PRKCZ PTGER4 TNFRSF9	6	785	13366
GO	regulation of cell death	GO:0010941	0.104979	0.00153399	0.0245391	110	ACKR3 AIF1 ALDH1A3 ADAM8 AGT ARF4 ARL6IP1 BIRC5 BMP2 BMF BCL2L11 BHLHB9 BIK BCL2L14 AURKA BTG1 CASP3 CAV1 CACNA1A CD274 CD44 CCK CFLAR CIDEA CLDN7 CXCL12 CST3 CTLA4 DAB2 DDAH2 DUSP6 DUSP1 DYNLL1 ELK1 ERC1 EGLN2 FABP1 FIGNL1 FBXO7 FGD3 GADD45A GOLPH3 GRK5 IGF1 HMGB2 ID3 HP IFIT3 IKZF3 IL13 IL12A IL10 IRF7 ITM2C KATNB1 KLF4 LEF1 MAEA LGALS1 MAP3K12 MAP2K6 MAL MCL1 MDM2 MNDA MUL1 MT3 MYB MUC1 MYD88 …	1321	785	13366
GO	integral component of endoplasmic reticulum membrane	GO:0030176	0.105484	0.00154679	0.0903917	17	ARL6IP1 DGAT2 DERL1 EDEM1 DOLPP1 EMC9 INSIG1 LBR RTN4 SARAF SLC37A1 SLC37A2 SPPL2A TAP1 TAP2 TEX261 XBP1	114	785	13366
GO	positive regulation of cell motility	GO:2000147	0.106553	0.00156791	0.0458265	39	ACP5 ACKR3 AIF1 ADAM8 AGT ARHGEF39 BMP2 ATOH8 CD274 CCL20 CFAP20 CLDN7 CXCL16 CXCL11 CXCL12 DAB2 DDR2 ENPP2 FGF1 HAS2 IGF1 IL12A INSM1 LEF1 MDM2 NTRK3 NTN1 PDGFC PTGS2 PTGER4 SEMA4A RTN4 SEMA3B SRPX2 THBS1 TNFAIP6 TNFRSF18 TRIM32 XBP1	373	785	13366
C2	RUTELLA_RESPONSE_TO_HGF_UP	M18149	0.106987	0.00157979	0.0475907	37	ACP5 ALAS1 ALDH3A2 ASAH1 ATP6V1H CASP3 CD9 CD47 CFLAR CRIM1 CTSD CPM DAB2 FAH FSCN1 IL10 LMBR1L MATK MGLL NR1H3 NR4A3 OPTN PIR PLGRKT RARRES1 SDC4 SGK1 SLC43A3 ST3GAL1 SQSTM1 TMBIM6 TNIP3 TRAF1 TNFAIP6 TNFRSF4 TSC22D1 TUBA1C	348	785	13366
GO	cytokine activity	GO:0005125	0.107316	0.00159015	0.0818939	18	AREG BMP2 CCL20 CMTM3 CXCL16 CXCL11 CXCL12 IL13 IL1RN IL12A IL10 IL33 IL25 IL34 SCGB3A1 THNSL2 TNFSF13 TNFRSF11B	128	785	13366
GO	response to glucocorticoid	GO:0051384	0.107539	0.0016041	0.0725189	21	AIF1 AREG ARG1 BGLAP CASP3 CAV1 CALM1 CFLAR DUSP1 ERRFI1 GJB2 IGF1 IL1RN IL10 NTRK3 PCNA PTGS2 PTGS1 SGK1 TK1 UGT1A1	160	785	13366
C2	COULOUARN_TEMPORAL_TGFB1_SIGNATURE_DN	M19245	0.107539	0.00161179	0.089095	17	ALAS1 ALDH3A2 ALDH1A1 CXCL12 DEPDC7 DGAT2 DUSP6 ERRFI1 GADD45A GJB2 HAMP MSMO1 OSGIN1 PCYT2 SH3BP2 SORBS2 UBE2L6	115	785	13366
GO	positive regulation of alpha-beta T cell activation	GO:0046635	0.107539	0.0016155	0.160781	9	CD83 CD55 GIMAP5 IL12A MYB PNP PRKCZ PRKCQ RIPK2	41	785	13366
C2	BECKER_TAMOXIFEN_RESISTANCE_UP	M10814	0.107539	0.0016155	0.160781	9	CACNB3 CTSD ID3 IFI44 ISG15 LGALS3BP MX1 NMI RNASE4	41	785	13366
GO	lymphocyte chemotaxis	GO:0048247	0.107556	0.00162547	0.221269	7	ADAM8 CCL20 CH25H CXCL16 CXCL11 PIK3CG SAA1	25	785	13366
GO	molecular transducer activity	GO:0060089	0.107556	0.00162679	0.0242906	111	ACKR4 ACKR3 ADGRG6 ASGR1 ASIC1 ATP6AP2 BMX BMP2 CALM1 CBLC CD274 CD44 CCR10 CD180 CD47 CD6 CD200 CD300LF CD79B CD55 CHRNB1 CLEC2D CXCL16 CRIM1 CXCL12 DAB2 DERL1 DDR2 DOK2 ECM1 EPHA4 ENPP2 FGFR3 GALR2 GABRP GLMP GLRB GPR146 GNB2 GPA33 GRM8 GRK5 IFNGR1 IL10RA IL17RA IL10RB IL17RC IL18R1 KCNJ13 LBR LMBR1L LEF1 LRP10 LGALS1 LGALS3BP LRP1B MAP3K12 MAP2K1 MAP2K6 MAP3K8 MAP3K13 NDFIP2 MUL1 MYD88 NEK6 NT…	1337	785	13366
GO	acute inflammatory response	GO:0002526	0.108135	0.00165023	0.12771	11	CD6 HAMP HP IL1RN NUPR1 ORM1 ORM2 PLSCR1 SAA2 SAA1 UGT1A1	59	785	13366
GO	negative regulation of leukocyte proliferation	GO:0070664	0.108135	0.00165023	0.12771	11	CASP3 CD274 CTLA4 FOXJ1 IL10 MNDA PRKAR1A SDC4 SFTPD SPN TWSG1	59	785	13366
C2	NAKAMURA_TUMOR_ZONE_PERIPHERAL_VS_CENTRAL_UP	M16975	0.108135	0.00165218	0.059913	28	ACOT7 BIRC5 CAV1 CD47 CDH11 CCNB2 CMTM3 CRIM1 DERL1 FLI1 GPM6B GPX2 HMMR PIR POMP PNP PSMA1 PRSS23 RND3 SRXN1 STUB1 TK1 THBS1 TPM1 TUBB4B TUBA1B TUBA1C TUBB2A	236	785	13366
GO	activation of innate immune response	GO:0002218	0.109587	0.00168058	0.0594124	28	ADAM8 CALM1 CD180 CD300LF DUSP6 DUSP4 ELK1 IRF7 MAP2K1 MAP2K6 MAP3K8 MUC20 MUC5B MUC1 MYD88 PGLYRP1 PGLYRP2 PSMA2 PSMA1 PSMB9 PSMB8 PSMB10 RIPK2 S100A1 SFTPD TNIP3 TMEM173 TRIL	237	785	13366
GO	regulation of cellular amino acid metabolic process	GO:0006521	0.109587	0.00168994	0.0808038	18	AZIN1 CAV1 CALM1 CBLC ERRFI1 ODC1 OAZ1 PDE4D PSMA2 PSMA1 PRKCZ PSMB9 PSMB8 PSMB10 SAMSN1 SOCS1 SPRED1 TAF7	129	785	13366
C2	UZONYI_RESPONSE_TO_LEUKOTRIENE_AND_THROMBIN	M9162	0.109587	0.00169123	0.183693	8	BMP2 DUSP1 EGR2 KLF4 MCL1 MAP3K8 NR4A3 PTGS2	33	785	13366
C2	CHICAS_RB1_TARGETS_SENESCENT	M2125	0.110614	0.00171275	0.0404068	46	ACOT7 ACKR3 ALDH1A3 AREG BGN ATP1B1 CBX5 CD274 CDK2 CCL20 CXCL11 DGAT2 DCK ENC1 FAH FANCI GJB2 HAS2 HAT1 IFIT3 JDP2 IL33 ISG20 ISG15 LGALS3BP MEDAG MCL1 NFKBIZ NRGN ODC1 PCNA PLSCR1 PTGS2 PSMB8 PRIM1 RIPK2 RRM1 SKA2 SLC43A3 SLCO4A1 ST3GAL1 THBD TMEM173 TSC22D1 UBE2L6 WTAP	464	785	13366
GO	negative regulation of proteolysis	GO:0045861	0.111665	0.00174982	0.0584237	28	AGT ARL6IP1 BIRC5 CD44 CD55 CSTB CRIM1 CST3 ECM1 FABP1 IL10 KLF4 LEF1 MDM2 MT3 NR4A1 NR1H3 PAPLN PLAUR PTGS2 SERPINB9 SERPINB8 SIAH2 SPOCK3 TM4SF20 THBS1 WFDC12 WFDC2	239	785	13366
C2	LIU_VAV3_PROSTATE_CARCINOGENESIS_UP	M215	0.111665	0.00175182	0.115182	12	ARG1 EPHA4 IGF1 IFIT3 IRF1 PLEKHB1 PSMB9 PSMB8 PSMB10 SFTPD TAP1 WFDC2	69	785	13366
GO	negative regulation of leukocyte cell-cell adhesion	GO:1903038	0.113035	0.00179022	0.105826	13	CASP3 CD274 CXCL12 CTLA4 FOXJ1 IL10 IRF1 KLF4 PRKAR1A SDC4 SFTPD SPN TWSG1	79	785	13366
GO	signaling	GO:0023052	0.113035	0.00179081	0.0142666	319	ACKR4 ACKR3 ACTG1 AIF1 ADAP1 ADAM8 ADGRG6 AGT ARF4 ARL5C AREG ARF6 ASIC1 ASB8 ARHGAP27 BIRC5 BMX ATP6AP1 BMP2 BMF BCL2L11 BGN BHLHB9 ATP6V1H ATOH8 AURKA ATP6V0C ATP1B1 BST1 CAMK1 CASP3 CAV1 CALM1 CACNA1A CBLC CACNB3 CD9 CD83 CD274 CD44 CCR10 CD180 CDCA8 CCNB1 CD47 CDKN2B CDC42SE1 CD6 CCK CDK2 CD164 CDC20 CCL20 CD300LF CD79B CENPA COL4A5 CLCN3 CFLAR CHN2 CHRNB1 CIDEA CLIC1 CLEC2D CRABP2 CTHRC1 CSN…	4370	785	13366
GO	single organism signaling	GO:0044700	0.113035	0.00179081	0.0142666	319	ACKR4 ACKR3 ACTG1 AIF1 ADAP1 ADAM8 ADGRG6 AGT ARF4 ARL5C AREG ARF6 ASIC1 ASB8 ARHGAP27 BIRC5 BMX ATP6AP1 BMP2 BMF BCL2L11 BGN BHLHB9 ATP6V1H ATOH8 AURKA ATP6V0C ATP1B1 BST1 CAMK1 CASP3 CAV1 CALM1 CACNA1A CBLC CACNB3 CD9 CD83 CD274 CD44 CCR10 CD180 CDCA8 CCNB1 CD47 CDKN2B CDC42SE1 CD6 CCK CDK2 CD164 CDC20 CCL20 CD300LF CD79B CENPA COL4A5 CLCN3 CFLAR CHN2 CHRNB1 CIDEA CLIC1 CLEC2D CRABP2 CTHRC1 CSN…	4370	785	13366
KEGG	p53 signaling pathway	ko04115	0.116276	0.0018552	0.124602	11	CASP3 CCNB1 CCNB2 CDK2 CCNG2 GADD45A IGF1 MDM2 SHISA5 THBS1 TNFRSF10B	60	785	13366
GO	MAP kinase tyrosine/serine/threonine phosphatase activity	GO:0017017	0.116276	0.0018767	0.357936	5	DUSP6 DUSP14 DUSP4 DUSP1 DUSP2	12	785	13366
GO	MAP kinase phosphatase activity	GO:0033549	0.116276	0.0018767	0.357936	5	DUSP6 DUSP14 DUSP4 DUSP1 DUSP2	12	785	13366
GO	negative regulation of cell adhesion	GO:0007162	0.116276	0.00188612	0.062481	24	ACP5 BMP2 CASP3 CD274 CD164 CLDN7 CXCL12 CTLA4 FOXJ1 IL1RN IL10 IRF1 KLF4 LEF1 LGALS1 MUC1 PRKAR1A RND1 SDC4 SFTPD SPN TACSTD2 THBS1 TWSG1	198	785	13366
GO	cellular response to chemical stimulus	GO:0070887	0.116276	0.00189347	0.0192527	164	ACKR4 ABTB2 ACKR3 AIF1 ADAM8 AGT ARG1 BGLAP ATP6AP1 BMP2 BGN ATP6V1H ATP6V0C CASP3 CAV1 CALM1 CD9 CD44 CCR10 CD180 CCNB1 CDKN2B CD6 CDK2 CCL20 CD300LF CFLAR CH25H CMPK2 CXCL16 CSNK2B CXCL11 CXCL12 CST3 DGAT2 DERL1 DUSP6 EDEM1 DUSP1 ELK1 EGR2 ERRFI1 EGLN2 FABP1 ETV5 FANCD2 FGF1 FGFR3 FGFBP1 GBP6 FMO2 GJB2 GNB2 HAS2 HAMP HAP1 GSTM1 IGF1 HMGB2 IFNGR1 ID3 IFIT3 IL10RA IL17RA IL18BP IL10RB IL17RC IL13…	2103	785	13366
GO	regulation of adaptive immune response based on somatic recombination of immune receptors built from immunoglobulin superfamily domains	GO:0002822	0.116276	0.00189581	0.0912689	15	ATAD5 FOXJ1 GIMAP5 IL12A IL10 IL33 PRKCZ PRKCQ RIPK2 RSAD2 SPN TAP1 TAP2 TNFSF13 WAS	100	785	13366
GO	regulation of B cell activation	GO:0050864	0.116276	0.00189581	0.0912689	15	ATAD5 BST1 CASP3 CTLA4 FOXJ1 IGLL1 IKZF3 IL13 IGLC1 IL10 MNDA SAMSN1 TNFSF13 TNFRSF4 XBP1	100	785	13366
GO	signal transduction involved in mitotic cell cycle checkpoint	GO:0072413	0.116276	0.00189581	0.0912689	15	AURKA CCNB1 CDK2 GADD45A MDM2 MUC1 PCNA PLK3 PLK2 PPP2R5C PSMA2 PSMA1 PSMB9 PSMB8 PSMB10	100	785	13366
GO	regulation of peptidase activity	GO:0052547	0.117759	0.00192924	0.0502433	34	AGT ARL6IP1 BIRC5 BCL2L11 CASP3 CAV1 CD44 CCK CFLAR CSTB CRIM1 CST3 ECM1 FABP1 KLF4 LEF1 MDM2 MUL1 MT3 NR4A1 PAPLN PDCD5 PLAUR PTGS2 PSMB9 PSMB8 SERPINB9 SERPINB8 SIAH2 SPOCK3 THBS1 TNFRSF10B WFDC12 WFDC2	312	785	13366
GO	cell communication	GO:0007154	0.117759	0.00193207	0.014761	290	ACKR4 ACKR3 ACTG1 AIF1 ADAP1 ADAM8 ADGRG6 AGT ARF4 ARL5C AREG ARF6 ASGR1 ASIC1 ASB8 ARHGAP27 BGLAP BMX ATP6AP1 BMP2 BMF BCL2L11 BGN ATP6V1H ATOH8 AURKA ATP6V0C ATP1B1 BST1 CAMK1 CASP3 CAV1 CALM1 CACNA1A CBLC CACNB3 CD9 CD83 CD274 CD44 CCR10 CD180 CCNB1 CD47 CDKN2B CDC42SE1 CD6 CCK CDK2 CD164 CCL20 CD300LF CD79B COL4A5 CLCN3 CHN2 CHRNB1 CLIC1 CLEC2D CRABP2 CTHRC1 CSNK2B CSRNP1 CRIM1 CXCL11 CXCL12 …	3946	785	13366
GO	regulation of endopeptidase activity	GO:0052548	0.118621	0.00195768	0.0519955	32	AGT ARL6IP1 BIRC5 BCL2L11 CASP3 CD44 CCK CFLAR CSTB CRIM1 CST3 FABP1 KLF4 LEF1 MDM2 MUL1 MT3 NR4A1 PAPLN PDCD5 PLAUR PTGS2 PSMB9 PSMB8 SERPINB9 SERPINB8 SIAH2 SPOCK3 THBS1 TNFRSF10B WFDC12 WFDC2	289	785	13366
GO	positive regulation of CD4-positive, alpha-beta T cell activation	GO:2000516	0.118621	0.00196444	0.2105	7	CD83 CD55 GIMAP5 MYB PRKCZ PRKCQ RIPK2	26	785	13366
REACTOME	Chemokine receptors bind chemokines	R-HSA-380108	0.118621	0.00196444	0.2105	7	ACKR4 ACKR3 CCR10 CCL20 CXCL16 CXCL11 CXCL12	26	785	13366
GO	blood microparticle	GO:0072562	0.118751	0.00197583	0.103769	13	ACTG1 AGT C1QC CLIC1 CP HP IGLL1 IGLC1 IGLC2 IGLC3 LGALS3BP ORM1 ORM2	80	785	13366
C2	ZUCCHI_METASTASIS_DN	M16826	0.118751	0.00198781	0.176563	8	AREG CCL20 CST3 EIF1 PDCD5 PDLIM1 SEMA3B TACSTD2	34	785	13366
C2	GAURNIER_PSMD4_TARGETS	M11428	0.118751	0.00198781	0.176563	8	CCR10 CCL20 CXCL16 CXCL11 IFNGR1 IL17RA IL18R1 IL10	34	785	13366
GO	negative regulation of immune system process	GO:0002683	0.120757	0.00203077	0.0492054	34	C1QC CASP3 CD274 CD200 CD300LF CD55 CXCL12 CTLA4 FBXO7 FOXJ1 IL10 IL33 IRF1 MNDA MUL1 NBL1 NR1H3 NMI PGLYRP1 PGLYRP2 PTGER4 PRKAR1A SAMSN1 SDC4 SERPINB9 SFTPD SPN TAP1 THBS1 TMBIM6 TMEM176A TRIB1 TWSG1 UBASH3A	315	785	13366
GO	regulation of interleukin-4 production	GO:0032673	0.124591	0.00210164	0.257058	6	CD83 IL33 LEF1 PRKCZ PRKCQ PRG2	19	785	13366
C2	RUTELLA_RESPONSE_TO_HGF_VS_CSF2RB_AND_IL4_UP	M19971	0.124952	0.00211414	0.046532	36	ACP5 AIF1 ALAS1 ALDH3A2 ASAH1 ATP6V1H CD9 CD47 CD55 CRIM1 CTSD CPM DAB2 DUSP6 FAH FBXL5 IL10 LMO2 MATK MYD88 NR1H3 PIR PLSCR1 PNP RAP1GAP2 RARRES1 RSAD2 SGK1 SLC43A3 ST3GAL1 SP110 SQSTM1 TMBIM6 TNIP3 TNFAIP6 TSC22D1	342	785	13366
C2	WHITFIELD_CELL_CYCLE_LITERATURE	M2066	0.125308	0.00214515	0.150571	9	BIRC5 AURKA CCNB1 CCNB2 CDC20 CCNG2 CENPA PCNA RRM1	43	785	13366
C2	BROWNE_HCMV_INFECTION_4HR_UP	M10161	0.125308	0.00214515	0.150571	9	AREG IFIT3 ISG15 NR4A3 PDE4D PTGS2 RBBP6 RSAD2 THBS1	43	785	13366
C2	BOSCO_EPITHELIAL_DIFFERENTIATION_MODULE	M2533	0.125308	0.00214515	0.150571	9	CLDN7 ECM1 GABRP MAL MUC1 PSCA TACSTD2 TMPRSS4 TMPRSS2	43	785	13366
GO	negative regulation of molecular function	GO:0044092	0.125308	0.00215029	0.0276756	82	AGT ARL6IP1 BIRC5 BGN AURKA CAMK1 CASP3 CAV1 CALM1 CBLC CD44 CCNB1 CDKN2B CDC42SE1 CDK2 CDC20 CD55 CFLAR CSTB CRIM1 CST3 DAB2 DUSP6 DUSP14 DUSP4 DUSP1 ECM1 DUSP2 ERRFI1 FABP1 FBXO7 GALR2 FOXJ1 GADD45A HAMP ID3 HP IL13 IL10 KCNRG KCNQ1 KLF4 LEF1 MCRS1 MDM2 MRLN NDFIP2 MT3 NEK2 NR4A1 NR2F2 OAZ1 PAPLN PLAUR PTGS2 PSMA2 PSMA1 PRKCZ PSMB9 PSMB8 PRKAR1A PSMB10 SENP2 SERPINB9 SERPINB8 SIAH2 SMPD1 SOCS1 …	949	785	13366
GO	response to virus	GO:0009615	0.125308	0.00215229	0.0642635	23	BCL2L11 CXCL12 IFNGR1 IFI44 IFIT3 IL10RB IL12A IL33 ISG20 IRF1 IRF7 ISG15 MX1 MYD88 ODC1 OAS2 PENK PLSCR1 PSMA2 PSMB9 RSAD2 SERINC3 TMEM173	187	785	13366
GO	regulation of cellular component movement	GO:0051270	0.126614	0.00218121	0.0310648	66	ACP5 ACKR3 AIF1 ADAM8 AGT ARHGEF39 BMP2 ATOH8 BST1 CAV1 CD274 CCL20 CFAP20 CLDN7 CXCL16 CSNK2B CXCL11 CXCL12 DAB2 DDR2 ECM1 ENPP2 FGF1 FXYD1 HAS2 HAP1 IGF1 IL12A IL33 INSM1 KCNQ1 KLF4 LEF1 LMO4 MARVELD3 MDM2 NBL1 MYD88 NTRK3 NEXN NR2F2 NTN1 PDGFC PDE4D PLD2 PTGS2 PTGER4 RRAS SEMA4A RTN4 SEMA3B SDC4 SCN3B SGK1 SRPX2 SPOCK3 SRGAP1 TACSTD2 THBS1 TNFAIP6 TNFRSF18 TPM1 TRIM32 TRIB1 XBP1 WAS	735	785	13366
GO	granulocyte activation	GO:0036230	0.130268	0.00225084	0.0432589	41	ADAM8 ASAH1 ARG1 ATP6AP2 ATP6V0C BST1 CD44 CD47 CD55 CSTB CPPED1 CSNK2B CST3 CTSD DDOST DNAJC13 DOCK2 DYNLL1 HP MANBA MOSPD2 MNDA ORM1 ORM2 OSTF1 PGLYRP1 PIGR PLAUR PNP PSMA2 PRG2 RAB3D RHOG S100A11 SNAP29 SYNGR1 TMBIM1 TNFAIP6 TMEM173 TUBB4B YPEL5	402	785	13366
GO	positive regulation of leukocyte proliferation	GO:0070665	0.131975	0.00228709	0.089417	16	AIF1 ATAD5 BST1 CD274 CD6 CD55 EFNB1 IGF1 IL13 IL12A MYD88 PNP PRKCQ RIPK2 SPN TNFRSF4	108	785	13366
GO	mitotic DNA integrity checkpoint	GO:0044774	0.133383	0.00231834	0.0755972	18	AURKA CCNB1 CDK2 FANCI GADD45A MDM2 MUS81 MUC1 PCNA PLK3 PLK2 PPP2R5C PSMA2 PSMA1 PSMB9 PSMB8 PSMB10 TOPBP1	134	785	13366
GO	regulation of macrophage activation	GO:0043030	0.135127	0.00235558	0.200528	7	CD200 IL13 IL10 IL33 MUC5B NR1H3 THBS1	27	785	13366
C2	PICCALUGA_ANGIOIMMUNOBLASTIC_LYMPHOMA_UP	M12225	0.136975	0.00239482	0.0684365	22	ABI3BP C1QC CDH11 CTHRC1 CXCL11 CP CXCL12 DAB2 DDR2 ENPP2 FAM20A IL33 NEXN NR1H3 NR2F2 PAPSS2 RND3 RRAS SAMD9L SPRED1 TMEM176A TPM1	173	785	13366
GO	innate immune response-activating signal transduction	GO:0002758	0.138136	0.0024222	0.0571487	27	ADAM8 CALM1 CD180 CD300LF DUSP6 DUSP4 ELK1 IRF7 MAP2K1 MAP2K6 MAP3K8 MUC20 MUC5B MUC1 MYD88 PGLYRP1 PGLYRP2 PSMA2 PSMA1 PSMB9 PSMB8 PSMB10 RIPK2 S100A1 SFTPD TNIP3 TRIL	233	785	13366
GO	regulation of locomotion	GO:0040012	0.138541	0.00243639	0.0311565	64	ACP5 ACKR3 AIF1 ADAM8 AGT ARHGEF39 BMP2 ATOH8 BST1 CD274 CCL20 CFAP20 CLDN7 CXCL16 CSNK2B CXCL11 CXCL12 DAB2 DDR2 ECM1 ENPP2 FGF1 FBXO7 HAS2 IGF1 IL12A IL33 INSM1 KLF4 LEF1 LMO4 MARVELD3 MDM2 NBL1 MYD88 NTRK3 NEXN NR2F2 NTN1 PDGFC PLD2 PTGS2 PTGER4 RRAS SEMA4A RTN4 SEMA3B SDC4 SGK1 SRPX2 SPOCK3 SRGAP1 TACSTD2 THBS1 TNFAIP6 TNFRSF18 TPM1 TRIM32 TRIM26 TRIB1 VPS37B XBP1 VPS4A WAS	712	785	13366
GO	regulation of regulatory T cell differentiation	GO:0045589	0.140466	0.00247973	0.325884	5	CTLA4 FANCD2 GIMAP5 IRF1 SOCS1	13	785	13366
GO	regulation of smooth muscle cell proliferation	GO:0048660	0.140466	0.00248465	0.0867234	16	AIF1 AGT CAV1 IGF1 IL13 IL12A IL10 KLF4 MDM2 MYB MYD88 NR4A3 PTGS2 THBS1 TPM1 TRIB1	110	785	13366
GO	positive regulation of signal transduction	GO:0009967	0.143824	0.00255144	0.0236598	102	ACKR3 ADAM8 AGT ARC ATP6AP2 ATP6AP1 BMP2 BMF BCL2L11 BIK BCL2L14 ATP6V0C CAV1 CALM1 CD44 CD180 CDKN2B CCL20 CD300LF CFLAR CHN2 CMTM3 CSNK2B CXCL11 DAB2 DUSP6 ECM1 DYNLL1 EPHA4 ENHO FGF1 FGFR3 FGFBP1 GADD45A GOLPH3 GRAP2 GRAP HAP1 IGF1 IL13 IL18R1 IL12A IL10 IRF7 ITM2C LGALS1 MAP3K12 MAP2K1 MAP2K6 MAL MCL1 MAP3K8 MAP3K13 MLLT3 NDFIP2 MUC20 MUL1 MT3 NCF1 MYD88 NEK6 NTRK3 NR1H3 NUP93 PDCD5 PDGFC PIK…	1238	785	13366
GO	positive regulation of cellular component movement	GO:0051272	0.145192	0.00258315	0.0428314	39	ACP5 ACKR3 AIF1 ADAM8 AGT ARHGEF39 BMP2 ATOH8 CD274 CCL20 CFAP20 CLDN7 CXCL16 CXCL11 CXCL12 DAB2 DDR2 ENPP2 FGF1 HAS2 IGF1 IL12A INSM1 LEF1 MDM2 NTRK3 NTN1 PDGFC PTGS2 PTGER4 SEMA4A RTN4 SEMA3B SRPX2 THBS1 TNFAIP6 TNFRSF18 TRIM32 XBP1	384	785	13366
C2	XU_AKT1_TARGETS_6HR	M18724	0.14595	0.00260411	0.241269	6	IFIT3 IRF7 ISG15 MX1 PLSCR1 PRKAR1A	20	785	13366
GO	scavenger receptor activity	GO:0005044	0.15061	0.00270269	0.163491	8	ACKR4 ACKR3 CD6 CXCL16 ENPP2 LGALS3BP TMPRSS4 TMPRSS2	36	785	13366
C2	PID_FOXM1_PATHWAY	M176	0.15061	0.00270269	0.163491	8	BIRC5 CCNB1 CCNB2 CDK2 CENPA ETV5 MAP2K1 NEK2	36	785	13366
GO	regulation of cell motility	GO:2000145	0.151512	0.00273953	0.0328719	60	ACP5 ACKR3 AIF1 ADAM8 AGT ARHGEF39 BMP2 ATOH8 BST1 CD274 CCL20 CFAP20 CLDN7 CXCL16 CSNK2B CXCL11 CXCL12 DAB2 DDR2 ECM1 ENPP2 FGF1 HAS2 IGF1 IL12A IL33 INSM1 KLF4 LEF1 LMO4 MARVELD3 MDM2 NBL1 MYD88 NTRK3 NEXN NR2F2 NTN1 PDGFC PLD2 PTGS2 PTGER4 RRAS SEMA4A RTN4 SEMA3B SDC4 SGK1 SRPX2 SPOCK3 SRGAP1 TACSTD2 THBS1 TNFAIP6 TNFRSF18 TPM1 TRIM32 TRIB1 XBP1 WAS	655	785	13366
C2	CHIANG_LIVER_CANCER_SUBCLASS_CTNNB1_DN	M8689	0.151512	0.00274189	0.074136	19	ACP5 BACE2 BMP2 BGN CCL20 CMTM3 CTHRC1 CXCL16 CP CXCL12 EGR2 ISLR MAL2 MGLL PAPLN PGLYRP2 SDSL SERPINB9 TMEM45A	143	785	13366
GO	regulation of symbiosis, encompassing mutualism through parasitism	GO:0043903	0.151512	0.00276566	0.0457465	35	ACKR3 BCL2L11 ATP6V1H ATP1B1 CAV1 CLDN7 DERL1 DOCK2 FABP1 FGFBP1 GTF2B IL10 ISG20 ISG15 KCNQ1 LEF1 LGALS1 MUL1 MX1 NCBP2 MYD88 NUP93 PLSCR1 RSAD2 SCN1A SPN SQSTM1 TAP1 TAP2 TMPRSS2 TMEM173 TRIM32 TRIM26 VPS37B VPS4A	335	785	13366
C2	TAKEDA_TARGETS_OF_NUP98_HOXA9_FUSION_16D_UP	M15588	0.151512	0.00278377	0.0772689	17	BCL2L11 ATP10A CMPK2 DUSP4 IFI44 IFIT3 ISG15 LY6E MX1 OAS2 PDLIM1 PTGS2 PRKAR1A RSAD2 SLC38A1 THBS1 XAF1	125	785	13366
GO	regulation of lymphocyte mediated immunity	GO:0002706	0.151512	0.00278651	0.0902051	14	ATAD5 FOXJ1 GIMAP5 IL12A IL10 PRKCZ RSAD2 SERPINB9 SPN TAP1 TAP2 TNFSF13 VAV1 WAS	94	785	13366
GO	regulation of multi-organism process	GO:0043900	0.151512	0.00280348	0.0410314	42	ACKR3 BCL2L11 ATP6V1H AURKA ATP1B1 CAV1 CD180 CD55 CLDN7 DERL1 DOCK2 FABP1 FGFBP1 GTF2B IGF1 IL10 ISG20 ISG15 KCNQ1 LEF1 LGALS1 MUL1 MX1 NCBP2 MYD88 NUP93 OPTN PLSCR1 RIPK2 RSAD2 SCN1A SPN SQSTM1 TAP1 TAP2 TMPRSS2 TMEM173 TRIM32 TRIM26 TRIB1 VPS37B VPS4A	421	785	13366
C2	MATTIOLI_MULTIPLE_MYELOMA_WITH_14Q32_TRANSLOCATIONS	M18467	0.151512	0.00280398	0.191269	7	CXCL12 DPYSL2 FAM174B FGFR3 KLF4 MAL SORT1	28	785	13366
C2	GNATENKO_PLATELET_SIGNATURE	M15669	0.151512	0.00280398	0.191269	7	DYNLL1 MYL6 NRGN OAZ1 RGS10 TAGLN2 YWHAH	28	785	13366
C2	REACTOME_COSTIMULATION_BY_THE_CD28_FAMILY	M17386	0.151512	0.00280433	0.141269	9	CD274 CTLA4 GRAP2 ICOS MAP3K8 PIK3R3 PPP2R5C THEM4 VAV1	45	785	13366
C2	PAPASPYRIDONOS_UNSTABLE_ATEROSCLEROTIC_PLAQUE_UP	M9936	0.151512	0.00280433	0.141269	9	ACP5 DAB2 DUSP6 IFIT3 PAPSS2 RARRES1 RSAD2 SAMSN1 SGK1	45	785	13366
C2	BROWNE_HCMV_INFECTION_2HR_DN	M521	0.151512	0.00280433	0.141269	9	BIRC5 CENPA DGKE DUSP6 HIST1H1C KRT19 PLAUR SGK1 TK1	45	785	13366
GO	positive regulation of cell death	GO:0010942	0.152979	0.00283934	0.0356428	52	ALDH1A3 ADAM8 AGT BMP2 BMF BCL2L11 BIK BCL2L14 BTG1 CASP3 CAV1 CD274 CCK CTLA4 DUSP6 DUSP1 DYNLL1 ELK1 FGD3 GADD45A ID3 HP IL12A IL10 ITM2C KATNB1 MAP2K6 MAL MCL1 MNDA MUL1 MT3 MYB NTRK3 NR4A1 NR4A3 NUPR1 OSGIN1 PDCD5 PLAUR PTGS2 RIPK2 SERINC3 SMPD1 SORT1 SQSTM1 THBS1 TNFRSF8 TNFRSF10B VAV1 XBP1 YWHAH	551	785	13366
GO	cell motility	GO:0048870	0.153659	0.00287323	0.0303377	66	ADAM8 ARF4 ARC ATP1B1 BTG1 CAV1 CD44 CD47 CCK CCL20 CH25H CFAP44 CTHRC1 CXCL16 CTNNA2 CXCL11 CXCL12 DNAH3 EFHC1 DOK2 EFNB1 EPHA4 ENPP2 FOXJ1 FSCN1 GOLPH3 GRAP2 GRAP HMGB2 IER2 IL17RA IGLL1 IL17RC IL12A IGLC1 IL10 LEF1 MAP2K1 MATK NTRK3 NR4A1 NR2F2 NTN1 NUP93 PDE4D PIK3CG PLD2 PRKCZ PRKCQ RHOG RHOC SEMA4A RTN4 SAA2 SAA1 SEMA3B SDC4 SFTPD SPN SRPX2 SORBS2 THBS1 THBD TNFRSF10B TSPAN1 VAV1	741	785	13366
GO	negative regulation of intrinsic apoptotic signaling pathway	GO:2001243	0.153659	0.00288347	0.0960308	13	ACKR3 CD44 CXCL12 FIGNL1 MCL1 MDM2 MUC1 PLAUR PTGS2 PTTG1IP TMBIM6 TRIM32 XBP1	84	785	13366
C2	ZHU_CMV_24_HR_UP	M15565	0.153659	0.00288347	0.0960308	13	ALAS1 CD55 IRF1 ISG15 MX1 NR4A1 NUP93 PENK PNP PSMA2 TAP1 TRIM26 TUBB2A	84	785	13366
GO	cellular detoxification	GO:1990748	0.153695	0.00289203	0.113144	11	FABP1 GSTM1 GPX2 GPX8 HP MT3 NXNL2 NXN PTGS2 PTGS1 SRXN1	64	785	13366
C2	NAKAYAMA_SOFT_TISSUE_TUMORS_PCA2_UP	M2761	0.155126	0.0029269	0.103431	12	BIRC5 CDCA8 CCNB1 CDH11 CCNB2 CDC20 CENPA FGFR3 HMMR LEF1 NEK2 TPBG	74	785	13366
H	HALLMARK_APOPTOSIS	M5902	0.155271	0.0029376	0.0723034	19	BMP2 BMF BCL2L11 BGN BIK CAV1 CD44 CDK2 CFLAR GADD45A GSTM1 HMGB2 IFNGR1 ISG20 IRF1 LEF1 MCL1 SQSTM1 TAP1	145	785	13366
C2	BROWNE_HCMV_INFECTION_24HR_DN	M14098	0.156134	0.00296194	0.0761895	17	ALDH1A1 BIRC5 BTG1 BST1 CAV1 CD44 CFLAR CTSO CRIM1 DBP FGF1 NR1H3 OAZ1 PAMR1 PRSS23 S100A10 THBS1	126	785	13366
GO	protein tyrosine/threonine phosphatase activity	GO:0008330	0.158254	0.00302649	0.941269	3	DUSP4 DUSP1 DUSP2	3	785	13366
GO	intracellular transport of viral protein in host cell	GO:0019060	0.158254	0.00302649	0.941269	3	DERL1 TAP1 TAP2	3	785	13366
GO	regulation of monocyte aggregation	GO:1900623	0.158254	0.00302649	0.941269	3	CD44 HAS2 NR4A3	3	785	13366
C2	JISON_SICKLE_CELL_DISEASE_UP	M8467	0.159141	0.00305161	0.0714059	19	ATP1B1 CD9 CLIC1 GADD45A GTF2B IFI44 IFIT3 LY6E MX1 PSMB9 PSMB8 RSAD2 TAP1 TALDO1 TPM1 UBE2L6 TUBB2A WSB2 YWHAH	146	785	13366
GO	cellular response to organic substance	GO:0071310	0.159463	0.00306597	0.0203582	132	ACKR4 ACKR3 AIF1 AGT ARG1 BGLAP ATP6AP1 BMP2 BGN ATP6V1H ATP6V0C CASP3 CAV1 CD9 CD44 CCR10 CD180 CCNB1 CD6 CDK2 CCL20 CD300LF CFLAR CMPK2 CXCL16 CSNK2B CXCL11 CXCL12 DGAT2 DERL1 EDEM1 DUSP1 ELK1 EGR2 ERRFI1 EGLN2 FGF1 FGFR3 FGFBP1 GBP6 GJB2 GNB2 HAS2 HAMP HAP1 IGF1 HMGB2 IFNGR1 ID3 IFIT3 IL10RA IL17RA IL18BP IL10RB IL17RC IL13 IL1RN IL18R1 IL12A IL10 ISG20 IRF1 IRF7 ISG15 KCNQ1 KLF4 LEF1 LMO2 LGA…	1669	785	13366
REACTOME	Interleukin-10 signaling	R-HSA-6783783	0.160975	0.00312805	0.157485	8	CCL20 IL10RA IL10RB IL13 IL1RN IL12A IL10 PTGS2	37	785	13366
C2	OLSSON_E2F3_TARGETS_DN	M952	0.160975	0.00312805	0.157485	8	CD9 HIST1H1C HMGB2 LBR MAL2 PCNA THBS1 THBD	37	785	13366
C2	DAUER_STAT3_TARGETS_DN	M13696	0.160975	0.00312805	0.157485	8	ID3 IFI44 IFIT3 IRF7 ISG15 MX1 OAS2 SP110	37	785	13366
C2	KORKOLA_TERATOMA	M4623	0.160975	0.00312805	0.157485	8	AURKA CCNB1 CDC20 CENPA MGP NFKBIZ PIGR ZWINT	37	785	13366
GO	regulation of inflammatory response	GO:0050727	0.161282	0.00314228	0.0528391	27	ACP5 ADAM8 AGT BST1 CD47 CD6 CD55 FANCD2 GPX2 IL17RA IL17RC IL10 IL33 KLF4 MGLL METRNL MYD88 NR1H3 PGLYRP1 PIK3CG PGLYRP2 PTGS2 PSMA1 PTGER4 SAA1 SPN TNFAIP6	242	785	13366
C2	NABA_MATRISOME	M5889	0.16235	0.00318464	0.0305297	64	ADAM8 AGT AREG ANXA10 BGLAP BMP2 BGN C1QC CCL20 COL4A5 CLEC2D COCH CSTB CTHRC1 CTSO CRIM1 CXCL11 CXCL12 CST3 CTSD ECM1 EGLN2 FGF1 FBLN5 FAM20A FBLN7 FGFBP1 GPC5 IGF1 HTRA3 IL13 IL1RN IL12A IL10 IL25 IL34 LGALS1 MATN4 MGP MUC20 MUC5B MUC1 NTN5 NTN1 PAPLN PAMR1 PDGFC PSPN PRG2 SEMA4A SEMA3B S100A10 S100A11 S100A6 S100A1 SDC4 SERPINB9 SERPINB8 SFTPD SRPX2 SPOCK3 THBS1 TNFSF13 TNFAIP6	717	785	13366
GO	tertiary granule lumen	GO:1904724	0.16235	0.00318894	0.136921	9	ASAH1 CSTB CST3 CTSD HP ORM1 PGLYRP1 TNFAIP6 YPEL5	46	785	13366
C2	CHANG_IMMORTALIZED_BY_HPV31_DN	M12051	0.16235	0.00318894	0.136921	9	ENTPD3 GPA33 IFI44 IL1RN MX1 OAS2 PTGS2 PRIM1 TRIB1	46	785	13366
C2	WIKMAN_ASBESTOS_LUNG_CANCER_UP	M18658	0.16235	0.00321178	0.298412	5	ADGRG6 MAEA SERINC3 SORBS2 WFDC2	14	785	13366
C2	LEE_LIVER_CANCER_HEPATOBLAST	M13123	0.16235	0.00321178	0.298412	5	CD44 KRT19 NR4A1 PLAUR PTGS2	14	785	13366
GO	positive regulation of T cell proliferation	GO:0042102	0.16235	0.00321305	0.1105	11	AIF1 CD274 CD6 CD55 EFNB1 IGF1 IL12A PNP PRKCQ RIPK2 SPN	65	785	13366
C2	REACTOME_CYTOKINE_SIGNALING_IN_IMMUNE_SYSTEM	M1060	0.162828	0.00323084	0.058916	24	CD44 GBP6 IFNGR1 IFIT3 IL1RN ISG20 IRF1 IRF7 ISG15 MAP2K1 MAP2K6 MAP3K8 MX1 MYD88 NUP93 OAS2 PIK3R3 PSMB8 RIPK2 SOCS1 SQSTM1 UBE2L6 VAV1 XAF1	204	785	13366
H	HALLMARK_ESTROGEN_RESPONSE_LATE	M5907	0.165416	0.00329068	0.0614875	22	ALDH3A2 AREG CAV1 CD9 CD44 CDC20 CXCL12 DUSP2 FGFR3 ISG20 KRT19 KLF4 NBL1 MYB PAPSS2 PRSS23 SEMA3B SGK1 SIAH2 ST6GALNAC2 TPBG XBP1	183	785	13366
C2	PID_AURORA_A_PATHWAY	M242	0.166205	0.0033149	0.182648	7	BIRC5 AURKA CENPA GADD45A MDM2 OAZ1 TACC3	29	785	13366
GO	negative regulation of response to stimulus	GO:0048585	0.167486	0.00335746	0.0223295	107	ACP5 ACKR3 AIF1 AGT BMP2 BMF BGN CAV1 CALM1 CBLC CD44 CCK CD300LF CD55 CFLAR CIDEA CTHRC1 CTNNA2 CXCL12 CTLA4 DAB2 DUSP6 DUSP14 DUSP4 DUSP1 ECM1 DUSP2 EPHA4 ERRFI1 FIGNL1 FBXO7 FGFR3 GDPD5 FOXJ1 GRK5 HAMP GPX2 IGF1 HMGB2 HTRA3 HP IL18BP IL1RN IL10 IL33 KLF4 LEF1 MCL1 MARVELD3 METRNL MDM2 MLLT3 MUL1 NBL1 MT3 MUC1 NR1H3 NR4A3 NMI NXN NUP93 OPTN PGLYRP1 PGLYRP2 PLAUR PLD2 PTGS2 PSMA2 PTTG1IP PSMA1 P…	1320	785	13366
C2	TONKS_TARGETS_OF_RUNX1_RUNX1T1_FUSION_ERYTHROCYTE_UP	M12138	0.167486	0.00335762	0.0740814	17	BTG1 CD180 CD200 CD79B CH25H CPM DUSP6 ECM1 ENPP2 IFI44 IL1RN NUPR1 OAS2 PAPSS2 PLK2 SLCO4A1 TMEM176A	128	785	13366
GO	signal transduction involved in DNA integrity checkpoint	GO:0072401	0.168452	0.00338562	0.0883277	15	AURKA CCNB1 CDK2 GADD45A MDM2 MUC1 PCNA PLK3 PLK2 PPP2R5C PSMA2 PSMA1 PSMB9 PSMB8 PSMB10	102	785	13366
GO	mitotic DNA damage checkpoint	GO:0044773	0.170758	0.00345066	0.0924317	13	AURKA CCNB1 CDK2 FANCI GADD45A MDM2 MUS81 MUC1 PCNA PLK3 PLK2 PPP2R5C TOPBP1	86	785	13366
GO	endoplasmic reticulum-Golgi intermediate compartment membrane	GO:0033116	0.170758	0.00345824	0.11984	10	AREG ATP6AP1 CD55 ERGIC2 RAB1B TAP1 TAP2 TMED7 TMED10 YKT6	56	785	13366
C2	SONG_TARGETS_OF_IE86_CMV_PROTEIN	M2257	0.170758	0.00345824	0.11984	10	CASP3 DCK FLAD1 HMGB2 PCNA PNP RRM1 TK1 TOPBP1 ZWINT	56	785	13366
C2	TARTE_PLASMA_CELL_VS_PLASMABLAST_DN	M19745	0.171309	0.00347817	0.0503598	30	ACOT7 CBX5 CD180 CCNB1 CDC20 CENPA CLCN3 CLIC1 GALNT1 IGF1 HMGB2 HMMR LDHB LBR LGALS1 NEK2 OSTF1 PCNA PDLIM1 PPP4C PNP PSMA2 PSMA1 PSMB8 PRIM1 RRM1 S100A10 SGK1 TOPBP1 YWHAH	275	785	13366
GO	regulation of cell migration	GO:0030334	0.171339	0.00348756	0.0326229	56	ACP5 ACKR3 AIF1 ADAM8 AGT ARHGEF39 BMP2 ATOH8 BST1 CD274 CCL20 CXCL16 CSNK2B CXCL11 CXCL12 DAB2 DDR2 ECM1 ENPP2 FGF1 HAS2 IGF1 IL12A IL33 INSM1 KLF4 LEF1 LMO4 MARVELD3 MDM2 NBL1 MYD88 NTRK3 NEXN NR2F2 NTN1 PDGFC PLD2 PTGS2 PTGER4 RRAS SEMA4A RTN4 SEMA3B SDC4 SGK1 SRPX2 SRGAP1 TACSTD2 THBS1 TNFAIP6 TNFRSF18 TPM1 TRIM32 TRIB1 XBP1	613	785	13366
GO	leukocyte migration	GO:0050900	0.171761	0.00350496	0.054806	26	ADAM8 ATP1B1 CAV1 CD44 CD47 CCL20 CH25H CXCL16 CXCL11 DOK2 FOXJ1 GOLPH3 IL17RA IGLL1 IL17RC IGLC1 IL10 PDE4D PIK3CG SAA1 SDC4 SFTPD SPN THBD TNFRSF10B VAV1	229	785	13366
GO	signal transduction involved in cell cycle checkpoint	GO:0072395	0.171962	0.00351789	0.0869	15	AURKA CCNB1 CDK2 GADD45A MDM2 MUC1 PCNA PLK3 PLK2 PPP2R5C PSMA2 PSMA1 PSMB9 PSMB8 PSMB10	103	785	13366
C2	HIRSCH_CELLULAR_TRANSFORMATION_SIGNATURE_UP	M2123	0.172852	0.00354495	0.0572109	24	ALAS1 ADGRG6 CD55 CSNK2B DUSP1 EIF1 FBXL5 IFNGR1 IER2 ISG20 IRF7 MID1IP1 MOSPD2 MYD88 NMI PLAUR PLSCR1 PNP RIPK2 RND3 SIAH2 SLCO4A1 TAP1 TRAF4	207	785	13366
GO	cellular response to lipid	GO:0071396	0.17634	0.00362552	0.0381157	43	ARG1 BGLAP CD180 CCNB1 CD6 CCL20 CFLAR CMPK2 CXCL16 DGAT2 ELK1 ERRFI1 EGLN2 GJB2 HAMP IGF1 HMGB2 ID3 IL12A IL10 KLF4 LEF1 MYB MUC1 MYD88 NTRK3 NR4A1 NR1H3 NR2F2 NR4A3 PAQR6 PDE4D PENK PTGDR PTGER4 RIPK2 RXRB SGK1 TAF7 TNIP3 UGT1A1 XBP1 YWHAH	444	785	13366
GO	mitotic cell cycle checkpoint	GO:0007093	0.182281	0.00376003	0.0640759	21	AURKA CCNB1 CDKN2B CDK2 FANCI GADD45A MDM2 MUS81 MUC1 NABP1 PCNA PLK3 PLK2 PPP2R5C PSMA2 PSMA1 PSMB9 PSMB8 PSMB10 TOPBP1 ZWINT	171	785	13366
GO	regulation of tumor necrosis factor superfamily cytokine production	GO:1903555	0.182281	0.00376637	0.0906942	13	ACP5 ADAM8 CD274 CIDEA ERRFI1 IL10 MYD88 ORM1 PTGER4 RIPK2 SPN THBS1 TNFRSF8	87	785	13366
C2	TONKS_TARGETS_OF_RUNX1_RUNX1T1_FUSION_HSC_DN	M4723	0.18324	0.00379558	0.0670967	19	CAMK1 CD55 CFLAR DOK2 FADS2 GFI1B IL10RA IL17RA IL1RN LGALS1 MYL4 PDLIM1 PRG2 SLC43A3 SOCS1 TRAF4 TNFSF13 TPM1 TSC22D1	151	785	13366
KEGG	Apoptosis	ko04210	0.183749	0.00381555	0.0768621	16	ACTG1 BIRC5 BCL2L11 CASP3 CFLAR CTSO CTSD DFFB GADD45A MAP2K1 MCL1 PIK3R3 TRAF1 TNFRSF10B TUBA1B TUBA1C	118	785	13366
GO	regulation of proteolysis	GO:0030162	0.184426	0.00385811	0.0312239	60	ABTB2 ADAM8 AGT ARL6IP1 BIRC5 BCL2L11 AURKA CASP3 CAV1 CD44 CCNB1 CCK CDC20 CD55 CFLAR CSTB CRIM1 CST3 DAB2 DUSP1 ECM1 FABP1 IL10 IL33 KLF4 LEF1 MDM2 MUL1 MT3 NEK6 NR4A1 NR1H3 PAPLN PDCD5 PLAUR PLGRKT PLK3 PLK2 PTGS2 PSMA2 PSMA1 PSMB9 PSMB8 PSMB10 RNF139 SERPINB9 SERPINB8 SIAH2 SPOCK3 STUB1 TM4SF20 THBS1 TNFRSF10B TRIM32 TRIB1 USP49 USP2 XBP1 WFDC12 WFDC2	667	785	13366
GO	DNA damage response, signal transduction by p53 class mediator resulting in cell cycle arrest	GO:0006977	0.184426	0.00386439	0.116707	10	AURKA CCNB1 CDK2 GADD45A MDM2 MUC1 PCNA PLK3 PLK2 PPP2R5C	57	785	13366
C2	RICKMAN_HEAD_AND_NECK_CANCER_D	M19164	0.184426	0.00387206	0.213996	6	ABI3BP MUC5B PIGR SCGB3A1 SLC34A2 SORBS2	22	785	13366
GO	adaptive immune response	GO:0002250	0.184426	0.00387687	0.0633619	21	C1QC CD6 CD79B CD55 CTLA4 IGLL1 IL18BP IL18R1 IGLC1 IGLC2 IGLC3 IRF7 LEF1 MYD88 ORAI1 PIK3CG RIPK2 SEMA4A TAP1 TAP2 TXK	172	785	13366
C2	LU_IL4_SIGNALING	M10558	0.184811	0.00389445	0.097113	12	CD79B CFLAR CTSD MAL MGLL NEK6 NFKBIZ PDE7A SAMSN1 SIAH2 SOCS1 XBP1	77	785	13366
C2	SMID_BREAST_CANCER_NORMAL_LIKE_UP	M8513	0.185818	0.00392519	0.0436785	34	AIF1 ALDH1A1 BBOX1 CAV1 CD180 CD6 CD79B CH25H CXCL12 DOK2 DOCK2 EPHA4 ENPP2 FBLN5 FXYD1 FLI1 FMO2 GIMAP5 IGF1 ID3 ICOS IL18R1 IL33 ISG20 ITM2C LDHB LEF1 LMOD1 MATK PTGER4 PRKCQ SP110 THBD ZBP1	332	785	13366
GO	regulation of alpha-beta T cell activation	GO:0046634	0.186094	0.00394057	0.105448	11	CD83 CD55 GIMAP5 IL12A IRF1 MYB PNP PRKCZ PRKCQ RIPK2 TWSG1	67	785	13366
C2	KRIEG_HYPOXIA_NOT_VIA_KDM3A	M2469	0.188204	0.00400458	0.0314588	57	ABTB2 ACAT2 ACTG1 ARHGAP27 BIRC5 BACE2 ATP1B1 CALM1 CD44 CDCA5 CEP112 CCNG2 CTHRC1 CP DPYSL2 DUSP1 FADS2 FANCI FAM219A FSCN1 GADD45A HIST1H1C IER5L IER5 IL17RA ISG20 INSIG1 LGALS1 MAP2K1 MGLL MLLT3 MNS1 MSMO1 MUC1 NEK6 NEXN NUDT18 OGFR PDGFC PPP1R16A PTTG1IP SIAH2 SLC38A1 SLC43A3 SLCO4A1 TACC3 TK1 THBD TIPARP TMEM41B TMEM45A TNFAIP6 TMEM189 TPM1 TUBB4B WTAP ZNRF1	632	785	13366
GO	regulation of cysteine-type endopeptidase activity involved in apoptotic process	GO:0043281	0.188204	0.00400506	0.0626562	21	ARL6IP1 BIRC5 BCL2L11 CASP3 CD44 CCK CFLAR FABP1 KLF4 LEF1 MDM2 MUL1 MT3 NR4A1 PDCD5 PLAUR PTGS2 SERPINB9 SIAH2 THBS1 TNFRSF10B	173	785	13366
GO	positive regulation of transport	GO:0051050	0.188204	0.0040142	0.0276594	73	ADAM8 AGT ARL6IP1 ARC ATP6AP1 BMF BCL2L11 ATP8A2 AZIN1 ATP1B1 CAMK1 CAV1 CALM1 CD274 CD47 CCK CD300LF CXCL11 CXCL12 DAB2 DPYSL2 EDEM1 DOCK2 DYNLL1 EXPH5 FXYD1 GALR2 GIMAP5 GOLPH3 HAMP HAP1 IGF1 IL17RA IL17RC IL13 IL18R1 IL10 IL33 KCNQ1 MAP2K6 MDM2 MYB NCBP2 NR1H3 NR4A3 NUP93 OAZ1 ORAI1 PDCD5 PIK3R3 PLK3 PTGS2 PRKCZ PTGER4 PRKCQ RAB3D RTN4 SAA1 S100A1 SCT SDC4 SCN3B SGK1 SFTPD SYT1 TMEM30B TNFRSF4…	845	785	13366
GO	positive regulation of protein modification process	GO:0031401	0.189355	0.0040555	0.0251073	83	ACKR3 AIF1 ADAM8 AGT AREG ATP6AP1 BMP2 CAMK1 CAV1 CALM1 CD44 CCNB1 CCK CCNL1 CDC20 CCL20 CFLAR CSNK2B DAB2 DERL1 DDR2 DUSP6 EPHA4 ENPP2 FANCI FGF1 FAM20A FGFR3 GADD45A HAMP IGF1 IL13 IL12A JDP2 IL34 MAP3K12 MAP2K1 MAP2K6 MAP3K8 MAP3K13 NDFIP2 MUC20 MUL1 MT3 NCF1 MYB MUC1 MYD88 NTRK3 NMI NUPR1 PDGFC PIK3CG PIK3R5 PLAUR PTGS2 PSMA2 PTTG1IP PSMA1 PRKCZ PSMB9 PSMB8 PTGER4 PRKAR1A PSMB10 RIPK2 RNF139 …	990	785	13366
GO	alpha-beta T cell activation	GO:0046631	0.189355	0.00408179	0.128769	9	BMX DOCK2 IL18R1 IRF1 LEF1 PTGER4 RSAD2 SEMA4A TXK	48	785	13366
C2	TENEDINI_MEGAKARYOCYTE_MARKERS	M6752	0.189355	0.00408179	0.128769	9	CASP3 CD9 CCNB1 CDK2 CXCL12 FLI1 MCL1 MYB PDGFC	48	785	13366
REACTOME	Termination of O-glycan biosynthesis	R-HSA-977068	0.189355	0.00408729	0.274602	5	MUC20 MUC5B MUC1 ST6GALNAC2 ST3GAL1	15	785	13366
C2	FERRARI_RESPONSE_TO_FENRETINIDE_UP	M14827	0.189355	0.00408729	0.274602	5	BMP2 CCL20 IRF1 PTGS2 ST3GAL1	15	785	13366
GO	leukocyte chemotaxis	GO:0030595	0.189726	0.00410503	0.0889962	13	ADAM8 CCL20 CH25H CXCL16 CXCL11 IL17RA IL17RC IL10 PDE4D PIK3CG SAA1 SFTPD VAV1	88	785	13366
C2	ZHANG_PROLIFERATING_VS_QUIESCENT	M16992	0.190124	0.00413313	0.146397	8	CASP3 CCNB1 CCNG2 DYNLL1 GADD45A GSTM1 MDM2 PLAUR	39	785	13366
C2	DORN_ADENOVIRUS_INFECTION_24HR_DN	M8825	0.190124	0.00413313	0.146397	8	CD83 KRT19 MCL1 NR4A1 PLK2 RND3 SGK1 TRAF4	39	785	13366
GO	response to corticosteroid	GO:0031960	0.190215	0.00414486	0.0619585	21	AIF1 AREG ARG1 BGLAP CASP3 CAV1 CALM1 CFLAR DUSP1 ERRFI1 GJB2 IGF1 IL1RN IL10 NTRK3 PCNA PTGS2 PTGS1 SGK1 TK1 UGT1A1	174	785	13366
C2	SMID_BREAST_CANCER_BASAL_UP	M8124	0.192361	0.00420149	0.034248	49	ADGRG6 AQP5 BIRC5 BACE2 BBOX1 CACNA1A CD44 CDCA8 CCNB2 CDCA3 CDC20 CCL20 CENPA COCH CXCL11 CP FGFBP1 FSCN1 GABRP GPM6B HS3ST1 ISG20 ITM2C LDHB LBR LMO4 MYBL1 NEK2 ODC1 NXN NUP93 PLSCR1 PLEKHB1 PTGS2 PRRX2 PSAT1 PRG2 RARRES1 RND3 RTP4 S100A10 S100A6 S100A1 SLC34A2 SLC43A3 TAP1 TAGLN2 TMEM45A TNFRSF11B	527	785	13366
C2	REACTOME_INTERFERON_SIGNALING	M983	0.193087	0.00422724	0.0814558	15	CD44 GBP6 IFNGR1 IFIT3 ISG20 IRF1 IRF7 ISG15 MX1 NUP93 OAS2 PSMB8 SOCS1 UBE2L6 XAF1	107	785	13366
GO	response to oxygen-containing compound	GO:1901700	0.193126	0.00424412	0.0204574	121	ACP5 AIF1 ALDH3A2 AGT AREG ARG1 BGLAP ATP6AP1 ATP6V1H AURKA ATP6V0C BTG1 CASP3 CAV1 CALM1 CD9 CD180 CCNB1 CD6 CDK2 CCL20 CD55 CFLAR CLDN7 CMPK2 CXCL16 CSNK2B CXCL11 CXCL12 CST3 DGAT2 DUSP6 DPYSL2 EDEM1 DUSP1 ELK1 EGR2 ERRFI1 FABP1 FGF1 FGFR3 GLRB GJB2 GNB2 HAMP GPX2 GPX8 IGF1 HMGB2 ID3 HP IL10RA IL18BP IL13 IL1RN IL12A IL10 KCNQ1 KLF4 LGALS1 MAP2K1 MAP2K6 MDM2 MT3 NCF1 MUC5B MYB MUC1 MYD88 NTRK3 …	1528	785	13366
C2	SMITH_TERT_TARGETS_DN	M1217	0.193126	0.00426869	0.095115	12	ALDH3A2 ASAH1 CD47 DUSP6 FAH GRK5 IL1RN PCNA PIK3R3 PNP SAA1 SP110	78	785	13366
C2	KOBAYASHI_EGFR_SIGNALING_24HR_UP	M10290	0.193126	0.00426869	0.095115	12	ACP5 BDH2 CCNG2 HIST1H1C ID3 IRF7 MUC1 NUPR1 PIK3R3 PSMB10 ST6GALNAC2 YPEL5	78	785	13366
GO	positive regulation of multicellular organismal process	GO:0051240	0.193126	0.00427479	0.0218659	108	AIF1 ADAM8 AGT ATAD5 ATP6AP2 ATP6AP1 BMP2 BHLHB9 AVIL ATOH8 ATP8A2 AURKA BTG1 CAMK1 CAV1 CD83 CD274 CCNB1 CD6 CDC20 CCL20 CFLAR CLIC1 CRABP2 CTHRC1 CXCL12 DAB2 DDR2 ECM1 EPHA4 ENC1 ETV5 ENPP2 FGF1 GDPD5 FOXJ1 GFI1B GIMAP5 GPM6B HAS2 HAMP HAP1 IGF1 HMGB2 IL17RA IL17RC IL13 IL18R1 IL12A IL10 IL33 IRF1 IRF7 ISG15 KCNQ1 IL34 KATNB1 LEF1 LGALS1 MAP2K1 METRN METRNL MUL1 NBL1 MYB MYD88 NTRK3 NR4A3 NTN1 …	1340	785	13366
GO	positive regulation of leukocyte differentiation	GO:1902107	0.193126	0.00430434	0.0746022	16	ADAM8 ATP6AP1 CD83 GFI1B GIMAP5 IL12A IL34 LEF1 LGALS1 MYB PNP PRKCZ RIPK2 SOCS1 TRIB1 XBP1	120	785	13366
C2	PROVENZANI_METASTASIS_DN	M9016	0.193126	0.00430434	0.0746022	16	CD44 CLDN7 KRT23 MYL6 NMI PDGFC PDE4D PSMB9 RRAS S100A11 SDC4 TACSTD2 TMED10 TPM1 TNFAIP2 TUBB2A	120	785	13366
GO	signal transduction involved in mitotic G1 DNA damage checkpoint	GO:0072431	0.193126	0.0043073	0.113683	10	AURKA CCNB1 CDK2 GADD45A MDM2 MUC1 PCNA PLK3 PLK2 PPP2R5C	58	785	13366
C2	RHEIN_ALL_GLUCOCORTICOID_THERAPY_UP	M12784	0.193126	0.0043073	0.113683	10	ASAH1 AREG CD55 CH25H DUSP4 GRK5 IFNGR1 MAP3K8 MNDA RGS13	58	785	13366
GO	positive regulation of smooth muscle cell proliferation	GO:0048661	0.194615	0.0043505	0.103034	11	AIF1 AGT IGF1 IL13 IL10 MDM2 MYB MYD88 NR4A3 PTGS2 THBS1	68	785	13366
GO	regulation of multicellular organismal process	GO:0051239	0.195044	0.00437009	0.0164297	187	ACP5 AIF1 ADAM8 AGT AREG ATAD5 ARC ARF6 ASIC1 BGLAP ATP6AP2 ATP6AP1 BMP2 BCL2L11 BHLHB9 AVIL ATOH8 ATP8A2 AURKA ATP1B1 BTG1 C1QC CAMK1 CAV1 CALM1 CACNA1A CACNB3 CD9 CD83 CD274 CDX1 CCNB1 CD6 CCK CDC20 CCL20 CFLAR CIDEA CLIC1 CRABP2 CTHRC1 CSNK2B CXCL12 CST3 CTLA4 DAB2 DDR2 DUSP6 DPYSL2 ECM1 EPHA4 ENC1 EGR2 ERRFI1 ETV5 ENPP2 FGF1 FBXO7 FGFR3 FXYD1 GDPD5 FOXJ1 GFI1B FXYD4 GIMAP5 GPM6B GRM8 HAS2 HAM…	2488	785	13366
C2	VECCHI_GASTRIC_CANCER_ADVANCED_VS_EARLY_UP	M17079	0.195618	0.00439299	0.0698403	18	BGN CDH11 CMTM3 CTHRC1 DAB2 DDR2 EPHA4 FMO2 IER5L MGP NXN PDGFC PIK3R5 RARRES1 ST3GAL1 THBS1 TMEM45A TNFAIP6	140	785	13366
GO	regulation of apoptotic signaling pathway	GO:2001233	0.196556	0.00443218	0.0430131	35	ACKR3 AGT BMF BCL2L11 BIK BCL2L14 CAV1 CD44 CFLAR CXCL12 DYNLL1 FIGNL1 IGF1 HMGB2 ITM2C MAL MCL1 MDM2 MUL1 MUC1 PDCD5 PLAUR PTGS2 PTTG1IP SERINC3 SIAH2 THBS1 TMBIM6 TMBIM1 TRAF1 TNFRSF10B TRIM32 UNC5B XBP1 YWHAH	344	785	13366
C2	ROZANOV_MMP14_TARGETS_UP	M12890	0.196556	0.00443795	0.0554241	25	CD83 CCL20 CGNL1 ERRFI1 FLI1 GJB2 HAS2 HTRA3 ISG20 LMBR1L LGALS3BP MX1 NMNAT2 NR1H3 NXN NUPR1 PAQR6 PDLIM1 PLK2 PTGS1 SMARCA1 SRPX2 TMEM45A TNFRSF11B TPM1	219	785	13366
GO	G1 DNA damage checkpoint	GO:0044783	0.196556	0.00445255	0.0801578	15	AURKA CCNB1 CDK2 GADD45A MDM2 MUC1 PCNA PLK3 PLK2 PPP2R5C PSMA2 PSMA1 PSMB9 PSMB8 PSMB10	108	785	13366
C2	ZHAN_MULTIPLE_MYELOMA_LB_DN	M13569	0.200148	0.00454601	0.167075	7	DUSP6 IRF1 LY6E PSMB10 RSAD2 RTP4 XAF1	31	785	13366
GO	positive regulation of protein homooligomerization	GO:0032464	0.200249	0.00455858	0.385713	4	BMF BCL2L11 BIK RHOC	9	785	13366
REACTOME	Costimulation by the CD28 family	R-HSA-388841	0.201281	0.0045957	0.124942	9	CD274 CTLA4 GRAP2 ICOS MAP3K8 PIK3R3 PPP2R5C THEM4 VAV1	49	785	13366
C2	ODONNELL_TFRC_TARGETS_UP	M6753	0.201281	0.00460816	0.0470709	31	AK1 BTG1 CASP3 CACNA1A CD44 CSRNP1 CP DUSP1 EIF1 ENPP2 FAM181B GADD45A KLK1 LMO2 MAP3K12 MAP3K8 NEK6 NR4A3 PLK2 PTGS1 RBBP6 SGK1 SLC10A1 SORBS2 SQSTM1 THBS1 TNFAIP6 TSC22D1 TRPM5 ZBP1 YPEL5	293	785	13366
GO	positive regulation of biological process	GO:0048518	0.201281	0.00464147	0.0123609	347	ABI3BP ACP5 ACKR3 ACTG1 AIF1 ADAP1 ALDH1A3 ALDH1A1 ADAM8 ADGRG6 AGT ARF4 ARHGEF39 ARL6IP1 AREG ATAD5 ARC ARF6 ARG1 ARHGAP27 BIRC5 ATP6AP2 BMX ATP6AP1 BMP2 BMF BCL2L11 BHLHB9 BIK AVIL BCL2L14 ATOH8 ATP8A2 AURKA AZIN1 ATP6V0C ATP1B1 BTG1 C1QC BST1 CAMK1 CASP3 CAV1 CALM1 CACNB3 CD83 CD274 CD44 CDCA5 CD180 CDX1 CCNB1 CD47 CDKN2B CD6 CCK CDK2 CCNL1 CDC20 CCL20 CD300LF CD79B CD55 CFAP20 CLCN3 CFLAR CHN…	4881	785	13366
GO	negative regulation of cytokine biosynthetic process	GO:0042036	0.201281	0.00465432	0.202138	6	ERRFI1 FOXJ1 IL10 KLF4 NMI SFTPD	23	785	13366
REACTOME	TNFs bind their physiological receptors	R-HSA-5669034	0.201281	0.00465432	0.202138	6	TNFRSF9 TNFSF13 TNFRSF18 TNFRSF11B TNFRSF4 TNFRSF8	23	785	13366
C2	SMID_BREAST_CANCER_RELAPSE_IN_BONE_UP	M3238	0.201562	0.00467113	0.0931676	12	CCNO DUSP4 FGFR3 LRP1B MUC1 PGAP3 PLK2 PSCA RND1 SEMA3B SYT1 TSPAN1	79	785	13366
GO	regulation of immunoglobulin production	GO:0002637	0.202796	0.00472054	0.141269	8	ATAD5 IL13 IL10 IL33 TMBIM6 TNFSF13 TNFRSF4 XBP1	40	785	13366
GO	regulation of CD4-positive, alpha-beta T cell activation	GO:2000514	0.202796	0.00472054	0.141269	8	CD83 CD55 GIMAP5 MYB PRKCZ PRKCQ RIPK2 TWSG1	40	785	13366
C2	BENPORATH_SUZ12_TARGETS	M9898	0.204428	0.00476901	0.0286345	65	ABTB2 ACADL ARL5C AQP5 BMX ATOH8 CACNA1A CD44 CDH11 COL4A5 CIDEA COCH CH25H CXCL16 CTPS2 DUSP6 DUSP4 EFNB1 EPHA4 EGR2 FBLN7 GALR2 FOXJ1 FOXD3 FLI1 GIMAP5 GJB2 GPC5 GPM6B HAP1 IER5L IL17RA IKZF3 INSM1 KLF4 LEF1 MAL MGLL METRNL MLLT3 NBL1 NTRK3 NR2F2 NR4A3 NTN1 OSR2 PIR PENK PTGDR PTGER4 RARRES1 RASL10A RGS10 RCSD1 SLCO4A1 SRPX2 SPOCK3 ST3GAL1 TACSTD2 TCEA3 THBD TMEM30B TMEM88 TNFRSF9 UNC5B	744	785	13366
GO	detoxification	GO:0098754	0.205029	0.00479354	0.100689	11	FABP1 GSTM1 GPX2 GPX8 HP MT3 NXNL2 NXN PTGS2 PTGS1 SRXN1	69	785	13366
GO	negative regulation of apoptotic process	GO:0043066	0.208438	0.00488393	0.0292122	62	ACKR3 AIF1 ADAM8 ARF4 ARL6IP1 BIRC5 BHLHB9 AURKA CASP3 CAV1 CACNA1A CD44 CFLAR CIDEA CLDN7 CXCL12 DAB2 DDAH2 DUSP1 ERC1 FABP1 FIGNL1 GOLPH3 GRK5 IGF1 HMGB2 IFIT3 IL13 IL10 IRF7 KLF4 LEF1 MAEA MAP3K12 MCL1 MDM2 MT3 MUC1 MYD88 NR4A1 NR4A3 PIK3CG PLAUR PLK3 PLK2 PTGS2 PTTG1IP PRKCZ PRKCQ RIPK2 SGK1 SERPINB9 SIAH2 SQSTM1 THBS1 TMBIM6 TMBIM1 TNFRSF18 TNFRSF10B TRIM32 UNC5B XBP1	705	785	13366
GO	positive regulation of apoptotic process	GO:0043065	0.210216	0.00493637	0.0348361	48	ALDH1A3 ADAM8 AGT BMP2 BMF BCL2L11 BIK BCL2L14 BTG1 CASP3 CAV1 CD274 CCK CTLA4 DUSP6 DUSP1 DYNLL1 FGD3 GADD45A ID3 IL12A IL10 ITM2C MAP2K6 MAL MCL1 MNDA MUL1 MYB NTRK3 NR4A1 NR4A3 NUPR1 OSGIN1 PDCD5 PLAUR PTGS2 RIPK2 SERINC3 SMPD1 SORT1 SQSTM1 THBS1 TNFRSF8 TNFRSF10B VAV1 XBP1 YWHAH	513	785	13366
C2	ZHONG_RESPONSE_TO_AZACITIDINE_AND_TSA_UP	M3019	0.211008	0.00496579	0.067143	18	AK1 ARF4 ATP6V0C CD9 DUSP14 ECM1 EGR2 HIST1H1C IRF7 MT3 NRGN ODC1 PARP12 OPTN PLK3 TKTL1 TUBB2A YKT6	143	785	13366
C2	GAL_LEUKEMIC_STEM_CELL_DN	M4502	0.211593	0.00502759	0.0585873	21	BIRC5 CDCA8 CCNB1 CEP112 CCNB2 CDC20 CENPA COCH E2F2 ENC1 EGR2 GIMAP5 GPC5 HMMR IGLL1 IL1RN LGALS1 MNDA NR4A1 TNFAIP6 ZWINT	179	785	13366
C2	KYNG_DNA_DAMAGE_DN	M11350	0.211593	0.00504325	0.0639683	20	ALDH3B2 EFNB1 GADD45A GOLPH3 IGF1 IFNGR1 IL10RB MYD88 OAZ1 PDCD5 PCNA POMP PPP2R2B PTGER4 PRSS23 SAA1 SEMA3B ST6GALNAC2 TPM1 TNFRSF10B	163	785	13366
GO	deoxynucleoside kinase activity	GO:0019136	0.211593	0.00507692	0.691269	3	DCK TK1 TK2	4	785	13366
GO	regulation of MyD88-dependent toll-like receptor signaling pathway	GO:0034124	0.211593	0.00507692	0.691269	3	CD300LF IRF1 IRF7	4	785	13366
GO	endoplasmic reticulum tubular network formation	GO:0071787	0.211593	0.00507692	0.691269	3	ARL6IP1 RTN4 RTN3	4	785	13366
GO	positive regulation of interleukin-10 secretion	GO:2001181	0.211593	0.00507692	0.691269	3	CD274 PRKCZ PTGER4	4	785	13366
GO	spermatoproteasome complex	GO:1990111	0.211593	0.00507692	0.691269	3	PSMB9 PSMB8 PSMB10	4	785	13366
KEGG	Immunoproteasome	hsa_M00337	0.211593	0.00512059	0.253769	5	PSMA2 PSMA1 PSMB9 PSMB8 PSMB10	16	785	13366
GO	aspartic-type endopeptidase activity	GO:0004190	0.211593	0.00512059	0.253769	5	ASPRV1 BACE2 CASP3 CTSD SPPL2A	16	785	13366
GO	regulation of interleukin-5 production	GO:0032674	0.211593	0.00512059	0.253769	5	IL17RA IL33 LEF1 PDE4D PRKCZ	16	785	13366
GO	regulation of tumor necrosis factor biosynthetic process	GO:0042534	0.211593	0.00512059	0.253769	5	ERRFI1 IL10 SPN THBS1 TNFRSF8	16	785	13366
C2	BACOLOD_RESISTANCE_TO_ALKYLATING_AGENTS_UP	M15908	0.211593	0.00512059	0.253769	5	CDH11 ENC1 IGF1 LMO2 TPM1	16	785	13366
GO	positive regulation of programmed cell death	GO:0043068	0.212259	0.00514883	0.033933	48	ALDH1A3 ADAM8 AGT BMP2 BMF BCL2L11 BIK BCL2L14 BTG1 CASP3 CAV1 CD274 CCK CTLA4 DUSP6 DUSP1 DYNLL1 FGD3 GADD45A ID3 IL12A IL10 ITM2C MAP2K6 MAL MCL1 MNDA MUL1 MYB NTRK3 NR4A1 NR4A3 NUPR1 OSGIN1 PDCD5 PLAUR PTGS2 RIPK2 SERINC3 SMPD1 SORT1 SQSTM1 THBS1 TNFRSF8 TNFRSF10B VAV1 XBP1 YWHAH	518	785	13366
C2	NAKAYAMA_SOFT_TISSUE_TUMORS_PCA1_UP	M17951	0.212259	0.00515848	0.121269	9	AIF1 CD44 DOCK2 ECM1 ISG20 S100A6 SRPX2 THBS1 TNFAIP6	50	785	13366
GO	regulation of T cell differentiation	GO:0045580	0.213434	0.00520658	0.0855988	14	ADAM8 CD83 CTLA4 FANCD2 FOXJ1 GIMAP5 IL12A IRF1 MYB PNP PRKCZ RIPK2 SOCS1 XBP1	97	785	13366
GO	regulation of interferon-gamma production	GO:0032649	0.215243	0.00527153	0.0984117	11	CD274 IL18R1 IL12A IL10 IL33 ISG15 PGLYRP1 PDE4D PGLYRP2 RIPK2 TXK	70	785	13366
C2	CHICAS_RB1_TARGETS_GROWING	M2128	0.215243	0.00527514	0.0545694	23	ADGRG6 BGN CAV1 CBX5 CDCA8 CCNB1 CCNB2 CDC20 CENPA CXCL12 FIGNL1 FGF1 GPM6B HAS2 HMMR NEK2 NR2F2 NRGN NMI NUPR1 PRIM1 PSAT1 RARRES1	203	785	13366
GO	response to chemical	GO:0042221	0.215476	0.0052919	0.0142079	238	ACKR4 ABTB2 ACP5 ACKR3 ACTG1 AIF1 ALDH3A2 ALDH1A1 ADAM8 AGT AREG ARG1 BGLAP ATP6AP1 BMP2 BCL2L11 BGN ATP6V1H AURKA ATP6V0C BTG1 CASP3 CAV1 CBX7 CALM1 CD9 CD83 CD274 CD44 CCR10 CD180 CCNB1 CDKN2B CD6 CDK2 CCL20 CD300LF CCNO CD55 CFLAR CHRNB1 CIDEA CLDN7 CMTM3 CH25H CMPK2 CXCL16 CSNK2B CXCL11 CP CXCL12 CST3 DDOST DGAT2 DERL1 DUSP6 DPYSL2 EDEM1 DOK2 DOCK2 DUSP4 DUSP1 EFNB1 EPHA4 ELK1 EGR2 ERRFI1 EGL…	3263	785	13366
C2	DUTERTRE_ESTRADIOL_RESPONSE_24HR_UP	M2156	0.216901	0.00533801	0.0442589	31	AREG ATAD5 BIRC5 AURKA CBX5 CDCA5 CCNB2 CDK2 CXCL12 CTSD DEGS2 E2F2 FANCD2 FANCI FIGNL1 HIST1H1C MGP MYBL1 MYB NXNL2 PCNA PRIM1 RRM1 SEMA3B SIAH2 TACC3 TK1 TONSL TMEM38B XBP1 ZWINT	301	785	13366
C2	CHIBA_RESPONSE_TO_TSA	M16977	0.217697	0.00536978	0.136391	8	ATP6AP2 DUSP1 ID3 JMJD1C OPTN SDC4 SRXN1 SQSTM1	41	785	13366
GO	positive regulation of intracellular signal transduction	GO:1902533	0.217697	0.00537993	0.0275434	66	ACKR3 ADAM8 AGT ATP6AP1 BMP2 BMF BCL2L11 CAV1 CALM1 CD44 CCL20 CFLAR CXCL11 DUSP6 ECM1 EPHA4 FGF1 FGFR3 GADD45A GOLPH3 HAP1 IGF1 IL13 IL18R1 IL12A IL10 LGALS1 MAP3K12 MAP2K1 MAP2K6 MCL1 MAP3K8 MAP3K13 NDFIP2 MUC20 MUL1 MT3 NCF1 MYD88 NEK6 NTRK3 PDGFC PIK3CG PIK3R5 PLK2 PTGS2 PRKCZ PTGER4 PRKCQ RIPK2 RHOC RTN4 SAA1 SERINC3 SHISA5 SPRED1 THBS1 TNFRSF19 TRAF4 TNFRSF18 TNFRSF11B TNFRSF4 TNFRSF10B TRI…	765	785	13366
C2	ROSTY_CERVICAL_CANCER_PROLIFERATION_CLUSTER	M15664	0.218449	0.0054097	0.0730518	17	BIRC5 CDCA8 CCNB1 CCNB2 CDCA3 CDC20 CENPA DPP3 FANCI HMGB2 HMMR NEK2 PCNA SLC38A1 TACC3 TK1 ZWINT	129	785	13366
C2	FISCHER_G2_M_CELL_CYCLE	M130	0.219759	0.00546468	0.054014	23	ARL6IP1 BIRC5 BMP2 AURKA BTG1 CDCA8 CCNB1 CEP70 CCNB2 CDC20 CENPA CFLAR DUSP4 HMGB2 HMMR KCTD9 LBR MAT2A NEK2 PPP2R5C TACC3 TNFAIP8L1 TNFAIP2	204	785	13366
C2	BIOCARTA_HDAC_PATHWAY	M1547	0.222347	0.00554675	0.191269	6	CAMK1 CALM1 IGF1 MAP2K6 PIK3CG YWHAH	24	785	13366
C2	TSAI_RESPONSE_TO_IONIZING_RADIATION	M8512	0.222347	0.00555183	0.0720381	17	BTG1 CD83 CD164 CCL20 CCNG2 CLK1 CFLAR DUSP6 ENC1 IFNGR1 KRT19 KLF4 NR4A3 PCNA SGK1 TRAF1 TNFRSF8	130	785	13366
GO	regulation of cysteine-type endopeptidase activity	GO:2000116	0.223759	0.00559855	0.058916	22	ARL6IP1 BIRC5 BCL2L11 CASP3 CD44 CCK CFLAR FABP1 KLF4 LEF1 MDM2 MUL1 MT3 NR4A1 PDCD5 PLAUR PTGS2 PSMB9 SERPINB9 SIAH2 THBS1 TNFRSF10B	187	785	13366
C2	REACTOME_IMMUNE_SYSTEM	M1045	0.223949	0.00561662	0.0288601	60	ASB8 C1QC CALM1 CD274 CD44 CD180 CDC20 CD79B CD55 CTSO CTSD CTLA4 DDOST DUSP6 DUSP4 DYNLL1 ELK1 GBP6 GRAP2 IFNGR1 ICOS IFIT3 IL1RN ISG20 IRF1 IRF7 ISG15 MAP2K1 MAP2K6 MAP3K8 MDM2 MX1 MYD88 NR4A1 NUP93 OAS2 ORAI1 PIK3R3 PPP2R5C PSMA2 PSMA1 PSMB9 PSMB8 PRKCQ PSMB10 RAP1GAP2 RIPK2 SAA1 SOCS1 SQSTM1 STUB1 TAP1 TAP2 THEM4 TRIM32 UBE2L6 VAV1 XAF1 WAS ZBP1	685	785	13366
GO	regulation of signal transduction	GO:0009966	0.223949	0.00562627	0.0161217	178	ACKR3 AKIP1 ADAM8 AGT ARHGEF39 ARC ARF6 BIRC5 ATP6AP2 ATP6AP1 BMP2 BMF BCL2L11 BGN BIK BCL2L14 AURKA ATP6V0C BST1 CAV1 CALM1 CBLC CD44 CD180 CDKN2B CDK2 CCL20 CD300LF CD55 CFLAR CHN2 CIDEA CMTM3 CRABP2 CTHRC1 CSNK2B CXCL11 CXCL12 DEPDC7 DAB2 DUSP6 DUSP14 DUSP4 DUSP1 ECM1 DYNLL1 DUSP2 EPHA4 ERRFI1 ENHO FANCD2 FIGNL1 FGF1 FGFR3 FGFBP1 FBXO9 FGD3 GDPD5 GADD45A GOLPH3 GRK5 GRAP2 GRAP HAP1 IGF1 HMGB2 …	2378	785	13366
GO	negative regulation of immune response	GO:0050777	0.224839	0.00566018	0.082683	14	CD55 CTLA4 FOXJ1 IL10 IL33 MUL1 NR1H3 NMI PGLYRP1 PGLYRP2 SAMSN1 SERPINB9 SPN TAP1	99	785	13366
GO	cellular response to stimulus	GO:0051716	0.224858	0.00569131	0.0121668	334	ACKR4 ABTB2 ACKR3 ACTG1 AIF1 ADAP1 ADAM8 ADGRG6 AGT ARF4 ARL5C AREG ATAD5 ARF6 ASGR1 ASIC1 ARG1 ASB8 ARHGAP27 BGLAP BMX ATP6AP1 BMP2 BMF BCL2L11 BGN ATP6V1H ATOH8 AURKA ATP6V0C ATP1B1 BST1 CAMK1 CASP3 CAV1 CALM1 CACNA1A CBLC CACNB3 CD9 CD83 CD274 CD44 CDCA5 CCR10 CD180 CCNB1 CD47 CDKN2B CDC42SE1 CD6 CCK CDK2 CD164 CCL20 CD300LF CCNO CD79B COL4A5 CFLAR CHN2 CHRNB1 CLIC1 CLEC2D CH25H CMPK2 CRABP2 C…	4711	785	13366
GO	cytokine receptor binding	GO:0005126	0.224858	0.00570495	0.0582902	22	BMP2 CASP3 CCL20 CD300LF CFLAR CXCL16 CXCL11 CXCL12 ECM1 IL13 IL1RN IL12A IL10 IL25 IL34 MYD88 SPRED1 SNX25 TMBIM1 TRAF1 TRAF4 TNFSF13	188	785	13366
REACTOME	Hemostasis	R-HSA-109582	0.224858	0.00570676	0.0341982	46	ATP1B1 CAV1 CALM1 CBX5 CD9 CD44 CD47 CDK2 DGKE DOK2 DOCK2 ECM1 ENDOD1 GNB2 IGF1 IGLL1 IGLC1 ISLR JMJD1C IRF1 IRF7 LGALS3BP MGLL MYB ORM1 ORM2 ORAI1 PIK3CG PIK3R5 PIK3R3 PLAUR PPP2R5C PRKCZ PRKCQ PRKAR1A RHOG S100A10 SDC4 SERPINB8 SPN TAGLN2 THBS1 THBD TNFRSF10B VAV1 VTI1B	495	785	13366
GO	positive regulation of cell migration	GO:0030335	0.225986	0.00574698	0.039899	36	ACP5 ACKR3 AIF1 ADAM8 AGT ARHGEF39 BMP2 ATOH8 CD274 CCL20 CXCL16 CXCL11 CXCL12 DAB2 DDR2 ENPP2 FGF1 HAS2 IGF1 IL12A INSM1 LEF1 MDM2 NTRK3 PDGFC PTGS2 PTGER4 SEMA4A RTN4 SEMA3B SRPX2 THBS1 TNFAIP6 TNFRSF18 TRIM32 XBP1	365	785	13366
C2	HINATA_NFKB_TARGETS_FIBROBLAST_UP	M4151	0.227056	0.0057863	0.0961985	11	ARF6 CD83 CCNB1 CCL20 FGF1 GADD45A IRF1 MYBL1 MT3 RND3 TNFAIP2	71	785	13366
GO	positive regulation of protein metabolic process	GO:0051247	0.227056	0.00579747	0.0209351	105	ACKR3 AIF1 ADAM8 AGT AREG ATP6AP1 BMP2 BCL2L11 AURKA CAMK1 CASP3 CAV1 CALM1 CD44 CCNB1 CCK CCNL1 CDC20 CCL20 CFLAR CSNK2B DAB2 DERL1 DDR2 DUSP6 EDEM1 EPHA4 EGLN2 ENPP2 FANCI FGF1 FAM20A FGFR3 FBXL5 GADD45A HAMP IGF1 IL13 IL12A JDP2 IL33 IRF1 IL34 KLF4 MAP3K12 MAP2K1 MAP2K6 MAP3K8 MAP3K13 MDM2 NDFIP2 MUC20 MUL1 MT3 NCF1 MYB MUC1 MYD88 NTRK3 NR1H3 NMI NUPR1 OAZ1 PDCD5 PDGFC PIK3CG PIK3R5 PLAUR PLGR…	1318	785	13366
GO	endocytosis	GO:0006897	0.228875	0.00586603	0.0366177	41	ACKR4 ACKR3 ACTG1 AIF1 ARC ASGR1 ARHGAP27 ATP6V1H CAV1 CD9 CD47 CDC42SE1 CD6 CXCL16 DAB2 DPYSL2 DOCK2 ENPP2 HP IGLL1 IGLC1 LMBR1L LRP10 LGALS3BP LRP1B MARCH2 NR1H3 NECAP1 PIK3CG PLD2 SCGB3A2 SAA1 SFTPD SNX17 SORT1 SYT1 THBS1 TMPRSS4 TMPRSS2 VAV1 WAS	430	785	13366
GO	antioxidant activity	GO:0016209	0.228875	0.00587911	0.105203	10	FABP1 GPX2 GPX8 HP MT3 NXNL2 NXN PTGS2 PTGS1 SRXN1	61	785	13366
GO	regulation of tissue remodeling	GO:0034103	0.228875	0.00587911	0.105203	10	ADAM8 AGT BGLAP ATP6AP1 CST3 HAMP PTGER4 SUCO TMBIM1 TNFRSF11B	61	785	13366
GO	response to reactive oxygen species	GO:0000302	0.231079	0.00595943	0.0570584	22	ALDH3A2 AREG ARG1 CASP3 CDK2 CFLAR CST3 DUSP1 FABP1 GPX2 GPX8 HP IL18BP KLF4 MDM2 MT3 NCF1 MYB NR4A3 PCNA PLK3 TPM1	190	785	13366
H	HALLMARK_INFLAMMATORY_RESPONSE	M5932	0.232464	0.00605757	0.0596121	20	CCL20 CD55 CXCL11 HAS2 IL10RA IL18R1 IL10 IRF1 IRF7 LY6E NMI PIK3R5 PLAUR PTGER4 RIPK2 RHOG RTP4 TNFRSF9 TNFAIP6 TPBG	169	785	13366
GO	protein destabilization	GO:0031648	0.232464	0.00609323	0.15339	7	BMP2 DERL1 MDM2 MUL1 RNF139 SENP2 XBP1	33	785	13366
C2	REACTOME_CHEMOKINE_RECEPTORS_BIND_CHEMOKINES	M625	0.232464	0.00609323	0.15339	7	ACKR4 ACKR3 CCR10 CCL20 CXCL16 CXCL11 CXCL12	33	785	13366
C2	DUNNE_TARGETS_OF_AML1_MTG8_FUSION_UP	M2546	0.232464	0.00609323	0.15339	7	ACOT7 BTG1 CMTM3 ITM2C PTGER4 PRG2 SAMSN1	33	785	13366
GO	negative regulation of cell cycle G1/S phase transition	GO:1902807	0.232464	0.00609725	0.0690884	17	AURKA CCNB1 CDKN2B CDK2 FBXO7 GADD45A MDM2 MUC1 PCNA PLK3 PLK2 PPP2R5C PSMA2 PSMA1 PSMB9 PSMB8 PSMB10	133	785	13366
GO	extraorganismal space	GO:0043245	0.232464	0.00610241	0.341269	4	DERL1 FMO2 TAP1 TAP2	10	785	13366
GO	regulation of type B pancreatic cell proliferation	GO:0061469	0.232464	0.00610241	0.341269	4	BIRC5 ERRFI1 NR4A1 NR4A3	10	785	13366
C2	ROETH_TERT_TARGETS_UP	M18660	0.232464	0.00610241	0.341269	4	IFI44 IFIT3 MX1 RSAD2	10	785	13366
GO	muscle cell development	GO:0055001	0.237333	0.00625915	0.0728478	15	ACTG1 AGT CCNB1 CFLAR CHRNB1 FHOD3 IGF1 KRT19 LEF1 LMOD1 NEXN PRKAR1A SGCZ SORBS2 TPM1	114	785	13366
GO	regulation of intracellular signal transduction	GO:1902531	0.237333	0.00629784	0.0196473	116	ACKR3 AKIP1 ADAM8 AGT ARHGEF39 ARF6 ATP6AP2 ATP6AP1 BMP2 BMF BCL2L11 BGN AURKA BST1 CAV1 CALM1 CBLC CD44 CDK2 CCL20 CFLAR CHN2 CSNK2B CXCL11 CXCL12 DEPDC7 DAB2 DUSP6 DUSP14 DUSP4 DUSP1 ECM1 DUSP2 EPHA4 ERRFI1 FIGNL1 FGF1 FGFR3 FBXO9 FGD3 GADD45A GOLPH3 HAP1 IGF1 ICOS IL13 IL1RN IL18R1 IL12A IL10 KLF4 LGALS1 MAP3K12 MEAF6 MAP2K1 MAP2K6 MCL1 MAP3K8 MARVELD3 MAP3K13 MDM2 NDFIP2 MUC20 MUL1 MT3 NCF1 M…	1480	785	13366
GO	positive regulation of protein catabolic process	GO:0045732	0.237333	0.00629838	0.0505126	26	ADAM8 AURKA CAV1 CCNB1 CDC20 DAB2 EDEM1 EGLN2 FBXL5 IL33 MDM2 OAZ1 PLK3 PLK2 PSMA2 PTTG1IP PSMA1 PSMB9 PSMB8 PSMB10 RNF139 STUB1 TIPARP TRIM32 TRIB1 XBP1	238	785	13366
GO	regulation of intrinsic apoptotic signaling pathway	GO:2001242	0.237333	0.00632009	0.0681346	17	ACKR3 BMF BCL2L11 CAV1 CD44 CXCL12 FIGNL1 MCL1 MDM2 MUC1 PLAUR PTGS2 PTTG1IP SERINC3 TMBIM6 TRIM32 XBP1	134	785	13366
GO	aspartic-type peptidase activity	GO:0070001	0.237333	0.00632578	0.235387	5	ASPRV1 BACE2 CASP3 CTSD SPPL2A	17	785	13366
PANTH	5-Hydroxytryptamine degredation	P04372	0.237333	0.00632578	0.235387	5	ALDH1A3 ALDH3A2 ALDH1A1 ALDH16A1 ALDH3B2	17	785	13366
C2	DACOSTA_UV_RESPONSE_VIA_ERCC3_UP	M11171	0.237333	0.00632934	0.0477328	28	ALAS1 BTG1 CASP3 CDKN2B CDK2 CCNG2 CLK1 FGFR3 IRF1 ISG15 LY6E MAT2A NCBP2 NR4A1 OGFR OSR2 PCNA PQBP1 PLD3 PNP PSMB10 SMPD1 SQSTM1 TK1 THBS1 TMBIM6 TPBG YKT6	263	785	13366
GO	regulation of protein phosphorylation	GO:0001932	0.237333	0.00633765	0.0224963	90	ACKR3 AIF1 ADAM8 AGT AREG ATP6AP2 ATP6AP1 BMP2 BGN BST1 CAMK1 CASP3 CAV1 CALM1 CBLC CD44 CCNB1 CDKN2B CCK CCNL1 CCL20 CFLAR CSNK2B DAB2 DDR2 DUSP6 DUSP14 DUSP4 DUSP1 DUSP2 EPHA4 ERRFI1 ENPP2 FGF1 FBXO7 FAM20A FGFR3 GADD45A IGF1 IL13 IL12A INSM1 IL34 KLF4 MAP3K12 MAP2K1 MAP2K6 MAP3K8 MARVELD3 MAP3K13 MUC20 MUL1 MT3 NCF1 MYD88 NTRK3 NR2F2 PDGFC PDE4D PIK3CG PIK3R5 PLAUR PTGS2 PRKCZ PTGER4 PRKAR1A R…	1108	785	13366
C2	GRAHAM_CML_QUIESCENT_VS_NORMAL_QUIESCENT_UP	M18983	0.237333	0.00633974	0.0940467	11	CASP3 CCNB2 CDC20 CCL20 HIST1H1C IL1RN PDLIM1 TK1 TPM1 TUBB2A ZWINT	72	785	13366
GO	localization of cell	GO:0051674	0.238306	0.00637795	0.0263753	68	ADAM8 ARF4 ARC ATP1B1 BTG1 CAV1 CD44 CD47 CCK CCL20 CH25H CFAP44 CTHRC1 CXCL16 CTNNA2 CXCL11 CXCL12 DNAH3 EFHC1 DOK2 EFNB1 EPHA4 ENPP2 FOXJ1 FSCN1 FOXD3 GOLPH3 GRAP2 GRAP HMGB2 IER2 IL17RA IGLL1 IL17RC IL12A IGLC1 IL10 LEF1 MAP2K1 MATK NTRK3 NR4A1 NR2F2 NTN1 NUP93 PDE4D PIK3CG PLD2 PRKCZ PRKCQ RHOG RHOC SEMA4A RTN4 SAA2 SAA1 SEMA3B SDC4 SFTPD SPN SRPX2 SORBS2 SRGAP1 THBS1 THBD TNFRSF10B TSPAN1 VA…	799	785	13366
GO	receptor-mediated endocytosis	GO:0006898	0.240481	0.00644849	0.0552585	22	ACKR4 ACKR3 ASGR1 ARHGAP27 CAV1 CD9 CD6 CXCL16 DAB2 ENPP2 HP IGLC1 LRP10 LGALS3BP LRP1B SCGB3A2 SAA1 SFTPD SNX17 SYT1 TMPRSS4 TMPRSS2	193	785	13366
GO	cellular oxidant detoxification	GO:0098869	0.240875	0.0064918	0.102559	10	FABP1 GPX2 GPX8 HP MT3 NXNL2 NXN PTGS2 PTGS1 SRXN1	62	785	13366
GO	striated muscle cell development	GO:0055002	0.240875	0.00654118	0.0785238	14	ACTG1 AGT CCNB1 CFLAR CHRNB1 FHOD3 IGF1 KRT19 LEF1 LMOD1 NEXN PRKAR1A SORBS2 TPM1	102	785	13366
C2	RICKMAN_TUMOR_DIFFERENTIATED_MODERATELY_VS_POORLY_UP	M15672	0.240875	0.00654118	0.0785238	14	ARF4 CPM ENTPD3 FANCI LIPH MARCH2 NBL1 RAB3D S100A6 SRSF2 SRPX2 TACSTD2 TMPRSS4 YPEL5	102	785	13366
REACTOME	Sema4D in semaphorin signaling	R-HSA-400685	0.240875	0.00655788	0.181269	6	MYL6 MYL12B RHOG RHOC RND1 RRAS	25	785	13366
C2	REACTOME_GPVI_MEDIATED_ACTIVATION_CASCADE	M773	0.240875	0.00655788	0.181269	6	PIK3CG PIK3R5 PIK3R3 PRKCZ RHOG VAV1	25	785	13366
C2	DIRMEIER_LMP1_RESPONSE_LATE_DN	M16713	0.240875	0.00655788	0.181269	6	ASAH1 BTG1 ID3 ISG15 PSMB9 WAS	25	785	13366
C2	LI_WILMS_TUMOR_VS_FETAL_KIDNEY_2_UP	M1245	0.240875	0.00655788	0.181269	6	BIRC5 CRABP2 ENC1 IGF1 PRIM1 SLC43A3	25	785	13366
GO	cell migration	GO:0016477	0.242319	0.0066096	0.0289361	59	ADAM8 ARF4 ARC ATP1B1 BTG1 CAV1 CD44 CD47 CCK CCL20 CH25H CTHRC1 CXCL16 CTNNA2 CXCL11 CXCL12 EFHC1 DOK2 EFNB1 EPHA4 FOXJ1 FSCN1 GOLPH3 GRAP2 GRAP HMGB2 IL17RA IGLL1 IL17RC IL12A IGLC1 IL10 LEF1 MATK NTRK3 NR4A1 NR2F2 NTN1 NUP93 PDE4D PIK3CG PRKCZ PRKCQ RHOG RHOC SEMA4A RTN4 SAA2 SAA1 SEMA3B SDC4 SFTPD SPN SORBS2 THBS1 THBD TNFRSF10B TSPAN1 VAV1	673	785	13366
C2	SMID_BREAST_CANCER_ERBB2_UP	M3102	0.242948	0.0066431	0.0717037	15	ALDH3B2 BIK CD164 DUSP6 MUC1 NUDT4 PAPSS2 PGAP3 SLC37A1 SQSTM1 STARD3 TMPRSS2 TRAF4 TRPV6 TSPAN1	115	785	13366
GO	negative regulation of programmed cell death	GO:0043069	0.242948	0.00666414	0.0277403	62	ACKR3 AIF1 ADAM8 ARF4 ARL6IP1 BIRC5 BHLHB9 AURKA CASP3 CAV1 CACNA1A CD44 CFLAR CIDEA CLDN7 CXCL12 DAB2 DDAH2 DUSP1 ERC1 FABP1 FIGNL1 GOLPH3 GRK5 IGF1 HMGB2 IFIT3 IL13 IL10 IRF7 KLF4 LEF1 MAEA MAP3K12 MCL1 MDM2 MT3 MUC1 MYD88 NR4A1 NR4A3 PIK3CG PLAUR PLK3 PLK2 PTGS2 PTTG1IP PRKCZ PRKCQ RIPK2 SGK1 SERPINB9 SIAH2 SQSTM1 THBS1 TMBIM6 TMBIM1 TNFRSF18 TNFRSF10B TRIM32 UNC5B XBP1	717	785	13366
C2	FARMER_BREAST_CANCER_APOCRINE_VS_BASAL	M2631	0.243104	0.00668087	0.0440086	30	ALDH3B2 CERS4 CDC20 CLDN8 DUSP4 FAH FAM174B GABRP GPM6B LDHB LBR LMO4 MLF1 MSMO1 PAPSS2 OPTN PDCD5 PDLIM1 PLSCR1 PLEKHB1 PRR15L RGS10 RND1 S100A6 SLC38A1 TMPRSS2 TMEM41B TRIL TRPV6 XBP1	292	785	13366
GO	regulation of MAP kinase activity	GO:0043405	0.247194	0.00681559	0.043658	30	ADAM8 BMP2 CAV1 CBLC DUSP6 DUSP14 DUSP4 DUSP1 DUSP2 EPHA4 FGF1 GADD45A IGF1 MAP3K12 MAP2K1 MAP2K6 MAP3K8 MAP3K13 MUC20 MUL1 NTRK3 PDGFC PIK3CG PIK3R5 RIPK2 SAA1 SMPD1 SPRED1 THBS1 TRIB1	293	785	13366
GO	negative regulation of reactive oxygen species metabolic process	GO:2000378	0.248131	0.00686991	0.127315	8	ACP5 CAV1 CFLAR GIMAP5 HP IL10 MT3 PTGER4	43	785	13366
C2	SMIRNOV_RESPONSE_TO_IR_2HR_UP	M2585	0.248131	0.00686991	0.127315	8	CD83 CLK1 GADD45A IER5 MDM2 PTGER4 SGK1 TNFRSF10B	43	785	13366
C2	KANG_IMMORTALIZED_BY_TERT_DN	M1514	0.249513	0.00693376	0.0919538	11	ALDH1A3 CD44 MGLL NR4A1 NR4A3 PDE4D PPP2R2B PTGS1 SPN ST3GAL1 TMPRSS4	73	785	13366
GO	lymphocyte migration	GO:0072676	0.250953	0.00699952	0.147151	7	ADAM8 CCL20 CH25H CXCL16 CXCL11 PIK3CG SAA1	34	785	13366
C2	REACTOME_INTERFERON_GAMMA_SIGNALING	M965	0.250953	0.00699952	0.147151	7	CD44 GBP6 IFNGR1 IRF1 IRF7 OAS2 SOCS1	34	785	13366
REACTOME	Interferon Signaling	R-HSA-913531	0.253804	0.00711811	0.0653565	17	CD44 GBP6 IFNGR1 IFIT3 ISG20 IRF1 IRF7 ISG15 MX1 NUP93 OAS2 PSMB8 RSAD2 SOCS1 TRIM26 UBE2L6 XAF1	137	785	13366
GO	cell cycle checkpoint	GO:0000075	0.253804	0.00716824	0.0503598	24	BIRC5 AURKA CCNB1 CDKN2B CDK2 CCNG2 FANCI GADD45A MDM2 MUS81 MUC1 NABP1 NEK6 PCNA PLK3 PLK2 PPP2R5C PSMA2 PSMA1 PSMB9 PSMB8 PSMB10 TOPBP1 ZWINT	220	785	13366
C2	FURUKAWA_DUSP6_TARGETS_PCI35_UP	M6998	0.253804	0.00717013	0.11108	9	BDH2 CLEC2D DUSP4 ID3 MUC20 PSMB9 RTP4 SAA1 ST6GALNAC2	53	785	13366
C2	LY_AGING_OLD_DN	M18789	0.253804	0.00717013	0.11108	9	CCNB1 CDH11 CDC20 CENPA HAS2 HMGB2 PCNA PTGS2 PSMA2	53	785	13366
C2	FONTAINE_PAPILLARY_THYROID_CARCINOMA_UP	M12353	0.253804	0.00717013	0.11108	9	CD47 ECM1 KLF4 LGALS3BP PDLIM1 PSAT1 S100A10 S100A6 SPACA6	53	785	13366
C2	BROWNE_HCMV_INFECTION_12HR_UP	M11572	0.254808	0.00721154	0.0873363	13	ALDH3B2 BMP2 CCK DFFB HS3ST1 IFI44 IL17RA MAP3K13 OAS2 PLSCR1 RXRB TAP1 XAF1	89	785	13366
GO	response to stimulus	GO:0050896	0.259226	0.00736317	0.0107999	424	ACKR4 ABTB2 ACP5 ACKR3 ACTG1 AIF1 ADAP1 ALDH1A3 ALDH3A2 ALDH1A1 ADAM8 ADGRG6 AGT ARF4 ASAH1 ARL5C AREG ATAD5 ARF6 ASGR1 ASIC1 ARG1 ASB8 ARHGAP27 BGLAP ATP6AP2 BMX ATP6AP1 BMP2 BMF BCL2L11 BGN ATP6V1H ATOH8 ATP8A2 AURKA ATP6V0C ATP1B1 BTG1 C1QC BST1 CAMK1 CASP3 CAV1 CBX7 CALM1 CACNA1A CBLC CACNB3 CBX5 CD9 CD83 CD274 CD44 CDCA5 CCR10 CD180 CCNB1 CD47 CDKN2B CDC42SE1 CD6 CCK CDK2 CD164 CCL20 CD300LF…	6098	785	13366
GO	negative regulation of T cell activation	GO:0050868	0.26554	0.00757031	0.0899175	11	CASP3 CD274 CTLA4 FOXJ1 IL10 IRF1 PRKAR1A SDC4 SFTPD SPN TWSG1	74	785	13366
GO	multi-organism process	GO:0051704	0.26554	0.00757042	0.0163397	159	ACP5 ACKR3 AGT ARG1 BCL2L11 BGN ATP6V1H BIK ATP6V0C ATP1B1 BTG1 CASP3 CAV1 CALM1 CBX5 CD9 CD44 CD180 CCNB1 CD47 CD6 CCL20 CD55 CENPA CFLAR CLDN7 CHMP6 COCH CMPK2 CXCL16 CXCL11 CXCL12 CST3 DERL1 DOCK2 DYNLL1 FABP1 ETV5 FANCD2 FGFBP1 FOXJ1 GBP6 GLRB GJB2 GPC5 HAMP GPX2 GTF2B IGF1 HMGB2 IFNGR1 HS3ST1 IFI44 HMMR HP IFIT3 IL10RA IL17RA IGLL1 IL18BP IL10RB IL17RC IL13 IL1RN IL12A IGLC1 IL10 IGSF8 IL33 …	2118	785	13366
C2	OUELLET_OVARIAN_CANCER_INVASIVE_VS_LMP_UP	M12016	0.26554	0.00768211	0.0746022	14	ARF4 CD9 CD47 CSTB CSNK2B HMGB2 IFI44 MAP2K1 MAL NMI PLSCR1 PSMA2 PTGS1 TMED10	105	785	13366
KEGG	Intestinal immune network for IgA production	ko04672	0.26554	0.00769612	0.172038	6	CCR10 CXCL12 ICOS IL10 PIGR TNFSF13	26	785	13366
GO	negative regulation of B cell activation	GO:0050869	0.26554	0.00769612	0.172038	6	CASP3 CTLA4 FOXJ1 IL10 MNDA SAMSN1	26	785	13366
C2	KEGG_INTESTINAL_IMMUNE_NETWORK_FOR_IGA_PRODUCTION	M615	0.26554	0.00769612	0.172038	6	CCR10 CXCL12 ICOS IL10 PIGR TNFSF13	26	785	13366
C2	LUI_TARGETS_OF_PAX8_PPARG_FUSION	M13314	0.26554	0.00769612	0.172038	6	CLDN7 ODC1 RTN4 SDC4 TMBIM6 TRIB1	26	785	13366
C2	TRACEY_RESISTANCE_TO_IFNA2_DN	M19682	0.26554	0.00769612	0.172038	6	CAV1 IL10RB LAPTM4B MAP2K1 SAMSN1 XBP1	26	785	13366
C2	WESTON_VEGFA_TARGETS	M1565	0.26554	0.00771568	0.084126	13	ACKR3 BGN CD9 DYNLL1 FGFBP1 GALNT1 LMO2 MGP NR4A1 PIR PNP SDC4 SHC3	91	785	13366
GO	positive regulation of protein oligomerization	GO:0032461	0.26554	0.00771659	0.219047	5	BMF BCL2L11 BIK CCK RHOC	18	785	13366
C2	REACTOME_SMOOTH_MUSCLE_CONTRACTION	M1429	0.26554	0.00771659	0.219047	5	CALM1 LMOD1 MYL6 MYL12B TPM1	18	785	13366
C2	REACTOME_REGULATION_OF_ORNITHINE_DECARBOXYLASE_ODC	M730	0.26554	0.00772895	0.123087	8	AZIN1 ODC1 OAZ1 PSMA2 PSMA1 PSMB9 PSMB8 PSMB10	44	785	13366
C2	SANA_RESPONSE_TO_IFNG_UP	M4551	0.26554	0.00772895	0.123087	8	CD274 CXCL11 IL18BP LGALS3BP MX1 OAS2 SAMD9L UBE2L6	44	785	13366
C2	BERTUCCI_MEDULLARY_VS_DUCTAL_BREAST_CANCER_UP	M14539	0.26554	0.00773696	0.0600189	19	ADAM8 CD274 CDCA3 CENPA CLEC2D IRF1 ISCU MAP2K1 NR1H3 NUP93 PLGRKT PQBP1 PSMB9 PSMB8 PSMB10 RILPL2 SIAH2 TAP1 TNFAIP2	160	785	13366
H	HALLMARK_UV_RESPONSE_UP	M5941	0.26554	0.00776315	0.063571	17	ALAS1 BMP2 BCL2L11 BTG1 CASP3 CDKN2B CCK CDK2 IRF1 NTRK3 NR4A1 RXRB SQSTM1 STARD3 TAP1 TMBIM6 YKT6	139	785	13366
GO	chromosome passenger complex	GO:0032133	0.26554	0.00778757	0.541269	3	BIRC5 AURKA CDCA8	5	785	13366
GO	axon hillock	GO:0043203	0.26554	0.00778757	0.541269	3	AURKA CCK PRKCZ	5	785	13366
GO	N-acylphosphatidylethanolamine-specific phospholipase D activity	GO:0070290	0.26554	0.00778757	0.541269	3	PLD2 PLD3 PLD4	5	785	13366
C2	PODAR_RESPONSE_TO_ADAPHOSTIN_UP	M16336	0.265951	0.00781327	0.0713502	16	CD44 CCNG2 CD55 CLK1 DUSP1 GADD45A IFNGR1 IER5 ISG20 PIR PSAT1 RND3 SQSTM1 TRIB1 TUBB2A YPEL5	123	785	13366
GO	localization within membrane	GO:0051668	0.266254	0.00786464	0.0975189	10	ATP1B1 CACNA1A CEP112 DOCK2 ETV5 GLRB MAL MAL2 PIGR RILPL2	64	785	13366
C2	SENESE_HDAC1_AND_HDAC2_TARGETS_DN	M12004	0.266254	0.00793883	0.0566535	21	ACADL ACKR3 ANXA10 CAV1 DUSP1 FADS2 ENDOD1 FGF1 GPX8 INSIG1 MYBL1 MSMO1 NEXN NUPR1 PDLIM1 PPP2R2B SEMA3B TK2 TMEM37 TMEM45A TPM1	182	785	13366
GO	neurotrophin binding	GO:0043121	0.266254	0.00795772	0.304905	4	HAP1 NTRK3 SORT1 TNFRSF8	11	785	13366
GO	negative regulation of interleukin-12 production	GO:0032695	0.266254	0.00795772	0.304905	4	ACP5 IL10 THBS1 TNFRSF9	11	785	13366
GO	positive regulation of interleukin-5 production	GO:0032754	0.266254	0.00795772	0.304905	4	IL17RA IL33 PDE4D PRKCZ	11	785	13366
GO	positive regulation of macrophage activation	GO:0043032	0.266254	0.00795772	0.304905	4	IL13 IL10 IL33 THBS1	11	785	13366
C2	REACTOME_APOPTOSIS_INDUCED_DNA_FRAGMENTATION	M1018	0.266254	0.00795772	0.304905	4	CASP3 DFFB HIST1H1C HMGB2	11	785	13366
GO	regulation of organic acid transport	GO:0032890	0.266254	0.00795867	0.107936	9	AGT ARL6IP1 ARG1 CCK DPYSL2 FXYD1 IL1RN MAP2K6 THBS1	54	785	13366
C2	KEGG_GLIOMA	M1835	0.266254	0.00795867	0.107936	9	CALM1 E2F2 IGF1 MAP2K1 MDM2 PIK3CG PIK3R5 PIK3R3 SHC3	54	785	13366
C2	GAJATE_RESPONSE_TO_TRABECTEDIN_UP	M4932	0.266254	0.00795867	0.107936	9	ARL6IP1 CD44 CCNG2 CLDN7 DDR2 GADD45A ISG15 MSMO1 NUPR1	54	785	13366
C2	REACTOME_IL1_SIGNALING	M899	0.26724	0.00800186	0.141269	7	IL1RN MAP2K1 MAP2K6 MAP3K8 MYD88 RIPK2 SQSTM1	35	785	13366
C2	MOHANKUMAR_HOXA1_TARGETS_DN	M9032	0.270763	0.00812123	0.0626975	17	AREG BIK CGNL1 DUSP6 EPHA4 GPX2 LRP1B MGLL MUC1 NMI RNF39 S100A6 SGK1 ST6GALNAC2 TNFRSF9 TRIL UNC5B	140	785	13366
C2	THUM_SYSTOLIC_HEART_FAILURE_UP	M3654	0.272038	0.00818575	0.0394832	33	ACTG1 AIF1 ARF6 ATP6AP2 C1QC CCNG2 CTHRC1 CP CXCL12 DAZAP2 DOCK2 EPHA4 EIF1 ENPP2 FGF1 FLI1 GADD45A GPX8 IL33 INPP5A MAT2A MNDA NCBP2 NTRK3 PDGFC PLK2 RBM48 RNASE4 RRM1 SRPX2 THBS1 TMEM45A TNFRSF11B	336	785	13366
GO	positive regulation of protein phosphorylation	GO:0001934	0.272038	0.00818738	0.0260371	64	ACKR3 AIF1 ADAM8 AGT AREG ATP6AP1 BMP2 CAMK1 CAV1 CALM1 CD44 CCNB1 CCK CCNL1 CCL20 CFLAR CSNK2B DAB2 DDR2 DUSP6 EPHA4 ENPP2 FGF1 FAM20A FGFR3 GADD45A IGF1 IL13 IL12A IL34 MAP3K12 MAP2K1 MAP2K6 MAP3K8 MAP3K13 MUC20 MUL1 MT3 NCF1 MYD88 NTRK3 PDGFC PIK3CG PIK3R5 PLAUR PTGS2 PRKCZ PTGER4 PRKAR1A RIPK2 SAA1 SENP2 SDC4 SPN SQSTM1 THBS1 TNFRSF19 TRAF4 TNFRSF18 TNFRSF11B TNFRSF4 TNFRSF10B TWSG1 XBP1	755	785	13366
GO	regulation of response to cytokine stimulus	GO:0060759	0.272452	0.00823898	0.0692689	16	CAV1 CD300LF ECM1 IFNGR1 IL1RN IRF7 KLF4 MUL1 NR1H3 RIPK2 SOCS1 SPPL2A TRAF1 TRIM32 TXK ZBP1	125	785	13366
C2	SARRIO_EPITHELIAL_MESENCHYMAL_TRANSITION_UP	M4288	0.272452	0.00824174	0.0585528	19	BCL2L11 CDCA5 CCNB1 CDK2 CD164 CENPA DCK ENC1 HMMR MYBL1 ODC1 PCNA PLAUR PRIM1 SRXN1 TACC3 TUBB4B YWHAH ZWINT	162	785	13366
GO	immune response-regulating cell surface receptor signaling pathway	GO:0002768	0.273211	0.00827871	0.0471512	27	ACTG1 BMX CALM1 CACNB3 CD79B CTLA4 GRAP2 IGLL1 IGLC1 MNDA MUC20 MUC5B MUC1 NR4A3 PDE4D PIGR PLD2 PSMA2 PSMA1 PSMB9 PSMB8 PRKCQ PSMB10 RIPK2 TXK VAV1 WAS	255	785	13366
C2	BENPORATH_ES_WITH_H3K27ME3	M10371	0.276303	0.00838654	0.0252195	68	ABTB2 ACADL ARL5C AQP5 ASIC1 BMX ATOH8 CACNA1A CACNB3 CDX1 CD47 COL4A5 CHN2 CIDEA CH25H CXCL16 CPM DUSP6 EFCAB1 DUSP4 EPHA4 EGR2 ENTPD3 FBLN5 FBLN7 GALR2 FOXJ1 FOXD3 FLI1 GIMAP5 GJB2 GPC5 GPM6B GRK5 HTRA3 IL10RA IKZF3 KCNQ1 KLF4 LEF1 LMOD1 MAL METRNL MLLT3 NBL1 MT3 MYB NR2F2 NRGN NR4A3 NTN1 OSR2 PIR PENK PTGDR PTGER4 RASL10A RGS10 RCSD1 SEMA3B SPOCK3 TACSTD2 TAP1 TCEA3 THBD TMEM30B TMEM88 UNC5B	810	785	13366
C2	SMIRNOV_CIRCULATING_ENDOTHELIOCYTES_IN_CANCER_UP	M986	0.278285	0.00849296	0.068253	16	BIRC5 BST1 CD9 CCL20 CXCL11 DUSP4 EPHA4 IFNGR1 HS3ST1 INSIG1 NBL1 PRSS23 SLCO4A1 THBS1 THBD TMBIM1	126	785	13366
GO	antigen receptor-mediated signaling pathway	GO:0050851	0.278285	0.00850378	0.0618363	17	CACNB3 CD79B CTLA4 GRAP2 IGLL1 IGLC1 MNDA PDE4D PSMA2 PSMA1 PSMB9 PSMB8 PRKCQ PSMB10 RIPK2 TXK WAS	141	785	13366
C2	KEGG_CHEMOKINE_SIGNALING_PATHWAY	M4844	0.278285	0.00850378	0.0618363	17	CCR10 CCL20 CXCL16 CXCL11 CXCL12 DOCK2 GNB2 GRK5 MAP2K1 NCF1 PIK3CG PIK3R5 PIK3R3 PRKCZ SHC3 VAV1 WAS	141	785	13366
GO	DNA damage checkpoint	GO:0000077	0.278546	0.00852605	0.0578333	19	AURKA CCNB1 CDK2 FANCI GADD45A MDM2 MUS81 MUC1 NEK6 PCNA PLK3 PLK2 PPP2R5C PSMA2 PSMA1 PSMB9 PSMB8 PSMB10 TOPBP1	163	785	13366
GO	immune response-activating cell surface receptor signaling pathway	GO:0002429	0.278702	0.0085451	0.0490275	25	ACTG1 CALM1 CACNB3 CD79B CTLA4 GRAP2 IGLL1 IGLC1 MNDA MUC20 MUC5B MUC1 NR4A3 PDE4D PLD2 PSMA2 PSMA1 PSMB9 PSMB8 PRKCQ PSMB10 RIPK2 TXK VAV1 WAS	232	785	13366
C2	MISSIAGLIA_REGULATED_BY_METHYLATION_DN	M6866	0.279988	0.0085989	0.07211	14	ACAT2 ARL6IP1 AURKA CAV1 HAT1 HMGB2 LBR NEK2 NRGN PIR PRIM1 RRM1 TK1 ZWINT	107	785	13366
GO	positive regulation of production of molecular mediator of immune response	GO:0002702	0.280055	0.00862966	0.095115	10	ATAD5 GIMAP5 IL13 IL33 NR4A3 PRKCZ RSAD2 TNFSF13 TNFRSF4 XBP1	65	785	13366
GO	mitotic G1 DNA damage checkpoint	GO:0031571	0.280055	0.00862966	0.095115	10	AURKA CCNB1 CDK2 GADD45A MDM2 MUC1 PCNA PLK3 PLK2 PPP2R5C	65	785	13366
C2	PRAMOONJAGO_SOX4_TARGETS_UP	M14958	0.280771	0.00866614	0.119047	8	BTG1 CCNL1 CCNG2 CLK1 DUSP4 MYD88 RND3 TPBG	45	785	13366
C2	HOLLMANN_APOPTOSIS_VIA_CD40_DN	M6663	0.281436	0.00870107	0.0513167	23	AKIP1 BDH2 ATP6AP1 CD9 CD79B FADS2 FAM174B HIST1H1C IGLL1 LGALS3BP MYD88 NXN OSR2 PARP12 PDLIM1 PSMB9 PSMB8 RTP4 S100A11 SUB1 TAP2 UBE2L6 XBP1	209	785	13366
GO	positive regulation of cell differentiation	GO:0045597	0.281718	0.00872426	0.0256845	65	ADAM8 AGT ATP6AP1 BMP2 BHLHB9 AVIL ATOH8 ATP8A2 AURKA BTG1 CAMK1 CD83 CFLAR CLIC1 CRABP2 CTHRC1 CTNNA2 CXCL12 DAB2 DDR2 EPHA4 ENC1 ETV5 GDPD5 FOXJ1 GFI1B GIMAP5 HAS2 HAMP HAP1 IGF1 HMGB2 IL13 IL12A ISG15 INSM1 IL34 KATNB1 LEF1 LGALS1 MEDAG MAP2K1 METRN METRNL MORF4L2 MUL1 NBL1 MYB NTRK3 NTN1 PNP PTGS2 PRKCZ PTGER4 RIPK2 S100A10 SCGB3A1 SGK1 SETD3 SUCO TACSTD2 SYT1 TRIM32 TRIB1 XBP1	770	785	13366
KEGG	Leukocyte transendothelial migration	ko04670	0.281878	0.00874365	0.0795668	13	ACTG1 CLDN8 CLDN7 CLDN23 CLDN2 CTNNA2 CXCL12 MYL7 NCF1 MYL12B PIK3R3 TXK VAV1	94	785	13366
GO	regulation of B cell proliferation	GO:0030888	0.282814	0.0088114	0.104905	9	ATAD5 BST1 CASP3 CTLA4 IKZF3 IL13 IL10 MNDA TNFRSF4	55	785	13366
C2	ODONNELL_TARGETS_OF_MYC_AND_TFRC_UP	M13183	0.282814	0.0088114	0.104905	9	AK1 CD44 KLK1 LMO2 MAP3K8 PTGS1 SORBS2 ZBP1 YPEL5	55	785	13366
GO	secretion by cell	GO:0032940	0.282814	0.00881618	0.0251085	69	ADAM8 AGT ASAH1 ARG1 ATP6AP2 ATP6V0C BST1 CALM1 CACNA1A CD9 CD44 CD47 CD55 CSTB CPPED1 CSNK2B CST3 CTSD DDOST DNAJC13 DOCK2 ECM1 DYNLL1 ENDOD1 GOLPH3 HAP1 IGF1 HP IL1RN ISLR LY6E LGALS3BP MANBA MOSPD2 MNDA NECAB3 NR4A3 ORM1 ORM2 OSTF1 PGLYRP1 PIK3CG PIGR PLAUR PNP PSMA2 PRG2 RAB3D RHOG S100A11 SNAP29 SNCG SYNGR1 SYTL3 STX19 SYT1 TAGLN2 THBS1 TMBIM1 TMED10 TMEM79 TNFAIP6 TMEM173 TNFAIP2 TUBB4B XBP…	823	785	13366
C2	GRAHAM_CML_DIVIDING_VS_NORMAL_QUIESCENT_UP	M3155	0.282861	0.00883216	0.0571226	19	ACOT7 BIRC5 AURKA CCNB1 CCNB2 CDC20 CENPA FANCI HIST1H1C HAT1 HMMR NEK2 PDLIM1 PRG2 RRM1 SUB1 TK1 TPM1 ZWINT	164	785	13366
C2	ENK_UV_RESPONSE_EPIDERMIS_DN	M4508	0.284754	0.00893867	0.0338197	41	ASAH1 AREG ARG1 BDH2 BBOX1 CD83 CCL20 CD55 CH25H CPM DBP DCK DUSP6 DUSP2 EGR2 FSCN1 GOLPH3 HS3ST1 ID3 ISG20 INPP5A LY6G6C MAT2A MAP3K8 ODC1 PDGFC PLAUR PNP PTGS2 PSMB9 PTGER4 PRSS23 RNASE4 RTN3 SLCO4A1 SUCO THBD TNFRSF10B TRIB1 UBL3 YWHAH	443	785	13366
REACTOME	Smooth Muscle Contraction	R-HSA-445355	0.284754	0.00896983	0.163491	6	CALM1 LMOD1 MYL7 MYL6 MYL12B TPM1	27	785	13366
C2	HERNANDEZ_MITOTIC_ARREST_BY_DOCETAXEL_1_UP	M1186	0.284754	0.00896983	0.163491	6	ABI3BP AGT DUSP1 NEK2 SGK1 TNFRSF11B	27	785	13366
C2	SCIAN_INVERSED_TARGETS_OF_TP53_AND_TP73_DN	M8511	0.284754	0.00896983	0.163491	6	ARF6 BTG1 EIF1 MAEA MORF4L2 TRAF1	27	785	13366
C2	SCHOEN_NFKB_SIGNALING	M1983	0.284754	0.00896983	0.163491	6	CSRNP1 KLF4 PTGS2 PTGER4 THBS1 TNFRSF9	27	785	13366
GO	positive regulation of cell cycle arrest	GO:0071158	0.284754	0.00897885	0.0860057	11	AURKA CCNB1 CDK2 GADD45A INSM1 MDM2 MUC1 PCNA PLK3 PLK2 PPP2R5C	76	785	13366
[truncated: 769 more rows]

## Sheet: mTEC decrease WT vs Tg
category	pathwayname	pathwayaccessionidentifier	fdr	pval	ratio	pathwayhitcount	genesinpathway	numberofgenesinpathway	inputnumberofgenes	genesinpathwaysuniverse
[truncated: 776 more rows]

## Sheet: mTEC increase WT vs Tg
category	pathwayname	pathwayaccessionidentifier	fdr	pval	ratio	pathwayhitcount	genesinpathway	numberofgenesinpathway	inputnumberofgenes	genesinpathwaysuniverse
[truncated: 1,331 more rows]
