# Supplementary material for: Myc controls a distinct transcriptional program in fetal thymic epithelial cells that determines thymus growth
Source: Nat Commun. 2019 Dec 2;10:5498. doi: 10.1038/s41467-019-13465-y (PMC6889275; doi:10.1038/s41467-019-13465-y)
Supplement: Supplementary file 10 — Supplementary Data 6 [file 41467_2019_13465_MOESM10_ESM.xlsx]

## Sheet: cluster-3-vs-8
	p_val	avg_logFC	pct.1	pct.2	p_val_adj
Gm13305	0	2.02578	0.97	0.301	0
Ubd	0	1.57473	0.937	0.35	0
Fcgbp	0	1.42612	0.967	0.308	0
Ccl21a	0	1.4031	0.999	0.588	0
Tst	0	0.918242	0.995	0.8	0
Sparc	0	-1.10497	0.018	0.463	0
Ccnd2	0	-1.34684	0.07	0.551	0
S100a10	1.48e-301	-1.05607	0.81	0.961	3.60364e-297
Ccl19	3.78524e-298	1.01729	0.793	0.086	9.21669e-294
Mgll	5.23577e-296	-0.671023	0.024	0.425	1.27486e-291
Utf1	2.36779e-293	1.01657	0.832	0.146	5.76534e-289
Cd200	1.39436e-291	-0.937485	0.117	0.605	3.39513e-287
Cpne8	2.22569e-275	-0.749027	0.088	0.549	5.41932e-271
Apoe	8.01455e-271	-1.97124	0.514	0.855	1.95146e-266
Dcn	9.87293e-258	-1.51494	0.123	0.581	2.40396e-253
Cd9	1.10652e-257	-1.08379	0.532	0.869	2.69428e-253
Alox12e	3.0821e-257	1.06349	0.782	0.145	7.50459e-253
Bcam	3.2169e-257	-0.68085	0.038	0.423	7.83282e-253
Ackr4	4.176e-253	-0.602163	0.006	0.317	1.01682e-248
Gsta4	1.2237e-235	-0.619263	0.021	0.351	2.97958e-231
Srgn	6.56983e-231	0.914515	0.788	0.181	1.59969e-226
Rgs17	3.28526e-224	0.767342	0.712	0.096	7.99928e-220
Fezf2	3.91956e-224	0.960203	0.675	0.067	9.54374e-220
Hagh	3.80993e-219	0.781527	0.941	0.532	9.2768e-215
Rnase4	1.1844e-204	-0.783604	0.085	0.46	2.8839e-200
Mgp	4.17569e-199	-1.45884	0.215	0.626	1.01674e-194
Csrp2	9.89715e-196	0.834566	0.858	0.376	2.40986e-191
Isg15	1.728e-192	-1.00319	0.747	0.938	4.20752e-188
H2-M2	9.37281e-189	0.966133	0.803	0.299	2.28218e-184
Gem	4.18221e-184	0.782854	0.828	0.317	1.01833e-179
Alox15	5.71848e-183	0.725467	0.625	0.084	1.39239e-178
Ifit1	6.06691e-181	-1.16169	0.453	0.793	1.47723e-176
Cib1	3.26802e-180	0.64898	0.888	0.456	7.9573e-176
Myl9	2.20088e-178	-0.796704	0.026	0.303	5.35893e-174
Atp1a1	2.76119e-177	-0.772921	0.384	0.725	6.72322e-173
Gpm6b	4.25059e-176	-0.430889	0.009	0.245	1.03497e-171
Skint10	2.57124e-175	0.605576	0.596	0.068	6.26071e-171
Pdlim3	2.09146e-173	0.697389	0.598	0.071	5.09251e-169
CR974586.5	2.98472e-166	0.76067	0.536	0.035	7.26751e-162
Atp1b1	7.51718e-163	-0.814149	0.064	0.368	1.83036e-158
Cxcl9	1.1443e-153	0.85742	0.609	0.125	2.78626e-149
Cox8b	2.04907e-152	0.914989	0.702	0.2	4.98929e-148
Psmb8	1.32323e-151	-0.719984	0.248	0.596	3.22193e-147
Igfbp7	1.80196e-151	-1.05998	0.092	0.418	4.38759e-147
Thrsp	1.72194e-149	0.737942	0.597	0.114	4.19275e-145
Sfrp1	2.67134e-149	0.552245	0.873	0.385	6.50444e-145
Rbp1	6.95449e-149	-0.872316	0.367	0.717	1.69335e-144
Rtp4	3.60716e-148	-0.810026	0.404	0.716	8.78308e-144
Nbl1	2.7417e-146	-0.523799	0.07	0.364	6.67577e-142
Hes6	1.24743e-145	0.813015	0.964	0.694	3.03737e-141
Ddit4	1.33467e-145	0.741329	0.708	0.224	3.24978e-141
Grp	1.43675e-145	0.643765	0.806	0.322	3.49833e-141
Prelp	6.88141e-142	-0.330936	0.005	0.189	1.67555e-137
Lrrk1	4.81756e-139	0.683371	0.646	0.18	1.17303e-134
Gas1	2.48686e-138	-1.05305	0.148	0.466	6.05526e-134
Lpo	2.63136e-138	0.528897	0.51	0.057	6.4071e-134
Tinagl1	3.81837e-137	-0.539797	0.078	0.367	9.29735e-133
Snhg11	1.96813e-134	-0.800359	0.06	0.331	4.79219e-130
Ifit3	1.71916e-132	-0.800974	0.116	0.425	4.18599e-128
Serpina3g	2.46094e-132	0.584884	0.687	0.214	5.99214e-128
Ctss	3.04415e-131	0.464973	0.498	0.058	7.4122e-127
Kcnn3	3.39096e-130	0.520228	0.792	0.329	8.25665e-126
Isg20	3.87386e-129	-1.30094	0.142	0.448	9.43246e-125
Smad1	3.27439e-128	0.520631	0.852	0.441	7.97282e-124
Syngr1	6.98911e-126	-0.648166	0.162	0.468	1.70178e-121
Txndc15	3.31351e-123	0.602446	0.829	0.461	8.06806e-119
Hpgds	6.69941e-122	0.496256	0.513	0.081	1.63124e-117
Cxcl12	8.38701e-121	-1.26606	0.664	0.779	2.04215e-116
Pgk1	1.09726e-119	0.657951	0.89	0.591	2.67173e-115
S100a1	3.1441e-119	-0.865858	0.68	0.793	7.65558e-115
Wfdc18	6.30138e-117	1.16165	0.759	0.308	1.53432e-112
Pkm	1.27452e-114	0.606868	0.955	0.791	3.10333e-110
Sptssb	2.29231e-114	-0.296259	0.003	0.148	5.58154e-110
Hhip	6.81465e-114	0.451503	0.571	0.144	1.6593e-109
Bspry	2.87666e-113	0.448342	0.534	0.116	7.00439e-109
Actn3	1.18047e-112	0.463561	0.719	0.275	2.87432e-108
Mgst3	1.85439e-112	0.505128	0.76	0.342	4.51525e-108
Plekhb1	4.02529e-112	-0.339265	0.013	0.185	9.80117e-108
Isyna1	5.70384e-111	0.490507	0.704	0.284	1.38883e-106
Vim	1.23098e-110	0.534515	0.463	0.067	2.99732e-106
Cd83	1.62503e-109	-0.739205	0.054	0.283	3.95679e-105
Zc3h3	3.04512e-108	0.455494	0.504	0.102	7.41456e-104
Pgm2	2.3271e-107	0.497371	0.641	0.221	5.66625e-103
Ptn	4.808e-107	-0.643273	0.17	0.455	1.1707e-102
Rrad	1.39e-106	0.735984	0.748	0.314	3.3845e-102
Palld	3.54702e-106	-0.714289	0.192	0.472	8.63663e-102
Eno1	1.05853e-104	0.503338	0.954	0.765	2.57742e-100
Rhoc	1.17886e-104	-0.482348	0.077	0.318	2.8704e-100
Mapk13	8.54657e-104	0.579706	0.624	0.208	2.08101e-99
S100a6	3.50524e-102	-1.13972	0.119	0.373	8.53491e-98
H2-DMb1	1.59151e-101	-0.576136	0.515	0.713	3.87517e-97
Plscr2	3.49086e-101	-0.371756	0.044	0.252	8.49989e-97
Adm	4.15703e-101	0.584736	0.603	0.201	1.0122e-96
Fam213b	8.43673e-101	0.449579	0.988	0.847	2.05426e-96
Wfdc2	9.72639e-101	-0.636581	0.164	0.436	2.36828e-96
Rbms3	1.14573e-99	-0.547744	0.249	0.523	2.78973e-95
Tspan5	3.41473e-99	0.366786	0.46	0.079	8.31452e-95
Pmp22	4.21455e-99	-0.328181	0.026	0.208	1.0262e-94
Mrpl38	4.34634e-99	0.460871	0.838	0.509	1.05829e-94
Gm13391	1.31826e-98	0.41534	0.372	0.025	3.20983e-94
Krt7	1.99695e-96	0.432537	0.939	0.63	4.86238e-92
Dpysl2	9.94622e-96	-0.537705	0.094	0.332	2.4218e-91
Slc1a3	1.47901e-95	0.465896	0.849	0.495	3.60125e-91
Wscd1	1.70117e-95	-0.375037	0.055	0.266	4.14217e-91
Pim1	2.25494e-95	0.533989	0.792	0.422	5.49056e-91
Sox4	6.82714e-95	0.550844	0.928	0.69	1.66234e-90
F3	1.6496e-94	-0.656901	0.071	0.295	4.01661e-90
Serpinb1a	1.95873e-94	0.616785	0.59	0.2	4.76932e-90
Dnajc13	1.68809e-93	-0.602151	0.17	0.426	4.11033e-89
Gm8113	2.26285e-92	0.703609	0.517	0.144	5.5098e-88
Rnf180	7.49957e-92	0.3671	0.48	0.107	1.82607e-87
Snx29	9.73214e-92	0.444157	0.525	0.152	2.36968e-87
Acad9	1.94562e-91	0.436156	0.649	0.266	4.7374e-87
Pcolce2	7.73861e-91	0.364227	0.399	0.053	1.88428e-86
Mt2	2.18566e-90	-1.16677	0.478	0.68	5.32187e-86
Scarf2	6.79003e-90	-0.300721	0.049	0.248	1.65331e-85
Gm10076	4.25657e-89	0.382289	0.991	0.74	1.03643e-84
Pkdcc	2.1181e-88	0.325191	0.349	0.025	5.15737e-84
Irf8	3.12729e-88	0.400985	0.912	0.585	7.61465e-84
Penk	2.27192e-87	-0.302169	0.031	0.205	5.53191e-83
Gm10851	1.85419e-86	0.385995	0.357	0.035	4.51478e-82
Ramp3	4.95989e-85	0.383048	0.411	0.073	1.20768e-80
Klf2	2.94476e-84	-0.971489	0.621	0.79	7.1702e-80
Nfib	2.1551e-83	-0.509474	0.427	0.636	5.24746e-79
Riiad1	1.14274e-82	-0.47157	0.075	0.283	2.78247e-78
Cpa2	1.74873e-81	0.299037	0.327	0.023	4.25797e-77
Clec11a	7.26426e-81	-0.352913	0.063	0.26	1.76878e-76
Ddah1	1.1473e-80	0.368685	0.392	0.069	2.79357e-76
Cnmd	3.17487e-80	0.697165	0.37	0.058	7.7305e-76
Cxcl10	1.0956e-79	0.461186	0.973	0.804	2.66767e-75
Smtnl2	2.10564e-79	0.321105	0.316	0.02	5.12702e-75
Cd44	2.1393e-78	-0.26322	0.029	0.186	5.20899e-74
Ggt5	3.34051e-78	0.33666	0.517	0.158	8.1338e-74
Dio1	6.89754e-78	0.352286	0.384	0.067	1.67948e-73
Cd81	7.26723e-78	-0.568048	0.579	0.728	1.7695e-73
Dpysl3	8.64231e-78	0.321194	0.406	0.079	2.10432e-73
Pcdh17	1.47733e-77	0.330273	0.351	0.047	3.59714e-73
H2afy2	2.14225e-77	0.36621	0.739	0.368	5.21615e-73
Clu	5.8255e-77	0.426258	0.794	0.439	1.41845e-72
Lmo4	1.9747e-74	-0.480551	0.534	0.704	4.80821e-70
Hspb1	9.58758e-74	-1.02351	0.209	0.434	2.33448e-69
Mmp9	1.30066e-73	0.299646	0.529	0.174	3.16699e-69
Map1lc3a	1.67543e-73	0.377145	0.945	0.735	4.07951e-69
Oma1	1.73784e-73	0.663446	0.795	0.494	4.23146e-69
A630076J17Rik	7.44156e-72	0.4585	0.343	0.055	1.81195e-67
Pak3	7.60651e-72	-0.268465	0.035	0.19	1.85211e-67
Lrrc42	1.65244e-71	0.411579	0.719	0.399	4.02352e-67
Rgs5	2.23035e-71	0.42541	0.308	0.03	5.43068e-67
Ppp1r1a	2.74844e-71	0.289821	0.306	0.03	6.69218e-67
H2-Q7	3.64274e-71	0.325689	0.887	0.6	8.86971e-67
Dctn1	4.7312e-71	0.339726	0.908	0.646	1.152e-66
Wls	5.40199e-71	-0.48693	0.487	0.661	1.31533e-66
Dact2	6.75332e-71	-0.587931	0.264	0.476	1.64436e-66
Cnn2	6.94498e-71	-0.545189	0.284	0.509	1.69103e-66
Isl1	4.04615e-69	-0.45504	0.287	0.508	9.85196e-65
Lbh	1.18253e-68	0.282068	0.374	0.073	2.87934e-64
Bcl10	1.54142e-68	0.344737	0.828	0.499	3.7532e-64
Gm26917	5.46145e-68	0.294493	0.891	0.51	1.32981e-63
Fgf21	5.51866e-68	0.350525	0.298	0.032	1.34374e-63
Ptpn1	6.35513e-68	0.341872	0.644	0.295	1.54741e-63
Tnfaip8	8.11189e-68	0.280351	0.498	0.161	1.97516e-63
Gm48239	3.60461e-67	0.313354	0.283	0.023	8.77686e-63
S100a14	3.66859e-67	0.370121	0.722	0.384	8.93266e-63
Cebpb	4.06053e-67	-0.488401	0.282	0.509	9.88699e-63
Xaf1	4.75202e-67	-0.475756	0.397	0.588	1.15707e-62
Ptpn22	9.36325e-67	0.297051	0.447	0.128	2.27986e-62
Dleu7	2.76432e-66	0.264264	0.279	0.022	6.73083e-62
Eif2b2	2.8976e-66	0.336707	0.552	0.223	7.05536e-62
Id1	2.96079e-66	-0.47924	0.057	0.227	7.20922e-62
Fxyd2	3.40745e-66	0.466282	0.696	0.377	8.29679e-62
Mfhas1	3.81592e-66	0.270823	0.35	0.066	9.29138e-62
Dusp6	3.87305e-66	-0.321998	0.044	0.201	9.43049e-62
Cygb	5.1946e-66	0.319117	0.316	0.044	1.26483e-61
Smoc2	8.34817e-66	-0.35863	0.044	0.2	2.0327e-61
Pfn2	1.06915e-65	-0.516067	0.471	0.625	2.60327e-61
Stxbp6	1.42777e-65	0.317822	0.527	0.195	3.47647e-61
S100a13	1.75033e-65	-0.595059	0.431	0.593	4.26188e-61
Rgcc	3.03362e-65	-0.526671	0.22	0.443	7.38656e-61
Pitpnc1	3.26285e-65	0.28675	0.379	0.086	7.94472e-61
Kcnk2	3.32437e-65	-0.537143	0.354	0.545	8.0945e-61
Ang	1.07071e-64	-0.284805	0.053	0.217	2.60706e-60
Cct4	5.08722e-64	0.300339	0.954	0.801	1.23869e-59
Gm36756	5.87888e-64	0.29627	0.301	0.04	1.43145e-59
Exoc7	9.72747e-64	-0.500611	0.263	0.461	2.36854e-59
Rnf183	1.74901e-63	0.252835	0.279	0.026	4.25865e-59
Gpha2	1.68326e-62	-0.311193	0.032	0.172	4.09857e-58
Colq	2.65325e-62	0.270227	0.347	0.071	6.4604e-58
Upf3b	2.97493e-62	0.341207	0.716	0.404	7.24367e-58
Gm21541	3.93708e-62	0.262613	0.278	0.028	9.5864e-58
Rnaset2a	5.01539e-62	-0.404923	0.162	0.362	1.2212e-57
Cavin3	1.57451e-61	-0.477913	0.219	0.425	3.83378e-57
Gpx8	2.04372e-61	-0.337079	0.127	0.324	4.97625e-57
Wfikkn2	3.5211e-61	0.290239	0.67	0.313	8.57352e-57
Fxyd6	4.57981e-61	0.384475	0.317	0.059	1.11514e-56
Anxa4	3.86379e-60	0.308689	0.724	0.386	9.40794e-56
Krt19	1.40006e-59	-0.61892	0.059	0.216	3.40901e-55
Ifngr2	1.51688e-59	0.291223	0.58	0.255	3.69345e-55
Ccser2	1.51849e-59	0.297743	0.574	0.254	3.69738e-55
Ppp2r3c	1.25988e-58	0.340164	0.527	0.223	3.06767e-54
Casp12	1.96233e-58	-0.318466	0.106	0.288	4.77808e-54
Slc27a3	8.28939e-58	-0.422171	0.238	0.438	2.01838e-53
Kazald1	8.42097e-58	-0.471868	0.231	0.427	2.05042e-53
Mpp6	1.38147e-57	0.266593	0.528	0.206	3.36373e-53
Serpinb5	4.46513e-57	-0.32515	0.094	0.27	1.08721e-52
Asah1	7.78814e-57	-0.396779	0.263	0.455	1.89634e-52
Phf11d	3.00105e-56	-0.352415	0.119	0.302	7.30726e-52
Emb	3.00475e-56	0.291504	0.686	0.344	7.31627e-52
Mthfd2	4.31661e-56	0.256784	0.341	0.08	1.05105e-51
Htra1	7.25047e-56	0.253819	0.471	0.168	1.76542e-51
Relb	3.37727e-55	0.279665	0.616	0.295	8.22332e-51
Dsg2	9.16078e-55	0.265706	0.471	0.175	2.23056e-50
Gt(ROSA)26Sor	3.54887e-54	0.30874	0.817	0.499	8.64115e-50
Ctsd	7.49597e-54	-0.376325	0.199	0.391	1.82519e-49
Hmgn3	9.77718e-54	-0.444009	0.307	0.485	2.38065e-49
Tpi1	9.45049e-53	0.364384	0.84	0.582	2.3011e-48
Ascl1	9.46619e-53	0.349366	0.402	0.136	2.30492e-48
Elf3	2.68148e-52	0.290436	0.443	0.157	6.52914e-48
Il11ra1	8.01316e-52	0.301107	0.742	0.43	1.95112e-47
Id4	2.10849e-51	-0.370029	0.124	0.304	5.13396e-47
Socs2	2.80584e-51	0.259922	0.302	0.063	6.83194e-47
Txnip	1.129e-50	-0.507505	0.266	0.447	2.74899e-46
Tubb2b	1.14225e-50	0.290135	0.712	0.391	2.78126e-46
Ier3	1.86099e-50	-0.553881	0.613	0.717	4.53133e-46
Cmtm7	3.03281e-50	0.253066	0.583	0.269	7.38458e-46
Mapk15	1.14111e-49	0.262313	0.375	0.118	2.77848e-45
Higd1a	1.6902e-49	0.402562	0.813	0.537	4.11547e-45
Hpgd	2.07997e-49	-0.525059	0.503	0.628	5.06452e-45
Plscr1	2.15224e-49	-0.268297	0.075	0.226	5.24049e-45
Id2	2.64134e-49	-0.544032	0.192	0.383	6.43141e-45
Hnrnpab	4.47701e-49	0.27379	0.85	0.577	1.09011e-44
Frmd6	5.88121e-49	-0.63631	0.219	0.391	1.43202e-44
Fabp4	1.06574e-48	1.09489	0.462	0.196	2.59498e-44
Hspb11	1.30672e-48	0.273187	0.794	0.511	3.18173e-44
Lims1	1.41774e-48	0.257623	0.607	0.305	3.45205e-44
Tubb2a	1.72663e-48	-0.437983	0.286	0.46	4.20417e-44
Rad50	2.5027e-48	0.270807	0.56	0.271	6.09382e-44
2310040G24Rik	2.7314e-48	0.255843	0.513	0.221	6.65068e-44
Mitd1	6.25039e-48	-0.398292	0.225	0.401	1.52191e-43
Rasl11a	1.46191e-47	-0.421497	0.117	0.288	3.55962e-43
Ttc3	2.28373e-47	0.263153	0.732	0.44	5.56066e-43
Enho	3.75875e-47	-0.408449	0.173	0.348	9.15218e-43
St3gal6	5.22969e-47	-0.383709	0.286	0.457	1.27338e-42
Gja4	1.50341e-46	0.28882	0.216	0.024	3.66065e-42
Pthlh	2.91055e-46	0.315658	0.286	0.065	7.08691e-42
Phgdh	4.88132e-46	0.267997	0.925	0.76	1.18855e-41
Glrx5	5.88014e-46	0.267135	0.782	0.502	1.43176e-41
Snx30	1.96071e-45	0.284477	0.548	0.272	4.77414e-41
Celf2	4.48457e-45	0.268113	0.674	0.378	1.09195e-40
Rnaset2b	6.17669e-45	-0.298028	0.128	0.289	1.50396e-40
Socs1	7.06107e-45	0.336519	0.797	0.524	1.7193e-40
Impdh2	1.44391e-44	0.258538	0.844	0.582	3.51578e-40
2610016A17Rik	3.61389e-44	0.251417	0.782	0.492	8.79946e-40
Jak1	3.89829e-44	0.277684	0.755	0.475	9.49195e-40
Lypd1	9.09288e-44	0.268369	0.335	0.105	2.21403e-39
Calml4	9.56588e-44	0.274679	0.252	0.05	2.3292e-39
Trappc6a	1.74623e-43	0.253973	0.72	0.422	4.25191e-39
Klf6	7.05851e-43	0.379973	0.825	0.605	1.71868e-38
Inpp1	1.91645e-42	-0.374937	0.263	0.42	4.66636e-38
Carhsp1	2.03741e-42	0.250888	0.695	0.405	4.96089e-38
Nrtn	3.83183e-42	-0.443233	0.518	0.63	9.33013e-38
Nfkb1	1.46998e-41	-0.412738	0.335	0.477	3.57925e-37
Prdx6	2.90044e-41	0.250258	0.956	0.799	7.06229e-37
Pnrc1	3.75134e-41	0.25348	0.974	0.867	9.13413e-37
Maf	5.9063e-41	-0.323262	0.196	0.36	1.43813e-36
Fat1	1.12778e-40	-0.281335	0.115	0.265	2.74604e-36
Col18a1	1.60519e-40	-0.308733	0.107	0.256	3.90847e-36
Kitl	1.73721e-40	-0.259994	0.107	0.259	4.22993e-36
Rgs4	2.9433e-40	0.293055	0.309	0.096	7.16664e-36
Tpbg	3.23341e-40	-0.275042	0.137	0.295	7.87303e-36
Dnajb1	3.8978e-40	0.38661	0.887	0.684	9.49075e-36
Xbp1	8.93677e-40	-0.391663	0.285	0.435	2.17601e-35
Laptm4b	9.48586e-40	-0.274566	0.133	0.283	2.30971e-35
Gbp2	1.13189e-39	-0.425174	0.302	0.461	2.75603e-35
Hspd1	2.01469e-39	0.276751	0.89	0.727	4.90558e-35
Egln2	3.22838e-39	-0.34859	0.28	0.431	7.86077e-35
Cryl1	4.21079e-37	-0.333353	0.292	0.434	1.02528e-32
Hmgcs1	5.14458e-37	-0.333429	0.194	0.351	1.25265e-32
Gstm1	7.59872e-37	-0.340603	0.112	0.252	1.85021e-32
Ly75	8.31183e-37	-0.420097	0.236	0.386	2.02385e-32
Gstm2	1.6221e-36	-0.368938	0.221	0.368	3.94964e-32
Rassf2	5.51435e-36	-0.286155	0.125	0.267	1.34269e-31
Gm12216	9.15822e-36	-0.522631	0.452	0.579	2.22994e-31
Defb1	1.47921e-35	-0.447496	0.082	0.207	3.60174e-31
Tacstd2	2.12262e-35	-0.302892	0.042	0.145	5.16837e-31
Serpine2	3.4529e-35	0.280039	0.412	0.183	8.40747e-31
Sntb2	3.7606e-35	-0.357354	0.34	0.483	9.15668e-31
Tekt5	7.36743e-35	0.312336	0.251	0.07	1.7939e-30
Spon2	8.02807e-35	-0.330703	0.066	0.182	1.95476e-30
Sc5d	6.05577e-34	-0.323137	0.267	0.406	1.47452e-29
Urah	1.71189e-33	-0.416503	0.315	0.443	4.16827e-29
Fam162a	4.96225e-32	0.327902	0.838	0.641	1.20826e-27
Ifi44	1.24826e-31	-0.32336	0.347	0.47	3.03938e-27
Cdc42ep5	1.49254e-31	-0.278436	0.17	0.308	3.63418e-27
Spry2	1.65751e-30	-0.300909	0.081	0.197	4.03588e-26
Col12a1	1.73896e-30	-0.379719	0.158	0.293	4.23418e-26
Acaa2	2.50867e-30	-0.331812	0.302	0.424	6.10837e-26
Il7	4.85307e-30	0.279618	0.816	0.61	1.18167e-25
Pttg1ip	8.92437e-30	-0.274176	0.211	0.345	2.173e-25
Sptbn1	1.99903e-29	-0.313339	0.301	0.429	4.86743e-25
Sprr2a3	3.84855e-29	0.466061	0.288	0.114	9.37083e-25
Gsn	5.27911e-29	-0.482635	0.198	0.33	1.28541e-24
Zwint	5.68509e-29	-0.310866	0.239	0.365	1.38426e-24
Snx21	1.49284e-27	-0.565131	0.32	0.431	3.63492e-23
Dsc3	1.90154e-27	-0.302599	0.307	0.429	4.63006e-23
Ctnnd2	2.91862e-27	-0.25193	0.102	0.217	7.10656e-23
Nkx6-2	2.88705e-26	0.252918	0.195	0.055	7.02968e-22
Man2a1	4.27389e-26	-0.311779	0.222	0.346	1.04065e-21
Ddr1	7.39571e-26	-0.275385	0.256	0.375	1.80078e-21
Cd151	7.50257e-26	-0.276113	0.354	0.463	1.8268e-21
Ptprz1	8.12869e-24	-0.271886	0.155	0.268	1.97925e-19
Actn4	9.16194e-24	-0.2703	0.321	0.425	2.23084e-19
Tnfrsf12a	1.02066e-23	-0.34711	0.126	0.236	2.48521e-19
Nrip1	1.62065e-23	-0.257623	0.184	0.298	3.94612e-19
Cd274	3.49915e-23	-0.381319	0.197	0.312	8.52007e-19
Degs1	4.30039e-21	-0.262707	0.245	0.349	1.0471e-16
4631405K08Rik	2.28085e-20	-0.311565	0.263	0.365	5.55363e-16
Gadd45a	3.11376e-18	-0.266997	0.191	0.292	7.58169e-14
Ccl25	1.29079e-08	-0.418827	0.884	0.662	0.000314295
