# Supplementary material for: Myc controls a distinct transcriptional program in fetal thymic epithelial cells that determines thymus growth
Source: Nat Commun. 2019 Dec 2;10:5498. doi: 10.1038/s41467-019-13465-y (PMC6889275; doi:10.1038/s41467-019-13465-y)
Supplement: Supplementary file 11 — Supplementary Data 7 [file 41467_2019_13465_MOESM11_ESM.xlsx]

## Sheet: mTEC.I
	p_val	avg_logFC	pct.1	pct.2	p_val_adj
Ccl21a	0	2.49223	0.997	0.936	0
Apoe	0	1.58644	0.846	0.556	0
Krt5	0	1.5335	0.969	0.62	0
Ctsl	0	1.51045	0.914	0.678	0
Ifi27l2a	0	1.40418	0.999	0.943	0
Krt14	0	1.35421	0.97	0.868	0
Wfdc18	0	1.31563	0.993	0.971	0
Jun	0	1.22761	0.986	0.848	0
Iigp1	0	1.16534	0.792	0.339	0
Mgp	0	1.15146	0.428	0.112	0
Socs3	0	1.14701	0.785	0.405	0
Atf3	0	1.13909	0.939	0.714	0
Isg15	0	1.1333	0.836	0.452	0
Cald1	0	1.06091	0.8	0.358	0
Zfp36l1	0	1.06066	0.87	0.339	0
Anxa1	0	1.05332	0.879	0.414	0
Gm8113	0	1.03259	0.547	0.159	0
Ccl11	0	1.03196	0.348	0.043	0
Tpm2	0	1.01651	0.961	0.804	0
Ifitm3	0	1.01461	1	0.995	0
Fos	0	1.00412	0.985	0.907	0
Tagln	0	0.991888	0.389	0.098	0
Rtp4	0	0.985224	0.746	0.206	0
Ly6a	0	0.975727	0.872	0.664	0
Tst	0	0.967676	0.946	0.683	0
Gsn	0	0.919879	0.723	0.334	0
Igfbp4	0	0.890163	0.687	0.217	0
Anxa2	0	0.854292	0.911	0.648	0
Tceal9	0	0.83198	0.915	0.58	0
Krt17	0	0.813312	1	0.995	0
Ifit3	0	0.787917	0.38	0.092	0
Sox4	0	0.78768	0.96	0.781	0
Emp2	0	0.775803	0.741	0.292	0
Rbp1	0	0.767828	0.54	0.128	0
Pthlh	0	0.766275	0.45	0.125	0
Krt7	0	0.760334	0.901	0.739	0
Glul	0	0.744017	0.648	0.335	0
Col6a1	0	0.74251	0.524	0.102	0
Wfikkn2	0	0.731586	0.536	0.134	0
Oasl2	0	0.729018	0.877	0.565	0
Ifi202b	0	0.727492	0.559	0.089	0
Tgfbi	0	0.715054	0.394	0.101	0
Serpinh1	0	0.70434	0.743	0.35	0
Perp	0	0.683496	0.928	0.686	0
S100a10	0	0.681772	0.919	0.712	0
Gas1	0	0.678596	0.415	0.044	0
Ifitm2	0	0.675865	0.987	0.899	0
Trim29	0	0.671239	0.749	0.297	0
Irf7	0	0.66619	0.741	0.381	0
Ch25h	0	0.665926	0.323	0.04	0
Bst2	0	0.663021	0.88	0.709	0
Csrp1	0	0.660765	0.879	0.69	0
Lifr	0	0.645662	0.591	0.103	0
Tagln2	0	0.626533	0.936	0.765	0
Lgals9	0	0.623431	0.735	0.42	0
Sfn	0	0.6205	0.97	0.847	0
Cavin3	0	0.616173	0.596	0.256	0
Mapk13	0	0.615537	0.866	0.609	0
Urah	0	0.59759	0.718	0.393	0
Prdx6	0	0.597183	0.921	0.726	0
Map1lc3a	0	0.593689	0.977	0.878	0
Gnas	0	0.57366	0.966	0.824	0
Copz2	0	0.571886	0.597	0.24	0
Laptm4a	0	0.571016	0.928	0.817	0
Crip2	0	0.570372	0.934	0.762	0
Htra1	0	0.568414	0.577	0.191	0
Slc27a3	0	0.550366	0.469	0.067	0
Sult5a1	0	0.549803	0.397	0.061	0
Fbxo32	0	0.541649	0.52	0.167	0
Itm2b	0	0.536807	0.996	0.981	0
Mpzl2	0	0.536165	0.531	0.137	0
Scx	0	0.519801	0.298	0.045	0
Pard6g	0	0.518739	0.635	0.306	0
Fst	0	0.510291	0.253	0.025	0
Col6a2	0	0.509025	0.378	0.055	0
Ifi204	0	0.476726	0.345	0.076	0
Phf11d	0	0.459729	0.388	0.084	0
Pxdc1	0	0.443901	0.318	0.049	0
Xaf1	0	0.442452	0.481	0.154	0
Ifi44	0	0.386989	0.389	0.087	0
Boc	0	0.334782	0.3	0.035	0
Psme2	0	-0.526604	0.915	0.955	0
Sdhaf1	0	-0.540326	0.398	0.779	0
Nfkbia	0	-0.61135	0.993	0.993	0
Cox17	0	-0.618276	0.699	0.933	0
Tm4sf5	0	-0.641899	0.217	0.647	0
Mrpl38	0	-0.662819	0.854	0.935	0
Ing1	0	-0.66871	0.664	0.878	0
Laptm5	0	-0.676284	0.392	0.751	0
Sephs2	0	-0.690575	0.328	0.734	0
Snrnp25	0	-0.696197	0.581	0.838	0
Ndufc2	0	-0.717911	0.919	0.97	0
Ankrd33b	0	-0.740034	0.376	0.739	0
Hspb11	0	-0.753237	0.708	0.887	0
Cystm1	0	-0.812211	0.271	0.696	0
Cldn7	0	-0.852219	0.415	0.82	0
Rac2	0	-0.900639	0.359	0.755	0
S100a14	0	-0.90664	0.841	0.932	0
Cdx1	0	-0.908193	0.319	0.762	0
Hdc	0	-0.954346	0.382	0.731	0
Aire	0	-0.98116	0.493	0.809	0
Calcb	0	-1.09332	0.535	0.826	0
Gm48239	0	-1.1036	0.308	0.733	0
Ubd	0	-1.15898	0.973	0.991	0
Cyba	0	-1.18758	0.927	0.979	0
Srgn	0	-1.23123	0.955	0.98	0
Cd52	0	-1.48437	0.726	0.924	0
Csn2	0	-1.53048	0.617	0.878	0
Lrrc42	5.29464e-307	-0.806616	0.829	0.919	1.27363e-302
Cnn2	2.76933e-305	0.555406	0.626	0.318	6.66163e-301
Flna	4.85761e-305	0.513092	0.573	0.259	1.1685e-300
H2-DMb2	2.1267e-304	-0.662959	0.807	0.913	5.11578e-300
Tnfrsf12a	6.22887e-304	0.501608	0.457	0.149	1.49835e-299
Hebp1	3.4941e-303	-0.657942	0.39	0.738	8.40505e-299
Nsmce2	3.96238e-303	-0.718522	0.447	0.771	9.5315e-299
Nedd4	4.57232e-296	0.490805	0.858	0.64	1.09987e-291
Hpgd	5.04392e-294	0.533862	0.333	0.074	1.21331e-289
Fam89a	6.26041e-291	-0.640616	0.296	0.67	1.50594e-286
Cadps	6.69895e-291	-0.74504	0.226	0.613	1.61143e-286
Tubb6	1.46648e-288	0.524944	0.796	0.516	3.52762e-284
Ftl1	9.57689e-287	-0.486346	0.999	0.994	2.30372e-282
Palld	1.78066e-285	0.438536	0.415	0.127	4.28337e-281
Fscn1	4.00457e-284	-0.67834	0.387	0.727	9.633e-280
Mpc1	1.77958e-282	-0.49512	0.717	0.889	4.28078e-278
Wnt4	2.6669e-282	0.551224	0.776	0.514	6.41523e-278
H2-Oa	6.84429e-281	-0.670606	0.666	0.861	1.64639e-276
Hal	1.05444e-280	-0.714621	0.232	0.612	2.53646e-276
S1pr3	4.33083e-280	0.392892	0.368	0.101	1.04178e-275
Egr1	1.99473e-279	0.478042	0.973	0.9	4.79832e-275
Ly6e	2.29633e-279	0.421881	0.995	0.961	5.52381e-275
Btg2	1.18951e-278	0.578721	0.893	0.682	2.86136e-274
Kctd1	1.50175e-278	0.345778	0.409	0.125	3.61246e-274
Nup85	3.20008e-278	-0.794383	0.492	0.778	7.6978e-274
Hif1a	4.16317e-278	0.486586	0.68	0.402	1.00145e-273
Gm47938	1.54865e-273	-0.550792	0.16	0.548	3.72528e-269
Pdlim3	5.16514e-273	0.518776	0.556	0.245	1.24247e-268
Plb1	8.40648e-273	-0.693759	0.586	0.827	2.02218e-268
Lypd1	1.95641e-272	0.38241	0.294	0.059	4.70615e-268
Cd74	4.37483e-271	-0.549183	1	0.999	1.05237e-266
Comt	5.70671e-269	0.486277	0.785	0.559	1.37275e-264
H2-Eb2	5.7877e-269	-0.529787	0.197	0.584	1.39223e-264
Guk1	6.49211e-269	-0.515246	0.639	0.876	1.56168e-264
Prnp	7.37746e-269	-0.584198	0.564	0.847	1.77465e-264
Bhlhe40	3.8817e-268	0.533669	0.504	0.207	9.33743e-264
Grap	1.63034e-267	-0.550807	0.134	0.523	3.92179e-263
Cib1	3.56205e-266	-0.441976	0.878	0.949	8.56851e-262
Ier3	6.9479e-265	0.587289	0.677	0.385	1.67132e-260
AI646519	2.9658e-264	0.255397	0.27	0.051	7.13423e-260
Lad1	3.20492e-264	-0.573298	0.448	0.755	7.70943e-260
Rogdi	9.96684e-262	-0.525038	0.31	0.674	2.39752e-257
Pdlim1	1.83205e-261	0.466072	0.865	0.66	4.407e-257
Pltp	1.16939e-260	0.528344	0.456	0.175	2.81298e-256
Ctsz	6.28777e-259	-0.655174	0.646	0.857	1.51252e-254
Gas6	1.02271e-258	0.532322	0.713	0.445	2.46014e-254
Me1	1.4269e-258	-0.512297	0.119	0.497	3.4324e-254
Dleu7	2.44966e-256	-0.485566	0.287	0.655	5.89266e-252
Hagh	5.75215e-254	-0.57592	0.892	0.945	1.38368e-249
Dpysl3	1.07571e-253	0.501352	0.549	0.259	2.58762e-249
Ncf4	7.27805e-252	-0.476349	0.218	0.593	1.75074e-247
Shisa2	9.32131e-251	0.457202	0.456	0.178	2.24224e-246
H2-Aa	2.33391e-250	-0.559388	1	0.998	5.61421e-246
Lmo4	5.93581e-250	0.449768	0.633	0.34	1.42786e-245
Ctsh	5.60873e-249	-0.866832	0.525	0.779	1.34918e-244
Plod2	6.12675e-249	0.28745	0.312	0.078	1.47379e-244
Vwa1	6.06205e-246	0.298614	0.26	0.051	1.45823e-241
N4bp2l1	5.86166e-245	-0.61673	0.359	0.691	1.41002e-240
Tkt	1.76096e-240	-0.718236	0.794	0.903	4.236e-236
Muc1	3.71872e-238	-0.552286	0.247	0.605	8.94538e-234
Bcl2a1d	2.41674e-237	-0.890567	0.315	0.649	5.81346e-233
Tnip1	3.56937e-237	-0.49403	0.54	0.825	8.58611e-233
Nsmce1	7.29031e-237	-0.763145	0.734	0.879	1.75368e-232
Eef1g	1.76707e-236	0.344233	0.995	0.968	4.25068e-232
Cxcl14	2.19676e-235	0.523039	0.285	0.066	5.28431e-231
Spats2l	2.94355e-234	0.373634	0.474	0.186	7.08071e-230
Klf5	4.24778e-234	0.444933	0.621	0.318	1.0218e-229
Anxa5	2.93912e-231	0.448353	0.984	0.932	7.07006e-227
Fxyd3	1.72067e-228	0.364701	0.856	0.66	4.13907e-224
S100a13	7.34006e-228	-0.696898	0.628	0.859	1.76565e-223
Hspb1	2.32131e-227	0.402551	0.886	0.758	5.58391e-223
Gbp3	6.03083e-227	0.356827	0.39	0.139	1.45072e-222
Cd81	8.45488e-226	0.490439	0.661	0.398	2.03382e-221
Cnp	1.77595e-225	-0.525697	0.429	0.726	4.27206e-221
Gm29461	2.48888e-225	-0.611074	0.137	0.477	5.987e-221
Runx1	3.31881e-225	0.276943	0.34	0.097	7.98339e-221
Hexb	4.31393e-225	0.545231	0.545	0.283	1.03772e-220
Irf1	1.33932e-224	0.567348	0.702	0.476	3.22174e-220
H3f3b	2.25005e-224	0.303327	1	0.998	5.4125e-220
Rpl9	1.09024e-223	0.280291	0.999	0.99	2.62258e-219
Gm14275	3.14816e-223	-0.79928	0.278	0.612	7.57291e-219
Pip5k1b	7.15608e-223	-0.356951	0.077	0.419	1.72139e-218
Abracl	4.4812e-222	0.411245	0.83	0.655	1.07795e-217
Syngr2	5.72729e-222	-0.446129	0.857	0.926	1.3777e-217
Pnrc1	7.80454e-222	0.46845	0.957	0.906	1.87738e-217
1190002N15Rik	1.4212e-221	0.308153	0.36	0.115	3.41869e-217
Cxcl10	2.98091e-221	0.79016	0.949	0.901	7.17058e-217
Egr2	3.50564e-221	0.3644	0.442	0.173	8.43282e-217
Pax1	1.01211e-220	0.427811	0.584	0.316	2.43464e-216
Il4i1	4.14455e-220	-0.678026	0.608	0.827	9.96971e-216
Sntb2	2.40455e-219	0.320604	0.349	0.112	5.78414e-215
Ubc	3.24628e-219	0.469428	0.997	0.981	7.80892e-215
Actg1	3.25556e-218	0.335066	0.999	0.994	7.83126e-214
Osmr	3.96531e-218	0.347808	0.335	0.102	9.53855e-214
Coro1a	1.8964e-216	-0.398846	0.136	0.484	4.5618e-212
Pla2g4a	2.363e-216	-0.515926	0.237	0.579	5.6842e-212
Nfkbiz	3.41186e-216	0.431502	0.621	0.349	8.20722e-212
Myl6	8.88073e-216	0.392691	0.996	0.98	2.13626e-211
Bspry	1.38289e-214	-0.491973	0.664	0.847	3.32653e-210
Fzd2	1.66756e-214	0.260219	0.267	0.063	4.01132e-210
Gbp2	8.60475e-214	0.42788	0.357	0.118	2.06987e-209
Gm43569	3.46809e-213	-0.471286	0.103	0.436	8.34249e-209
Il2rg	6.94523e-213	-0.398837	0.129	0.471	1.67067e-208
Rgs4	1.63933e-212	0.657103	0.442	0.183	3.94341e-208
Serpinb5	1.73555e-212	0.300096	0.3	0.081	4.17486e-208
Rap1gap	4.88569e-212	-0.443465	0.291	0.625	1.17525e-207
Gm36899	2.29451e-211	-0.718034	0.232	0.558	5.51944e-207
Syt1	4.58829e-210	-0.457777	0.316	0.663	1.10371e-205
Krt18	1.70167e-209	0.392702	0.995	0.982	4.09336e-205
Manf	3.47624e-209	-0.510306	0.785	0.889	8.36209e-205
Ank	1.2346e-208	-0.40681	0.129	0.466	2.96982e-204
Cebpd	7.24996e-208	0.632485	0.676	0.43	1.74398e-203
Ctss	9.40927e-208	-0.508358	0.43	0.727	2.2634e-203
Nop53	2.75279e-206	0.352747	0.96	0.898	6.62184e-202
Aif1l	3.37007e-206	-0.393932	0.215	0.558	8.1067e-202
Atp6v0e	6.76949e-206	-0.425943	0.895	0.96	1.6284e-201
Myl12a	3.08654e-205	0.42858	0.931	0.856	7.42468e-201
Bcl2a1b	5.61932e-204	-1.08358	0.36	0.665	1.35173e-199
Runx3	3.03145e-203	-0.388538	0.215	0.554	7.29215e-199
Rrad	4.25102e-203	1.17232	0.774	0.64	1.02258e-198
Limch1	2.18441e-202	0.378653	0.4	0.156	5.25461e-198
Junb	7.61386e-201	0.489964	0.985	0.961	1.83152e-196
Ero1lb	9.33981e-201	-0.408046	0.175	0.51	2.24669e-196
Gbp7	6.31593e-199	0.368706	0.361	0.127	1.5193e-194
Atp6v0b	2.85981e-198	-0.416201	0.77	0.905	6.87928e-194
S100g	8.43105e-198	-1.1953	0.487	0.741	2.02809e-193
Tspan13	8.47094e-198	-0.398593	0.133	0.463	2.03769e-193
Gmpr	1.52279e-197	0.386245	0.5	0.247	3.66306e-193
H2-T22	2.97476e-197	0.419117	0.737	0.54	7.15579e-193
Vmo1	4.92833e-197	-0.769662	0.325	0.634	1.18551e-192
Hmgn1	7.68758e-197	0.343252	0.978	0.887	1.84925e-192
Igsf3	1.77986e-195	0.312405	0.407	0.167	4.28145e-191
Gnb4	3.02535e-195	-0.460611	0.411	0.705	7.27747e-191
Insm1	2.95668e-193	-0.435	0.121	0.443	7.11229e-189
Trim47	1.19602e-192	0.431228	0.469	0.218	2.87702e-188
Slc46a2	2.93713e-192	0.544049	0.584	0.343	7.06527e-188
Nav2	3.20632e-192	0.372096	0.58	0.318	7.71281e-188
Hnf1a	3.35599e-190	-0.455041	0.279	0.596	8.07283e-186
Il13	7.97461e-190	-0.580582	0.135	0.448	1.91829e-185
Lamb3	3.56153e-189	0.257181	0.26	0.067	8.56727e-185
Id3	3.62474e-189	0.66929	0.711	0.481	8.71931e-185
Nfib	5.78787e-189	0.294838	0.422	0.174	1.39227e-184
Atp6v1c1	5.94531e-189	-0.435562	0.381	0.696	1.43014e-184
Uap1	8.56053e-189	-0.453517	0.38	0.679	2.05923e-184
Olfm4	1.96533e-188	-0.448433	0.171	0.484	4.72759e-184
Sdf2l1	2.83804e-188	-0.462046	0.386	0.679	6.82692e-184
Klf13	5.33805e-188	0.40089	0.552	0.288	1.28407e-183
Tpm4	5.36987e-188	0.464474	0.793	0.624	1.29172e-183
Ptov1	7.89811e-188	0.403618	0.803	0.622	1.89989e-183
Lcp1	3.2695e-187	-0.454769	0.328	0.655	7.86477e-183
Fbxl7	1.16644e-186	0.312105	0.37	0.14	2.80587e-182
Cox6a1	4.59776e-186	-0.301477	0.971	0.982	1.10599e-181
Plek2	2.81109e-185	0.331203	0.448	0.212	6.76208e-181
Cd70	6.73884e-184	-0.462363	0.168	0.487	1.62103e-179
Ptn	8.72258e-184	0.2919	0.238	0.057	2.09822e-179
Spock3	1.46376e-183	-0.342304	0.073	0.371	3.52108e-179
Nfia	8.04929e-183	0.386071	0.577	0.332	1.93626e-178
Pla1a	2.29483e-182	-0.439318	0.17	0.484	5.52022e-178
Tceal8	4.17962e-182	0.34632	0.632	0.402	1.00541e-177
AA467197	1.10633e-181	-0.925185	0.208	0.515	2.66127e-177
Nxn	1.13877e-181	0.383102	0.633	0.401	2.7393e-177
Foxn3	1.27984e-181	0.350297	0.662	0.421	3.07866e-177
Hes1	2.10835e-181	0.368745	0.439	0.187	5.07163e-177
Ifi203	7.21757e-180	0.583291	0.561	0.33	1.73619e-175
Cd40	9.98186e-180	-0.440144	0.308	0.615	2.40114e-175
Clu	1.00662e-179	0.400254	0.895	0.805	2.42143e-175
Ifi47	4.60472e-179	0.437653	0.65	0.422	1.10766e-174
Gem	1.40882e-178	0.693683	0.699	0.542	3.38892e-174
Smdt1	3.2583e-178	-0.312028	0.915	0.964	7.83783e-174
Btg1	1.79543e-176	0.399259	0.927	0.826	4.3189e-172
Pcbd1	1.81743e-176	-0.397418	0.121	0.422	4.37184e-172
Slc6a8	2.44509e-176	0.282615	0.486	0.235	5.88168e-172
Rnd3	1.76609e-175	0.298705	0.406	0.167	4.24834e-171
Stat1	3.75688e-175	0.444696	0.725	0.54	9.03718e-171
Fhad1	6.88864e-175	-0.387945	0.14	0.448	1.65706e-170
Id1	1.68228e-174	0.562926	0.356	0.137	4.04672e-170
Prdx3	3.52602e-174	-0.36863	0.424	0.698	8.48185e-170
Lsp1	1.50964e-173	-0.565069	0.208	0.501	3.63143e-169
Utf1	1.61584e-173	-0.541935	0.715	0.854	3.88691e-169
2019-03-02	6.53958e-173	-0.592222	0.763	0.876	1.5731e-168
Lpp	1.27902e-172	0.349272	0.459	0.225	3.07668e-168
Tacstd2	2.072e-172	0.38445	0.591	0.335	4.98419e-168
S100a3	2.63797e-172	-0.433837	0.258	0.574	6.34565e-168
Phlda1	8.11338e-172	0.547422	0.54	0.305	1.95167e-167
Zfand5	1.04502e-171	0.373367	0.831	0.702	2.5138e-167
Tmsb10	1.9543e-171	0.404013	0.989	0.93	4.70107e-167
Isl1	3.77618e-171	0.297549	0.388	0.162	9.08359e-167
Calr	5.07026e-171	-0.43239	0.971	0.968	1.21965e-166
Hsp90b1	5.25623e-171	-0.520661	0.93	0.953	1.26439e-166
Ralgapa2	8.27875e-171	-0.334229	0.144	0.45	1.99145e-166
Snx8	1.05113e-170	-0.348203	0.228	0.539	2.52848e-166
2019-03-01	1.82535e-170	-0.511313	0.121	0.411	4.39089e-166
Anp32a	2.68427e-170	0.340947	0.724	0.496	6.45701e-166
Psmb10	3.32094e-170	-0.415812	0.882	0.926	7.98853e-166
Pglyrp1	5.406e-170	-0.988912	0.323	0.617	1.30041e-165
Myl9	1.79815e-169	0.29044	0.169	0.029	4.32544e-165
Cpxm1	4.24059e-169	0.292528	0.202	0.044	1.02007e-164
Amotl1	4.54334e-169	0.318214	0.432	0.2	1.0929e-164
Irf9	1.42507e-168	0.342131	0.505	0.271	3.428e-164
Il7	1.76484e-167	0.434471	0.5	0.275	4.24532e-163
Map1lc3b	2.40679e-167	0.366509	0.944	0.902	5.78954e-163
Bax	1.49091e-166	-0.366548	0.78	0.897	3.58639e-162
Rassf4	3.73544e-166	-0.299442	0.11	0.399	8.9856e-162
Atp6v1g1	3.32105e-165	0.298091	0.944	0.902	7.98879e-161
Atp1a1	7.18271e-165	0.363386	0.695	0.508	1.7278e-160
Adamts1	7.81446e-165	0.251405	0.187	0.038	1.87977e-160
Rnf122	2.62712e-164	0.293824	0.296	0.1	6.31954e-160
P2rx4	3.60562e-164	-0.309978	0.148	0.447	8.67332e-160
Ddit4	4.05153e-164	0.428462	0.65	0.43	9.74596e-160
Slco5a1	2.0921e-163	-0.344884	0.131	0.427	5.03253e-159
Blnk	5.40265e-163	-0.402945	0.396	0.685	1.29961e-158
Pde4b	8.62486e-163	0.512413	0.636	0.431	2.07471e-158
Mras	1.1371e-162	-0.381328	0.335	0.62	2.73529e-158
Parp14	8.87612e-162	0.285323	0.336	0.126	2.13515e-157
Dscaml1	2.65792e-161	-0.436328	0.106	0.39	6.39362e-157
Irf2bpl	4.49551e-161	0.307578	0.393	0.163	1.0814e-156
Eya4	1.09224e-160	0.290145	0.41	0.188	2.62739e-156
AW112010	1.51128e-160	-1.33245	0.605	0.806	3.63538e-156
Nedd9	3.43034e-160	0.332529	0.374	0.16	8.25168e-156
Rab21	8.15229e-160	-0.366995	0.569	0.787	1.96103e-155
Zbtb20	2.16008e-159	0.375109	0.55	0.315	5.19608e-155
Pbx1	1.32611e-158	0.341382	0.636	0.427	3.18995e-154
Ncf1	1.28984e-157	-0.480711	0.159	0.442	3.1027e-153
Rcn1	1.43674e-157	0.323234	0.564	0.35	3.45609e-153
Saraf	3.34041e-157	-0.413166	0.647	0.84	8.03535e-153
Mgst1	1.14624e-156	0.257375	0.466	0.231	2.75728e-152
Pdpn	2.75542e-156	0.286834	0.264	0.084	6.62817e-152
Skint4	5.72493e-156	-0.317254	0.159	0.453	1.37713e-151
Fas	1.9629e-155	-0.395962	0.306	0.603	4.72176e-151
Arg2	2.68873e-155	-0.463354	0.22	0.504	6.46774e-151
Bmp2k	6.4936e-155	-0.328051	0.181	0.48	1.56204e-150
Cops9	7.33768e-155	-0.324289	0.9	0.962	1.76508e-150
Cd9	1.2934e-154	0.382007	0.875	0.787	3.11126e-150
Lyz2	3.25583e-154	-1.07199	0.451	0.696	7.83189e-150
Pmf1	3.52827e-154	-0.42486	0.366	0.645	8.48724e-150
Tsc22d1	4.45644e-154	0.442788	0.948	0.906	1.072e-149
Dpp10	1.27887e-153	-0.258205	0.075	0.344	3.07632e-149
Lpar1	1.71944e-152	0.306356	0.318	0.125	4.13612e-148
Cxadr	3.12134e-152	0.28063	0.382	0.168	7.50838e-148
Zfand6	1.43718e-151	-0.448914	0.717	0.856	3.45714e-147
Selenom	2.04913e-151	-0.704563	0.176	0.452	4.92918e-147
Rftn1	6.26205e-151	-0.278156	0.131	0.418	1.50634e-146
Sirt1	2.67449e-150	-0.436942	0.251	0.536	6.43348e-146
Crb3	3.26493e-150	-0.266817	0.134	0.419	7.85379e-146
Nfic	1.39574e-149	0.313555	0.454	0.238	3.35746e-145
Pgf	1.80394e-149	0.26035	0.254	0.079	4.33937e-145
Tcf4	4.29584e-149	0.328862	0.531	0.313	1.03336e-144
Tnfrsf9	5.73911e-149	-0.274826	0.064	0.323	1.38054e-144
Man1a2	1.65229e-148	0.302235	0.487	0.269	3.97458e-144
Sf3b6	3.43935e-148	0.294441	0.917	0.858	8.27335e-144
Cxcl2	8.40532e-148	-0.989355	0.29	0.551	2.0219e-143
Sbno2	8.89065e-148	0.442914	0.661	0.474	2.13865e-143
Sh3bgrl3	1.04715e-147	-0.47001	0.919	0.964	2.51893e-143
Ak2	3.78873e-147	-0.378668	0.753	0.88	9.1138e-143
Mast4	7.08394e-147	0.432475	0.643	0.456	1.70404e-142
Fgf21	7.30563e-147	-0.90927	0.466	0.685	1.75737e-142
Igfbp5	9.38507e-147	0.445444	0.381	0.165	2.25758e-142
Egln3	1.75833e-146	0.275155	0.347	0.144	4.22966e-142
Cd80	2.04354e-146	-0.271553	0.065	0.32	4.91573e-142
Ccnl1	3.87462e-146	0.349682	0.864	0.759	9.3204e-142
Pou3f1	4.57353e-146	0.315478	0.3	0.11	1.10016e-141
Cdk2ap2	5.70186e-146	-0.347963	0.499	0.751	1.37158e-141
Mien1	9.30013e-146	-0.348663	0.739	0.892	2.23715e-141
Eya2	4.70901e-145	0.318871	0.597	0.395	1.13275e-140
Rilpl2	7.92121e-145	-0.304709	0.253	0.552	1.90545e-140
Creld2	1.06969e-144	-0.40648	0.443	0.696	2.57314e-140
Cd151	1.12751e-144	0.343599	0.507	0.301	2.71223e-140
2310001H17Rik	1.62154e-144	-0.367302	0.266	0.556	3.90062e-140
Yipf1	1.78457e-144	-0.376607	0.478	0.726	4.29279e-140
Ckmt1	1.51628e-143	-0.472679	0.365	0.636	3.64742e-139
Ehd1	3.11689e-143	-0.400051	0.397	0.671	7.49767e-139
Ddr1	6.64887e-143	0.26634	0.382	0.175	1.59939e-138
Rprm	6.4074e-142	-0.363914	0.122	0.384	1.5413e-137
Hsd17b10	8.04083e-142	0.314212	0.667	0.497	1.93422e-137
Dctn3	1.19127e-141	-0.28349	0.825	0.919	2.86561e-137
Ostf1	1.69197e-141	-0.389445	0.437	0.701	4.07003e-137
Zbp1	2.65959e-141	0.401501	0.558	0.34	6.39765e-137
S100a4	1.41025e-140	-0.422275	0.126	0.395	3.39235e-136
Fkbp4	1.77966e-140	0.299331	0.886	0.75	4.28096e-136
Pglyrp2	1.93102e-140	-0.33748	0.103	0.365	4.64507e-136
Lgals3bp	3.32071e-140	0.328203	0.639	0.434	7.98797e-136
Tbc1d4	2.67213e-139	-0.393106	0.142	0.403	6.42781e-135
Sec61b	5.73327e-139	-0.309287	0.968	0.974	1.37914e-134
Gbp4	6.6396e-139	-0.279262	0.092	0.353	1.59716e-134
Tfdp1	1.29564e-138	-0.320272	0.306	0.57	3.11666e-134
Marcksl1	1.48872e-138	-0.362384	0.982	0.984	3.58111e-134
Gjb2	2.48452e-138	-0.492302	0.079	0.325	5.97651e-134
Shisa4	3.15589e-138	0.380286	0.379	0.186	7.59149e-134
Tpm1	1.33432e-137	0.369464	0.755	0.619	3.2097e-133
Fstl1	3.83105e-137	0.272724	0.308	0.124	9.21558e-133
Ogfrl1	5.2328e-137	-0.466782	0.552	0.76	1.25875e-132
Nfe2l2	4.96258e-136	0.328895	0.507	0.301	1.19375e-131
Rnaseh2b	1.3563e-135	-0.33777	0.469	0.702	3.26258e-131
Cdkn2b	1.67805e-135	-0.36685	0.15	0.415	4.03656e-131
Rpl13	4.12054e-135	0.253541	1	0.999	9.91195e-131
Ccdc88a	8.33733e-135	-0.292058	0.24	0.533	2.00554e-130
Tmem19	1.39632e-134	-0.325894	0.298	0.581	3.35885e-130
Snrpn	1.41783e-134	-0.286947	0.194	0.469	3.41058e-130
Mkrn2os	1.63254e-134	-0.326428	0.085	0.328	3.92707e-130
Lbh	1.92539e-134	0.311209	0.462	0.255	4.63153e-130
AC139671.1	7.19812e-134	-0.536216	0.153	0.406	1.73151e-129
Dnase1l3	1.33895e-133	-0.36978	0.162	0.424	3.22085e-129
Sncg	1.98924e-133	-0.921313	0.33	0.58	4.78511e-129
Clstn1	5.51454e-132	0.272819	0.498	0.292	1.32652e-127
Col14a1	1.26881e-131	-0.270269	0.068	0.306	3.05213e-127
Klf10	2.08671e-131	0.328679	0.371	0.178	5.01958e-127
Fezf2	4.36326e-131	-0.513164	0.72	0.842	1.04958e-126
Sct	8.56593e-130	-0.715271	0.173	0.425	2.06053e-125
Gda	1.28171e-129	-0.314498	0.146	0.409	3.08316e-125
Cdkn2a	3.14192e-129	-0.350869	0.123	0.375	7.5579e-125
Tmem18	7.1233e-129	-0.272788	0.143	0.402	1.71351e-124
Slc38a1	1.90905e-128	-0.269517	0.248	0.531	4.59222e-124
Zfp703	1.58427e-127	0.293454	0.472	0.269	3.81097e-123
Vcl	1.67249e-127	0.288397	0.411	0.212	4.02318e-123
Eif2ak2	9.88151e-127	0.254909	0.37	0.177	2.377e-122
Itga6	1.14448e-126	0.447258	0.708	0.562	2.75305e-122
Nenf	1.67767e-126	0.285234	0.87	0.786	4.03563e-122
Gadd45b	2.28286e-126	-0.416981	0.737	0.847	5.49141e-122
Ahcyl2	2.57375e-126	-0.45424	0.225	0.491	6.19115e-122
Mt1	3.28139e-126	0.292024	0.939	0.896	7.89337e-122
Ddt	3.38213e-126	-0.454403	0.544	0.767	8.13572e-122
Pitpnc1	7.10512e-126	-0.2939	0.238	0.503	1.70914e-121
Smpdl3a	2.28456e-125	-0.3947	0.429	0.679	5.4955e-121
Retreg1	3.2161e-125	-0.466801	0.45	0.673	7.73633e-121
Dnajb1	3.78658e-125	0.539147	0.789	0.696	9.10863e-121
Unc119	5.50711e-125	0.416448	0.557	0.393	1.32474e-120
Slc25a5	5.64853e-125	0.25579	0.974	0.921	1.35875e-120
Itm2c	5.70527e-125	0.367158	0.717	0.59	1.3724e-120
Igsf8	2.54936e-124	-0.33894	0.215	0.473	6.13248e-120
Furin	5.35223e-124	0.26976	0.407	0.21	1.28748e-119
Cdk4	1.12628e-123	0.2625	0.901	0.773	2.70927e-119
Dio1	2.67761e-123	-0.339939	0.549	0.783	6.44099e-119
Traf1	1.74861e-122	-0.348695	0.151	0.401	4.20629e-118
BC031181	2.40815e-122	-0.293983	0.72	0.885	5.79281e-118
Tgif1	3.11624e-122	0.322822	0.565	0.372	7.49611e-118
A630095E13Rik	4.68829e-122	-0.419138	0.106	0.34	1.12777e-117
Tubb2b	1.26118e-121	0.451143	0.8	0.693	3.03376e-117
Mrpl13	2.02985e-121	-0.401505	0.596	0.783	4.88281e-117
Smoc2	6.39224e-121	0.281901	0.193	0.055	1.53765e-116
Rps2	8.28021e-121	0.250459	0.999	0.992	1.99181e-116
Rras	1.10183e-120	0.291361	0.401	0.216	2.65045e-116
Defb6	1.23455e-120	-0.827724	0.189	0.431	2.96971e-116
Sox9	1.52672e-120	0.312411	0.597	0.408	3.67253e-116
Dnmt3l	1.63071e-120	-0.325949	0.111	0.35	3.92267e-116
Snx29	2.22224e-120	-0.28199	0.197	0.463	5.3456e-116
Iglc3	1.16101e-119	-0.485851	0.123	0.355	2.7928e-115
Prelid3b	1.18388e-119	-0.264809	0.389	0.644	2.84783e-115
Anapc13	2.36046e-119	-0.27651	0.87	0.948	5.67808e-115
Arhgap1	2.63754e-119	-0.272133	0.283	0.547	6.3446e-115
Ache	8.7725e-119	-0.280018	0.217	0.477	2.11023e-114
Ifngr1	1.00369e-118	0.32828	0.435	0.255	2.41438e-114
Pold1	3.45101e-118	-0.336649	0.311	0.566	8.3014e-114
Mbnl2	4.15826e-118	0.2975	0.683	0.528	1.00027e-113
Wls	1.39684e-117	0.258139	0.479	0.28	3.36009e-113
Ier5	5.50162e-117	-0.387652	0.619	0.801	1.32341e-112
Maged1	5.7817e-117	0.330463	0.7	0.539	1.39079e-112
Fndc7	5.91578e-117	-0.300389	0.108	0.34	1.42304e-112
Plagl1	5.94123e-117	-0.367634	0.277	0.537	1.42916e-112
Col4a1	1.59176e-116	0.290404	0.41	0.222	3.82897e-112
H2-Eb1	3.01853e-116	-0.368366	0.999	0.994	7.26107e-112
Fermt1	5.20478e-116	-0.395573	0.616	0.776	1.25201e-111
Cyp2f2	5.90618e-116	0.295535	0.257	0.097	1.42073e-111
Tmem167	8.24345e-116	-0.291042	0.713	0.864	1.98296e-111
Phgdh	5.56747e-115	-0.478949	0.875	0.885	1.33925e-110
Gm4951	8.94525e-115	0.329868	0.487	0.293	2.15178e-110
Slc9a3r1	1.61997e-114	-0.329866	0.475	0.718	3.89684e-110
Psme1	2.86441e-114	-0.274821	0.906	0.932	6.89033e-110
Tsen34	4.68626e-114	0.29865	0.608	0.45	1.12728e-109
Rps18	9.42652e-114	0.2581	1	0.996	2.26755e-109
Pacsin2	6.61054e-113	-0.253441	0.285	0.548	1.59016e-108
Barx2	8.80755e-113	0.257871	0.311	0.136	2.11866e-108
Fnbp1	1.1349e-112	-0.291584	0.208	0.457	2.73001e-108
Vars	1.32855e-112	-0.36338	0.688	0.821	3.19583e-108
Fam96a	1.7456e-112	-0.259572	0.406	0.656	4.19903e-108
Fabp4	2.50028e-112	-1.00471	0.59	0.781	6.01443e-108
Serpina12	1.31141e-111	-0.355319	0.121	0.349	3.15461e-107
Sgpp1	1.41151e-111	-0.389375	0.572	0.776	3.3954e-107
Sel1l3	1.56731e-111	-0.27044	0.101	0.325	3.77018e-107
4930579C12Rik	1.65371e-111	-0.344496	0.085	0.3	3.978e-107
Txn1	6.7311e-111	-0.301345	0.993	0.989	1.61917e-106
Eps8l2	1.54503e-110	-0.305893	0.203	0.447	3.71656e-106
Cyr61	1.14611e-109	0.406674	0.249	0.096	2.75698e-105
Thrsp	1.31452e-109	-0.646119	0.298	0.539	3.16209e-105
Acta2	1.38567e-109	1.06591	0.42	0.253	3.33324e-105
Eno3	1.72589e-109	-0.360788	0.184	0.424	4.15163e-105
Nptx2	1.74408e-109	-0.271925	0.047	0.246	4.19538e-105
Mmp9	4.01539e-109	0.317584	0.353	0.178	9.65902e-105
Tcf7l1	4.548e-109	-0.25828	0.113	0.34	1.09402e-104
Cfl2	4.76003e-109	0.295144	0.572	0.407	1.14502e-104
Ifit1	6.95869e-109	0.619262	0.581	0.398	1.67391e-104
Nrg1	9.60643e-109	-0.319612	0.091	0.306	2.31083e-104
1110008L16Rik	1.13064e-108	-0.390285	0.184	0.416	2.71977e-104
Tmem158	3.41652e-108	-0.509691	0.518	0.7	8.21844e-104
Gdpd1	7.73631e-108	-0.297774	0.211	0.454	1.86097e-103
Mfhas1	7.91578e-108	-0.259439	0.3	0.554	1.90414e-103
Jmjd1c	2.20528e-107	0.340957	0.556	0.392	5.3048e-103
Actn3	2.39838e-107	-0.318769	0.511	0.725	5.76931e-103
Jund	3.64671e-107	0.266817	0.991	0.969	8.77216e-103
Tnfrsf11b	8.4021e-107	-0.334028	0.078	0.287	2.02113e-102
Dgkz	2.23339e-106	0.272508	0.406	0.227	5.37243e-102
Nfix	8.86862e-105	0.276201	0.544	0.375	2.13335e-100
Tax1bp3	3.20732e-104	0.263022	0.504	0.325	7.71521e-100
Tnmd	5.6263e-104	-0.375682	0.091	0.297	1.35341e-99
Prr13	6.34535e-104	-0.32984	0.713	0.873	1.52637e-99
Carhsp1	8.56004e-104	0.287114	0.557	0.389	2.05912e-99
Mdk	1.85133e-103	0.644704	0.704	0.622	4.45337e-99
Kif21a	1.9143e-103	-0.317024	0.35	0.572	4.60486e-99
Kctd12	3.43973e-103	-0.47358	0.284	0.519	8.27427e-99
Cflar	4.12858e-103	-0.325331	0.442	0.676	9.93129e-99
Klf6	6.55459e-103	0.437644	0.909	0.859	1.57671e-98
Alox15	1.17543e-102	0.340581	0.639	0.481	2.82749e-98
Srxn1	1.58109e-102	-0.276027	0.136	0.358	3.80331e-98
Lsm6	1.78706e-102	-0.294724	0.66	0.813	4.29877e-98
Clk1	2.19934e-102	0.299144	0.793	0.706	5.29052e-98
Ssbp3	4.73008e-102	0.256036	0.589	0.428	1.13782e-97
2010111I01Rik	8.37916e-102	0.259858	0.466	0.285	2.01561e-97
Slc29a1	1.22132e-101	0.336031	0.487	0.318	2.93789e-97
Plekha4	1.27956e-101	-0.580536	0.19	0.409	3.07799e-97
Arpc5	1.4554e-101	-0.277157	0.782	0.901	3.50097e-97
Tgfbr1	1.97511e-101	0.284406	0.325	0.163	4.75114e-97
Noct	2.24831e-101	0.262479	0.322	0.157	5.40831e-97
Ucp2	1.4344e-100	0.271877	0.699	0.567	3.45045e-96
Hspa1a	1.5758e-100	0.555837	0.601	0.445	3.79058e-96
Stkld1	1.73726e-100	-0.300031	0.085	0.287	4.17899e-96
Luzp1	4.61569e-100	0.258618	0.529	0.361	1.1103e-95
Skp1a	5.92707e-100	0.266697	0.841	0.774	1.42576e-95
Cbr2	2.19469e-99	0.418682	0.756	0.672	5.27932e-95
Ascl1	2.94573e-99	0.564034	0.634	0.502	7.08596e-95
Lmo1	8.86563e-99	0.258594	0.281	0.123	2.13263e-94
Tcim	9.59595e-99	0.328483	0.485	0.31	2.30831e-94
Sgpl1	2.3207e-97	-0.419445	0.529	0.744	5.58245e-93
Mxd1	7.45818e-97	-0.321761	0.255	0.497	1.79407e-92
Bcl2a1a	1.66875e-96	-0.437706	0.065	0.251	4.01418e-92
Sat1	2.83405e-96	-0.678604	0.507	0.693	6.8173e-92
Actb	1.54867e-95	-0.31833	1	0.998	3.72533e-91
Picalm	5.12974e-95	0.256676	0.495	0.331	1.23396e-90
Crip1	1.04109e-94	-0.825575	0.854	0.921	2.50434e-90
Gadd45a	1.04411e-94	-0.326319	0.265	0.506	2.5116e-90
Cop1	2.09581e-94	-0.251927	0.368	0.607	5.04148e-90
Errfi1	2.83514e-94	0.258967	0.424	0.244	6.81992e-90
2019-09-01	3.57147e-94	-0.310767	0.113	0.317	8.59118e-90
Trafd1	5.8167e-94	0.258684	0.491	0.323	1.39921e-89
Mia	8.62822e-94	-0.309536	0.057	0.237	2.07552e-89
Ube2k	2.42586e-93	-0.250638	0.638	0.8	5.8354e-89
Birc2	3.43921e-93	-0.28111	0.287	0.518	8.27302e-89
Txndc15	9.35159e-93	-0.332878	0.518	0.718	2.24953e-88
Tekt5	1.28489e-92	0.351859	0.374	0.206	3.09079e-88
Skint9	4.80238e-92	-0.320186	0.076	0.263	1.15521e-87
Ybx3	7.03659e-92	0.253012	0.742	0.605	1.69265e-87
Dynll1	9.17891e-92	-0.284609	0.984	0.982	2.20799e-87
Calm3	9.9335e-92	-0.265194	0.595	0.788	2.3895e-87
Emc8	1.212e-91	-0.282032	0.556	0.746	2.91547e-87
Asprv1	1.53489e-91	-0.636617	0.217	0.433	3.69219e-87
Ier5l	6.14696e-91	0.272071	0.338	0.178	1.47865e-86
Id2	1.23436e-90	0.472999	0.484	0.321	2.96925e-86
Cst6	1.31984e-90	-0.855547	0.524	0.719	3.17488e-86
Oat	1.75599e-90	0.283169	0.579	0.443	4.22403e-86
Cldn3	8.10984e-90	-0.432257	0.369	0.594	1.95082e-85
Wfdc21	1.57084e-89	-0.680796	0.128	0.327	3.77865e-85
Rab25	1.76559e-89	-0.255481	0.549	0.781	4.24713e-85
Casp1	1.8433e-89	-0.289922	0.395	0.61	4.43406e-85
Sema4c	3.02062e-89	0.251084	0.389	0.228	7.26611e-85
Relb	1.36584e-88	-0.279526	0.641	0.786	3.28552e-84
Avpi1	4.09013e-88	-0.368494	0.336	0.561	9.8388e-84
Siva1	6.53236e-88	0.264387	0.59	0.442	1.57136e-83
Cldn13	7.79515e-88	-0.486621	0.135	0.331	1.87512e-83
Nfe2l3	1.00484e-87	0.259784	0.469	0.308	2.41714e-83
Nsmce3	1.25671e-87	-0.263594	0.346	0.571	3.02301e-83
Plpp3	1.39211e-87	0.260685	0.359	0.2	3.34872e-83
Rala	2.09758e-87	-0.261663	0.678	0.844	5.04572e-83
Rsu1	2.92005e-87	0.251878	0.443	0.288	7.02419e-83
Ppa1	1.17472e-86	0.25505	0.747	0.647	2.82578e-82
Suclg1	1.87522e-86	-0.276379	0.72	0.841	4.51085e-82
Fosb	2.192e-86	0.276951	0.596	0.441	5.27285e-82
Tmsb4x	4.91566e-86	-0.399079	1	0.999	1.18246e-81
Tfap2b	8.93288e-86	-0.51942	0.093	0.272	2.1488e-81
Bnip3l	1.23334e-85	-0.252748	0.854	0.911	2.96681e-81
Tesc	1.63452e-85	-0.29749	0.103	0.291	3.93184e-81
Psma6	5.38507e-85	-0.26743	0.884	0.92	1.29538e-80
Igf1	5.86753e-85	-0.807556	0.185	0.383	1.41143e-80
Ier2	8.78848e-84	0.274359	0.964	0.92	2.11407e-79
Selenos	9.97361e-84	-0.264487	0.537	0.737	2.39915e-79
Reg3g	1.31598e-83	-1.52003	0.686	0.819	3.16558e-79
S100a16	5.77547e-83	-0.428752	0.964	0.959	1.38929e-78
Serpinb12	9.17124e-83	-0.572681	0.139	0.327	2.20614e-78
Crip3	6.24681e-82	-0.602734	0.491	0.675	1.50267e-77
Tbata	6.38336e-82	-0.387411	0.716	0.85	1.53552e-77
Ppp1r2	1.19327e-81	-0.374272	0.582	0.763	2.87041e-77
Tnip3	2.07956e-81	-0.278766	0.068	0.239	5.00238e-77
D8Ertd738e	7.63079e-81	-0.261054	0.89	0.948	1.83559e-76
Enho	2.44414e-80	-0.311179	0.233	0.436	5.87937e-76
Atf5	2.91948e-80	-0.290977	0.388	0.598	7.02282e-76
Ltb	3.84148e-80	-0.316911	0.166	0.365	9.24068e-76
Chchd10	5.32493e-80	-0.300224	0.556	0.768	1.28091e-75
Ttc36	9.17111e-80	-0.423995	0.113	0.29	2.20611e-75
Serpinb9	1.6271e-79	-0.375505	0.263	0.471	3.91398e-75
Gm13539	3.80032e-79	-0.382931	0.1	0.274	9.14167e-75
Lgals1	4.12363e-79	0.651783	0.606	0.517	9.91939e-75
Klf4	3.72809e-78	0.256008	0.665	0.523	8.96791e-74
Nostrin	4.56068e-78	-0.289258	0.043	0.195	1.09707e-73
Ooep	5.82316e-78	-0.476697	0.172	0.361	1.40076e-73
Serpinb6b	7.03334e-78	-0.38571	0.274	0.473	1.69187e-73
Cmtm7	7.48596e-78	-0.281447	0.592	0.731	1.80075e-73
Mrps7	1.0578e-77	-0.25653	0.721	0.828	2.54454e-73
Fabp5	1.07386e-77	-0.332605	0.998	0.997	2.58316e-73
Apoc1	1.34236e-77	0.268521	0.303	0.157	3.22905e-73
Rassf1	1.49435e-77	0.287014	0.512	0.38	3.59466e-73
Gsta2	9.2262e-77	-0.621189	0.132	0.305	2.21936e-72
H2-Ab1	1.36797e-76	-0.332581	1	0.998	3.29066e-72
Nop58	1.3924e-76	0.260751	0.664	0.544	3.34941e-72
Cltc	1.5074e-76	-0.261833	0.44	0.654	3.62604e-72
Fcer1g	2.32071e-76	-0.454186	0.128	0.306	5.58246e-72
Aoc1	4.14782e-76	-0.286818	0.072	0.234	9.97757e-72
Sec11c	6.3765e-76	-0.288438	0.732	0.842	1.53387e-71
Stoml1	4.63797e-75	-0.250793	0.419	0.615	1.11566e-70
Dusp1	1.18902e-74	0.40075	0.744	0.65	2.8602e-70
Ppdpf	3.14547e-74	-0.251233	0.758	0.864	7.56643e-70
Myl7	3.82553e-74	-0.501125	0.161	0.343	9.20232e-70
Dgat2	3.85611e-74	-0.311824	0.147	0.326	9.27587e-70
Fdps	5.4462e-74	-0.282104	0.343	0.544	1.31008e-69
Crhbp	3.04221e-73	-0.356375	0.126	0.302	7.31805e-69
Itln1	9.15044e-73	-0.313181	0.087	0.254	2.20114e-68
Gatsl3	1.00835e-72	0.252677	0.276	0.145	2.42557e-68
Gltp	3.83808e-72	-0.266364	0.284	0.494	9.23251e-68
Psph	7.48127e-72	0.298151	0.475	0.353	1.79962e-67
AC160336.1	8.11101e-72	-0.334636	0.27	0.474	1.9511e-67
Psors1c2	2.99792e-71	-0.755403	0.201	0.383	7.2115e-67
Rsbn1	5.39863e-71	-0.292151	0.424	0.611	1.29864e-66
Sparc	6.33277e-71	0.314692	0.284	0.147	1.52335e-66
Tspan3	4.08238e-70	-0.266592	0.661	0.806	9.82017e-66
Dcxr	9.20125e-69	-0.254061	0.673	0.825	2.21336e-64
Hist1h2bc	2.32652e-68	-0.399944	0.661	0.79	5.59645e-64
Prg2	8.31315e-68	-0.718065	0.166	0.34	1.99973e-63
Ggt5	1.40749e-67	0.275061	0.499	0.375	3.38572e-63
Rab11a	1.47631e-67	-0.285239	0.638	0.809	3.55128e-63
H2-Q10	2.87833e-67	-0.374184	0.122	0.284	6.92382e-63
Gstt2	4.57333e-67	-0.279585	0.302	0.497	1.10012e-62
Ceacam10	6.65031e-67	-0.253502	0.112	0.279	1.59973e-62
Dctn1	1.28641e-66	0.285224	0.433	0.31	3.09446e-62
Hamp	1.69015e-66	-0.886895	0.168	0.34	4.06564e-62
Csrp2	1.51743e-65	0.313789	0.478	0.356	3.65017e-61
Eif2s2	2.12709e-65	-0.283803	0.938	0.96	5.11671e-61
Ces1d	3.17561e-65	-0.437435	0.064	0.205	7.63894e-61
Csrnp1	1.08292e-64	0.262711	0.585	0.482	2.60496e-60
4833423E24Rik	1.84747e-64	-0.284019	0.082	0.232	4.4441e-60
Ear2	2.59328e-64	0.419753	0.14	0.049	6.23813e-60
Il23a	2.11e-63	-0.308045	0.324	0.526	5.0756e-59
Ltc4s	2.87085e-63	-0.445051	0.132	0.291	6.90583e-59
Smim22	3.45773e-63	-0.363168	0.386	0.562	8.31757e-59
Socs1	3.66399e-63	0.4185	0.663	0.618	8.81372e-59
Lmna	1.25859e-62	0.255488	0.83	0.782	3.02753e-58
S100a8	2.33742e-62	-1.42664	0.679	0.797	5.62266e-58
Smarca2	3.19999e-62	-0.291663	0.471	0.652	7.69759e-58
Alas1	1.10586e-61	-0.265429	0.219	0.399	2.66015e-57
Anxa6	1.16161e-61	0.260676	0.496	0.375	2.79425e-57
Lxn	3.32965e-61	-0.384245	0.474	0.646	8.00948e-57
Fam213b	3.37382e-61	0.265448	0.86	0.816	8.11572e-57
Pim1	4.50129e-61	0.346798	0.778	0.726	1.08279e-56
Sfrp1	8.24295e-61	0.365087	0.594	0.525	1.98284e-56
Lyz1	1.14238e-60	-0.825369	0.237	0.407	2.748e-56
Marcks	1.25191e-59	-0.306326	0.777	0.841	3.01147e-55
Madcam1	1.47916e-59	-0.264865	0.074	0.214	3.55812e-55
Crym	2.11372e-59	-0.299684	0.088	0.232	5.08456e-55
Igkc	5.49396e-59	-0.476329	0.218	0.378	1.32157e-54
Ptpn18	3.21807e-58	-0.362087	0.162	0.331	7.74108e-54
Gng13	8.88182e-58	-0.837408	0.282	0.455	2.13652e-53
Rarres1	9.3485e-58	-0.422255	0.057	0.185	2.24878e-53
Fyb	1.94352e-55	-0.311352	0.079	0.214	4.67514e-51
Metrnl	1.4008e-54	-0.277328	0.115	0.254	3.36962e-50
Tspan1	6.47194e-53	-0.275983	0.049	0.166	1.55683e-48
Hmgn3	7.29589e-53	-0.262741	0.731	0.835	1.75503e-48
Lypd2	1.27606e-52	-0.548434	0.187	0.338	3.06957e-48
Resp18	3.46053e-52	-0.559796	0.11	0.248	8.32431e-48
Chil3	6.17004e-52	0.323984	0.162	0.072	1.4842e-47
2210407C18Rik	7.25596e-52	-0.776479	0.132	0.271	1.74542e-47
Serpina3g	1.40008e-51	0.297896	0.677	0.599	3.36789e-47
Tnni1	5.09329e-51	-0.291774	0.087	0.215	1.22519e-46
Hepacam2	5.68071e-51	-0.253683	0.038	0.147	1.36649e-46
Calca	1.3588e-50	-0.692621	0.23	0.386	3.26859e-46
Ucma	2.12977e-50	-0.292184	0.202	0.36	5.12316e-46
Ly6i	4.07506e-49	-0.324936	0.144	0.287	9.80256e-45
Fam162a	9.87863e-49	0.259829	0.785	0.747	2.3763e-44
Gpx1	2.42116e-48	-0.40779	0.917	0.944	5.8241e-44
Nupr1	3.11709e-48	-0.597646	0.385	0.542	7.49817e-44
Il1rn	3.26101e-48	-0.283359	0.267	0.425	7.84435e-44
Serpinb2	4.98867e-48	-0.434188	0.074	0.193	1.20002e-43
Clca3a2	2.61838e-47	0.374127	0.406	0.306	6.29852e-43
Krt20	3.66594e-47	-0.328025	0.069	0.184	8.81841e-43
Slc7a11	1.94062e-46	0.416833	0.266	0.164	4.66817e-42
Mylpf	6.93873e-46	-0.396357	0.171	0.314	1.66911e-41
Cdkn1c	9.71015e-46	-1.18177	0.361	0.526	2.33578e-41
Pcp4	1.93505e-45	-0.89377	0.226	0.372	4.65477e-41
S100a9	3.34196e-45	-0.979902	0.28	0.427	8.03909e-41
Lgals2	5.52492e-45	-0.467469	0.083	0.198	1.32902e-40
Hist1h1c	6.18247e-45	-0.318747	0.257	0.407	1.48719e-40
Ccl19	1.08885e-44	-0.293311	0.491	0.653	2.61923e-40
Tspan8	1.09327e-44	-0.335899	0.101	0.223	2.62985e-40
Rgs5	3.12467e-44	0.596563	0.572	0.551	7.5164e-40
Ccl27a	4.64597e-44	-0.795085	0.657	0.761	1.11759e-39
Adm	6.32018e-44	0.312308	0.55	0.468	1.52032e-39
Ptgds	1.41766e-43	-0.608228	0.13	0.257	3.41018e-39
Hspa5	1.73814e-43	-0.326049	0.96	0.953	4.1811e-39
Ccl25	2.02268e-43	-0.690834	0.264	0.411	4.86556e-39
Lypd8	8.38123e-43	-0.733608	0.194	0.332	2.0161e-38
Chil4	9.43598e-43	0.961008	0.305	0.211	2.26983e-38
Irf8	5.44525e-42	-0.250867	0.74	0.824	1.30985e-37
H2afz	3.47277e-41	-0.316239	0.988	0.983	8.35375e-37
Atp1a2	1.10702e-40	-0.28329	0.057	0.156	2.66294e-36
Fxyd2	2.45501e-40	-0.494493	0.348	0.499	5.90551e-36
Upk3a	4.42516e-40	-0.375163	0.072	0.178	1.06447e-35
Krt79	1.21145e-39	-0.343062	0.11	0.228	2.91415e-35
Krt16	3.29982e-39	-0.322782	0.122	0.244	7.93772e-35
Cyp2a5	1.91519e-38	-0.594821	0.094	0.202	4.60698e-34
S100a1	9.36269e-38	-0.373222	0.733	0.825	2.25219e-33
Gstm1	1.05823e-37	-0.506369	0.365	0.494	2.54557e-33
Tac2	1.49323e-36	-0.461903	0.096	0.2	3.59196e-32
Ccl20	2.15509e-36	-0.971044	0.083	0.184	5.18406e-32
Scgb1c1	2.23176e-36	-0.298692	0.076	0.175	5.3685e-32
Ptpn6	2.33168e-36	-0.254531	0.222	0.36	5.60885e-32
Prg3	3.02224e-36	-0.338487	0.101	0.208	7.27e-32
Nrep	4.75582e-36	-0.325861	0.341	0.488	1.14401e-31
Mt3	5.25094e-35	-0.583514	0.139	0.253	1.26311e-30
Ang4	6.09502e-35	-0.547718	0.106	0.212	1.46616e-30
Apoa4	6.46706e-35	-0.655838	0.171	0.289	1.55565e-30
Chil1	1.03948e-34	-0.452962	0.185	0.305	2.50047e-30
Gnb3	1.58158e-34	-0.556362	0.135	0.246	3.80449e-30
Saa1	1.68695e-34	-0.897549	0.238	0.364	4.05795e-30
Gm15056	2.76967e-34	-0.445531	0.079	0.176	6.66243e-30
Ccl9	3.75958e-34	-0.549795	0.116	0.225	9.04367e-30
Tstd1	1.59856e-33	-0.31256	0.041	0.122	3.84533e-29
Tff3	1.63541e-33	-0.934303	0.248	0.379	3.93398e-29
Psca	7.68203e-33	-0.502028	0.122	0.23	1.84791e-28
Pomc	8.68716e-33	-0.56304	0.144	0.263	2.0897e-28
Avil	1.59176e-32	-0.332056	0.059	0.145	3.82897e-28
Spink4	1.1317e-31	-0.42916	0.078	0.169	2.72231e-27
Lgals7	1.14856e-31	0.826105	0.583	0.6	2.76285e-27
Lrmp	7.28013e-31	-0.661295	0.112	0.209	1.75124e-26
Bex4	7.479e-31	-0.261469	0.067	0.154	1.79907e-26
Cxcl13	2.49314e-30	-0.536994	0.118	0.219	5.99726e-26
Lgals4	1.0071e-29	-0.378876	0.106	0.201	2.42257e-25
Nts	3.35455e-29	-0.688559	0.139	0.241	8.06937e-25
Iapp	1.40123e-28	-0.815036	0.159	0.266	3.37067e-24
Fam25c	1.43735e-28	-0.853398	0.209	0.326	3.45755e-24
Prph	1.71345e-28	-0.312593	0.066	0.147	4.1217e-24
Rgs13	1.80335e-28	-0.434945	0.035	0.104	4.33797e-24
Saa2	6.11635e-28	-0.475415	0.105	0.196	1.47129e-23
Ccl17	6.92546e-28	-0.416018	0.11	0.205	1.66592e-23
Saa3	2.6402e-27	-1.12351	0.462	0.586	6.351e-23
Obp2a	2.66748e-27	-0.272051	0.058	0.135	6.41663e-23
Crabp1	6.31369e-27	-0.501607	0.193	0.304	1.51876e-22
Sprr2a3	6.3681e-27	0.427793	0.17	0.101	1.53185e-22
Apoa2	1.17741e-26	-0.259166	0.106	0.199	2.83227e-22
Ckb	1.3103e-26	-0.274431	0.099	0.186	3.15192e-22
Dbi	1.32419e-26	-0.379862	0.903	0.939	3.18533e-22
Ccl22	7.27047e-26	-0.290453	0.06	0.135	1.74891e-21
Apobec3	1.49137e-25	-0.308696	0.876	0.869	3.5875e-21
Klk1b11	1.66049e-25	-0.278364	0.049	0.118	3.99431e-21
Ly6c2	3.09664e-25	-0.2513	0.053	0.125	7.44896e-21
Wfdc2	3.84055e-25	-0.669585	0.497	0.622	9.23845e-21
Pla2g1b	5.13474e-25	-0.359626	0.076	0.153	1.23516e-20
Dcn	5.8335e-25	0.300534	0.211	0.14	1.40325e-20
Gpx3	1.89769e-23	0.353453	0.457	0.395	4.56489e-19
Gm13305	2.97443e-23	-0.258139	0.959	0.953	7.15499e-19
Hist1h2ap	1.2721e-22	-0.25311	0.313	0.433	3.06005e-18
Krt77	2.36268e-22	-0.252444	0.052	0.116	5.68342e-18
Prap1	5.57366e-22	-0.517807	0.084	0.158	1.34074e-17
Ldhb	6.48644e-22	-0.351753	0.765	0.833	1.56031e-17
Tff2	1.13758e-21	-0.304323	0.048	0.11	2.73645e-17
Myog	1.44098e-21	-0.365006	0.076	0.148	3.46628e-17
Cga	1.70041e-21	-0.288638	0.068	0.137	4.09034e-17
Igfbp6	2.2021e-21	-0.480868	0.164	0.256	5.29714e-17
Gal	2.35879e-21	-0.688468	0.178	0.273	5.67406e-17
Ifitm1	2.77205e-21	0.420049	0.394	0.341	6.66816e-17
Apoc3	3.2778e-21	-0.441124	0.101	0.177	7.88475e-17
Gip	3.82209e-21	-0.430922	0.103	0.181	9.19405e-17
Hamp2	6.61626e-21	-0.263637	0.042	0.101	1.59154e-16
Dppa3	2.25756e-20	-0.54186	0.076	0.145	5.43057e-16
Gsta4	2.54005e-20	-0.379134	0.096	0.168	6.1101e-16
Mt4	3.02811e-20	-0.752299	0.199	0.292	7.28412e-16
Sprr1a	6.73906e-20	-0.556996	0.381	0.491	1.62108e-15
Cxcl1	2.15318e-19	-0.291135	0.293	0.395	5.17948e-15
Scgb1a1	5.62255e-19	-0.802746	0.199	0.291	1.3525e-14
Spink5	7.01713e-19	-0.450075	0.07	0.132	1.68797e-14
Klf2	7.70759e-19	0.356541	0.395	0.341	1.85406e-14
Ovol3	8.38259e-19	-0.440628	0.128	0.204	2.01643e-14
Klk1b9	1.07928e-18	-0.345276	0.083	0.149	2.5962e-14
Defb19	1.16163e-18	-0.383462	0.09	0.159	2.7943e-14
Fabp6	1.42968e-18	-0.904938	0.429	0.546	3.4391e-14
Pgc	1.45762e-18	-0.35418	0.073	0.137	3.50631e-14
Ccl5	1.82523e-18	-0.923044	0.581	0.695	4.39058e-14
Clps	5.82398e-18	-0.324388	0.07	0.133	1.40096e-13
Ndufa4l2	1.43913e-17	0.270536	0.137	0.087	3.46183e-13
Spink1	2.29244e-17	-1.28817	0.289	0.389	5.51446e-13
Klk1	2.53314e-17	-0.351848	0.069	0.128	6.09347e-13
Phgr1	3.02096e-17	-0.262349	0.07	0.13	7.26691e-13
Tff1	4.03444e-17	-0.597576	0.151	0.23	9.70484e-13
Klk1b26	5.73829e-17	-0.468985	0.096	0.161	1.38035e-12
Apoa1	1.06692e-16	-0.624077	0.162	0.245	2.56647e-12
Gm42031	1.23602e-16	-0.791141	0.332	0.391	2.97324e-12
Ly6g	1.37555e-16	-0.370093	0.091	0.156	3.30888e-12
Prss29	2.77507e-16	-0.401025	0.106	0.173	6.67542e-12
Orm1	3.31802e-16	-0.265596	0.085	0.145	7.98151e-12
Fabp9	8.40825e-16	-0.611888	0.092	0.155	2.0226e-11
Fabp1	9.45294e-16	-0.429611	0.086	0.147	2.2739e-11
Npy	1.32644e-15	-0.355996	0.114	0.182	3.19076e-11
Wfdc17	5.29727e-15	-0.64971	0.293	0.379	1.27426e-10
Sbpl	1.59226e-14	-0.386199	0.077	0.132	3.83019e-10
Bglap3	2.62148e-14	-0.250742	0.059	0.109	6.30598e-10
Ccl1	1.14011e-13	-0.295974	0.081	0.135	2.74253e-09
Mucl2	1.20086e-13	-0.425837	0.105	0.163	2.88866e-09
Retnla	1.91486e-13	-0.339563	0.082	0.136	4.60619e-09
Ppy	3.63719e-13	-0.413697	0.116	0.174	8.74926e-09
Calb2	3.95908e-13	-0.325934	0.063	0.112	9.52356e-09
Oit1	2.04222e-12	-0.282342	0.225	0.287	4.91256e-08
Avp	2.46473e-12	-0.387136	0.081	0.134	5.92892e-08
Cytl1	2.97338e-12	-0.2868	0.064	0.111	7.15246e-08
Spp1	4.14058e-12	-0.429329	0.072	0.12	9.96017e-08
Dcpp1	6.54327e-12	-0.331794	0.074	0.122	1.57398e-07
Ctrb1	2.2416e-11	-0.351521	0.069	0.114	5.39217e-07
Stmn2	2.34501e-11	0.270764	0.106	0.07	5.64092e-07
Krt71	3.65188e-11	-0.25014	0.07	0.114	8.7846e-07
Rnase1	4.3708e-11	-0.283683	0.116	0.169	1.0514e-06
Cryaa	1.23754e-10	-0.259357	0.069	0.113	2.9769e-06
Slpi	2.71507e-10	-0.49992	0.163	0.224	6.53109e-06
Ahnak2	8.0412e-10	-0.300237	0.141	0.188	1.93431e-05
Ins2	8.28431e-10	-0.357694	0.09	0.138	1.99279e-05
Malat1	2.03854e-09	-0.361911	1	1	4.90371e-05
Fxyd6	2.33012e-09	-0.391918	0.205	0.262	5.60511e-05
Camp	4.50017e-09	-0.375772	0.077	0.118	0.000108251
1810065E05Rik	4.98936e-09	-0.312539	0.069	0.109	0.000120019
Meg3	2.0951e-08	-0.453975	0.103	0.148	0.000503977
Sbsn	2.92063e-08	-0.360021	0.204	0.262	0.000702558
Gp2	3.22344e-08	-0.301085	0.124	0.171	0.000775397
Acta1	2.14646e-07	-0.409978	0.135	0.182	0.00516331
Hbb-y	2.65802e-07	-0.369605	0.105	0.147	0.00639388
Sprr2i	3.20694e-07	-0.260688	0.094	0.134	0.00771428
Cck	5.90961e-07	-0.336642	0.145	0.192	0.0142156
Bpifa1	1.11369e-06	1.03132	0.382	0.395	0.0267898

## Sheet: mTEC.II
	p_val	avg_logFC	pct.1	pct.2	p_val_adj
Csn2	0	1.28744	0.928	0.619	0
Srgn	0	1.28688	0.992	0.943	0
Ubd	0	1.16416	0.997	0.967	0
Cd52	0	1.12161	0.958	0.734	0
Aire	0	1.11719	0.881	0.472	0
Gm48239	0	1.10956	0.807	0.327	0
Calcb	0	1.0861	0.887	0.528	0
Cyba	0	1.07959	0.988	0.93	0
Hdc	0	1.03129	0.802	0.375	0
Fgf21	0	1.02401	0.754	0.414	0
S100a14	0	1.00404	0.968	0.806	0
Lrrc42	0	0.998751	0.954	0.795	0
H2-DMb2	0	0.899038	0.963	0.747	0
Tkt	0	0.891604	0.946	0.749	0
Cdx1	0	0.886028	0.824	0.368	0
Cd74	0	0.880943	0.999	0.999	0
Nup85	0	0.866791	0.851	0.457	0
Gm14275	0	0.859112	0.681	0.271	0
H2-Aa	0	0.841237	0.999	0.997	0
Hspb11	0	0.833861	0.929	0.694	0
Il4i1	0	0.800421	0.89	0.57	0
Vmo1	0	0.796696	0.697	0.32	0
Gm36899	0	0.7927	0.619	0.238	0
H2-Oa	0	0.78826	0.926	0.612	0
Ankrd33b	0	0.757208	0.799	0.398	0
Phgdh	0	0.755273	0.928	0.795	0
Mrpl38	0	0.754302	0.968	0.82	0
Hebp1	0	0.741227	0.813	0.375	0
Fscn1	0	0.738904	0.798	0.379	0
Nsmce1	0	0.734496	0.908	0.735	0
Utf1	0	0.728711	0.896	0.685	0
Ing1	0	0.721837	0.917	0.67	0
Plb1	0	0.70967	0.893	0.549	0
Cadps	0	0.70477	0.673	0.257	0
Fam89a	0	0.697758	0.747	0.287	0
H2-Eb1	0	0.693757	0.997	0.991	0
Fezf2	0	0.683102	0.9	0.652	0
N4bp2l1	0	0.673593	0.76	0.351	0
Hal	0	0.669743	0.668	0.269	0
Hagh	0	0.6681	0.961	0.882	0
Il13	0	0.661626	0.512	0.129	0
Tm4sf5	0	0.656951	0.733	0.215	0
Nfkbia	0	0.655283	0.996	0.987	0
2019-03-02	0	0.649725	0.919	0.721	0
Ndufc2	0	0.649154	0.98	0.92	0
Psme2	0	0.640405	0.974	0.894	0
Psmb10	0	0.634348	0.961	0.83	0
H2-Ab1	0	0.632479	0.999	0.997	0
S100a16	0	0.632044	0.973	0.935	0
Calr	0	0.624056	0.98	0.945	0
Gm29461	0	0.623998	0.538	0.149	0
Ctsh	0	0.62305	0.827	0.528	0
Ogfrl1	0	0.618472	0.82	0.513	0
Hsp90b1	0	0.605546	0.966	0.914	0
Ctsz	0	0.605198	0.894	0.657	0
Lsp1	0	0.59799	0.557	0.211	0
Bspry	0	0.597384	0.901	0.628	0
Gm13305	0	0.59553	0.976	0.91	0
H2-Eb2	0	0.594577	0.664	0.187	0
Manf	0	0.592592	0.923	0.758	0
Rac2	0	0.587272	0.8	0.424	0
Gnb4	0	0.586998	0.784	0.368	0
Lad1	0	0.582109	0.81	0.456	0
Gadd45b	0	0.575021	0.903	0.668	0
Dleu7	0	0.572499	0.736	0.27	0
Nsmce2	0	0.56533	0.825	0.464	0
Snrnp25	0	0.560192	0.876	0.606	0
Hnf1a	0	0.554653	0.668	0.259	0
Gm47938	0	0.552558	0.622	0.164	0
Syngr2	0	0.551884	0.953	0.831	0
Cd40	0	0.550828	0.695	0.269	0
Cnp	0	0.550049	0.785	0.428	0
Laptm5	0	0.544726	0.799	0.438	0
Pla2g4a	0	0.536423	0.64	0.248	0
Ctss	0	0.52779	0.799	0.4	0
Gm43569	0	0.526937	0.499	0.108	0
Muc1	0	0.516144	0.668	0.262	0
Uap1	0	0.514402	0.748	0.358	0
Vars	0	0.514289	0.879	0.625	0
Grap	0	0.514265	0.578	0.176	0
S100a3	0	0.508902	0.646	0.238	0
Cd70	0	0.507462	0.55	0.166	0
Sdf2l1	0	0.506809	0.735	0.388	0
Actn3	0	0.499642	0.798	0.447	0
Pla1a	0	0.49465	0.549	0.163	0
Fermt1	0	0.494294	0.837	0.556	0
Cib1	0	0.491637	0.97	0.865	0
Rogdi	0	0.491605	0.716	0.367	0
Mras	0	0.487169	0.695	0.297	0
Mpc1	0	0.478769	0.922	0.718	0
Olfm4	0	0.471476	0.548	0.165	0
Fas	0	0.463123	0.671	0.286	0
Runx3	0	0.456166	0.629	0.197	0
Sephs2	0	0.453601	0.774	0.408	0
Rnaseh2b	0	0.450919	0.77	0.424	0
Ncf4	0	0.446424	0.658	0.236	0
Relb	0	0.445785	0.858	0.553	0
Coro1a	0	0.434278	0.549	0.143	0
Ftl1	0	0.430507	0.996	0.992	0
Rap1gap	0	0.430219	0.682	0.309	0
Syt1	0	0.411469	0.724	0.33	0
Txn1	0	0.408974	0.993	0.982	0
Il2rg	0	0.402428	0.53	0.146	0
Rab21	0	0.401803	0.838	0.552	0
Marcksl1	0	0.394456	0.989	0.973	0
Insm1	0	0.394	0.498	0.136	0
Prdx3	0	0.391474	0.752	0.425	0
Sdhaf1	0	0.38706	0.812	0.483	0
Snx8	0	0.386461	0.599	0.23	0
Rps27	0	-0.25075	0.999	0.998	0
Myl6	0	-0.40571	0.981	0.987	0
Ptprf	0	-0.4166	0.227	0.52	0
Irf2bpl	0	-0.418581	0.114	0.402	0
Atp6v1g1	0	-0.444181	0.898	0.935	0
Tnfrsf12a	0	-0.44745	0.123	0.388	0
Lifr	0	-0.456685	0.102	0.401	0
Jund	0	-0.478957	0.968	0.984	0
Gnas	0	-0.513923	0.833	0.891	0
Itm2b	0	-0.514037	0.982	0.988	0
Crip2	0	-0.517793	0.764	0.863	0
Ifi202b	0	-0.542816	0.086	0.38	0
Prdx6	0	-0.544246	0.728	0.838	0
Map1lc3a	0	-0.551205	0.877	0.94	0
Btg1	0	-0.558025	0.816	0.907	0
Ifitm2	0	-0.579036	0.903	0.946	0
Klf5	0	-0.595354	0.268	0.602	0
Lgals9	0	-0.606237	0.399	0.653	0
Calm2	0	-0.609924	0.924	0.961	0
Emp2	0	-0.61649	0.279	0.59	0
Trim29	0	-0.619151	0.277	0.612	0
Tceal9	0	-0.65951	0.579	0.786	0
Irf7	0	-0.715062	0.35	0.662	0
Tst	0	-0.723692	0.691	0.828	0
Sox4	0	-0.740656	0.774	0.903	0
Mapk13	0	-0.741112	0.597	0.788	0
Anxa2	0	-0.745478	0.656	0.791	0
Ifitm3	0	-0.747869	0.996	0.996	0
Cd24a	0	-0.748589	0.71	0.884	0
Igfbp4	0	-0.751308	0.207	0.523	0
Rtp4	0	-0.801021	0.183	0.58	0
Perp	0	-0.819238	0.689	0.826	0
Zfp36l1	0	-0.822377	0.342	0.655	0
Cald1	0	-0.831342	0.359	0.625	0
Gsn	0	-0.86583	0.32	0.6	0
Isg15	0	-0.948501	0.445	0.7	0
Btg2	0	-0.970518	0.645	0.884	0
Jun	0	-1.01118	0.856	0.916	0
Atf3	0	-1.05354	0.714	0.852	0
Krt5	0	-1.18355	0.641	0.79	0
Ctsl	0	-1.18483	0.687	0.803	0
Ifi27l2a	0	-1.19303	0.953	0.958	0
Anxa1	0	-1.27886	0.367	0.789	0
Ccl21a	0	-1.98469	0.952	0.94	0
Sirt1	4.92132e-308	0.488079	0.597	0.241	1.18382e-303
Tfdp1	3.06311e-307	0.374706	0.633	0.285	7.36832e-303
Gas1	2.55249e-302	-0.462281	0.046	0.265	6.14002e-298
Aif1l	7.48909e-298	0.346305	0.61	0.245	1.8015e-293
Foxn3	5.41418e-296	-0.535682	0.39	0.629	1.30238e-291
Rbp1	1.19919e-295	-0.588033	0.126	0.382	2.88465e-291
Slc27a3	5.145e-295	-0.365219	0.071	0.304	1.23763e-290
Bcl2a1d	4.73506e-294	0.580252	0.694	0.356	1.13902e-289
Arg2	6.04354e-294	0.504576	0.561	0.218	1.45377e-289
Ccl19	3.10502e-293	0.554083	0.739	0.383	7.46913e-289
Runx1	6.89029e-293	-0.308455	0.068	0.302	1.65746e-288
Fhad1	6.09669e-292	0.4013	0.501	0.156	1.46656e-287
Tbata	3.76345e-291	0.710419	0.895	0.678	9.05299e-287
S100a13	1.74385e-289	0.552457	0.898	0.642	4.19484e-285
Tnip1	3.87721e-289	0.415213	0.864	0.574	9.32662e-285
Psme1	1.19638e-288	0.355987	0.955	0.87	2.87788e-284
Dio1	5.47739e-286	0.401578	0.846	0.515	1.31759e-281
Bnip3l	6.56576e-286	0.408404	0.935	0.829	1.57939e-281
Spock3	1.40648e-284	0.298854	0.419	0.094	3.38329e-280
Krt18	9.5402e-284	-0.559559	0.983	0.987	2.2949e-279
Gm8113	3.50401e-283	-0.818352	0.153	0.405	8.42891e-279
Prnp	4.23914e-281	0.435432	0.878	0.613	1.01973e-276
Lpo	7.14959e-281	0.437821	0.79	0.503	1.71983e-276
S100g	4.15033e-279	0.651956	0.788	0.493	9.98361e-275
2019-03-01	9.01023e-276	0.528516	0.458	0.14	2.16741e-271
Tbc1d4	2.24068e-275	0.445173	0.456	0.139	5.38995e-271
Ciita	3.76381e-273	0.357611	0.686	0.34	9.05383e-269
Rprm	1.06571e-271	0.413346	0.435	0.123	2.56356e-267
Pxdc1	7.9321e-271	-0.332315	0.037	0.235	1.90807e-266
Snx29	9.07404e-271	0.341828	0.523	0.181	2.18276e-266
Bmp2k	1.9379e-270	0.334685	0.535	0.189	4.66162e-266
Cox17	2.41205e-270	0.385128	0.948	0.761	5.8022e-266
Nav2	6.60728e-269	-0.417463	0.286	0.54	1.58938e-264
Nfkbie	2.56885e-268	0.341599	0.621	0.272	6.17937e-264
Sec61b	4.03181e-267	0.342936	0.982	0.955	9.69851e-263
Fos	4.65928e-267	-0.821202	0.92	0.927	1.12079e-262
Hspb1	1.98095e-266	-0.789885	0.758	0.837	4.76519e-262
Iigp1	1.51764e-265	-0.888802	0.358	0.577	3.65068e-261
Wfdc18	1.16976e-264	-1.25764	0.976	0.974	2.81385e-260
Fxyd3	1.85911e-264	-0.71604	0.658	0.783	4.47208e-260
Aldh2	3.73807e-264	-0.596717	0.298	0.539	8.99193e-260
Il11ra1	4.7746e-264	0.512737	0.929	0.762	1.14853e-259
Tvp23a	5.07712e-264	0.272177	0.387	0.087	1.2213e-259
Retreg1	1.01878e-263	0.527261	0.724	0.434	2.45068e-259
Blnk	3.70942e-262	0.40232	0.736	0.408	8.92301e-258
Pold1	1.82785e-261	0.346505	0.628	0.286	4.39688e-257
Tnfrsf9	3.94857e-261	0.289669	0.369	0.073	9.49828e-257
Slco5a1	2.44047e-260	0.348078	0.474	0.151	5.87056e-256
Xaf1	3.53925e-260	-0.356279	0.137	0.385	8.51368e-256
Gbp4	6.45329e-260	0.313303	0.402	0.096	1.55234e-255
Tmem18	2.32879e-259	0.314634	0.456	0.139	5.60189e-255
Dpp10	3.0595e-257	0.262957	0.39	0.089	7.35962e-253
Mpzl2	2.1694e-256	-0.409069	0.136	0.377	5.21849e-252
Spats2l	2.88192e-255	-0.350875	0.159	0.414	6.93245e-251
Igfbp5	2.47771e-253	-0.782958	0.13	0.367	5.96014e-249
Ccdc88a	4.95909e-252	0.327712	0.587	0.247	1.19291e-247
Pacsin2	8.43774e-251	0.302025	0.609	0.268	2.0297e-246
Pglyrp2	5.9956e-250	0.312261	0.413	0.109	1.44224e-245
Lyz2	3.21349e-249	0.878628	0.741	0.457	7.73005e-245
Irf8	5.31002e-249	0.422256	0.887	0.648	1.27732e-244
Eppk1	2.59769e-247	-0.399188	0.124	0.357	6.24875e-243
Cxcl2	3.23266e-247	0.771517	0.6	0.292	7.77617e-243
H2-DMa	5.05044e-247	0.36755	0.875	0.629	1.21488e-242
Mfhas1	1.03341e-246	0.315317	0.613	0.28	2.48587e-242
Mrpl13	1.27862e-246	0.444593	0.828	0.578	3.07572e-242
Gapdh	2.3247e-246	0.317117	0.984	0.98	5.59206e-242
Stoml1	1.0744e-245	0.359926	0.679	0.367	2.58446e-241
Rftn1	1.24449e-245	0.27519	0.466	0.148	2.99362e-241
Xist	1.68553e-245	-0.351936	0.974	0.977	4.05454e-241
Dnmt3l	6.15476e-245	0.378926	0.4	0.106	1.48053e-240
Fabp5	1.28374e-244	0.250138	0.998	0.996	3.08803e-240
Myo1b	1.37989e-244	-0.352021	0.096	0.317	3.31932e-240
Atpif1	1.25463e-243	-0.259089	0.979	0.985	3.018e-239
Il15	1.10475e-242	0.320844	0.464	0.153	2.65747e-238
Col6a1	2.32549e-242	-0.494472	0.113	0.335	5.59397e-238
Socs3	1.21e-241	-0.842524	0.414	0.618	2.91066e-237
Ncf1	7.56644e-241	0.45148	0.487	0.181	1.82011e-236
Urah	5.71341e-240	-0.597599	0.387	0.603	1.37436e-235
Ache	2.0989e-239	0.316961	0.532	0.21	5.0489e-235
Birc2	2.78488e-239	0.352562	0.579	0.255	6.69903e-235
Tmem158	4.17003e-239	0.60077	0.745	0.5	1.0031e-234
Skint4	7.35293e-239	0.264173	0.502	0.176	1.76875e-234
Ak2	1.79469e-238	0.370148	0.907	0.749	4.31712e-234
Col14a1	3.70158e-238	0.295022	0.349	0.075	8.90414e-234
Micall2	1.18677e-237	0.278044	0.475	0.159	2.85478e-233
Serpinh1	3.14109e-237	-0.497292	0.358	0.572	7.55589e-233
Ehd1	6.23182e-237	0.422026	0.716	0.415	1.49906e-232
AC139671.1	1.10545e-236	0.574756	0.451	0.162	2.65915e-232
Creld2	9.62157e-236	0.413836	0.742	0.45	2.31447e-231
Cd80	4.44332e-235	0.25662	0.362	0.081	1.06884e-230
Krt7	6.02246e-235	-0.667243	0.749	0.816	1.4487e-230
Tdh	4.03722e-233	0.311976	0.499	0.187	9.71152e-229
Dsp	7.34397e-233	-0.504599	0.453	0.657	1.76659e-228
Actg1	9.72058e-231	-0.317857	0.993	0.997	2.33829e-226
S100a4	9.26118e-229	0.348439	0.441	0.14	2.22778e-224
Klf13	9.95277e-228	-0.392449	0.26	0.505	2.39414e-223
Sfn	2.00314e-226	-0.676983	0.869	0.878	4.81855e-222
Fbxo32	6.05907e-226	-0.409305	0.162	0.391	1.45751e-221
Psma6	5.29823e-225	0.34884	0.942	0.854	1.27449e-220
Ccl11	8.76754e-225	-0.733237	0.045	0.224	2.10903e-220
Atp6v1c1	4.15429e-224	0.297244	0.738	0.421	9.99315e-220
Ucp2	5.1015e-224	-0.432063	0.547	0.687	1.22717e-219
Cmtm7	7.6247e-224	0.366462	0.784	0.542	1.83412e-219
Sult5a1	3.56537e-223	-0.361502	0.065	0.257	8.57649e-219
Crip3	4.76681e-223	0.77625	0.727	0.461	1.14666e-218
Egr2	1.56879e-222	-0.384798	0.152	0.376	3.77373e-218
Stra8	1.86153e-222	0.278844	0.328	0.07	4.4779e-218
Traf1	2.97337e-222	0.35037	0.449	0.154	7.15244e-218
Dnase1l3	1.6085e-220	0.3604	0.47	0.173	3.86925e-216
Ly6e	4.00278e-220	-0.392452	0.963	0.977	9.62869e-216
Serpina12	6.49157e-220	0.394703	0.395	0.118	1.56155e-215
C1qtnf6	2.01666e-218	0.297941	0.685	0.364	4.85107e-214
Actb	6.65199e-218	0.355858	0.998	0.998	1.60014e-213
Hspa5	2.0413e-217	0.502833	0.966	0.93	4.91034e-213
Prps1	5.64035e-217	0.396701	0.717	0.442	1.35679e-212
Tcf4	1.04532e-216	-0.375204	0.285	0.5	2.51452e-212
Ulk4	1.85565e-216	0.28284	0.372	0.103	4.46377e-212
Plet1	6.01407e-216	-0.331864	0.068	0.262	1.44668e-211
Tsc22d1	1.19902e-215	-0.511872	0.907	0.931	2.88425e-211
Cpne2	2.67576e-215	0.27469	0.448	0.154	6.43655e-211
Nfkb2	1.56352e-214	0.308985	0.8	0.519	3.76106e-210
Nedd4	5.29446e-214	-0.393151	0.644	0.764	1.27358e-209
Laptm4a	1.62807e-212	-0.431287	0.827	0.863	3.91632e-208
Icam1	3.74203e-212	0.33727	0.916	0.747	9.00144e-208
Ralgapa2	7.69317e-212	0.287699	0.487	0.189	1.85059e-207
Ypel3	6.31739e-211	-0.422325	0.358	0.558	1.51965e-206
Col6a2	2.66548e-210	-0.335006	0.06	0.241	6.41182e-206
Ccnd2	5.66935e-209	0.553258	0.87	0.716	1.36376e-204
Emc8	3.68447e-208	0.333213	0.793	0.537	8.86298e-204
P2rx4	4.47937e-208	0.257287	0.486	0.186	1.07751e-203
Oasl2	2.19651e-207	-0.499058	0.582	0.72	5.28371e-203
Nptx2	2.89012e-207	0.302549	0.285	0.048	6.95219e-203
Ckap4	6.13355e-207	-0.390659	0.274	0.489	1.47543e-202
Gm16685	1.93054e-206	0.295831	0.567	0.262	4.64392e-202
Stkld1	6.53629e-206	0.347699	0.329	0.08	1.5723e-201
Nfib	1.49972e-205	-0.282914	0.152	0.368	3.60759e-201
Pkdcc	1.62803e-205	0.280538	0.524	0.22	3.91623e-201
Pmf1	7.3554e-205	0.350711	0.687	0.392	1.76934e-200
Sncg	1.81493e-204	0.623542	0.625	0.338	4.36582e-200
Rassf4	2.54142e-204	0.251301	0.435	0.152	6.11339e-200
Mrps7	2.58073e-204	0.330701	0.867	0.685	6.20794e-200
Txndc15	3.00872e-204	0.394517	0.762	0.508	7.23747e-200
Apoe	2.47369e-203	-1.20646	0.579	0.687	5.95046e-199
Bax	4.56528e-202	0.323602	0.916	0.787	1.09818e-197
Nrg1	1.28493e-201	0.348826	0.346	0.094	3.09089e-197
AU020206	2.10745e-201	0.262497	0.557	0.25	5.06948e-197
Ubc	7.69032e-200	-0.413313	0.983	0.989	1.84991e-195
Banf1	8.15315e-199	0.312674	0.86	0.693	1.96124e-194
Msn	1.08681e-198	0.286982	0.76	0.465	2.61431e-194
Tmem19	3.41585e-198	0.27029	0.629	0.314	8.21682e-194
Pcp4l1	3.56144e-198	0.250991	0.295	0.059	8.56705e-194
A630095E13Rik	3.85962e-198	0.424613	0.378	0.121	9.28433e-194
Pdia3	5.40632e-197	0.319826	0.917	0.776	1.30049e-192
Ch25h	6.20138e-197	-0.444269	0.043	0.205	1.49174e-192
Rnf183	8.57815e-197	0.289748	0.514	0.219	2.06347e-192
Guk1	8.92499e-197	0.285962	0.894	0.696	2.14691e-192
Eif4e2	3.53782e-196	0.297688	0.878	0.723	8.51022e-192
Ptov1	4.84753e-196	-0.398276	0.621	0.735	1.16607e-191
Gpx4	1.07846e-195	0.288298	0.983	0.985	2.59424e-191
Tiparp	2.03665e-195	-0.32695	0.154	0.362	4.89916e-191
Atf5	1.28392e-194	0.355905	0.652	0.363	3.08848e-190
Tmsb4x	2.22963e-194	0.35681	0.999	0.999	5.36338e-190
Zfand5	2.98168e-194	-0.412221	0.7	0.784	7.17244e-190
Dennd4a	3.11433e-194	0.252141	0.477	0.189	7.49152e-190
Lmo4	1.01403e-193	-0.390509	0.33	0.537	2.43924e-189
Kif21a	1.85438e-192	0.35044	0.616	0.348	4.4607e-188
Yipf1	2.08714e-192	0.337537	0.767	0.494	5.02063e-188
Apobec3	1.2648e-190	0.500083	0.908	0.795	3.04247e-186
Nfkbiz	1.92974e-189	-0.453126	0.337	0.537	4.64198e-185
Lxn	3.66751e-189	0.482469	0.702	0.428	8.82219e-185
Ly6a	6.16825e-189	-0.835004	0.689	0.742	1.48377e-184
Wfikkn2	4.16589e-188	-0.480869	0.15	0.345	1.0021e-183
4930579C12Rik	6.88754e-188	0.352062	0.337	0.095	1.6568e-183
Serhl	2.20068e-187	0.289568	0.656	0.359	5.29375e-183
Crhbp	7.68121e-187	0.441201	0.347	0.105	1.84772e-182
Klf4	8.8741e-186	-0.564245	0.496	0.662	2.13466e-181
Pdlim3	1.20101e-184	-0.41144	0.238	0.448	2.88903e-180
Phf11d	1.83107e-184	-0.308433	0.085	0.267	4.40463e-180
Gcat	6.36973e-184	0.297882	0.68	0.399	1.53224e-179
Fst	1.93179e-183	-0.333421	0.025	0.162	4.64691e-179
Scx	3.05057e-183	-0.352778	0.044	0.2	7.33814e-179
Zbtb20	8.23884e-183	-0.392733	0.294	0.499	1.98185e-178
Slc6a8	1.95789e-182	-0.324375	0.216	0.424	4.7097e-178
Phlda1	1.08313e-180	-0.508764	0.286	0.485	2.60546e-176
Pnrc1	1.4743e-180	-0.384097	0.911	0.928	3.54643e-176
Lmo1	4.16875e-180	-0.316271	0.094	0.276	1.00279e-175
Il23a	6.4317e-180	0.365976	0.584	0.288	1.54715e-175
Skint10	8.69238e-180	0.25372	0.804	0.495	2.09095e-175
Cflar	1.50244e-179	0.335177	0.722	0.442	3.61413e-175
Klf3	6.1756e-179	-0.294211	0.14	0.341	1.48554e-174
Ifi44	1.1277e-178	-0.256589	0.087	0.269	2.71268e-174
Casp1	1.81838e-178	0.296016	0.663	0.373	4.37412e-174
Iglc3	2.17058e-177	0.328951	0.391	0.141	5.22134e-173
Fndc7	5.23668e-176	0.282864	0.376	0.127	1.25968e-171
Ier5	5.56506e-176	0.257287	0.851	0.591	1.33868e-171
2010111I01Rik	6.20773e-176	-0.34457	0.256	0.452	1.49327e-171
Fnbp1	1.27036e-174	0.284039	0.498	0.225	3.05586e-170
Plekha4	1.7077e-174	0.575216	0.448	0.197	4.10787e-170
Glul	2.95408e-174	-0.531013	0.339	0.518	7.10603e-170
Ucma	4.49439e-173	0.438401	0.412	0.161	1.08113e-168
Tmem167	5.1086e-172	0.264455	0.896	0.706	1.22887e-167
Zfand6	1.22018e-171	0.400304	0.878	0.728	2.93514e-167
Bri3	1.80712e-171	-0.309535	0.767	0.828	4.34702e-167
Dscaml1	2.52295e-171	0.330366	0.417	0.163	6.06895e-167
Egr1	2.70098e-171	-0.423149	0.909	0.925	6.49721e-167
Vim	2.21726e-170	0.349936	0.718	0.447	5.33362e-166
Ethe1	7.82262e-170	-0.514196	0.331	0.505	1.88173e-165
Man1a2	1.86336e-169	-0.303345	0.249	0.442	4.48232e-165
Atp1a1	3.74154e-168	-0.431415	0.502	0.634	9.00028e-164
Tnmd	3.82761e-168	0.375533	0.33	0.104	9.20732e-164
Ahnak2	4.65486e-168	-0.673536	0.119	0.298	1.11973e-163
Anp32a	5.23789e-168	-0.325085	0.484	0.657	1.25997e-163
Egr3	7.8088e-168	-0.374469	0.087	0.26	1.87841e-163
Cited2	2.39917e-167	-0.807215	0.426	0.585	5.77119e-163
Gm13539	4.92052e-167	0.439708	0.312	0.093	1.18363e-162
Tceal8	5.85778e-167	-0.366782	0.396	0.554	1.40909e-162
Cldn13	7.65911e-167	0.455551	0.371	0.133	1.8424e-162
Espn	2.85094e-166	-0.704612	0.552	0.657	6.85794e-162
Mctp1	5.14457e-166	-0.425235	0.061	0.217	1.23753e-161
Ube2k	6.0614e-165	0.261371	0.834	0.633	1.45807e-160
Bcl2a1b	2.10418e-164	0.506306	0.69	0.43	5.06161e-160
Pdlim4	6.37595e-164	0.319761	0.928	0.801	1.53374e-159
Tpm1	6.88064e-164	-0.394831	0.613	0.713	1.65514e-159
Mccc1	8.66866e-164	0.256142	0.541	0.274	2.08525e-159
Eno3	2.11753e-163	0.335656	0.461	0.204	5.09371e-159
Dapl1	2.642e-163	-1.0514	0.368	0.539	6.35534e-159
Lypd1	6.71797e-162	-0.303874	0.056	0.208	1.61601e-157
Clptm1	8.20046e-160	0.259498	0.735	0.475	1.97262e-155
Comt	8.22083e-160	-0.35507	0.565	0.683	1.97752e-155
Tacstd2	6.40969e-159	-0.585678	0.326	0.508	1.54185e-154
Sbno2	1.79987e-158	-0.457186	0.464	0.608	4.32959e-154
Fcer1g	6.66052e-158	0.501242	0.344	0.122	1.60219e-153
Surf4	6.67802e-158	0.274613	0.809	0.57	1.6064e-153
Sgpp1	2.43609e-157	0.308178	0.814	0.576	5.86001e-153
Cxadr	3.41864e-156	-0.295337	0.15	0.332	8.22355e-152
Lman1	3.60415e-156	0.272734	0.692	0.45	8.66977e-152
Eif5a	1.97623e-155	0.330539	0.971	0.964	4.75383e-151
Sh3bgrl3	9.35146e-155	0.317991	0.973	0.919	2.24949e-150
Chchd6	1.10814e-154	0.259218	0.736	0.484	2.66563e-150
Htra1	3.28711e-154	-0.354311	0.207	0.393	7.90714e-150
Cbr1	9.33654e-153	-0.310861	0.371	0.537	2.2459e-148
Nsmce3	2.4358e-152	0.256545	0.614	0.348	5.85931e-148
Calml3	8.68007e-152	-0.4725	0.063	0.213	2.08799e-147
Copz2	5.94313e-151	-0.371025	0.254	0.429	1.42962e-146
Ralbp1	7.25631e-151	-0.324981	0.76	0.813	1.74551e-146
Id2	2.35882e-150	-0.53712	0.295	0.472	5.67414e-146
Reep5	2.68751e-150	-0.459459	0.83	0.86	6.4648e-146
Mgp	5.43634e-150	-0.809879	0.121	0.287	1.30771e-145
Pnpla2	1.50782e-149	0.25227	0.705	0.451	3.62706e-145
Hpgd	3.78088e-149	-0.370399	0.075	0.23	9.0949e-145
Pthlh	4.57463e-149	-0.547993	0.135	0.303	1.10043e-144
Zfhx3	2.57972e-148	-0.310747	0.21	0.391	6.20551e-144
Hspe1	6.27547e-148	0.273757	0.982	0.974	1.50956e-143
Hes1	1.03214e-147	-0.357689	0.176	0.363	2.48282e-143
Atp6v0e	6.55853e-147	0.250089	0.967	0.906	1.57766e-142
Rbm3	9.6078e-147	0.27058	0.925	0.867	2.31116e-142
Rgs2	3.3078e-146	-0.876192	0.283	0.447	7.95691e-142
H2-T22	4.85158e-146	-0.350944	0.544	0.653	1.16705e-141
Dph5	9.26973e-146	0.263335	0.568	0.31	2.22983e-141
Mia	3.9158e-145	0.315959	0.265	0.072	9.41945e-141
Ifi204	4.40649e-145	-0.317176	0.079	0.233	1.05998e-140
Pgrmc1	6.42809e-145	0.325211	0.873	0.699	1.54628e-140
Egln3	6.56537e-144	-0.25848	0.128	0.299	1.5793e-139
Tmem176b	1.10292e-143	0.300278	0.989	0.98	2.65308e-139
Bst2	1.54531e-142	-0.454346	0.729	0.771	3.71724e-138
Ooep	1.64323e-142	0.476299	0.399	0.172	3.95279e-138
Irf9	1.89005e-142	-0.291609	0.26	0.434	4.54653e-138
Ddt	6.60781e-141	0.378801	0.8	0.567	1.58951e-136
Top1	2.92029e-140	-0.274977	0.783	0.837	7.02476e-136
Gm13391	7.33553e-140	0.283457	0.527	0.275	1.76456e-135
Hepacam2	1.36318e-139	-0.404801	0.076	0.223	3.27912e-135
Acat1	2.01067e-139	0.266713	0.609	0.374	4.83666e-135
Rsbn1	2.11664e-139	0.322528	0.65	0.419	5.09158e-135
Errfi1	4.90032e-139	-0.406492	0.222	0.399	1.17877e-134
Ltb	1.02157e-138	0.32263	0.401	0.172	2.4574e-134
Tagln	1.05341e-138	-0.708562	0.106	0.259	2.53397e-134
Jup	1.29308e-138	-0.314498	0.395	0.572	3.11051e-134
Tfap2b	1.32944e-138	0.55264	0.301	0.105	3.19798e-134
Hif1a	2.04416e-138	-0.340864	0.412	0.55	4.91723e-134
Pard6g	2.53537e-138	-0.341276	0.32	0.479	6.09884e-134
H2-DMb1	8.54605e-138	0.278605	0.796	0.562	2.05575e-133
Ccl27a	1.00078e-137	0.817941	0.804	0.611	2.40738e-133
H2afz	3.32267e-137	0.454482	0.985	0.982	7.99267e-133
Ifit3	7.51387e-137	-0.53086	0.099	0.252	1.80746e-132
Ybx3	7.90728e-136	-0.352329	0.595	0.706	1.9021e-131
Lgals3bp	3.69129e-135	-0.340735	0.426	0.575	8.87939e-131
Serpinb6b	6.67697e-135	0.331978	0.512	0.275	1.60615e-130
Cd82	7.13635e-135	0.257669	0.855	0.64	1.71665e-130
Psors1c2	1.88277e-134	0.760012	0.419	0.2	4.52901e-130
Tmpo	5.25703e-134	0.311184	0.686	0.461	1.26458e-129
Msc	8.38544e-134	0.258259	0.503	0.256	2.01712e-129
Madcam1	1.43486e-132	0.31714	0.246	0.066	3.45156e-128
Foxp1	3.19462e-131	-0.259808	0.237	0.408	7.68465e-127
2310001H17Rik	6.42122e-131	0.259655	0.581	0.329	1.54462e-126
Csnk1a1	1.74319e-130	-0.258139	0.857	0.875	4.19323e-126
S100a10	1.35909e-129	-0.407261	0.746	0.769	3.2693e-125
Card19	2.36964e-129	-0.312285	0.138	0.296	5.70018e-125
1110008L16Rik	3.51996e-129	0.318634	0.445	0.219	8.46727e-125
Reg3g	1.22964e-128	-0.538776	0.854	0.668	2.9579e-124
Rab5c	1.62247e-128	0.34614	0.857	0.707	3.90286e-124
Id1	3.02919e-128	-0.521037	0.13	0.284	7.28672e-124
Pglyrp1	9.29063e-128	-0.308223	0.646	0.381	2.23486e-123
Thrsp	3.14984e-127	0.637895	0.564	0.343	7.57693e-123
Marcks	5.99743e-126	0.301067	0.87	0.744	1.44268e-121
Abracl	8.38648e-126	-0.312542	0.669	0.733	2.01737e-121
AC160336.1	2.06981e-125	0.345027	0.512	0.275	4.97893e-121
Sec11c	6.33554e-125	0.272954	0.872	0.716	1.52402e-120
Ier3	2.23411e-124	-0.432344	0.395	0.54	5.37414e-120
Med10	1.02868e-123	0.282016	0.879	0.732	2.47449e-119
Serpinb12	2.88449e-123	0.550679	0.356	0.155	6.93863e-119
Tax1bp3	3.92516e-123	-0.27167	0.31	0.465	9.44196e-119
Hcfc1r1	6.82291e-123	-0.282446	0.761	0.783	1.64125e-118
Eps8l2	1.75761e-122	0.253014	0.473	0.247	4.22794e-118
Fabp4	7.05818e-122	0.410263	0.81	0.607	1.69785e-117
Emb	2.23091e-121	-0.275627	0.364	0.513	5.36644e-117
Tpm2	9.09152e-121	-0.677307	0.843	0.819	2.18696e-116
S100a8	3.49583e-120	1.37778	0.829	0.662	8.40922e-116
Tgfbi	4.61669e-120	-0.465716	0.112	0.256	1.11054e-115
Dcxr	1.53293e-119	0.25842	0.857	0.668	3.68747e-115
Fdps	1.0812e-117	0.28971	0.576	0.357	2.60082e-113
Ly6h	4.98897e-117	0.407227	0.478	0.259	1.2001e-112
Carhsp1	1.60618e-115	-0.295777	0.378	0.514	3.86367e-111
Map1lc3b	1.03993e-114	-0.284434	0.913	0.905	2.50156e-110
Saraf	1.52112e-114	0.250851	0.859	0.685	3.65906e-110
Dpysl3	2.31971e-114	-0.337135	0.267	0.419	5.58006e-110
1810046K07Rik	2.47682e-114	-0.36946	0.056	0.176	5.95799e-110
Zyx	3.08694e-114	-0.254729	0.186	0.337	7.42564e-110
Flna	5.77537e-113	-0.326933	0.275	0.419	1.38927e-108
Serpinb9	8.64971e-113	0.25339	0.505	0.276	2.08069e-108
Sct	1.70543e-112	0.570682	0.443	0.236	4.10241e-108
Ddit4	2.17304e-112	-0.365893	0.432	0.56	5.22725e-108
Arf4	2.56079e-111	0.253731	0.88	0.748	6.15997e-107
Palld	3.14558e-111	-0.272505	0.136	0.284	7.56668e-107
Pbx1	4.75961e-111	-0.296354	0.428	0.551	1.14492e-106
Pdia6	2.40145e-110	0.256461	0.85	0.708	5.77669e-106
Gbp7	2.93437e-110	-0.261613	0.126	0.271	7.05863e-106
Lpp	3.8542e-110	-0.260811	0.222	0.374	9.27128e-106
Rgs17	1.05445e-109	0.260715	0.723	0.497	2.53649e-105
Hsd17b10	1.08812e-109	-0.265496	0.499	0.596	2.61747e-105
Lima1	2.98355e-109	-0.399287	0.574	0.656	7.17692e-105
Ccser2	4.22117e-109	0.256166	0.759	0.553	1.0154e-104
Calca	1.32478e-108	0.749922	0.421	0.221	3.18675e-104
Mbnl2	6.15254e-108	-0.276701	0.526	0.627	1.47999e-103
Tpd52	1.89416e-107	-0.263641	0.541	0.628	4.55639e-103
Higd2a	2.18746e-107	-0.265444	0.689	0.727	5.26193e-103
Pax1	7.15374e-107	-0.281718	0.323	0.464	1.72083e-102
Cd9	1.14573e-106	-0.526225	0.799	0.817	2.75605e-102
Stat1	1.4189e-105	-0.32883	0.547	0.637	3.41317e-101
Anxa4	4.71698e-105	-0.510926	0.792	0.789	1.13467e-100
Ptpn1	5.41518e-104	0.271302	0.854	0.722	1.30262e-99
Cxcl14	2.40877e-103	-0.32705	0.07	0.191	5.79429e-99
Plcb2	4.70885e-103	-0.3071	0.049	0.157	1.13271e-98
Gstt2	8.56293e-102	0.259269	0.53	0.312	2.05981e-97
Selenoh	2.77595e-101	0.297844	0.802	0.663	6.67754e-97
Klf7	9.43236e-101	-0.268043	0.224	0.367	2.26896e-96
Mgst1	1.23283e-100	-0.355066	0.23	0.375	2.96557e-96
Cavin3	6.46676e-100	-0.370807	0.278	0.418	1.55558e-95
Igkc	9.55671e-100	0.474599	0.407	0.224	2.29887e-95
Dut	1.18175e-99	0.328787	0.696	0.528	2.84269e-95
Id3	2.56804e-99	-0.59383	0.496	0.591	6.17741e-95
Hbegf	1.28259e-98	-0.331964	0.149	0.288	3.08527e-94
Clu	2.27838e-98	-0.514778	0.82	0.829	5.48065e-94
Unc119	8.11625e-97	-0.338701	0.39	0.499	1.95236e-92
2610528A11Rik	1.44772e-96	0.292859	0.334	0.155	3.48248e-92
Rgs4	2.08411e-96	-0.514423	0.189	0.327	5.01332e-92
Myl12a	2.23738e-96	-0.301042	0.875	0.863	5.38201e-92
Krt14	2.90232e-96	-0.901384	0.902	0.861	6.98154e-92
Rcn1	3.3467e-96	-0.27076	0.352	0.474	8.05048e-92
Sdc1	3.76805e-96	-0.322387	0.236	0.379	9.06404e-92
Tubb2b	1.17114e-95	-0.419253	0.703	0.738	2.81718e-91
Csrp1	3.04915e-95	-0.436463	0.725	0.733	7.33474e-91
Cks2	5.27105e-95	0.271638	0.643	0.442	1.26795e-90
Ttc3	2.93904e-94	-0.317783	0.557	0.623	7.06985e-90
Neat1	3.09201e-94	-0.278147	0.848	0.874	7.43783e-90
Rarres1	1.13358e-93	0.436914	0.206	0.065	2.72682e-89
Ran	1.43889e-93	0.339299	0.957	0.931	3.46125e-89
Cd151	1.65115e-93	-0.263984	0.301	0.427	3.97184e-89
Ccl25	2.12016e-93	0.859156	0.443	0.256	5.10005e-89
Plac8	7.43019e-93	-1.29356	0.309	0.421	1.78733e-88
Tesc	1.73346e-92	0.250206	0.31	0.139	4.16983e-88
Pebp1	2.13303e-92	-0.253736	0.879	0.885	5.13101e-88
Pgk1	9.45836e-92	0.280614	0.898	0.809	2.27521e-87
Trib1	9.56998e-92	-0.408323	0.342	0.47	2.30206e-87
Cnn2	3.7105e-91	-0.346122	0.344	0.453	8.9256e-87
Cdh1	1.69532e-90	-0.280078	0.428	0.543	4.0781e-86
Fosb	1.70368e-89	-0.39777	0.436	0.544	4.0982e-85
Trpm5	2.36228e-89	-0.305005	0.058	0.161	5.68246e-85
Pclaf	2.88128e-89	0.348642	0.441	0.258	6.93092e-85
Nfia	3.78771e-89	-0.263557	0.34	0.465	9.11133e-85
Ociad2	5.62444e-89	-0.373928	0.386	0.485	1.35296e-84
Mast4	6.384e-89	-0.366245	0.464	0.554	1.53567e-84
Rgs13	7.44724e-89	-0.765449	0.056	0.158	1.79143e-84
Tox3	9.39943e-89	-0.255971	0.085	0.2	2.26103e-84
H2-Q10	1.67449e-88	0.329125	0.306	0.143	4.028e-84
Pcp4	6.8361e-88	0.890967	0.402	0.222	1.64442e-83
Ehf	1.2064e-86	-0.304628	0.316	0.439	2.90199e-82
Nfe2l2	2.02483e-86	-0.250508	0.301	0.427	4.87072e-82
Igf1	9.08339e-86	0.479158	0.404	0.221	2.18501e-81
Cebpd	1.11871e-85	-0.486628	0.449	0.543	2.69105e-81
Gstm1	1.33775e-84	0.554396	0.526	0.351	3.21796e-80
Zfp428	1.73423e-84	-0.339587	0.324	0.433	4.17169e-80
Bhlhe40	5.5799e-84	-0.331723	0.225	0.351	1.34225e-79
Gnat3	8.35786e-84	-0.522339	0.05	0.145	2.01048e-79
Cyp2f2	3.4822e-83	-0.363808	0.092	0.204	8.37643e-79
Hspd1	3.59572e-83	0.314637	0.88	0.808	8.64949e-79
Ppp1r2	1.76086e-82	0.288531	0.788	0.603	4.23576e-78
Gmpr	1.31485e-81	-0.253545	0.258	0.379	3.16288e-77
Jmjd1c	2.00757e-81	-0.289756	0.392	0.492	4.82922e-77
Capns1	5.9059e-81	-0.255928	0.757	0.759	1.42067e-76
Avil	6.7799e-81	-0.597458	0.092	0.199	1.6309e-76
Gbp2	3.32664e-80	-0.274841	0.126	0.246	8.00223e-76
Ccnl1	4.37543e-80	-0.25591	0.774	0.795	1.05251e-75
Sat1	6.69635e-80	0.273912	0.717	0.533	1.61081e-75
Myl7	1.97796e-79	0.327862	0.362	0.193	4.75797e-75
Irf1	2.98996e-79	-0.375077	0.499	0.567	7.19234e-75
Top2a	9.24224e-79	0.253438	0.39	0.22	2.22322e-74
Fam46a	1.32875e-78	-0.322345	0.165	0.291	3.1963e-74
Sdc4	4.78666e-78	-0.398253	0.459	0.549	1.15143e-73
Tgif1	2.08668e-77	-0.288479	0.375	0.483	5.01951e-73
Gm15056	3.3032e-77	0.503461	0.199	0.071	7.94585e-73
Cpne3	4.08004e-77	-0.254997	0.206	0.327	9.81453e-73
Arl6ip5	5.49812e-77	-0.271939	0.501	0.57	1.32257e-72
Tubb6	6.19646e-77	-0.319551	0.548	0.621	1.49056e-72
Zbp1	1.11787e-76	-0.286674	0.344	0.465	2.68903e-72
Matk	1.2476e-76	-0.401106	0.076	0.175	3.0011e-72
Tuba1b	1.32083e-76	0.346389	0.915	0.855	3.17725e-72
Klf10	1.4149e-76	-0.251775	0.177	0.295	3.40354e-72
S100a9	8.09628e-76	0.902019	0.454	0.283	1.94756e-71
Ly6i	1.05823e-75	0.250686	0.311	0.152	2.54558e-71
Cks1b	1.79308e-74	0.270646	0.605	0.446	4.31326e-70
Hexb	2.60949e-74	-0.348566	0.301	0.407	6.27713e-70
Shisa2	2.74267e-74	-0.271719	0.196	0.312	6.59749e-70
Sox9	7.66151e-74	-0.331832	0.417	0.505	1.84298e-69
Ppp1r14b	1.02643e-72	-0.325655	0.672	0.704	2.46908e-68
Mt2	1.9621e-72	0.389797	0.926	0.846	4.71983e-68
Lrmp	2.06405e-72	-1.13171	0.154	0.26	4.96508e-68
Fxyd6	3.68894e-72	-0.815856	0.216	0.321	8.87375e-68
Gas6	7.97342e-72	-0.343181	0.476	0.545	1.91801e-67
Ctsd	1.52825e-71	-0.250522	0.315	0.429	3.67621e-67
Dnajb1	4.0755e-71	-0.451704	0.71	0.725	9.80363e-67
Elf3	8.75735e-71	-0.34018	0.402	0.496	2.10658e-66
Krtdap	1.26265e-70	-1.49047	0.434	0.494	3.0373e-66
Ces1d	1.20693e-67	0.39586	0.218	0.094	2.90327e-63
Krt17	2.63836e-67	-0.490706	0.996	0.995	6.34657e-63
Pltp	5.68002e-67	-0.31089	0.196	0.303	1.36633e-62
Hist1h2ap	1.33879e-66	0.467573	0.465	0.296	3.22045e-62
Cxcl1	1.4229e-66	0.323229	0.431	0.261	3.42278e-62
Ccl5	9.86866e-66	0.853469	0.732	0.551	2.37391e-61
Ly6g6f	2.97275e-64	-0.473012	0.061	0.146	7.15096e-60
Prg3	7.18973e-64	0.266156	0.228	0.103	1.72949e-59
Ifit1	9.7605e-64	-0.437742	0.399	0.506	2.34789e-59
Trim47	1.063e-63	-0.270956	0.233	0.34	2.55705e-59
Plk2	1.7444e-63	-0.298304	0.121	0.222	4.19616e-59
Tagln2	2.04696e-63	-0.331819	0.801	0.796	4.92397e-59
Rtn4	6.14013e-63	-0.263206	0.831	0.815	1.47701e-58
Lypd3	6.37777e-63	-0.292557	0.053	0.135	1.53417e-58
Wnt4	6.63203e-63	-0.314658	0.551	0.599	1.59533e-58
Gm42031	1.5094e-62	0.851295	0.423	0.292	3.63086e-58
Fxyd2	1.39595e-61	0.267036	0.528	0.349	3.35796e-57
Ier2	1.48191e-61	-0.261503	0.924	0.938	3.56472e-57
Tspan6	4.72694e-61	-0.323051	0.072	0.158	1.13707e-56
Tmsb10	9.27721e-61	-0.250701	0.948	0.931	2.23163e-56
Crabp1	2.0988e-60	0.573592	0.33	0.185	5.04866e-56
Slc46a2	7.82302e-60	-0.333267	0.362	0.452	1.88183e-55
Tac2	5.45525e-59	0.492314	0.217	0.102	1.31226e-54
Svbp	7.13725e-59	-0.357244	0.341	0.422	1.71687e-54
Ets2	8.96356e-59	-0.252507	0.308	0.405	2.15618e-54
Cltb	1.03492e-58	-0.266254	0.562	0.601	2.48949e-54
Tpm4	6.87285e-58	-0.279476	0.647	0.68	1.65326e-53
Cdkn1a	1.22881e-57	-0.34885	0.627	0.69	2.9559e-53
Mt3	1.63496e-57	0.598046	0.273	0.145	3.93289e-53
Ang4	7.36926e-57	0.461237	0.23	0.112	1.77268e-52
Psca	1.70559e-56	0.404494	0.249	0.125	4.10279e-52
Apoa2	2.00481e-56	0.311113	0.219	0.102	4.82257e-52
Prph	5.72936e-56	0.350451	0.164	0.064	1.3782e-51
Ivns1abp	1.18914e-55	-0.384128	0.516	0.559	2.86047e-51
Ccl17	2.10829e-55	0.471102	0.225	0.108	5.07149e-51
Cyr61	2.64385e-55	-0.283596	0.097	0.187	6.35978e-51
Chil1	7.12979e-55	-0.682362	0.252	0.337	1.71507e-50
Hmgb2	8.73461e-54	0.456871	0.784	0.692	2.10111e-49
Cxcl13	2.77135e-53	0.569198	0.237	0.121	6.66648e-49
Bpgm	3.36828e-53	-0.303255	0.208	0.299	8.10239e-49
Ccl22	5.9907e-53	0.30109	0.151	0.057	1.44106e-48
Junb	1.71868e-52	-0.306509	0.968	0.96	4.13428e-48
Apoa4	2.46523e-52	0.489689	0.309	0.178	5.93012e-48
Obp2a	6.87352e-51	0.306489	0.149	0.059	1.65342e-46
C2cd4b	8.34393e-51	-0.308358	0.196	0.296	2.00713e-46
Ovol3	2.02006e-50	-0.838959	0.16	0.245	4.85926e-46
Lgals2	2.97334e-48	0.380851	0.21	0.105	7.15236e-44
Celf2	8.10405e-48	-0.272462	0.573	0.598	1.94943e-43
Itm2c	1.46107e-47	-0.250332	0.611	0.623	3.51461e-43
Igfbp6	5.72126e-47	0.520755	0.278	0.157	1.37625e-42
Gstm3	1.14307e-46	0.254025	0.121	0.042	2.74965e-42
Cd81	4.29118e-46	-0.259788	0.431	0.493	1.03224e-41
Pomc	7.61063e-46	0.614434	0.28	0.157	1.83074e-41
Cebpb	1.78739e-45	-0.273459	0.362	0.444	4.29958e-41
Gip	2.82899e-45	0.493387	0.198	0.099	6.80513e-41
Gsta2	1.15562e-44	0.306546	0.311	0.187	2.77985e-40
Dppa3	1.25993e-43	0.596536	0.161	0.072	3.03077e-39
Sh3bgrl	5.65126e-43	-0.29906	0.481	0.51	1.35941e-38
Lypd8	1.51819e-42	0.401963	0.348	0.218	3.652e-38
Fabp6	3.69678e-42	0.986391	0.576	0.416	8.8926e-38
Gnb3	1.64708e-41	-0.956089	0.199	0.272	3.96204e-37
Dclk1	5.41483e-41	-0.468218	0.141	0.219	1.30254e-36
Nts	1.23381e-40	0.683038	0.256	0.15	2.96792e-36
Ly6c2	1.61588e-40	0.262641	0.136	0.058	3.88701e-36
Pla2g1b	2.3987e-40	0.385481	0.166	0.08	5.77008e-36
Saa2	7.41355e-40	0.300329	0.21	0.113	1.78333e-35
Cga	2.32676e-39	0.321245	0.151	0.069	5.59702e-35
Gsto1	1.74186e-38	-0.479327	0.388	0.436	4.19004e-34
Iapp	2.66609e-38	-0.333533	0.282	0.169	6.41328e-34
Il7	3.89126e-38	-0.257609	0.299	0.363	9.36043e-34
Cxcl9	4.30183e-38	0.31364	0.6	0.443	1.03481e-33
Ptgds	9.46868e-38	0.389904	0.267	0.16	2.27769e-33
Gal	1.2987e-37	0.735588	0.29	0.18	3.12403e-33
Ear2	1.69059e-36	-0.350019	0.049	0.106	4.06672e-32
Pdzk1ip1	4.24649e-36	-0.35384	0.09	0.159	1.02149e-31
Lgals7	1.50796e-35	-1.20494	0.603	0.584	3.62739e-31
Defb19	5.3275e-35	0.419276	0.172	0.089	1.28153e-30
Hspa1a	1.68981e-34	-0.40728	0.464	0.503	4.06483e-30
Mt4	1.75045e-34	0.782648	0.309	0.2	4.2107e-30
Apoc1	1.71704e-33	-0.252154	0.162	0.236	4.13035e-29
Apoa1	5.60098e-33	0.60414	0.262	0.159	1.34731e-28
Pgc	1.61513e-32	0.389729	0.149	0.075	3.88519e-28
Atp1b1	3.93584e-32	-0.500934	0.568	0.556	9.46765e-28
Tspan1	5.91365e-32	-0.329491	0.12	0.187	1.42253e-27
Prss29	1.02835e-31	0.439577	0.187	0.105	2.4737e-27
Ccl1	2.87417e-30	0.352953	0.148	0.076	6.91381e-26
Tuba1a	4.042e-30	-0.266886	0.915	0.901	9.72304e-26
Tff1	5.82845e-30	0.259633	0.245	0.151	1.40203e-25
Hba-a2	1.52815e-29	0.280155	0.101	0.043	3.67597e-25
Npy	5.40148e-29	0.392634	0.195	0.114	1.29933e-24
Ly6g	8.51423e-29	0.404402	0.168	0.093	2.0481e-24
Dmkn	1.12449e-28	-0.65348	0.434	0.467	2.70497e-24
Cryaa	1.53875e-28	0.311938	0.125	0.061	3.70147e-24
Krt71	1.92375e-28	0.295767	0.127	0.063	4.62758e-24
Ppy	7.41755e-28	0.426303	0.188	0.111	1.78429e-23
Ifi203	7.77245e-28	-0.348699	0.365	0.401	1.86966e-23
Klk1b9	9.17273e-28	0.311346	0.159	0.088	2.2065e-23
Retnla	2.57627e-27	0.381249	0.147	0.079	6.19721e-23
Krt19	3.01876e-27	-0.624051	0.329	0.375	7.26162e-23
Ccl9	1.29351e-26	-0.288561	0.233	0.143	3.11153e-22
Spp1	2.00475e-26	0.445667	0.131	0.068	4.82242e-22
Fabp3	3.76168e-26	0.254371	0.144	0.078	9.04873e-22
Calb2	5.16084e-25	0.369596	0.122	0.063	1.24144e-20
Dcpp1	3.08702e-24	0.345652	0.133	0.071	7.42582e-20
Lipc	4.44358e-24	-0.335731	0.083	0.134	1.0689e-19
Apoc3	4.73385e-24	0.257794	0.186	0.113	1.13873e-19
Cytl1	6.84346e-24	0.328659	0.12	0.063	1.64619e-19
Oit1	8.51219e-24	-0.314251	0.254	0.315	2.04761e-19
Hes6	2.1878e-23	-0.290858	0.802	0.796	5.26275e-19
Serpinb1a	6.62789e-23	-0.477688	0.697	0.678	1.59434e-18
Csn1s2a	2.33746e-22	0.31047	0.107	0.055	5.62277e-18
Ccl20	3.63432e-22	-0.414125	0.188	0.115	8.74235e-18
Avp	5.89287e-22	0.423965	0.144	0.082	1.41753e-17
Pde4b	9.43526e-22	-0.283827	0.471	0.477	2.26965e-17
Mucl2	9.53103e-22	0.354736	0.173	0.107	2.29269e-17
Cck	1.24862e-21	0.405312	0.208	0.133	3.00355e-17
Ins2	1.09291e-20	0.369998	0.148	0.087	2.629e-16
Alox5ap	4.56787e-19	-0.594538	0.064	0.104	1.0988e-14
Hist1h1c	7.30489e-19	-0.306326	0.365	0.399	1.75719e-14
Sbpl	1.41828e-18	0.336738	0.139	0.084	3.41168e-14
Dusp1	1.99558e-18	-0.317198	0.678	0.649	4.80037e-14
Lgals1	2.7376e-18	-0.441378	0.541	0.522	6.5853e-14
1810065E05Rik	5.10543e-18	0.366785	0.117	0.067	1.22811e-13
Acta2	8.42538e-18	-0.707263	0.276	0.308	2.02673e-13
Rrad	2.03828e-17	-0.775237	0.689	0.624	4.90309e-13
Hbb-y	4.06763e-17	0.410412	0.158	0.099	9.78469e-13
Chil4	1.0848e-16	-0.720492	0.217	0.256	2.6095e-12
Slpi	2.10636e-15	0.396617	0.234	0.166	5.06686e-11
Fam25c	8.85359e-15	0.25413	0.331	0.245	2.12973e-10
Ltc4s	1.40584e-14	-0.457842	0.248	0.28	3.38175e-10
Spink5	2.21275e-14	-0.664814	0.107	0.146	5.32278e-10
Pyy	9.43277e-14	0.705675	0.387	0.295	2.26905e-09
Smim10l1	1.36354e-13	-0.352559	0.453	0.438	3.28e-09
Myog	1.65109e-13	-0.618407	0.121	0.158	3.97171e-09
Slc7a11	1.01709e-12	-0.29134	0.173	0.207	2.4466e-08
Camp	1.69843e-12	0.295607	0.125	0.081	4.08558e-08
4833423E24Rik	7.8653e-11	-0.258093	0.192	0.221	1.892e-06
Sprr2i	1.49101e-10	0.259519	0.14	0.098	3.58662e-06
Wfdc2	4.36418e-10	-0.386725	0.637	0.515	1.0498e-05
Clca3a2	1.52313e-09	-0.314103	0.324	0.331	3.66389e-05
Rgs5	1.84661e-09	-0.26241	0.609	0.449	4.44203e-05
Gng13	5.35486e-09	-1.09084	0.428	0.404	0.000128811
Sdha	1.09257e-08	-0.250298	0.646	0.603	0.000262818
Spink1	2.23493e-08	-1.0692	0.398	0.31	0.000537613
Bpifa1	1.27103e-07	-1.0796	0.398	0.383	0.00305746
Cldn4	1.34327e-07	-0.250462	0.431	0.427	0.00323124
Klf2	1.83948e-07	-0.289288	0.349	0.357	0.00442486
Gsta4	2.18536e-07	-0.44359	0.146	0.169	0.00525688
Krt10	6.57093e-07	-0.757155	0.258	0.268	0.0158064
Bex4	1.12486e-06	-0.325216	0.129	0.15	0.0270584

## Sheet: mTEC.III
	p_val	avg_logFC	pct.1	pct.2	p_val_adj
Spink5	0	2.08551	0.577	0.096	0
Rptn	0	1.50377	0.498	0.063	0
Pdzk1ip1	0	1.43057	0.58	0.089	0
Oit1	0	1.39388	0.817	0.246	0
Lypd3	6.18449e-287	1.10605	0.446	0.061	1.48768e-282
Gsta4	6.09249e-277	1.74182	0.6	0.131	1.46555e-272
Gm94	2.13818e-268	1.78263	0.327	0.032	5.14339e-264
Psapl1	2.17407e-253	0.705122	0.266	0.021	5.22972e-249
Car8	5.99318e-235	1.1997	0.264	0.023	1.44166e-230
Gm19510	1.33616e-227	0.372648	0.193	0.011	3.21414e-223
Ly6g6c	8.16954e-199	1.39966	0.387	0.066	1.96518e-194
Krt78	8.1207e-192	1.07966	0.423	0.083	1.95344e-187
Tmem45a	5.30736e-190	1.31808	0.381	0.067	1.27668e-185
Clic3	8.84728e-190	0.97687	0.426	0.085	2.12821e-185
Fxyd3	1.69061e-189	1.38568	0.911	0.689	4.06677e-185
Ttc36	8.97032e-189	1.06431	0.666	0.233	2.15781e-184
Fam84a	1.57651e-175	0.722404	0.363	0.064	3.79229e-171
Skint3	6.48021e-175	0.612057	0.342	0.055	1.55881e-170
Gc	2.48427e-172	0.985548	0.224	0.023	5.9759e-168
Prdx5	2.58576e-169	1.06331	0.9	0.816	6.22004e-165
Calml3	7.27583e-169	1.34632	0.429	0.096	1.7502e-164
Sdr16c6	6.19597e-166	0.379878	0.175	0.013	1.49044e-161
Tmsb10	1.97728e-164	-1.06625	0.707	0.954	4.75635e-160
Krt23	7.16752e-162	0.889959	0.387	0.078	1.72415e-157
Gsta1	1.03298e-160	0.590341	0.254	0.032	2.48484e-156
Slc25a4	3.18947e-156	-0.753966	0.626	0.942	7.67227e-152
Ppia	6.11639e-153	-0.621598	0.982	0.996	1.4713e-148
Serpinb2	6.24228e-151	1.43391	0.504	0.152	1.50158e-146
Cyp2a5	3.08233e-150	1.51207	0.524	0.162	7.41455e-146
Hspb1	1.2469e-149	1.58234	0.9	0.778	2.99941e-145
Hspa8	2.51233e-148	-0.572376	0.982	0.998	6.0434e-144
Phgdh	3.90778e-143	-0.947331	0.538	0.901	9.40017e-139
Rps4x	1.14183e-141	-0.579272	0.982	0.997	2.74668e-137
Gm33782	1.23456e-140	0.318733	0.182	0.018	2.96972e-136
Smim6	3.10791e-139	0.482113	0.279	0.045	7.47607e-135
Orm1	3.11327e-139	1.30936	0.436	0.117	7.48897e-135
Gapdh	1.96798e-137	-0.616908	0.916	0.986	4.73397e-133
Hebp2	4.2357e-137	0.591305	0.402	0.099	1.0189e-132
Rpl7	7.12536e-137	-0.479382	0.972	0.996	1.71401e-132
Serpina7	8.07721e-137	0.96446	0.237	0.033	1.94297e-132
Tspan1	1.91018e-136	1.0291	0.451	0.127	4.59494e-132
Vnn3	2.05316e-135	0.478835	0.256	0.039	4.93887e-131
Btg2	2.62213e-133	1.11605	0.887	0.716	6.30754e-129
Trib1	1.57732e-130	1.02249	0.702	0.368	3.79425e-126
Atp1b1	1.41756e-128	1.13882	0.822	0.551	3.40995e-124
Rpl6	1.66456e-128	-0.488031	0.981	0.996	4.0041e-124
Ang	7.68018e-128	0.630344	0.35	0.079	1.84747e-123
Lipm	2.3405e-127	0.41248	0.23	0.034	5.63006e-123
Rpl39	5.31352e-127	-0.436766	1	0.998	1.27817e-122
Atox1	1.77501e-125	0.706579	0.963	0.983	4.26978e-121
Tacstd2	2.67386e-124	1.19987	0.694	0.371	6.43197e-120
Cd74	4.57611e-123	-0.776359	0.997	0.999	1.10078e-118
Pigr	1.53663e-122	0.925443	0.301	0.061	3.69637e-118
H2afj	4.25074e-121	0.66491	0.959	0.958	1.02252e-116
Hrnr	1.59382e-120	0.489796	0.141	0.012	3.83393e-116
Rpl4	3.34544e-120	-0.545235	0.971	0.991	8.04745e-116
Dapl1	3.48118e-120	2.45033	0.695	0.411	8.37398e-116
Rpl10	7.65324e-120	-0.400092	0.987	0.997	1.84099e-115
Bbox1	9.15962e-120	0.377951	0.237	0.037	2.20335e-115
Hnrnpa1	3.17986e-119	-0.714272	0.692	0.935	7.64916e-115
Rpl36a	5.70116e-119	-0.504147	0.961	0.994	1.37141e-114
Gjb6	7.63504e-119	0.438763	0.254	0.044	1.83661e-114
Gabrp	2.51585e-118	0.336975	0.173	0.02	6.05187e-114
Rps2	1.34101e-116	-0.56779	0.984	0.994	3.22579e-112
Dstn	1.57261e-116	0.713944	0.979	0.987	3.78292e-112
Rpl3	1.51186e-115	-0.532962	0.969	0.995	3.63678e-111
Dmkn	5.15994e-115	1.91812	0.697	0.432	1.24122e-110
Slc5a9	3.4603e-114	0.574412	0.452	0.146	8.32376e-110
Nupr1	1.22148e-113	1.51821	0.752	0.498	2.93827e-109
Grhl1	1.01668e-112	0.48559	0.308	0.068	2.44562e-108
Selenop	1.05675e-112	0.709181	0.417	0.121	2.54201e-108
Lrrc42	1.35695e-112	-0.937572	0.65	0.914	3.26415e-108
Rnase4	2.45453e-112	0.638731	0.352	0.089	5.90436e-108
Tmem54	3.14885e-112	0.634764	0.436	0.138	7.57457e-108
Sdr9c7	3.67375e-112	0.257368	0.159	0.017	8.83721e-108
Rpl11	4.30844e-112	-0.414918	0.982	0.997	1.03639e-107
Smim5	7.66857e-112	0.329427	0.227	0.037	1.84468e-107
Rps6	8.98318e-112	-0.451886	0.977	0.996	2.1609e-107
Rps7	5.37362e-110	-0.420689	0.985	0.997	1.29262e-105
8430408G22Rik	7.70742e-110	1.00674	0.288	0.062	1.85402e-105
Cldn4	1.04174e-109	1.01916	0.712	0.415	2.5059e-105
Ear1	1.14786e-109	1.1877	0.229	0.039	2.76118e-105
H2-Eb1	3.5692e-109	-0.650771	0.982	0.996	8.5857e-105
Sbsn	1.10456e-108	1.80888	0.535	0.236	2.65701e-104
Cyp2b19	1.13425e-108	0.385406	0.12	0.01	2.72845e-104
H2-DMb2	6.57959e-108	-0.781657	0.639	0.904	1.58272e-103
Rpl15	1.29416e-107	-0.435536	0.979	0.997	3.1131e-103
Speer4c	2.86292e-106	0.880226	0.13	0.012	6.88675e-102
Klf4	3.16473e-106	1.05601	0.776	0.54	7.61277e-102
4833423E24Rik	3.62679e-106	0.968987	0.491	0.187	8.72425e-102
Psmb10	7.34892e-106	-0.663185	0.682	0.929	1.76778e-101
Fmo2	1.16428e-105	0.301239	0.185	0.025	2.80068e-101
Sfn	1.98702e-105	1.13642	0.883	0.871	4.77977e-101
Rps15a	6.78663e-104	-0.425593	0.995	0.998	1.63252e-99
Smagp	1.73447e-103	0.323805	0.203	0.031	4.17226e-99
Il1f6	6.90226e-103	0.720144	0.198	0.03	1.66034e-98
Eef1a1	1.0247e-102	-0.413008	0.992	0.999	2.46492e-98
Cysrt1	1.09851e-102	0.519208	0.214	0.036	2.64248e-98
Tspan8	1.42301e-102	1.06634	0.485	0.184	3.42306e-98
Aire	1.5745e-102	-0.905207	0.384	0.764	3.78746e-98
Cdkn1a	1.90988e-102	1.22282	0.812	0.64	4.59423e-98
Rpl7a	3.95207e-102	-0.446566	0.937	0.988	9.5067e-98
Ly6d	4.89559e-102	1.89349	0.809	0.738	1.17763e-97
Cebpb	6.6389e-102	0.954421	0.663	0.376	1.59699e-97
Gm13305	1.26181e-101	-0.767502	0.784	0.963	3.03528e-97
Rplp0	2.25202e-101	-0.471794	0.995	0.998	5.41724e-97
Dsp	2.63916e-101	1.10969	0.734	0.51	6.34851e-97
Krt80	3.11242e-101	0.283593	0.186	0.027	7.48693e-97
Gsta2	1.04e-100	0.792523	0.577	0.254	2.50173e-96
Bace2	1.79057e-100	0.453238	0.266	0.056	4.3072e-96
Jup	2.93637e-100	0.824204	0.708	0.441	7.06345e-96
Rps17	1.54569e-99	-0.389659	0.982	0.997	3.71816e-95
Rps24	3.43997e-99	-0.391028	0.99	0.997	8.27484e-95
Sptssb	5.91886e-99	0.362779	0.172	0.023	1.42378e-94
Btg1	8.94739e-99	0.751702	0.904	0.843	2.15229e-94
Ugt2b34	3.00319e-98	0.398351	0.13	0.013	7.22418e-94
Icam1	6.96835e-96	-0.594172	0.535	0.876	1.67624e-91
Rpl8	1.44054e-95	-0.393679	0.979	0.997	3.46521e-91
Cxcl10	1.98888e-95	-0.99268	0.674	0.922	4.78425e-91
Elovl4	9.07831e-95	0.497167	0.259	0.056	2.18379e-90
Pla2g2f	3.03479e-94	0.350033	0.188	0.03	7.30018e-90
H2-Aa	6.75205e-94	-0.638994	0.992	0.999	1.62421e-89
Rpl29	9.30179e-94	-0.393259	0.963	0.992	2.23755e-89
Cd14	1.6907e-93	0.429343	0.263	0.057	4.06699e-89
Tubb5	1.72246e-93	-0.782471	0.668	0.915	4.14339e-89
Cmtm7	2.094e-93	-0.506904	0.272	0.725	5.03711e-89
Arhgdib	6.88884e-93	-0.545401	0.31	0.734	1.65711e-88
Rpl13	7.96693e-93	-0.4144	0.992	0.999	1.91645e-88
Rps8	3.9819e-92	-0.396218	0.997	0.999	9.57846e-88
Rps12	1.47912e-91	-0.392703	0.992	0.998	3.55801e-87
Vim	5.26032e-91	-0.835555	0.235	0.648	1.26537e-86
Rps3	1.61195e-90	-0.419891	0.981	0.995	3.87754e-86
Calr	2.48133e-90	-0.59327	0.859	0.974	5.96883e-86
Eef2	1.63085e-89	-0.405566	0.966	0.99	3.92302e-85
Msn	1.04767e-88	-0.528825	0.235	0.684	2.52017e-84
Actn3	1.59692e-88	-0.577181	0.297	0.701	3.8414e-84
Ccl19	4.25276e-88	-0.736783	0.201	0.642	1.023e-83
Rab11a	5.30161e-87	0.676333	0.831	0.772	1.2753e-82
Pfn1	2.35619e-86	-0.477623	0.789	0.964	5.66782e-82
Sema4g	2.76536e-86	0.261382	0.151	0.021	6.65208e-82
Rpsa	3.23261e-86	-0.413294	0.99	0.996	7.77605e-82
Npm1	3.24037e-86	-0.647227	0.9	0.977	7.7947e-82
Eif3f	4.18715e-86	-0.387397	0.88	0.978	1.00722e-81
Eno1	1.32505e-85	-0.572123	0.6	0.9	3.18741e-81
Tkt	1.33995e-85	-0.768883	0.608	0.895	3.22324e-81
Ivl	3.26584e-85	0.352788	0.112	0.011	7.85598e-81
Hspe1	4.38137e-85	-0.476604	0.9	0.983	1.05394e-80
Metrnl	4.96534e-85	0.758945	0.488	0.212	1.19441e-80
Cnfn	1.3009e-84	1.41698	0.282	0.074	3.1293e-80
Rps18	1.80078e-84	-0.423932	0.992	0.997	4.33178e-80
Mlph	1.95819e-84	0.377735	0.227	0.048	4.71043e-80
Eif3e	2.01459e-84	-0.514784	0.682	0.933	4.84611e-80
Rpl32	6.33359e-84	-0.40408	0.997	0.998	1.52354e-79
Ncl	2.0396e-83	-0.61607	0.83	0.962	4.90625e-79
Ybx1	2.80268e-83	-0.503767	0.878	0.972	6.74184e-79
Itm2b	5.20098e-83	0.571538	0.974	0.984	1.25109e-78
Pof1b	9.47412e-83	0.327272	0.227	0.048	2.279e-78
Eef1g	1.17598e-82	-0.49192	0.917	0.976	2.82883e-78
Rpl5	1.7435e-82	-0.385407	0.935	0.985	4.19399e-78
Rpl18a	2.21936e-82	-0.371546	0.998	0.999	5.33866e-78
Pgk1	2.82757e-82	-0.593968	0.601	0.882	6.80171e-78
Isyna1	5.07608e-82	-0.53496	0.342	0.728	1.22105e-77
Selenom	2.53164e-81	1.04042	0.632	0.384	6.08986e-77
Calm4	9.8389e-81	1.99667	0.288	0.081	2.36675e-76
Rps5	1.52864e-80	-0.371462	0.997	0.998	3.67714e-76
Ftl1	4.73223e-80	-0.461606	0.961	0.997	1.13834e-75
Ogfrl1	9.75162e-80	-0.613656	0.344	0.737	2.34575e-75
Ece1	1.13263e-79	0.366568	0.264	0.067	2.72455e-75
Gsdma	1.55883e-79	0.490818	0.269	0.068	3.74977e-75
Sdc1	1.92554e-79	0.845619	0.53	0.271	4.63189e-75
Rps19	2.28342e-79	-0.329384	0.997	0.999	5.49276e-75
Hcar2	2.35606e-79	0.320805	0.204	0.041	5.6675e-75
Rps23	2.51816e-79	-0.32036	0.992	0.998	6.05743e-75
Prps1	3.39347e-79	-0.495706	0.224	0.646	8.16298e-75
Hspb11	1.02526e-78	-0.64973	0.559	0.866	2.46627e-74
Paqr5	1.29959e-78	0.250091	0.209	0.042	3.12616e-74
Plet1	7.22591e-78	0.849514	0.357	0.121	1.73819e-73
Srsf3	1.05244e-77	-0.497668	0.648	0.911	2.53164e-73
Rplp2	1.48491e-77	-0.277279	0.997	0.999	3.57194e-73
Serpinb11	3.8956e-77	0.602361	0.204	0.042	9.37087e-73
Anxa5	8.68572e-77	-0.541459	0.729	0.953	2.08935e-72
Eif5a	1.53561e-76	-0.51783	0.888	0.973	3.69391e-72
Rpl14	1.79844e-76	-0.37827	0.977	0.996	4.32614e-72
Med10	1.84618e-76	-0.485885	0.491	0.847	4.44098e-72
Slc34a2	2.79478e-76	0.380837	0.24	0.057	6.72285e-72
Rpl26	3.08628e-76	-0.309975	0.989	0.998	7.42404e-72
Rps10	3.22145e-76	-0.338562	0.977	0.994	7.7492e-72
Tmem176b	5.30931e-76	-0.540178	0.917	0.99	1.27715e-71
Errfi1	6.27579e-76	0.798634	0.535	0.268	1.50964e-71
Efna3	1.15285e-75	0.278064	0.133	0.018	2.77317e-71
Rnf186	4.99177e-75	0.451125	0.271	0.073	1.20077e-70
Hsp90b1	5.40344e-75	-0.564509	0.809	0.956	1.2998e-70
Gnb4	5.55308e-75	-0.51676	0.271	0.665	1.33579e-70
Rpl28	5.61826e-75	-0.349344	0.99	0.997	1.35147e-70
Acsl1	7.91004e-75	0.564735	0.379	0.141	1.90276e-70
Rpl35	8.95388e-75	-0.319884	0.982	0.994	2.15386e-70
Deptor	1.1293e-74	0.407854	0.3	0.088	2.71653e-70
Tcp1	1.64338e-74	-0.455382	0.609	0.891	3.95315e-70
Aldh3b2	2.1109e-74	0.418624	0.295	0.085	5.07776e-70
Vars	2.93502e-74	-0.483987	0.455	0.812	7.06018e-70
Rpl31	8.63498e-74	-0.286917	0.99	0.997	2.07714e-69
Isg20	1.27756e-73	0.751357	0.451	0.2	3.07317e-69
Trp53	2.9562e-73	-0.44122	0.373	0.758	7.11114e-69
Mif	3.12408e-73	-0.495417	0.927	0.985	7.51499e-69
Mras	1.41981e-72	-0.437437	0.177	0.582	3.41536e-68
Mt2	1.44607e-72	-0.840192	0.692	0.91	3.47853e-68
Malat1	3.76945e-72	0.569019	1	1	9.06742e-68
Il11ra1	4.4981e-72	-0.59847	0.596	0.888	1.08202e-67
Hagh	4.80076e-72	-0.593063	0.789	0.942	1.15482e-67
Rbm3	9.44268e-72	-0.455047	0.687	0.917	2.27144e-67
Ankrd33b	3.17323e-71	-0.603687	0.301	0.684	7.63321e-67
Ets2	4.29918e-71	0.695593	0.574	0.328	1.03417e-66
Fosl2	5.46126e-71	0.647144	0.467	0.216	1.31371e-66
Set	7.60676e-71	-0.513104	0.666	0.91	1.82981e-66
Fgf21	8.73382e-71	-0.934964	0.277	0.659	2.10092e-66
Syngr2	1.51089e-70	-0.455355	0.731	0.921	3.63444e-66
Rdh12	1.62891e-70	0.412781	0.258	0.07	3.91833e-66
Utf1	2.20515e-70	-0.634779	0.567	0.839	5.30448e-66
Avpi1	3.03069e-70	0.768901	0.674	0.508	7.29033e-66
Atp10b	3.78045e-70	0.310533	0.194	0.041	9.09388e-66
Wfdc15b	5.58413e-70	0.370035	0.199	0.043	1.34326e-65
Ly6e	8.3949e-70	0.548204	0.961	0.968	2.01939e-65
Fkbp1a	1.31809e-69	-0.383901	0.665	0.921	3.17067e-65
Serpinb7	1.37967e-69	0.427145	0.203	0.045	3.3188e-65
Hist1h2bc	2.8568e-69	0.625113	0.841	0.76	6.87202e-65
Ran	4.16248e-69	-0.566335	0.828	0.954	1.00128e-64
Atp5b	4.26825e-69	-0.379282	0.924	0.988	1.02673e-64
Aspg	4.5157e-69	0.410212	0.224	0.054	1.08625e-64
Tm4sf5	4.94312e-69	-0.505973	0.194	0.579	1.18907e-64
Perp	7.00728e-69	1.19012	0.763	0.733	1.6856e-64
Rpl36	9.16863e-69	-0.319398	0.992	0.998	2.20551e-64
Rhbg	9.50095e-69	0.362567	0.263	0.074	2.28545e-64
Rpl17	1.07963e-68	-0.329368	0.989	0.996	2.59705e-64
Neat1	1.73815e-68	0.670985	0.874	0.855	4.18111e-64
Ffar2	1.98184e-68	0.289408	0.117	0.016	4.76731e-64
Vdac3	2.1761e-68	-0.4321	0.608	0.896	5.2346e-64
Rpl12	2.30483e-68	-0.397317	0.955	0.991	5.54427e-64
Pir	2.95626e-68	0.448069	0.212	0.05	7.11128e-64
Cldn1	3.43453e-68	0.404838	0.229	0.057	8.26176e-64
Ciita	3.75812e-68	-0.348311	0.193	0.59	9.04017e-64
Atp6v1g1	9.08859e-68	0.552001	0.89	0.911	2.18626e-63
Nup85	1.17212e-67	-0.628719	0.365	0.738	2.81954e-63
Ing1	1.43818e-67	-0.538408	0.566	0.849	3.45953e-63
Fscn1	1.62207e-67	-0.584354	0.308	0.676	3.90189e-63
Cct4	1.65068e-67	-0.426684	0.622	0.886	3.9707e-63
Hsp90aa1	1.91607e-67	-0.505962	0.901	0.978	4.6091e-63
Manf	4.5828e-67	-0.484081	0.592	0.883	1.10239e-62
Pdia6	1.11547e-66	-0.416538	0.478	0.819	2.68327e-62
Rhov	1.13951e-66	0.500777	0.441	0.197	2.74108e-62
Spib	1.53503e-66	-0.412326	0.152	0.552	3.69252e-62
Cldn3	1.74926e-66	0.769731	0.713	0.54	4.20784e-62
Nsmce1	1.89035e-66	-0.704279	0.574	0.864	4.54724e-62
Dut	2.54507e-66	-0.511774	0.288	0.658	6.12215e-62
H2-Ab1	3.13542e-66	-0.488876	0.987	0.999	7.54225e-62
Anxa8	5.81928e-66	0.541964	0.295	0.093	1.39983e-61
Rack1	8.31914e-66	-0.344566	0.959	0.99	2.00117e-61
Rpl34	8.79381e-66	-0.265296	0.99	0.996	2.11535e-61
Sat1	1.05322e-65	0.951553	0.754	0.651	2.53352e-61
Selenof	1.37554e-65	-0.382573	0.498	0.853	3.30886e-61
Serpinh1	2.25287e-65	-0.45412	0.079	0.447	5.41927e-61
Rab27b	2.925e-65	0.285487	0.209	0.05	7.03609e-61
Rps25	3.68741e-65	-0.296004	0.979	0.994	8.87006e-61
Cst6	3.76862e-65	1.77004	0.752	0.676	9.0654e-61
Krt1	4.3946e-65	1.04609	0.277	0.085	1.05712e-60
Osr2	6.34795e-65	0.42004	0.16	0.03	1.527e-60
Tsc22d1	7.80472e-65	0.585141	0.911	0.915	1.87743e-60
Ccnd2	7.89929e-65	-0.731318	0.556	0.832	1.90017e-60
Akr1c13	8.55137e-65	0.465728	0.371	0.146	2.05703e-60
Hebp1	1.80365e-64	-0.510609	0.316	0.685	4.33867e-60
H2-DMa	2.71159e-64	-0.396709	0.428	0.812	6.52274e-60
Mocs2	3.87204e-64	0.685357	0.624	0.457	9.31419e-60
Nap1l1	4.69995e-64	-0.461341	0.46	0.794	1.13057e-59
Defb1	4.84301e-64	0.727535	0.323	0.113	1.16499e-59
C1qbp	6.7968e-64	-0.442475	0.404	0.757	1.63497e-59
Cct2	1.88013e-63	-0.399592	0.535	0.864	4.52266e-59
Cd24a	2.20934e-63	0.732921	0.835	0.764	5.31457e-59
Hspd1	2.37804e-63	-0.535649	0.605	0.869	5.72038e-59
H2-M2	4.47985e-63	-0.678746	0.366	0.721	1.07763e-58
Stoml1	4.51286e-63	-0.396651	0.214	0.594	1.08557e-58
Mdk	5.48586e-63	-0.707738	0.295	0.657	1.31962e-58
Myh14	6.23447e-63	0.304851	0.229	0.061	1.4997e-58
Gem	6.67903e-63	-0.456591	0.204	0.593	1.60664e-58
Asprv1	2.22767e-62	1.45004	0.579	0.379	5.35865e-58
Rpl24	2.25719e-62	-0.274237	0.981	0.996	5.42967e-58
2200002D01Rik	2.26469e-62	0.70296	0.446	0.204	5.44771e-58
Rps11	3.66622e-62	-0.281219	0.989	0.999	8.81908e-58
Hnf1a	4.70509e-62	-0.462163	0.182	0.55	1.13181e-57
Rpl37	4.81391e-62	-0.263698	0.989	0.998	1.15799e-57
Cd40	1.04137e-61	-0.4429	0.203	0.571	2.50502e-57
Ptprf	1.14061e-61	0.500461	0.549	0.313	2.74374e-57
Rpl9	1.14782e-61	-0.301723	0.972	0.993	2.76108e-57
Krt10	1.53297e-61	2.2115	0.459	0.251	3.68755e-57
Cct5	2.41738e-61	-0.40362	0.728	0.928	5.81501e-57
Plekhb2	5.9151e-61	0.502975	0.464	0.232	1.42288e-56
Tshz2	6.93264e-61	0.396846	0.201	0.05	1.66765e-56
Acpp	7.10634e-61	0.486787	0.256	0.077	1.70943e-56
Ctsd	8.0539e-61	0.670288	0.554	0.343	1.93737e-56
Hsp90ab1	1.12137e-60	-0.328577	0.99	0.997	2.69746e-56
Prmt1	3.07424e-60	-0.435553	0.449	0.771	7.39508e-56
Ywhae	4.44297e-60	-0.332637	0.789	0.953	1.06876e-55
Cdkn2a	7.64244e-60	0.722047	0.538	0.314	1.83839e-55
Nectin4	1.48009e-59	0.410349	0.324	0.121	3.56036e-55
Rpl10a	1.51077e-59	-0.31364	0.994	0.997	3.63415e-55
Srsf2	3.21862e-59	-0.406394	0.603	0.867	7.7424e-55
Cfl1	5.99674e-59	-0.346389	0.786	0.963	1.44252e-54
Lgals4	6.3678e-59	1.16465	0.387	0.171	1.53177e-54
Ranbp1	8.22032e-59	-0.492554	0.609	0.868	1.9774e-54
Cnp	9.26047e-59	-0.459628	0.327	0.683	2.22761e-54
Slc1a3	1.02435e-58	-0.405224	0.258	0.633	2.46407e-54
Gsn	1.41583e-58	0.762696	0.622	0.402	3.40578e-54
Clca1	1.42037e-58	0.836978	0.159	0.033	3.41669e-54
Rps15	2.80471e-58	-0.250992	0.995	0.999	6.74672e-54
Pebp1	2.90763e-58	-0.399527	0.648	0.893	6.9943e-54
1810037I17Rik	3.04536e-58	0.60523	0.878	0.904	7.32561e-54
Rpl23a	1.51534e-57	-0.27862	0.995	0.999	3.64515e-53
Cdk4	1.61251e-57	-0.468512	0.52	0.813	3.8789e-53
Cttnbp2	1.62618e-57	0.319032	0.201	0.051	3.91177e-53
Rpl21	2.16501e-57	-0.255339	0.99	0.997	5.20794e-53
Serpina3g	3.7276e-57	-0.502592	0.269	0.633	8.96675e-53
Zfp750	6.44633e-57	0.45173	0.389	0.17	1.55066e-52
Fbl	6.5513e-57	-0.359481	0.41	0.76	1.57592e-52
Gja4	1.1972e-56	-0.443193	0.146	0.495	2.87986e-52
Akr1c19	1.50656e-56	0.441747	0.303	0.108	3.62404e-52
Rpl27	3.22719e-56	-0.263984	0.925	0.985	7.763e-52
Npm3	3.509e-56	-0.373417	0.391	0.746	8.44091e-52
Sqor	4.21534e-56	0.283913	0.198	0.051	1.014e-51
Il4i1	4.44445e-56	-0.588345	0.507	0.797	1.06911e-51
Tubb6	4.85061e-56	-0.492705	0.243	0.589	1.16681e-51
Sfrp1	5.61117e-56	-0.385208	0.196	0.556	1.34977e-51
Dleu7	8.77511e-56	-0.383488	0.233	0.599	2.11085e-51
Smim22	1.53352e-55	0.653154	0.689	0.518	3.68889e-51
Hdc	1.78959e-55	-0.670393	0.361	0.676	4.30486e-51
H2-K1	3.34184e-55	0.37523	0.995	0.997	8.03879e-51
Pold1	3.81654e-55	-0.366775	0.167	0.532	9.18069e-51
Klf5	3.98441e-55	0.603826	0.582	0.369	9.58449e-51
Csn2	4.72533e-55	-0.979474	0.577	0.838	1.13668e-50
H2-Oa	5.17847e-55	-0.489797	0.528	0.837	1.24568e-50
Rnaseh2b	6.17358e-55	-0.366564	0.335	0.672	1.48506e-50
mt-Atp6	8.3117e-55	-0.265031	0.99	0.998	1.99938e-50
Jag1	1.05615e-54	0.285399	0.22	0.062	2.54056e-50
Jund	1.61655e-54	0.469074	0.956	0.974	3.88861e-50
Mpc1	1.62765e-54	-0.357408	0.562	0.869	3.91532e-50
Krt77	2.24998e-54	1.09509	0.274	0.094	5.41234e-50
Cdkn2b	2.61883e-54	0.633378	0.554	0.352	6.2996e-50
Wfdc2	3.63582e-54	1.9062	0.674	0.593	8.74596e-50
Selenoh	4.36301e-54	-0.461351	0.472	0.77	1.04952e-49
Lrrk1	7.47621e-54	-0.415294	0.224	0.575	1.7984e-49
Snrnp25	9.32312e-54	-0.478197	0.509	0.8	2.24268e-49
Impdh2	1.03509e-53	-0.39974	0.436	0.752	2.4899e-49
Prdx4	1.21776e-53	-0.323086	0.201	0.551	2.92933e-49
Rab3d	1.36345e-53	0.431536	0.376	0.17	3.27978e-49
Lpo	2.76466e-53	-0.391886	0.379	0.71	6.65039e-49
Fmo3	2.88805e-53	0.425457	0.123	0.022	6.94721e-49
Ywhah	3.53437e-53	-0.37801	0.433	0.779	8.50192e-49
Vamp8	9.76926e-53	0.422279	0.919	0.939	2.34999e-48
Tubb2b	1.08123e-52	-0.463601	0.397	0.731	2.6009e-48
Relb	1.08291e-52	-0.378901	0.454	0.772	2.60495e-48
Tfdp1	1.55641e-52	-0.30657	0.185	0.534	3.74395e-48
Cd164	1.99836e-52	0.623966	0.694	0.591	4.80707e-48
Gm29461	2.39076e-52	-0.523483	0.105	0.424	5.75098e-48
4930523C07Rik	3.92399e-52	-0.316451	0.28	0.645	9.43916e-48
Cdh1	6.77497e-52	0.605992	0.624	0.458	1.62972e-47
Msc	7.55841e-52	-0.35085	0.112	0.437	1.81818e-47
Ilk	7.6569e-52	-0.252075	0.162	0.52	1.84187e-47
Sumo2	1.66879e-51	-0.287741	0.887	0.976	4.01428e-47
Hmgn1	1.69049e-51	-0.434286	0.726	0.915	4.06647e-47
Sms	2.82113e-51	-0.289054	0.169	0.513	6.78623e-47
Acat1	2.92997e-51	-0.322404	0.203	0.548	7.04804e-47
Stxbp5l	8.20759e-51	0.454132	0.117	0.021	1.97434e-46
Acox1	9.61158e-51	0.520822	0.455	0.247	2.31207e-46
H2-Eb2	1.23614e-50	-0.391512	0.193	0.522	2.97355e-46
Ube2e3	1.72304e-50	-0.356659	0.413	0.756	4.14477e-46
Nfkbie	2.27313e-50	-0.280575	0.173	0.522	5.468e-46
Rps9	2.34512e-50	-0.265198	0.989	0.996	5.64119e-46
Rnase1	3.45661e-50	0.676864	0.348	0.149	8.31488e-46
Cct7	5.27783e-50	-0.33376	0.707	0.906	1.26958e-45
Ccser2	5.88704e-50	-0.356882	0.365	0.707	1.41613e-45
Rap1gap2	6.32769e-50	0.260748	0.172	0.043	1.52213e-45
Chmp4b	6.9694e-50	0.469818	0.802	0.827	1.67649e-45
Stmn1	7.23337e-50	-0.631604	0.627	0.865	1.73999e-45
Plb1	1.09396e-49	-0.458868	0.498	0.793	2.63151e-45
Cks1b	1.39058e-49	-0.435888	0.253	0.567	3.34505e-45
Gm13391	3.7421e-49	-0.358049	0.135	0.459	9.00162e-45
Hes6	6.2293e-49	-0.618648	0.546	0.813	1.49846e-44
Rrad	9.89876e-49	-0.577345	0.335	0.684	2.38115e-44
Mpzl3	1.40407e-48	0.330079	0.259	0.091	3.37749e-44
Pacsin2	1.43455e-48	-0.259058	0.165	0.512	3.4508e-44
Serpina3j	2.49092e-48	0.572319	0.254	0.09	5.9919e-44
Il1f5	3.01877e-48	0.289824	0.102	0.017	7.26165e-44
Pdcd4	3.54059e-48	0.763573	0.684	0.61	8.51689e-44
Mrpl38	3.67872e-48	-0.385217	0.757	0.927	8.84915e-44
Ndufa4	3.95717e-48	0.65538	0.961	0.979	9.51898e-44
Klk13	4.94875e-48	0.499412	0.18	0.048	1.19042e-43
Egr1	5.6999e-48	0.600278	0.903	0.915	1.37111e-43
Fkbp3	7.36328e-48	-0.303867	0.348	0.693	1.77124e-43
Flg	1.03412e-47	0.683321	0.113	0.021	2.48757e-43
Pdia3	1.29589e-47	-0.349102	0.618	0.883	3.11727e-43
Psip1	1.65379e-47	-0.318686	0.258	0.585	3.9782e-43
Irf2bp2	1.70261e-47	0.462503	0.355	0.162	4.09563e-43
Pcbp4	2.86126e-47	-0.290311	0.276	0.625	6.88275e-43
Egr3	4.67918e-47	0.673398	0.319	0.136	1.12558e-42
Ubc	9.04397e-47	0.391751	0.969	0.985	2.17553e-42
Actb	9.51785e-47	-0.367253	0.99	0.999	2.28952e-42
Dtymk	9.93613e-47	-0.288229	0.374	0.706	2.39014e-42
Ralbp1	1.06815e-46	0.628448	0.773	0.778	2.56943e-42
Banf1	1.30633e-46	-0.326905	0.525	0.819	3.14237e-42
Gadd45b	1.57413e-46	-0.37388	0.562	0.838	3.78657e-42
Hspa1b	1.59666e-46	0.555427	0.331	0.144	3.84076e-42
Fam89a	1.68448e-46	-0.410876	0.29	0.61	4.05202e-42
Sftpd	1.9347e-46	0.582474	0.203	0.061	4.65392e-42
Mal2	2.25922e-46	0.30743	0.276	0.104	5.43455e-42
Bin1	2.95034e-46	-0.255707	0.115	0.432	7.09704e-42
Cuedc2	3.06538e-46	-0.261351	0.274	0.63	7.37378e-42
Glrx	3.29162e-46	0.420048	0.263	0.096	7.91798e-42
Cebpa	3.72676e-46	0.502218	0.449	0.258	8.96471e-42
Eif4e2	4.38892e-46	-0.308914	0.566	0.84	1.05575e-41
Chchd6	4.54783e-46	-0.27016	0.313	0.669	1.09398e-41
Cdx1	4.5519e-46	-0.521904	0.421	0.685	1.09496e-41
Ndufa6	4.81082e-46	0.425607	0.891	0.934	1.15724e-41
Degs2	4.95619e-46	0.340621	0.175	0.047	1.19221e-41
Bex3	7.97076e-46	-0.273862	0.387	0.735	1.91737e-41
Psme2	1.14168e-45	-0.368027	0.823	0.953	2.74632e-41
Rpl13a	1.28748e-45	-0.306683	0.9	0.976	3.09704e-41
Srsf7	1.88343e-45	-0.329161	0.389	0.716	4.5306e-41
Cnbp	1.96456e-45	-0.333748	0.694	0.912	4.72575e-41
C1galt1	2.00184e-45	0.296893	0.232	0.079	4.81543e-41
Sdf2l1	2.64343e-45	-0.360987	0.298	0.636	6.35877e-41
Gpx4	3.64053e-45	-0.295187	0.942	0.986	8.7573e-41
Fosb	4.35233e-45	0.807736	0.613	0.465	1.04695e-40
Celsr2	4.43634e-45	0.284655	0.214	0.067	1.06716e-40
Vmp1	5.26281e-45	0.542154	0.648	0.549	1.26597e-40
Atp5a1	5.30304e-45	-0.29717	0.857	0.971	1.27565e-40
Rhou	5.64132e-45	0.384955	0.306	0.127	1.35702e-40
Cetn3	1.69587e-44	-0.284497	0.417	0.749	4.07942e-40
Adm	2.22277e-44	-0.375596	0.188	0.5	5.34688e-40
Slc7a7	2.50843e-44	-0.256887	0.079	0.366	6.03404e-40
Il1r2	2.53181e-44	-0.25682	0.092	0.39	6.09027e-40
Adh5	2.98123e-44	-0.271211	0.308	0.644	7.17135e-40
Runx3	4.21026e-44	-0.28106	0.18	0.501	1.01278e-39
Plk3	4.66311e-44	0.35138	0.207	0.066	1.12171e-39
Vwf	5.1292e-44	0.437328	0.165	0.045	1.23383e-39
Vcam1	5.44246e-44	-0.311068	0.365	0.704	1.30918e-39
C1qtnf6	5.99967e-44	-0.26558	0.258	0.595	1.44322e-39
Arhgdia	6.44647e-44	-0.292764	0.551	0.842	1.5507e-39
Dgat2	6.89078e-44	0.492935	0.478	0.28	1.65758e-39
Muc13	7.03758e-44	0.318984	0.169	0.045	1.69289e-39
Gm9493	7.81415e-44	-0.267313	0.428	0.764	1.87969e-39
Xbp1	1.20268e-43	0.711963	0.545	0.389	2.89305e-39
Gm36899	1.48607e-43	-0.58928	0.212	0.507	3.57473e-39
Uqcr10	1.84068e-43	0.313546	0.951	0.981	4.42775e-39
Aif1l	2.19131e-43	-0.275807	0.19	0.504	5.27118e-39
Lmo7	2.83522e-43	0.410803	0.353	0.166	6.82012e-39
Eif3h	3.59194e-43	-0.270557	0.749	0.942	8.6404e-39
Cd177	4.25016e-43	0.698239	0.112	0.022	1.02238e-38
Nfkbiz	6.09768e-43	0.627609	0.571	0.395	1.4668e-38
Hspa5	1.30323e-42	-0.435377	0.848	0.96	3.13493e-38
Gm43569	1.44181e-42	-0.381599	0.104	0.383	3.46828e-38
Uap1	1.55979e-42	-0.339711	0.306	0.635	3.75207e-38
Scgb1a1	1.65379e-42	1.96052	0.438	0.264	3.97819e-38
Krt14	1.75176e-42	-0.542679	0.64	0.901	4.21386e-38
Rab5c	2.11122e-42	-0.368181	0.522	0.822	5.07854e-38
Gnas	2.58874e-42	-0.299424	0.585	0.866	6.22722e-38
Cd63	3.4626e-42	-0.378809	0.768	0.94	8.32928e-38
Snrpb	4.13777e-42	-0.316432	0.699	0.908	9.9534e-38
Arf4	4.53618e-42	-0.326982	0.575	0.849	1.09118e-37
Mrps7	5.68792e-42	-0.310308	0.519	0.821	1.36823e-37
Srgn	7.79365e-42	-0.587887	0.929	0.978	1.87476e-37
Ucma	8.08917e-42	-0.466255	0.073	0.341	1.94585e-37
Hbegf	8.91282e-42	0.846452	0.368	0.186	2.14398e-37
Gm14275	1.06116e-41	-0.447911	0.251	0.56	2.55262e-37
Ube2s	1.45634e-41	-0.445937	0.723	0.909	3.50323e-37
Tpm2	1.48162e-41	-0.590193	0.595	0.848	3.56404e-37
Usp18	2.33767e-41	-0.403396	0.431	0.737	5.62327e-37
Erh	2.45354e-41	-0.28193	0.353	0.674	5.90199e-37
Eif2s1	2.4645e-41	-0.27047	0.373	0.704	5.92835e-37
Qsox1	3.49438e-41	0.405823	0.272	0.111	8.40572e-37
Atp5g2	4.27777e-41	-0.263363	0.875	0.968	1.02902e-36
Pa2g4	5.59923e-41	-0.320445	0.467	0.766	1.34689e-36
Snrpf	6.17019e-41	-0.298489	0.483	0.772	1.48424e-36
2210407C18Rik	7.82592e-41	1.20805	0.415	0.234	1.88252e-36
Tspo	8.07534e-41	-0.389106	0.721	0.934	1.94252e-36
Snx8	1.11426e-40	-0.274305	0.183	0.491	2.68036e-36
Eif3m	1.28404e-40	-0.274977	0.642	0.882	3.08876e-36
Gnai2	1.32489e-40	-0.314828	0.734	0.93	3.18701e-36
Selenow	1.52266e-40	-0.303819	0.681	0.931	3.66275e-36
Hist1h1c	1.72819e-40	0.651219	0.549	0.368	4.15715e-36
Ehd1	2.54902e-40	-0.365269	0.332	0.63	6.13166e-36
Sh3bp5	2.83108e-40	-0.278622	0.17	0.475	6.81017e-36
Ddx39b	2.97373e-40	-0.290882	0.444	0.753	7.1533e-36
Urah	3.29e-40	0.835344	0.605	0.451	7.91409e-36
Atf3	4.26525e-40	0.592546	0.804	0.757	1.02601e-35
Lyar	4.76018e-40	-0.276321	0.253	0.56	1.14506e-35
Gm10851	5.434e-40	-0.279779	0.092	0.367	1.30715e-35
Cltb	5.60673e-40	0.593437	0.637	0.571	1.3487e-35
Scp2	6.28944e-40	0.542383	0.752	0.769	1.51292e-35
Tmpo	1.09515e-39	-0.318427	0.319	0.626	2.63439e-35
Smc4	1.52123e-39	-0.293007	0.172	0.456	3.65932e-35
Srm	1.69762e-39	-0.321576	0.271	0.563	4.08362e-35
Ier5	2.50678e-39	0.556413	0.807	0.762	6.03007e-35
Gpi1	2.79418e-39	-0.267694	0.491	0.8	6.7214e-35
Kctd12	2.97945e-39	0.722041	0.6	0.465	7.16707e-35
Il17re	3.25333e-39	0.288057	0.238	0.088	7.82589e-35
Gm16685	3.65742e-39	-0.265409	0.185	0.48	8.79791e-35
Hmgb1	3.75783e-39	-0.477734	0.757	0.921	9.03946e-35
Sgk1	3.95334e-39	0.57715	0.363	0.182	9.50975e-35
Snrpd1	5.3879e-39	-0.304983	0.575	0.83	1.29606e-34
Gltp	8.3652e-39	0.92641	0.558	0.447	2.01225e-34
Pla2g4a	1.11305e-38	-0.37494	0.233	0.524	2.67745e-34
Sh3bgrl3	1.22262e-38	0.418419	0.912	0.957	2.94102e-34
Cxcl9	1.22742e-38	-0.477812	0.261	0.563	2.95255e-34
Fas	1.26429e-38	-0.288987	0.253	0.558	3.04125e-34
Il13	1.39202e-38	-0.47916	0.131	0.398	3.34852e-34
Krt79	1.43076e-38	1.20662	0.361	0.196	3.44169e-34
Idh3g	1.59488e-38	-0.257745	0.361	0.687	3.83648e-34
Cdk2ap1	2.28872e-38	-0.265561	0.36	0.671	5.50552e-34
Mxd1	2.59545e-38	0.627322	0.579	0.442	6.24336e-34
H2afy	2.81888e-38	-0.280326	0.572	0.838	6.78082e-34
Me1	5.56763e-38	0.573806	0.571	0.414	1.33929e-33
N4bp2l1	6.10804e-38	-0.41105	0.347	0.638	1.46929e-33
Bnip3l	6.41191e-38	-0.36116	0.739	0.908	1.54239e-33
Il15	7.25243e-38	-0.256236	0.104	0.374	1.74457e-33
Fut2	7.60899e-38	0.252863	0.188	0.06	1.83034e-33
Rad51b	8.15015e-38	0.437593	0.183	0.06	1.96052e-33
Smarca2	8.72337e-38	-0.317545	0.311	0.631	2.09841e-33
Gcat	1.05263e-37	-0.26883	0.298	0.602	2.5321e-33
Sult2b1	1.32201e-37	0.439797	0.4	0.231	3.18011e-33
Tob1	1.62621e-37	0.534639	0.621	0.507	3.91185e-33
Cct8	1.8679e-37	-0.272695	0.58	0.843	4.49324e-33
Fhl2	3.77129e-37	0.333406	0.167	0.051	9.07183e-33
Tmem158	4.37802e-37	-0.446774	0.397	0.677	1.05313e-32
Sgpl1	4.47891e-37	0.665351	0.724	0.7	1.0774e-32
Mrpl13	6.42183e-37	-0.341997	0.468	0.759	1.54477e-32
Cct3	1.02528e-36	-0.293652	0.595	0.851	2.46631e-32
AA467197	1.09393e-36	0.966569	0.593	0.446	2.63144e-32
Nop56	1.19348e-36	-0.283605	0.335	0.64	2.87093e-32
Calcb	1.24527e-36	-0.526645	0.538	0.779	2.9955e-32
CR974586.5	2.27316e-36	-0.285082	0.076	0.324	5.46807e-32
Gm48239	3.27908e-36	-0.480336	0.386	0.661	7.88782e-32
Erbb3	4.11084e-36	0.250385	0.22	0.083	9.88862e-32
Ptpn1	4.32155e-36	-0.318842	0.564	0.823	1.03955e-31
Spink1	4.59203e-36	2.78076	0.491	0.363	1.10461e-31
Bspry	5.71234e-36	-0.322067	0.571	0.822	1.3741e-31
Socs1	6.58312e-36	-0.279789	0.323	0.643	1.58357e-31
mt-Co1	6.74862e-36	-0.251908	0.99	0.997	1.62338e-31
Krtdap	6.75795e-36	2.61813	0.556	0.449	1.62563e-31
Morf4l2	7.08212e-36	-0.270417	0.525	0.811	1.7036e-31
Tstd1	1.01823e-35	0.347712	0.25	0.098	2.44934e-31
Klf3	1.23526e-35	0.366051	0.374	0.198	2.97141e-31
Plxnb2	1.28182e-35	0.410877	0.439	0.274	3.08342e-31
Atp5f1	1.30543e-35	-0.257827	0.848	0.965	3.14022e-31
Cdc42ep3	1.55768e-35	-0.279547	0.259	0.572	3.747e-31
Sdc4	2.46052e-35	0.537818	0.598	0.483	5.91878e-31
Mgst3	2.67012e-35	-0.273165	0.319	0.635	6.42297e-31
Cavin3	3.39026e-35	-0.341521	0.091	0.337	8.15527e-31
Pax1	6.81225e-35	-0.275877	0.123	0.383	1.63869e-30
Ppl	7.08598e-35	0.334668	0.235	0.095	1.70453e-30
Slc6a8	8.33787e-35	0.517029	0.438	0.278	2.00567e-30
Gng5	8.69005e-35	0.324901	0.927	0.957	2.09039e-30
Pclaf	9.13648e-35	-0.489108	0.143	0.393	2.19778e-30
Stard10	9.56604e-35	0.589856	0.567	0.464	2.30111e-30
Akr1c12	1.13295e-34	0.280616	0.233	0.092	2.72532e-30
Krtcap2	1.46374e-34	-0.252484	0.702	0.907	3.52102e-30
Ctsl	1.69175e-34	-0.566607	0.46	0.739	4.06951e-30
Ahnak	2.3603e-34	0.643486	0.53	0.411	5.67771e-30
Ifi27l2a	2.89951e-34	-0.345684	0.83	0.961	6.97478e-30
Pkm	2.99552e-34	-0.342658	0.773	0.932	7.20572e-30
Gnl3	3.06805e-34	-0.25401	0.3	0.607	7.3802e-30
Smim24	4.55623e-34	0.545671	0.371	0.209	1.096e-29
Slc38a2	6.67192e-34	-0.270895	0.488	0.79	1.60493e-29
Edn1	8.85903e-34	0.463071	0.154	0.047	2.13104e-29
Lsp1	9.72919e-34	-0.417233	0.196	0.455	2.34036e-29
Tuft1	1.16224e-33	0.280809	0.211	0.08	2.79576e-29
Mapk3	1.367e-33	0.455674	0.496	0.352	3.28832e-29
Gcnt2	1.52568e-33	0.265277	0.151	0.045	3.67002e-29
Adrb2	1.83982e-33	0.490452	0.335	0.177	4.42568e-29
Raly	2.44793e-33	-0.258831	0.554	0.833	5.88849e-29
Ckap4	3.06671e-33	0.470622	0.491	0.338	7.37697e-29
Rprm	3.23205e-33	-0.292586	0.102	0.343	7.77469e-29
Wfdc21	3.24822e-33	1.54964	0.428	0.28	7.81359e-29
Homer2	3.7211e-33	0.436448	0.344	0.186	8.95111e-29
Gm47283	3.77126e-33	-0.255806	0.271	0.555	9.07177e-29
Hp	4.68857e-33	0.628766	0.151	0.046	1.12784e-28
Ablim1	6.05166e-33	0.49028	0.498	0.359	1.45573e-28
Nrep	9.87782e-33	-0.345535	0.194	0.472	2.37611e-28
Mall	1.00547e-32	0.28237	0.173	0.059	2.41865e-28
Pycard	1.28818e-32	0.557913	0.708	0.724	3.09872e-28
Psma4	1.78606e-32	-0.258801	0.741	0.922	4.29636e-28
Retreg1	2.00088e-32	-0.33591	0.345	0.642	4.81312e-28
Lgals1	2.24804e-32	-0.546302	0.28	0.548	5.40767e-28
Cd70	2.39369e-32	-0.254934	0.164	0.436	5.75802e-28
Fam25c	2.55358e-32	1.17263	0.441	0.295	6.14263e-28
Ovol1	2.83546e-32	0.395159	0.276	0.129	6.82069e-28
Fermt1	4.08141e-32	-0.282944	0.457	0.758	9.81783e-28
Hmgn2	4.11226e-32	-0.303504	0.464	0.722	9.89204e-28
Pla1a	4.43716e-32	-0.280107	0.172	0.434	1.06736e-27
Eif4a1	5.08555e-32	-0.294573	0.88	0.967	1.22333e-27
Oas1f	5.16869e-32	0.272696	0.194	0.07	1.24333e-27
Plxdc2	5.33622e-32	0.250294	0.144	0.043	1.28363e-27
Iigp1	5.65375e-32	-0.473336	0.188	0.443	1.36001e-27
Atp6v0e	7.041e-32	0.290343	0.903	0.949	1.69371e-27
Fos	7.97576e-32	0.430332	0.908	0.923	1.91857e-27
Prr15l	8.15359e-32	0.31389	0.196	0.073	1.96135e-27
Clca3b	8.86951e-32	0.878977	0.159	0.053	2.13356e-27
Ly6h	1.33239e-31	-0.40985	0.165	0.417	3.20507e-27
Riiad1	2.33647e-31	0.267403	0.196	0.073	5.62038e-27
Cdk1	3.68698e-31	-0.290157	0.1	0.331	8.86904e-27
Dpysl3	3.77303e-31	-0.259872	0.096	0.329	9.07602e-27
Apobec3	4.38742e-31	-0.403468	0.686	0.88	1.05539e-26
Camk2n1	5.09711e-31	0.382024	0.198	0.075	1.22611e-26
AW112010	5.46948e-31	1.22081	0.762	0.766	1.31568e-26
Cd55	5.63853e-31	0.319592	0.154	0.05	1.35635e-26
Eno3	8.6628e-31	-0.3051	0.143	0.387	2.08384e-26
Bpifc	8.72399e-31	0.298709	0.24	0.103	2.09856e-26
Cyba	1.46987e-30	-0.393687	0.909	0.972	3.53577e-26
Dbi	1.62628e-30	0.822173	0.87	0.935	3.91202e-26
Cast	1.64397e-30	0.404751	0.387	0.234	3.95457e-26
Atf5	2.26733e-30	-0.255301	0.285	0.57	5.45407e-26
Jun	3.22485e-30	0.33353	0.88	0.875	7.75737e-26
Abhd5	3.28723e-30	0.344198	0.386	0.236	7.90743e-26
Rogdi	6.72072e-30	-0.286981	0.348	0.613	1.61667e-25
Tuba1b	1.05187e-29	-0.421542	0.733	0.903	2.53027e-25
Anxa2	1.08995e-29	-0.427625	0.434	0.714	2.62187e-25
5730559C18Rik	1.26733e-29	0.275568	0.232	0.1	3.04856e-25
Cystm1	1.28548e-29	0.440507	0.7	0.605	3.09223e-25
Gm16136	2.04061e-29	0.264086	0.233	0.102	4.90869e-25
Pim1	2.20793e-29	-0.25906	0.48	0.75	5.31117e-25
Tbata	2.28169e-29	-0.715922	0.627	0.833	5.48859e-25
Rab24	3.42573e-29	0.459769	0.579	0.498	8.2406e-25
Cisd1	3.51638e-29	0.434668	0.721	0.72	8.45866e-25
Spint1	4.1068e-29	0.440768	0.543	0.429	9.87891e-25
Atp6v1e1	4.41387e-29	0.381168	0.797	0.826	1.06176e-24
Crip1	4.9559e-29	-0.422152	0.695	0.918	1.19214e-24
Lxn	6.05072e-29	-0.362453	0.352	0.624	1.4555e-24
Spg21	7.08665e-29	-0.252013	0.464	0.761	1.70469e-24
Elovl7	7.11183e-29	0.370546	0.366	0.219	1.71075e-24
Foxa1	7.70514e-29	0.326979	0.258	0.122	1.85347e-24
1110008P14Rik	1.12432e-28	0.433135	0.606	0.542	2.70454e-24
Crip3	1.28162e-28	-0.573605	0.397	0.651	3.08294e-24
Tgoln1	1.39668e-28	0.527448	0.538	0.441	3.35972e-24
Peli1	1.57173e-28	0.427754	0.572	0.476	3.7808e-24
Atp2a2	2.44108e-28	0.454046	0.498	0.385	5.87201e-24
Mt1	4.68641e-28	-0.408237	0.718	0.915	1.12732e-23
Ptp4a2	5.88309e-28	0.396273	0.831	0.891	1.41518e-23
Csrp2	6.19789e-28	-0.251452	0.154	0.392	1.4909e-23
S100a10	7.05901e-28	-0.274256	0.489	0.767	1.69805e-23
Abhd17c	9.96207e-28	0.437177	0.488	0.357	2.39638e-23
Crhbp	1.05878e-27	-0.353764	0.075	0.276	2.5469e-23
Anxa1	1.1243e-27	0.910698	0.613	0.502	2.70451e-23
Top2a	1.21234e-27	-0.308673	0.13	0.344	2.91629e-23
5330417C22Rik	1.51764e-27	0.470177	0.37	0.234	3.65069e-23
4930539E08Rik	1.54067e-27	0.463734	0.357	0.203	3.70607e-23
Faah	1.60749e-27	0.35301	0.261	0.128	3.86682e-23
Irf6	2.15773e-27	0.400775	0.506	0.377	5.19042e-23
Klk8	2.34754e-27	0.31257	0.186	0.073	5.647e-23
Gabarap	3.15271e-27	0.284727	0.914	0.965	7.58384e-23
Elf3	3.43547e-27	0.550225	0.536	0.428	8.26402e-23
Timp2	3.9808e-27	0.488085	0.389	0.247	9.5758e-23
Tmprss2	4.08633e-27	0.258754	0.162	0.058	9.82968e-23
Psma6	4.60937e-27	-0.250965	0.747	0.921	1.10878e-22
Ctsz	4.84116e-27	-0.323947	0.579	0.827	1.16454e-22
Vmo1	5.77991e-27	-0.307751	0.319	0.584	1.39036e-22
Scnn1a	8.04182e-27	0.262702	0.254	0.12	1.93446e-22
Cpe	1.30732e-26	0.287872	0.118	0.035	3.14476e-22
Rac2	1.36859e-26	-0.292998	0.442	0.687	3.29214e-22
Hist1h2ap	1.40513e-26	-0.701209	0.191	0.42	3.38003e-22
Acly	1.63018e-26	0.345499	0.439	0.303	3.9214e-22
Ifi47	2.51957e-26	-0.259659	0.235	0.48	6.06083e-22
Basp1	2.74817e-26	-0.313526	0.216	0.46	6.61073e-22
Ubd	4.6282e-26	-0.513233	0.947	0.989	1.11331e-21
Cks2	7.06306e-26	-0.250461	0.331	0.589	1.69902e-21
Ctnnb1	7.07384e-26	0.401818	0.669	0.649	1.70161e-21
Grp	7.4434e-26	-0.352613	0.13	0.348	1.79051e-21
2610528A11Rik	7.59502e-26	-0.289795	0.084	0.284	1.82698e-21
Net1	7.63606e-26	0.445239	0.442	0.306	1.83685e-21
Tbc1d4	1.10382e-25	-0.279204	0.146	0.361	2.65523e-21
Zfp36	1.4328e-25	0.580902	0.689	0.7	3.4466e-21
Pdlim4	1.46795e-25	-0.253135	0.699	0.896	3.53115e-21
Capsl	1.82449e-25	0.582308	0.42	0.304	4.38881e-21
Ccl21a	2.46038e-25	-1.27521	0.83	0.954	5.91843e-21
Rgs5	3.46359e-25	-0.279713	0.318	0.568	8.33167e-21
Krt19	4.20207e-25	0.814517	0.464	0.338	1.01081e-20
Gpx1	5.98132e-25	0.520687	0.857	0.943	1.43881e-20
Lypd2	6.34979e-25	0.937802	0.433	0.301	1.52744e-20
Kdm7a	7.91388e-25	0.294881	0.3	0.164	1.90368e-20
Tpi1	8.68164e-25	-0.267229	0.671	0.866	2.08837e-20
Gipc2	9.15011e-25	0.311667	0.28	0.146	2.20106e-20
Atp1a1	1.02733e-24	0.649358	0.59	0.544	2.47124e-20
Chp1	1.13516e-24	0.435778	0.491	0.395	2.73064e-20
Cdc42ep5	1.49606e-24	0.266797	0.232	0.109	3.59877e-20
Ebi3	2.031e-24	0.308066	0.232	0.108	4.88558e-20
Fam43a	3.2174e-24	0.422028	0.241	0.12	7.73945e-20
Liph	3.64061e-24	0.292316	0.311	0.172	8.75748e-20
Nucks1	4.62047e-24	-0.259475	0.493	0.737	1.11145e-19
Mindy1	4.76564e-24	0.251621	0.256	0.13	1.14638e-19
Oplah	4.77956e-24	0.265895	0.185	0.078	1.14972e-19
Snap25	4.89835e-24	0.273792	0.11	0.034	1.1783e-19
Ubald2	5.21363e-24	0.491475	0.627	0.59	1.25414e-19
Dusp5	6.93904e-24	0.422973	0.258	0.133	1.66919e-19
Mkrn2os	8.17788e-24	0.369223	0.412	0.272	1.96719e-19
Ddi2	1.8514e-23	0.354036	0.305	0.175	4.45354e-19
Atp6v1d	2.38547e-23	0.362375	0.702	0.716	5.73825e-19
Scd1	2.63383e-23	0.495712	0.423	0.294	6.33568e-19
Lcn2	4.07142e-23	1.01792	0.292	0.167	9.79379e-19
Nrarp	4.4787e-23	0.311161	0.232	0.115	1.07735e-18
Nkx6-2	6.12195e-23	-0.280349	0.075	0.253	1.47264e-18
Selenok	6.39677e-23	0.346158	0.861	0.911	1.53874e-18
Mgst1	7.85329e-23	0.818873	0.389	0.273	1.88911e-18
Slurp1	8.34536e-23	0.807502	0.169	0.069	2.00748e-18
Arf6	8.89412e-23	0.406427	0.661	0.675	2.13948e-18
Rab11fip1	1.17879e-22	0.460176	0.405	0.291	2.83558e-18
Casz1	1.21397e-22	0.437446	0.478	0.37	2.92021e-18
Gm42418	2.21156e-22	0.293725	0.994	0.996	5.3199e-18
Barx2	2.58878e-22	0.353286	0.297	0.165	6.2273e-18
Pthlh	2.68322e-22	-0.327658	0.041	0.198	6.45448e-18
Slc25a25	4.45427e-22	0.369905	0.321	0.196	1.07147e-17
Gk	4.68443e-22	0.261586	0.175	0.075	1.12684e-17
Prnp	5.62545e-22	-0.278156	0.587	0.8	1.3532e-17
Prom2	6.03906e-22	0.305515	0.276	0.153	1.4527e-17
Slc23a3	7.28893e-22	0.265495	0.207	0.098	1.75335e-17
Creg1	7.34019e-22	0.440066	0.511	0.436	1.76568e-17
Hipk1	7.73275e-22	0.364946	0.342	0.217	1.86011e-17
AC139671.1	8.02903e-22	-0.320673	0.167	0.365	1.93138e-17
Cldn13	8.7707e-22	-0.405575	0.117	0.301	2.10979e-17
Spink12	9.69324e-22	1.01473	0.102	0.031	2.33171e-17
Sprr1b	1.29348e-21	0.382961	0.152	0.059	3.11146e-17
Cd9	1.29991e-21	0.95323	0.752	0.808	3.12693e-17
Cdc20	2.12638e-21	-0.252968	0.086	0.261	5.11501e-17
Ide	2.18684e-21	0.363247	0.332	0.213	5.26044e-17
Romo1	2.65292e-21	0.321514	0.883	0.941	6.38159e-17
Fam183b	3.10621e-21	0.454105	0.135	0.051	7.47198e-17
Madcam1	3.21514e-21	-0.255376	0.041	0.193	7.73403e-17
Sytl1	3.36335e-21	0.317834	0.327	0.203	8.09053e-17
Tmem205	4.14613e-21	0.38077	0.596	0.571	9.97352e-17
Pinlyp	4.20694e-21	0.399874	0.332	0.207	1.01198e-16
Krt6a	5.08881e-21	0.557117	0.113	0.038	1.22411e-16
Bcl2a1b	1.34264e-20	0.348389	0.665	0.601	3.22972e-16
Bag1	1.48516e-20	0.36037	0.778	0.84	3.57255e-16
Smox	1.52368e-20	0.363542	0.337	0.22	3.66521e-16
Anp32b	1.53637e-20	-0.256705	0.78	0.919	3.69574e-16
Cyp2f2	1.71943e-20	0.728581	0.237	0.124	4.13608e-16
Gm13539	1.8907e-20	-0.304151	0.081	0.247	4.54809e-16
Prg2	2.52323e-20	-0.521701	0.13	0.314	6.06963e-16
Ypel3	2.7374e-20	0.362662	0.517	0.419	6.58481e-16
Pet100	7.04128e-20	0.337681	0.695	0.712	1.69378e-15
Txnip	8.43581e-20	0.485536	0.361	0.247	2.02924e-15
Crabp2	1.10285e-19	0.32899	0.177	0.08	2.65291e-15
Cxcl17	1.20339e-19	0.2757	0.107	0.036	2.89475e-15
Hemk1	1.22076e-19	0.341315	0.25	0.139	2.93655e-15
Tchh	1.25309e-19	0.273541	0.199	0.094	3.01431e-15
Trim29	1.35062e-19	0.466138	0.486	0.383	3.24892e-15
AC149090.1	1.57906e-19	0.514524	0.538	0.492	3.79842e-15
Crct1	1.75322e-19	1.18931	0.165	0.073	4.21738e-15
Calml4	1.89099e-19	0.462918	0.545	0.477	4.54877e-15
Bicd2	1.89145e-19	0.270855	0.248	0.138	4.54989e-15
Tnmd	1.91803e-19	-0.282742	0.099	0.263	4.61381e-15
Krt16	1.92467e-19	1.14381	0.318	0.215	4.6298e-15
Prr13	3.21159e-19	0.287475	0.794	0.843	7.72549e-15
Arl4a	3.34822e-19	0.49422	0.522	0.463	8.05415e-15
H2afz	3.83119e-19	-0.397627	0.959	0.985	9.21594e-15
Saa1	3.956e-19	1.49314	0.431	0.334	9.51617e-15
Fezf2	4.2502e-19	-0.26585	0.642	0.826	1.02238e-14
Mien1	5.09378e-19	0.405272	0.789	0.865	1.22531e-14
Pglyrp1	5.69739e-19	1.15952	0.595	0.556	1.37051e-14
Mfsd6	1.15452e-18	0.270301	0.279	0.164	2.77719e-14
Pvalb	1.34351e-18	-0.27681	0.096	0.261	3.23181e-14
Cst3	1.34513e-18	0.443325	0.853	0.92	3.23571e-14
Gjb2	1.98189e-18	0.382351	0.394	0.269	4.76743e-14
Rbbp7	2.09847e-18	0.569237	0.724	0.781	5.04787e-14
Eppk1	2.27528e-18	0.381293	0.31	0.196	5.4732e-14
Npepps	2.38023e-18	0.367138	0.421	0.329	5.72564e-14
Chmp2a	3.96491e-18	0.265724	0.809	0.907	9.53758e-14
Serpinb6a	5.37626e-18	-0.391633	0.486	0.748	1.29326e-13
Klf13	5.65757e-18	0.301647	0.449	0.336	1.36093e-13
Cyp2g1	8.69138e-18	0.451224	0.157	0.071	2.09071e-13
Ldha	1.01884e-17	-0.269779	0.76	0.916	2.45083e-13
Ldhb	1.15606e-17	0.515185	0.734	0.824	2.7809e-13
Vav3	1.17604e-17	0.260812	0.224	0.121	2.82896e-13
Mmp15	1.22934e-17	0.272844	0.216	0.115	2.95719e-13
Ube2c	1.42342e-17	-0.260375	0.154	0.33	3.42405e-13
Tmbim6	1.51698e-17	0.286622	0.836	0.899	3.6491e-13
Calm2	1.60974e-17	0.253283	0.89	0.939	3.87223e-13
Phlda3	1.62022e-17	0.475999	0.554	0.499	3.89744e-13
Zfand5	1.82144e-17	0.444217	0.687	0.73	4.38148e-13
Ndufc2	1.83631e-17	-0.256027	0.874	0.964	4.41724e-13
Zbtb7a	2.14791e-17	0.338869	0.608	0.583	5.1668e-13
Gng13	2.82224e-17	-0.625317	0.229	0.43	6.78889e-13
Fis1	3.43492e-17	0.267299	0.784	0.86	8.26271e-13
Cib3	3.83542e-17	0.495505	0.216	0.117	9.2261e-13
Ptbp3	4.0044e-17	0.350576	0.491	0.418	9.63258e-13
Rnf128	4.16141e-17	0.317198	0.438	0.336	1.00103e-12
Ubxn1	7.23377e-17	0.29227	0.754	0.831	1.74008e-12
S100a16	9.66772e-17	-0.32863	0.891	0.964	2.32557e-12
Ckmt1	1.27176e-16	0.371024	0.614	0.579	3.05923e-12
Socs3	1.71993e-16	-0.355769	0.298	0.492	4.13729e-12
Abhd14b	2.17199e-16	0.347219	0.348	0.254	5.22473e-12
Rora	2.39623e-16	0.262894	0.285	0.176	5.76413e-12
Gm2a	3.68899e-16	0.557831	0.165	0.08	8.87386e-12
Fcer1g	3.78274e-16	-0.356451	0.126	0.277	9.09937e-12
Limk2	5.02847e-16	0.299653	0.326	0.223	1.2096e-11
Trp53inp1	5.47864e-16	0.385618	0.34	0.241	1.31789e-11
Mmp7	5.49597e-16	0.674169	0.151	0.07	1.32206e-11
Krt84	1.17174e-15	0.544514	0.125	0.053	2.81862e-11
Hcfc1r1	1.25693e-15	0.301896	0.713	0.771	3.02355e-11
Saa3	1.88175e-15	1.81067	0.577	0.56	4.52656e-11
Trp53inp2	1.93972e-15	0.281065	0.323	0.22	4.66599e-11
Slc44a1	2.06327e-15	0.343482	0.357	0.262	4.96321e-11
Ppp1r15b	2.46573e-15	0.25979	0.232	0.135	5.9313e-11
S100a14	2.47891e-15	-0.334195	0.82	0.919	5.96302e-11
Sct	3.56025e-15	-0.34991	0.206	0.383	8.56417e-11
Cdhr5	3.66145e-15	0.282717	0.253	0.152	8.80762e-11
Tgfbi	4.05919e-15	-0.250779	0.047	0.166	9.76438e-11
Rgcc	4.23017e-15	0.3261	0.182	0.095	1.01757e-10
Idh1	5.01422e-15	0.422851	0.387	0.309	1.20617e-10
Plekha4	6.65437e-15	-0.341024	0.206	0.373	1.60071e-10
Lgals7	8.29394e-15	1.73475	0.59	0.597	1.99511e-10
Ddx6	8.9285e-15	0.371437	0.457	0.393	2.14775e-10
BC005537	1.00828e-14	0.404338	0.489	0.444	2.42543e-10
Psenen	1.07275e-14	0.277472	0.776	0.864	2.58051e-10
Il20rb	1.54053e-14	0.283269	0.279	0.18	3.70575e-10
Dyrk2	1.93982e-14	0.33456	0.342	0.25	4.66623e-10
Ctsa	1.94825e-14	0.298578	0.344	0.255	4.68652e-10
Tubb4b	2.33868e-14	0.293163	0.82	0.87	5.62569e-10
Hes1	2.36496e-14	0.380643	0.337	0.233	5.6889e-10
Defb6	2.50349e-14	1.5121	0.441	0.379	6.02214e-10
Sh3bgrl2	3.02013e-14	0.268385	0.276	0.183	7.26491e-10
Sprr1a	4.10351e-14	1.31312	0.504	0.467	9.871e-10
Rab25	4.63626e-14	0.258061	0.692	0.736	1.11525e-09
Nectin2	4.86101e-14	0.310309	0.35	0.259	1.16931e-09
Tmem43	6.61947e-14	0.258014	0.23	0.139	1.59231e-09
Acta2	7.70643e-14	-0.477858	0.147	0.294	1.85378e-09
Pkp1	7.9039e-14	0.357877	0.357	0.267	1.90128e-09
Rassf3	9.95186e-14	0.277407	0.305	0.213	2.39392e-09
Crabp1	1.16657e-13	-0.438884	0.138	0.289	2.80618e-09
Lamtor2	1.616e-13	0.251624	0.708	0.758	3.8873e-09
Polb	1.87568e-13	0.31156	0.491	0.466	4.51194e-09
Cald1	2.03649e-13	-0.349525	0.295	0.455	4.89877e-09
Foxq1	2.22495e-13	0.45503	0.323	0.234	5.35211e-09
Mindy2	2.62719e-13	0.286473	0.404	0.321	6.3197e-09
2010109I03Rik	2.67301e-13	0.371065	0.118	0.052	6.42993e-09
Fam46a	2.90292e-13	0.493587	0.297	0.203	6.98298e-09
2019-03-01	3.00509e-13	-0.275877	0.212	0.359	7.22874e-09
Ubl3	3.01577e-13	0.330521	0.464	0.415	7.25444e-09
Pls3	3.0416e-13	0.269814	0.287	0.196	7.31658e-09
Alcam	3.52626e-13	0.39403	0.415	0.347	8.48243e-09
Klk1	3.77939e-13	1.23663	0.194	0.112	9.09133e-09
Atp6v1a	4.29028e-13	0.328831	0.478	0.434	1.03203e-08
Klk1b16	4.34406e-13	1.32515	0.152	0.078	1.04496e-08
Cxadr	4.65572e-13	0.333862	0.298	0.206	1.11993e-08
Sparc	9.5006e-13	-0.312104	0.068	0.18	2.28537e-08
Ccl25	1.02554e-12	-0.675122	0.23	0.389	2.46694e-08
Nabp1	1.05447e-12	0.339237	0.323	0.238	2.53654e-08
Prkar2a	1.15466e-12	0.255682	0.24	0.154	2.77754e-08
Map3k6	1.15656e-12	0.278544	0.199	0.115	2.7821e-08
Cacna2d1	1.26023e-12	0.517935	0.164	0.09	3.03148e-08
Cd2ap	1.3232e-12	0.297565	0.421	0.358	3.18296e-08
Tagln	2.0075e-12	-0.309434	0.055	0.162	4.82904e-08
Hras	2.19434e-12	0.301911	0.749	0.85	5.27849e-08
Ccdc12	2.35075e-12	0.275268	0.731	0.832	5.65473e-08
Scg5	2.62221e-12	0.581881	0.314	0.232	6.30772e-08
Calca	2.62401e-12	-0.417312	0.204	0.362	6.31206e-08
Mid1ip1	2.95672e-12	0.257599	0.248	0.161	7.1124e-08
Adam10	3.29118e-12	0.28084	0.374	0.3	7.91693e-08
Smim14	3.72355e-12	0.327484	0.558	0.572	8.95699e-08
Ovol3	5.02069e-12	-0.448912	0.081	0.194	1.20773e-07
Ly6k	6.40008e-12	0.398989	0.133	0.067	1.53954e-07
Spink4	6.49149e-12	0.931213	0.232	0.146	1.56153e-07
Tmbim4	6.66029e-12	0.280231	0.637	0.675	1.60213e-07
Ift20	7.34409e-12	0.274901	0.684	0.76	1.76662e-07
Ppp2ca	7.42022e-12	0.281226	0.781	0.858	1.78493e-07
Tanc1	8.79918e-12	0.260513	0.241	0.158	2.11664e-07
Ehf	1.05305e-11	0.284741	0.425	0.354	2.53311e-07
Slc9a3r1	1.18948e-11	0.294492	0.635	0.671	2.86131e-07
Fabp4	1.35467e-11	0.725247	0.694	0.745	3.25866e-07
Abcd3	1.41134e-11	0.286464	0.352	0.277	3.39498e-07
Reg3g	1.47571e-11	2.26305	0.741	0.795	3.54983e-07
Arc	1.52259e-11	0.260703	0.159	0.086	3.66259e-07
Prg3	1.70059e-11	-0.284835	0.081	0.192	4.09078e-07
Snrk	1.91228e-11	0.253038	0.251	0.17	4.6e-07
Tmcc3	1.92998e-11	0.401629	0.381	0.309	4.64256e-07
Rtn4	2.38835e-11	0.275188	0.747	0.83	5.74517e-07
Mark2	2.70616e-11	0.303911	0.454	0.419	6.50966e-07
Ifitm2	2.77227e-11	0.344631	0.856	0.92	6.66869e-07
Susd6	4.05559e-11	0.257339	0.232	0.15	9.75572e-07
Gnb3	5.2379e-11	-0.453428	0.11	0.229	1.25998e-06
Zfp703	5.69517e-11	0.316211	0.378	0.306	1.36997e-06
Cstb	5.71686e-11	0.297453	0.935	0.973	1.37519e-06
Cmpk1	6.0857e-11	0.280717	0.527	0.518	1.46391e-06
Hmgb2	6.68796e-11	-0.466105	0.609	0.761	1.60879e-06
Pmaip1	7.74865e-11	0.386485	0.433	0.376	1.86394e-06
S100a1	8.52189e-11	0.375681	0.718	0.811	2.04994e-06
Atp6v1b2	1.1046e-10	0.325748	0.438	0.394	2.65711e-06
Il1rn	1.11722e-10	0.288279	0.452	0.39	2.68748e-06
Ier2	1.17418e-10	0.361432	0.872	0.932	2.8245e-06
Fam32a	1.28013e-10	0.27873	0.663	0.716	3.07935e-06
Cpd	1.59096e-10	0.273287	0.314	0.24	3.82706e-06
Clip1	1.78509e-10	0.26376	0.418	0.367	4.29402e-06
Skint7	1.86234e-10	0.259148	0.277	0.2	4.47986e-06
Esrp1	2.89746e-10	0.289528	0.417	0.373	6.96984e-06
Ahcyl2	3.01497e-10	0.57675	0.46	0.436	7.25252e-06
Dusp1	3.49312e-10	0.500547	0.63	0.67	8.4027e-06
Gan	3.85844e-10	0.340201	0.22	0.149	9.28147e-06
Tmem59	4.02941e-10	0.269352	0.784	0.862	9.69275e-06
Pyy	4.51755e-10	-0.544594	0.212	0.364	1.0867e-05
Thrsp	4.58282e-10	-0.344611	0.334	0.499	1.1024e-05
Resp18	5.48763e-10	0.892212	0.29	0.216	1.32005e-05
Mgp	1.12456e-09	-0.406575	0.084	0.181	2.70512e-05
Gm8113	2.00139e-09	-0.262701	0.133	0.243	4.81434e-05
Pon2	2.2808e-09	0.326327	0.332	0.273	5.48646e-05
Apobec1	2.29256e-09	0.269212	0.321	0.244	5.51475e-05
St3gal6	3.10687e-09	0.304654	0.201	0.132	7.47358e-05
Gm15056	3.64517e-09	-0.285618	0.07	0.161	8.76846e-05
Fxyd6	3.93131e-09	-0.34166	0.143	0.256	9.45677e-05
Cbr1	4.96789e-09	0.292693	0.449	0.425	0.000119503
Cyb5a	7.12812e-09	0.322155	0.689	0.799	0.000171467
Myog	7.98893e-09	-0.321256	0.055	0.138	0.000192174
Tpd52	9.01421e-09	0.275779	0.554	0.571	0.000216837
Golga4	9.54319e-09	0.255741	0.455	0.44	0.000229561
Lrmp	9.57619e-09	-0.539117	0.099	0.194	0.000230355
Id3	9.58641e-09	0.452694	0.535	0.527	0.000230601
Slc12a2	9.67096e-09	0.259745	0.141	0.083	0.000232635
Pim3	1.22535e-08	0.338765	0.48	0.466	0.000294757
Pomc	1.28194e-08	-0.439038	0.133	0.244	0.00030837
1700016L21Rik	1.3869e-08	0.2892	0.139	0.082	0.000333619
Ech1	1.43199e-08	0.26557	0.58	0.628	0.000344464
Mdm2	1.66349e-08	0.388108	0.553	0.586	0.000400151
Clu	1.78455e-08	0.515563	0.771	0.826	0.000429273
Csnk2a2	1.81514e-08	0.394484	0.347	0.306	0.000436632
Cldn7	2.12634e-08	0.337095	0.689	0.741	0.00051149
Mtss1	2.43438e-08	0.281701	0.331	0.276	0.000585589
Fam110a	2.43654e-08	0.304287	0.376	0.339	0.00058611
Phlda1	3.89427e-08	0.339184	0.402	0.35	0.000936766
Pcp4	4.09664e-08	-0.321717	0.214	0.349	0.000985446
Gm20186	4.27716e-08	0.270116	0.267	0.203	0.00102887
Mia3	4.66188e-08	0.290224	0.339	0.285	0.00112142
Ap1b1	4.72615e-08	0.261922	0.254	0.192	0.00113688
Herpud1	4.94983e-08	0.29027	0.639	0.68	0.00119068
Myl7	6.7969e-08	0.44027	0.363	0.303	0.00163499
Kif1b	7.54617e-08	0.284342	0.389	0.352	0.00181523
Sptlc1	9.42561e-08	0.267333	0.279	0.224	0.00226733
Alas1	1.03543e-07	0.269673	0.402	0.361	0.00249073
Igfbp5	1.14558e-07	0.857605	0.266	0.206	0.0027557
Nudt4	1.21665e-07	0.290491	0.436	0.411	0.00292665
H2-T22	1.46619e-07	0.261922	0.561	0.581	0.00352693
Ptp4a1	1.81347e-07	0.334146	0.561	0.6	0.00436231
Sar1b	1.86348e-07	0.2714	0.593	0.659	0.00448259
Tmprss4	1.89464e-07	0.291559	0.493	0.491	0.00455757
Rnd3	1.90371e-07	0.252317	0.274	0.213	0.00457938
Klk7	1.90751e-07	0.451386	0.117	0.066	0.00458852
Baiap2	2.12336e-07	0.291433	0.4	0.366	0.00510774
Mt4	2.13697e-07	-0.446304	0.167	0.278	0.00514048
Ctsc	2.78184e-07	0.344026	0.382	0.347	0.00669172
Ccl11	2.98243e-07	-0.303635	0.044	0.108	0.00717424
Larp4b	3.10188e-07	0.267031	0.431	0.406	0.00746158
Pmm1	3.23118e-07	0.270259	0.404	0.381	0.00777259
Ccl1	3.8541e-07	-0.255257	0.057	0.128	0.00927103
Gpx2	4.39569e-07	0.39441	0.241	0.179	0.0105738
Tnfaip2	5.11504e-07	0.269924	0.285	0.229	0.0123042
Cmtm8	5.50884e-07	0.265739	0.472	0.474	0.0132515
Ccl17	6.95936e-07	-0.32296	0.105	0.19	0.0167407
S100a6	9.42278e-07	0.692552	0.671	0.752	0.0226665
Chil1	9.80833e-07	0.726655	0.324	0.278	0.0235939
Egr2	1.06183e-06	0.351241	0.277	0.224	0.0255424
Gip	1.12946e-06	-0.327935	0.091	0.169	0.0271691
Cdo1	1.35527e-06	0.321329	0.285	0.228	0.0326011
Meg3	1.40433e-06	-0.400745	0.071	0.143	0.0337811
Mcl1	1.46299e-06	0.269321	0.655	0.752	0.0351923
Guk1	1.69732e-06	0.297677	0.733	0.833	0.040829
Prss29	1.81134e-06	-0.304165	0.086	0.163	0.0435717
Krt7	1.83578e-06	0.536303	0.673	0.777	0.0441596
Ly6a	1.87374e-06	0.615244	0.645	0.709	0.0450728
Dnajb1	2.04968e-06	0.42182	0.64	0.719	0.049305

## Sheet: mTEC.IV
	p_val	avg_logFC	pct.1	pct.2	p_val_adj
Plac8	0	2.44031	0.837	0.308	0
Gng13	0	2.38032	0.847	0.386	0
Lrmp	0	2.36606	0.797	0.141	0
Gnb3	0	2.13458	0.78	0.18	0
Ovol3	0	1.95373	0.7	0.148	0
Fxyd6	0	1.88524	0.783	0.209	0
Rgs13	0	1.85322	0.597	0.05	0
Ahnak2	0	1.57679	0.762	0.132	0
Avil	0	1.56858	0.698	0.083	0
Espn	0	1.51034	0.952	0.558	0
Chil1	0	1.47051	0.789	0.24	0
Gnat3	0	1.4154	0.531	0.046	0
Ltc4s	0	1.38432	0.717	0.222	0
Ly6g6f	0	1.33038	0.529	0.055	0
Matk	0	1.18579	0.615	0.069	0
Mctp1	0	1.16388	0.655	0.07	0
1810046K07Rik	0	1.13287	0.686	0.049	0
Calm2	0	1.13089	0.995	0.932	0
Hepacam2	0	1.04021	0.714	0.078	0
Plcb2	0	0.983983	0.613	0.043	0
Trpm5	0	0.975115	0.608	0.051	0
Bpgm	0	0.944544	0.727	0.2	0
Zfp428	0	0.894603	0.806	0.325	0
Card19	0	0.8007	0.667	0.153	0
Bex1	0	0.796251	0.57	0.136	0
Tox3	0	0.782929	0.644	0.082	0
Il25	0	0.772702	0.324	0.02	0
Atp2a3	0	0.769383	0.596	0.108	0
Vav1	0	0.729506	0.461	0.029	0
Bmx	0	0.712378	0.278	0.02	0
Il10	0	0.70203	0.486	0.043	0
Chat	0	0.658438	0.456	0.024	0
Alox5	0	0.655187	0.414	0.045	0
Rgs21	0	0.641188	0.33	0.012	0
Pik3r5	0	0.636991	0.474	0.028	0
Sh2d7	0	0.554985	0.291	0.017	0
Pou2f3	0	0.520379	0.463	0.062	0
Slitrk6	0	0.508465	0.332	0.016	0
Kirrel3	0	0.503024	0.396	0.033	0
Tas2r105	0	0.500807	0.219	0.008	0
Neurl1a	0	0.499775	0.523	0.056	0
Chn2	0	0.493235	0.374	0.024	0
AC191865.2	0	0.48569	0.209	0.009	0
Slit2	0	0.445669	0.304	0.018	0
Pik3cg	0	0.4242	0.198	0.009	0
Foxe1	0	0.419848	0.261	0.014	0
Nrcam	0	0.40358	0.399	0.046	0
Sptbn2	0	0.382493	0.342	0.035	0
Prss53	0	0.37882	0.337	0.018	0
Kcnh7	0	0.365981	0.351	0.021	0
Prox1	0	0.36524	0.389	0.033	0
Syt5	0	0.285057	0.254	0.011	0
Scn2a	0	0.284144	0.233	0.006	0
Nfkbia	0	-1.18204	0.977	0.994	0
Fabp5	0	-1.18721	0.995	0.997	0
Krt17	0	-1.26938	0.991	0.996	0
H2-Ab1	0	-1.46776	0.996	0.999	0
Srgn	0	-1.56563	0.915	0.98	0
H2-Eb1	0	-1.57336	0.976	0.997	0
H2-Aa	0	-1.57925	0.994	0.999	0
Ubd	0	-1.79962	0.961	0.989	0
Cd74	0	-1.85608	0.997	0.999	0
Plk2	1.9089e-305	0.85684	0.545	0.123	4.59186e-301
Zfhx3	3.26253e-302	0.681715	0.718	0.235	7.84802e-298
Rgs2	3.53904e-302	1.65173	0.752	0.305	8.51316e-298
H2-DMb2	1.67837e-301	-1.19384	0.644	0.911	4.03733e-297
Clmn	1.51917e-300	0.621498	0.529	0.114	3.65436e-296
Pgm2l1	1.35269e-298	0.346609	0.304	0.031	3.25389e-294
Cdh2	1.08112e-294	0.458528	0.385	0.057	2.60062e-290
Ppfia4	2.88604e-294	0.416488	0.397	0.059	6.94237e-290
Tspan6	8.77778e-290	0.960744	0.427	0.075	2.11149e-285
Lipc	1.08107e-286	1.00443	0.424	0.075	2.60051e-282
S100a14	5.75624e-285	-1.22927	0.705	0.931	1.38466e-280
Anxa4	3.2948e-284	1.23145	0.94	0.779	7.92563e-280
Svbp	1.07394e-283	1.003	0.765	0.337	2.58337e-279
Ly6g6d	3.03998e-283	0.405269	0.288	0.029	7.31266e-279
Fcgbp	2.09617e-281	-1.22868	0.639	0.942	5.04234e-277
Dbn1	1.84648e-278	0.433439	0.348	0.047	4.44172e-274
Tead2	6.44646e-275	0.448495	0.457	0.087	1.5507e-270
Gm26797	9.38239e-275	0.5255	0.227	0.016	2.25693e-270
Cadps2	5.34947e-268	0.876241	0.554	0.152	1.28682e-263
Ypel2	1.70757e-267	0.496508	0.503	0.113	4.10756e-263
Cxcl10	8.72355e-267	-1.45721	0.712	0.926	2.09845e-262
Gm13305	5.13075e-265	-1.12022	0.873	0.961	1.2342e-260
Fut2	9.02542e-264	0.362041	0.334	0.045	2.17106e-259
Tmem245	3.77216e-263	0.675828	0.556	0.149	9.07394e-259
S100a16	8.83591e-262	-0.986513	0.894	0.966	2.12548e-257
Cstb	7.95595e-260	-0.973235	0.873	0.979	1.9138e-255
Tubg2	1.74171e-259	0.308178	0.258	0.025	4.18969e-255
Ascl2	3.51633e-257	0.300532	0.262	0.026	8.45854e-253
Icam1	8.10181e-257	-0.897872	0.548	0.884	1.94889e-252
Mrpl38	1.11091e-256	-0.901681	0.761	0.932	2.6723e-252
Hacd1	7.27294e-256	0.487371	0.532	0.132	1.74951e-251
Bex4	7.96359e-256	1.14255	0.475	0.109	1.91564e-251
Myog	1.48616e-250	1.63618	0.463	0.107	3.57497e-246
Coprs	2.2935e-247	0.685134	0.563	0.164	5.51701e-243
Myo1b	2.77514e-243	0.62038	0.539	0.14	6.6756e-239
Suox	1.7581e-242	0.331871	0.322	0.046	4.22912e-238
5430431A17Rik	8.52284e-239	0.760031	0.305	0.043	2.05017e-234
Srp14	1.33594e-238	0.671999	0.981	0.896	3.2136e-234
Aldh2	1.45074e-232	1.12204	0.753	0.348	3.48975e-228
Fezf2	3.80621e-232	-1.0576	0.475	0.844	9.15585e-228
Psmb10	5.64529e-231	-0.838347	0.78	0.928	1.35798e-226
Hpgds	1.47269e-230	0.685752	0.572	0.17	3.54254e-226
Alox5ap	1.83669e-230	1.5596	0.335	0.057	4.41815e-226
Art5	1.52745e-229	0.287137	0.296	0.04	3.67428e-225
Eya1	4.07394e-229	0.539453	0.491	0.124	9.79985e-225
Sh2d6	1.40961e-228	1.07023	0.296	0.043	3.39081e-224
Fam171a1	6.39212e-227	0.306996	0.297	0.042	1.53762e-222
Ptgs1	7.6839e-227	0.585335	0.277	0.036	1.84836e-222
Msi2	1.05359e-223	0.634613	0.749	0.344	2.53441e-219
Galnt9	2.09931e-223	0.288186	0.2	0.016	5.0499e-219
Upp1	2.84425e-222	0.63304	0.447	0.104	6.84183e-218
Txn1	2.87367e-219	-0.606807	0.973	0.991	6.91262e-215
Sema5a	6.10772e-219	0.25473	0.195	0.016	1.46921e-214
Sec14l1	8.24361e-216	0.455924	0.544	0.162	1.983e-211
Klhl41	2.24507e-215	0.34089	0.214	0.021	5.40051e-211
Gamt	9.47489e-215	0.266116	0.271	0.036	2.27919e-210
Cdh13	1.72857e-213	0.439796	0.316	0.051	4.15808e-209
Cystm1	3.26729e-212	1.00078	0.905	0.586	7.85946e-208
mt-Co3	4.35086e-212	0.364016	0.999	0.998	1.0466e-207
Psme2	1.21552e-211	-0.725371	0.882	0.952	2.92394e-207
Cyba	1.73781e-211	-1.00504	0.949	0.97	4.18031e-207
H2-Oa	1.57133e-207	-0.893372	0.503	0.847	3.77985e-203
Relb	3.44503e-206	-0.735543	0.353	0.788	8.28701e-202
Ethe1	8.54735e-204	1.03829	0.723	0.362	2.05606e-199
Pcolce2	1.33033e-202	0.524522	0.41	0.096	3.20012e-198
Plb1	2.37827e-202	-0.956369	0.434	0.806	5.72094e-198
Ptpn6	1.00374e-201	1.03345	0.677	0.305	2.41448e-197
Ptpn18	5.73222e-200	1.47169	0.631	0.27	1.37888e-195
mt-Co2	1.19088e-199	0.388935	0.998	0.993	2.86465e-195
Mt2	2.76884e-198	-1.24989	0.744	0.912	6.66044e-194
Ivns1abp	2.17059e-197	0.964664	0.82	0.507	5.22134e-193
B2m	3.82498e-197	-0.624148	0.999	0.999	9.20099e-193
Ccnd2	1.04681e-194	-1.2085	0.543	0.841	2.51809e-190
Sh3bgrl	2.48868e-194	0.822407	0.784	0.468	5.98652e-190
Calr	1.68239e-192	-0.746439	0.934	0.971	4.04698e-188
Il4i1	4.24173e-192	-1.04025	0.468	0.808	1.02035e-187
H2-Q7	1.5125e-190	-0.649042	0.901	0.972	3.63831e-186
Pebp1	5.06433e-190	0.602307	0.951	0.876	1.21822e-185
Atp1a2	7.18049e-189	0.780327	0.438	0.112	1.72727e-184
Ddit4l	1.19469e-187	0.495678	0.327	0.063	2.87382e-183
Ppp1r14b	7.34264e-187	0.794839	0.875	0.667	1.76627e-182
Npc2	2.10761e-186	-0.740811	0.97	0.991	5.06986e-182
Ckap4	7.33434e-186	0.574963	0.697	0.317	1.76428e-181
mt-Co1	1.07164e-185	0.49972	0.998	0.997	2.57783e-181
Irf8	4.488e-185	-0.743779	0.462	0.835	1.07959e-180
Ier5	5.98467e-185	-0.761015	0.344	0.798	1.43961e-180
Camk2d	1.20198e-184	0.593888	0.422	0.109	2.89136e-180
Pdlim4	4.2081e-184	-0.707553	0.643	0.905	1.01226e-179
Bspry	8.2652e-184	-0.746328	0.552	0.831	1.98819e-179
Dab1	1.58252e-183	0.347951	0.302	0.054	3.80675e-179
H2-M2	2.79307e-183	-1.07066	0.294	0.736	6.71872e-179
Il11ra1	3.00027e-182	-0.854587	0.645	0.892	7.21716e-178
Cib1	8.25526e-182	-0.614148	0.865	0.941	1.9858e-177
Phgdh	3.85864e-181	-0.88329	0.771	0.892	9.28196e-177
Klf7	7.77443e-181	0.550662	0.616	0.244	1.87014e-176
Reep5	1.08145e-180	1.00039	0.953	0.831	2.60143e-176
Krt14	7.36153e-180	-1.16517	0.724	0.901	1.77082e-175
Apobec3	4.69755e-179	-0.863132	0.634	0.889	1.13e-174
Ehf	2.38447e-178	0.651402	0.695	0.33	5.73583e-174
Ccdc28b	1.11222e-176	0.700546	0.635	0.286	2.67546e-172
Egr3	3.72765e-175	0.560499	0.442	0.121	8.96687e-171
Srpx2	1.62896e-174	0.27231	0.142	0.01	3.91846e-170
Fyb	1.3523e-173	1.18848	0.482	0.163	3.25295e-169
Skint10	5.82183e-173	-0.774114	0.304	0.732	1.40044e-168
Alox12e	1.24641e-172	-0.92967	0.472	0.815	2.99824e-168
Vcam1	4.15282e-172	-0.800136	0.276	0.72	9.9896e-168
Cited2	2.27882e-171	1.5166	0.751	0.458	5.4817e-167
Car7	7.87023e-171	0.505512	0.263	0.045	1.89318e-166
Calcb	3.14589e-170	-1.15486	0.472	0.791	7.56743e-166
Tkt	4.21521e-169	-0.883627	0.723	0.893	1.01397e-164
Ctss	5.96188e-169	-0.705187	0.252	0.7	1.43413e-164
Stk38	2.34483e-168	0.519239	0.566	0.215	5.64049e-164
Adamtsl1	1.4105e-167	0.26273	0.32	0.066	3.39296e-163
Rbm24	3.68396e-166	0.316071	0.269	0.046	8.86177e-162
Smim10l1	3.79387e-166	1.06481	0.716	0.427	9.12617e-162
Ociad2	3.49219e-165	0.768441	0.709	0.396	8.40047e-161
Lrrc42	1.77512e-164	-0.942248	0.804	0.909	4.27004e-160
Gm4952	4.18039e-164	0.268049	0.124	0.008	1.00559e-159
Aire	9.11921e-164	-0.983441	0.465	0.767	2.19363e-159
Irf2bpl	1.75461e-162	0.404079	0.542	0.183	4.22072e-158
Ctxn1	2.22055e-161	0.330248	0.424	0.12	5.34152e-157
Lmo1	1.59856e-160	0.448899	0.447	0.132	3.84533e-156
Rps27	3.77877e-160	0.313286	0.998	0.999	9.08983e-156
Cd52	9.203e-160	-1.21015	0.68	0.9	2.21378e-155
Ccl19	3.72535e-159	-0.854242	0.203	0.653	8.96133e-155
Ypel3	5.41673e-159	0.524914	0.755	0.398	1.30299e-154
mt-Atp6	2.64043e-158	0.30313	0.999	0.997	6.35155e-154
Tcf4	6.64843e-158	0.465235	0.694	0.33	1.59928e-153
Csn2	7.02319e-156	-1.40653	0.61	0.842	1.68943e-151
Itpr3	7.68168e-156	0.324779	0.404	0.112	1.84783e-151
H2-DMa	2.56123e-155	-0.592025	0.494	0.817	6.16103e-151
E330009J07Rik	2.66929e-155	0.302686	0.363	0.09	6.42097e-151
mt-Cytb	4.20884e-155	0.337106	1	0.993	1.01244e-150
Ucp2	2.04918e-154	0.561932	0.831	0.575	4.92931e-150
Pink1	9.86378e-154	0.463893	0.543	0.211	2.37273e-149
Nup85	5.57985e-153	-0.882008	0.381	0.747	1.34223e-148
Lpo	1.66771e-152	-0.669968	0.338	0.723	4.01168e-148
Aox4	2.27543e-151	0.291606	0.258	0.047	5.47354e-147
Xist	2.53345e-151	0.460114	0.986	0.974	6.09422e-147
Stard5	1.16597e-150	0.419974	0.431	0.132	2.80473e-146
Sort1	3.44517e-150	0.345113	0.381	0.104	8.28736e-146
Hist1h1c	1.75545e-148	0.782314	0.689	0.352	4.22272e-144
Agt	2.11766e-148	0.333454	0.222	0.035	5.09403e-144
Gadd45b	5.80303e-148	-0.714392	0.569	0.845	1.39592e-143
Sfn	1.59753e-147	-0.975242	0.629	0.891	3.84285e-143
2019-03-02	1.85103e-146	-0.754367	0.651	0.869	4.45266e-142
Uqcrh	3.83276e-146	0.332836	0.996	0.99	9.21971e-142
Crym	3.93309e-146	0.97895	0.484	0.181	9.46105e-142
Klf3	4.83627e-145	0.43192	0.514	0.183	1.16336e-140
Casp4	1.59e-144	-0.516691	0.204	0.664	3.82474e-140
Snhg18	2.42525e-142	0.432819	0.273	0.056	5.83394e-138
Mbd2	4.49953e-142	0.410343	0.563	0.229	1.08236e-137
Plcg2	1.87419e-141	0.316605	0.337	0.085	4.50837e-137
Camk2b	3.65594e-141	0.317551	0.373	0.101	8.79436e-137
Oxr1	4.11022e-141	0.395094	0.428	0.138	9.88714e-137
Enc1	1.0276e-140	0.286186	0.272	0.055	2.47189e-136
Phf20l1	1.27485e-139	0.657039	0.678	0.403	3.06665e-135
Hck	6.64223e-139	0.897584	0.257	0.052	1.59779e-134
Mt1	3.18183e-138	-1.06187	0.785	0.915	7.65389e-134
Ogt	5.01171e-138	0.460767	0.772	0.471	1.20557e-133
A630073D07Rik	1.08188e-137	0.318407	0.101	0.006	2.60247e-133
Gnb4	1.34335e-137	-0.61971	0.29	0.674	3.23143e-133
Arhgdib	4.04693e-137	-0.597119	0.39	0.739	9.73489e-133
Tbata	5.18493e-137	-1.23615	0.614	0.839	1.24723e-132
Birc3	1.08752e-136	-0.516746	0.154	0.596	2.61604e-132
Cox8a	1.31091e-136	0.312951	0.999	0.994	3.1534e-132
Cables2	4.60631e-136	0.326776	0.381	0.113	1.10805e-131
Fam213b	1.00381e-135	-0.633543	0.578	0.845	2.41466e-131
H3f3a	6.52408e-135	0.318503	0.989	0.986	1.56937e-130
Cyp2g1	1.2554e-133	0.301459	0.275	0.059	3.01987e-129
Gm48239	1.28742e-133	-0.986965	0.332	0.673	3.09688e-129
Marcksl1	4.43405e-133	-0.538956	0.973	0.985	1.06661e-128
Timp3	5.82042e-133	-0.598757	0.339	0.74	1.4001e-128
Gem	3.65113e-132	-0.629754	0.17	0.606	8.78278e-128
B4galt6	5.35702e-132	0.298003	0.316	0.079	1.28863e-127
Arhgef2	4.04224e-131	0.380994	0.513	0.203	9.72361e-127
Ctsh	2.09563e-130	-0.919277	0.428	0.751	5.04104e-126
Nrep	2.89155e-130	1.21877	0.683	0.441	6.95561e-126
Tiparp	1.09527e-129	0.438538	0.511	0.2	2.63467e-125
Tspan1	2.83936e-129	0.480248	0.397	0.122	6.83007e-125
Camk2n1	3.68199e-129	0.355234	0.284	0.065	8.85704e-125
Bri3	1.63237e-128	0.440494	0.916	0.777	3.92666e-124
Pdlim1	6.62554e-128	-0.605936	0.368	0.728	1.59377e-123
Chd7	1.29346e-127	0.344977	0.481	0.177	3.11142e-123
Ccl21a	1.45329e-127	-1.70278	0.866	0.955	3.49589e-123
Cryba2	1.60392e-127	0.397295	0.314	0.079	3.85823e-123
Hdc	2.83597e-127	-0.912567	0.348	0.685	6.82192e-123
Nfkb2	2.70077e-126	-0.500458	0.372	0.733	6.49671e-122
Cd82	2.73628e-126	-0.615489	0.509	0.805	6.58212e-122
Abhd2	5.19714e-126	0.609575	0.509	0.206	1.25017e-121
Scand1	1.64038e-125	0.633262	0.928	0.835	3.94592e-121
Mrpl57	2.01588e-124	0.506373	0.919	0.795	4.84919e-120
Utf1	9.19224e-124	-0.746231	0.713	0.835	2.21119e-119
Ctxn3	1.09011e-123	0.272663	0.139	0.015	2.62226e-119
Foxn3	1.1997e-123	0.696612	0.726	0.45	2.88588e-119
Syngr2	5.46071e-123	-0.526669	0.823	0.919	1.31357e-118
Tm4sf5	7.91548e-123	-0.557589	0.183	0.59	1.90407e-118
Atpif1	1.49356e-122	0.317323	0.991	0.98	3.59276e-118
Selenow	1.59095e-122	0.452369	0.972	0.915	3.82704e-118
Ciita	1.61738e-122	-0.482521	0.192	0.601	3.8906e-118
Vim	2.6475e-122	-0.817208	0.31	0.653	6.36855e-118
S100a6	3.89404e-122	-1.2352	0.438	0.772	9.36711e-118
AW112010	1.54764e-121	-1.42448	0.492	0.787	3.72284e-117
Psme1	1.58847e-121	-0.46003	0.834	0.934	3.82106e-117
Serpinb1a	8.20175e-121	-1.20316	0.368	0.716	1.97293e-116
Parm1	1.04775e-120	-0.527267	0.392	0.75	2.52036e-116
Cd40	1.60213e-120	-0.5521	0.188	0.582	3.85393e-116
Inpp5d	2.53915e-120	0.293529	0.215	0.041	6.10792e-116
Tagln2	5.40827e-120	-0.693613	0.556	0.819	1.30096e-115
Fermt1	1.1861e-119	-0.579986	0.456	0.766	2.85317e-115
Ssbp1	2.19985e-119	0.523805	0.754	0.528	5.29173e-115
Klf6	2.84664e-119	-0.676354	0.678	0.884	6.8476e-115
Nsmce2	7.68851e-119	-0.685831	0.412	0.729	1.84947e-114
Agap1	2.11483e-118	0.290514	0.396	0.13	5.08722e-114
Ano10	1.11741e-117	0.281078	0.334	0.097	2.68794e-113
Cirbp	1.25056e-117	0.470291	0.765	0.495	3.00822e-113
Pgrmc1	1.44382e-117	-0.620739	0.613	0.831	3.47312e-113
Cd24a	2.08182e-117	1.03418	0.932	0.754	5.00782e-113
Dio1	2.92738e-117	-0.518766	0.404	0.762	7.04181e-113
Lima1	4.89313e-117	0.761704	0.806	0.585	1.17704e-112
Slc1a3	2.75758e-116	-0.546867	0.276	0.642	6.63336e-112
Bnip3l	4.01355e-116	-0.552371	0.824	0.906	9.6546e-112
Bcl2a1d	6.33587e-116	-0.99052	0.253	0.608	1.52409e-111
Hebp1	1.47623e-115	-0.635581	0.365	0.691	3.55106e-111
H2-Eb2	3.31819e-115	-0.527685	0.135	0.535	7.9819e-111
Serpina3g	4.01551e-115	-0.663761	0.271	0.642	9.6593e-111
Reg3g	2.69727e-114	-1.62516	0.544	0.812	6.48828e-110
Cyfip1	3.71151e-114	0.471751	0.545	0.261	8.92804e-110
Fam89a	3.96818e-114	-0.603521	0.247	0.622	9.54546e-110
Nlk	6.24424e-114	0.340556	0.345	0.106	1.50205e-109
Ttc3	7.27207e-114	0.564834	0.782	0.563	1.7493e-109
Hspa5	2.98845e-113	-0.659909	0.908	0.958	7.18871e-109
Cbr3	3.99375e-113	0.314266	0.406	0.141	9.60697e-109
Rgs5	5.20759e-113	-0.814346	0.205	0.583	1.25269e-108
Dleu7	5.32892e-113	-0.521549	0.243	0.608	1.28187e-108
Vars	1.36958e-112	-0.539313	0.583	0.811	3.29453e-108
Gm47938	1.39264e-112	-0.550617	0.111	0.499	3.35e-108
Il17rb	3.07731e-112	0.275946	0.201	0.038	7.40248e-108
Actn3	5.12952e-112	-0.54052	0.391	0.705	1.23391e-107
Tmsb4x	9.05436e-112	-0.677234	0.998	0.999	2.17803e-107
Selenom	1.56818e-111	0.641198	0.673	0.374	3.77226e-107
Limd2	1.99268e-111	0.613831	0.584	0.307	4.79339e-107
Atat1	3.75671e-111	0.380465	0.522	0.238	9.03678e-107
Cox7a2l	1.7708e-110	0.391027	0.978	0.966	4.25967e-106
Skint2	2.66098e-110	-0.583016	0.13	0.516	6.401e-106
N4bp2l1	5.19268e-110	-0.631431	0.303	0.649	1.2491e-105
Fscn1	1.8051e-109	-0.669928	0.372	0.681	4.34217e-105
Kcnq3	6.01845e-108	0.404942	0.423	0.164	1.44774e-103
Uap1	9.30399e-108	-0.529379	0.302	0.644	2.23808e-103
Ano6	1.16971e-107	0.325915	0.33	0.101	2.81373e-103
Chchd10	2.54004e-107	0.551475	0.876	0.713	6.11008e-103
Mapk13	3.07898e-107	0.756398	0.801	0.65	7.40649e-103
Rtn4	1.98762e-106	0.559273	0.908	0.819	4.78122e-102
Bbs9	4.10147e-106	0.26066	0.241	0.057	9.8661e-102
Fgf21	4.20642e-106	-1.03772	0.33	0.665	1.01185e-101
S100g	6.56689e-106	-1.20624	0.394	0.713	1.57967e-101
Eif5b	1.43662e-105	0.414215	0.941	0.835	3.45578e-101
mt-Nd4	2.56183e-105	0.302958	0.998	0.988	6.16248e-101
Nrgn	2.21979e-104	0.784748	0.199	0.04	5.33971e-100
Tmed9	2.72003e-104	0.473323	0.876	0.796	6.54304e-100
Jund	2.87623e-104	0.46598	0.99	0.972	6.91877e-100
Malat1	6.26596e-104	0.413643	1	1	1.50728e-99
Ap1s2	8.74403e-104	0.336961	0.337	0.11	2.10338e-99
Cdc25b	1.2502e-103	0.285369	0.366	0.126	3.00735e-99
S100a3	3.74383e-103	-0.522442	0.17	0.537	9.00579e-99
Rnaseh2b	6.19437e-103	-0.454297	0.37	0.678	1.49006e-98
Adm	2.32441e-102	-0.501411	0.142	0.512	5.59136e-98
Marcks	1.33049e-101	-0.562863	0.652	0.842	3.2005e-97
Colca2	2.39035e-101	0.273806	0.304	0.09	5.74999e-97
Eppk1	3.11066e-101	0.513739	0.448	0.182	7.48269e-97
Ero1lb	3.37815e-101	0.589218	0.658	0.425	8.12615e-97
Elf3	4.14867e-101	0.586577	0.678	0.414	9.97964e-97
Ncf4	5.18796e-101	-0.469758	0.176	0.545	1.24796e-96
Ninj1	6.37169e-101	0.493267	0.682	0.45	1.53271e-96
Syt1	2.90897e-100	-0.46445	0.257	0.62	6.99752e-96
Kctd12	7.38133e-100	0.717493	0.68	0.455	1.77558e-95
Sh3bgrl3	8.31862e-100	-0.53731	0.92	0.958	2.00104e-95
Grk6	1.64933e-99	0.353447	0.473	0.211	3.96746e-95
Lad1	3.56393e-99	-0.557148	0.433	0.713	8.57303e-95
Cadps	7.67523e-99	-0.690267	0.22	0.56	1.84628e-94
Nfkbie	8.57213e-99	-0.423651	0.169	0.532	2.06202e-94
Alox15	1.35057e-98	-0.572322	0.187	0.539	3.2488e-94
Nrxn3	5.8577e-98	0.251298	0.219	0.049	1.40907e-93
Muc1	8.37052e-98	-0.543954	0.202	0.559	2.01353e-93
Junb	1.49363e-97	-0.473976	0.926	0.969	3.59294e-93
Casp1	2.15693e-97	-0.452156	0.233	0.593	5.18848e-93
Ckb	5.08918e-97	0.678889	0.389	0.151	1.2242e-92
Tmem121	1.80263e-96	0.294068	0.309	0.098	4.33623e-92
Commd1	2.15801e-96	0.676453	0.74	0.535	5.1911e-92
S100a11	3.42278e-96	-0.350386	0.929	0.981	8.2335e-92
Lpgat1	1.04319e-95	0.503114	0.586	0.333	2.5094e-91
Cd44	1.78711e-95	0.350829	0.441	0.178	4.2989e-91
Gm16685	7.78531e-95	-0.416058	0.142	0.491	1.87276e-90
Btg2	9.25103e-95	0.474313	0.884	0.712	2.22534e-90
4833423E24Rik	1.05462e-94	0.400112	0.439	0.183	2.53689e-90
Ighg1	2.34781e-94	0.276133	0.141	0.022	5.64766e-90
Dnajc1	2.60232e-94	0.470997	0.6	0.348	6.25987e-90
Tuba1a	1.23219e-93	0.625816	0.959	0.907	2.96404e-89
Arpc2	1.37697e-93	0.4324	0.924	0.837	3.31231e-89
Higd2a	2.10429e-92	0.396405	0.843	0.69	5.06188e-88
Rgs17	3.99972e-92	-0.467927	0.343	0.672	9.62133e-88
Glipr2	4.29372e-92	-0.381419	0.108	0.462	1.03286e-87
H2-DMb1	9.39263e-92	-0.45371	0.443	0.74	2.2594e-87
Hcfc1r1	1.28821e-91	0.362722	0.89	0.758	3.09879e-87
Vasp	2.08591e-91	0.468716	0.643	0.409	5.01765e-87
Ogfrl1	2.77056e-91	-0.611131	0.52	0.733	6.66458e-87
Ndufc2	5.33049e-91	-0.505607	0.946	0.961	1.28225e-86
Tmem176b	6.45256e-91	-0.310237	0.987	0.986	1.55216e-86
Runx3	6.47479e-91	-0.403161	0.163	0.511	1.55751e-86
Ascl1	8.20854e-91	-0.735497	0.225	0.553	1.97456e-86
Tmem173	2.12063e-90	-0.396315	0.172	0.527	5.10116e-86
Cdx1	2.44031e-90	-0.638281	0.427	0.692	5.87016e-86
Ptov1	1.07685e-89	0.401334	0.824	0.646	2.59036e-85
Med10	8.60758e-89	-0.449349	0.673	0.842	2.07055e-84
Pdia3	1.64678e-88	-0.428968	0.76	0.878	3.96133e-84
Uqcr10	3.84319e-88	0.313154	0.991	0.978	9.24479e-84
Atxn7l3b	4.36744e-88	0.341077	0.919	0.819	1.05059e-83
Pkdcc	1.6936e-87	-0.384383	0.109	0.448	4.07396e-83
Ndufa6	1.9289e-87	0.315387	0.963	0.93	4.63997e-83
Irf7	2.24065e-87	0.546712	0.697	0.435	5.38988e-83
Mras	4.06873e-87	-0.444264	0.269	0.586	9.78733e-83
Hspb11	5.25435e-87	-0.60597	0.767	0.857	1.26393e-82
H2-K1	5.93127e-87	-0.354969	0.996	0.997	1.42677e-82
Sfrp1	6.05325e-87	-0.453822	0.235	0.563	1.45611e-82
Ccdc155	8.47918e-87	0.321182	0.151	0.027	2.03967e-82
Psmb8	1.70352e-86	-0.516385	0.651	0.865	4.09782e-82
Mtss1	2.80258e-86	0.318839	0.522	0.26	6.74161e-82
Tspo	2.85976e-86	-0.478598	0.819	0.931	6.87916e-82
Galnt18	4.17427e-86	-0.409008	0.214	0.548	1.00412e-81
Ptprf	6.96245e-86	0.35246	0.582	0.304	1.67482e-81
Gnb2	2.21144e-85	0.378906	0.932	0.855	5.31962e-81
Skint1	5.1768e-85	-0.384742	0.191	0.544	1.24528e-80
Rbm15b	7.81775e-85	0.270433	0.356	0.135	1.88056e-80
Ly6a	1.46119e-84	-1.0281	0.453	0.726	3.51489e-80
Hist1h2bc	1.84556e-84	0.449426	0.897	0.753	4.4395e-80
Gm14275	3.22656e-84	-0.76414	0.261	0.567	7.76149e-80
Cldn9	3.33781e-84	0.293255	0.262	0.077	8.0291e-80
Rpl14	1.22355e-83	0.271192	0.998	0.995	2.94324e-79
Msc	1.64146e-83	-0.391624	0.113	0.445	3.94853e-79
Zyx	3.13661e-83	0.321411	0.465	0.218	7.54512e-79
Kdm4a	3.24149e-83	0.296961	0.325	0.117	7.79742e-79
Fas	3.85847e-83	-0.440945	0.239	0.567	9.28156e-79
Cdc42ep3	7.36453e-83	-0.450251	0.256	0.581	1.77154e-78
Ifi203	5.11164e-82	-0.434665	0.077	0.401	1.2296e-77
Prdx6	2.12255e-81	0.349756	0.887	0.755	5.1058e-77
Trak1	5.7857e-81	0.293636	0.337	0.126	1.39175e-76
Ralgps2	5.79858e-81	0.316609	0.351	0.137	1.39485e-76
Coro1a	9.1766e-81	-0.384153	0.117	0.437	2.20743e-76
Tnfrsf11a	2.11366e-80	-0.350411	0.165	0.497	5.0844e-76
Fam122a	2.92953e-80	0.36037	0.582	0.339	7.04698e-76
Stox2	2.93654e-80	0.287345	0.408	0.173	7.06385e-76
Cbr2	4.03714e-80	-0.706669	0.458	0.708	9.71134e-76
Rab21	5.26681e-80	-0.394059	0.532	0.76	1.26693e-75
Mif4gd	1.09627e-79	-0.381793	0.262	0.583	2.63708e-75
Nav2	1.1314e-79	0.363431	0.612	0.351	2.72159e-75
2010111I01Rik	2.1796e-79	0.369808	0.555	0.303	5.24304e-75
Psma6	2.56701e-79	-0.387784	0.842	0.918	6.17494e-75
Tdh	3.01311e-79	-0.348645	0.1	0.419	7.24805e-75
Cox8b	3.36126e-79	0.384775	0.233	0.067	8.08552e-75
Id2	3.84121e-79	0.43286	0.598	0.335	9.24002e-75
Ing1	3.92422e-79	-0.527556	0.756	0.841	9.43971e-75
Oaz2	4.45274e-79	0.342975	0.651	0.412	1.07111e-74
Cox6c	9.04049e-79	0.287805	0.997	0.991	2.17469e-74
Hnf1a	1.31922e-78	-0.471866	0.256	0.554	3.17337e-74
Ifi211	1.39869e-78	-0.353943	0.037	0.337	3.36454e-74
Bloc1s2	2.31152e-78	0.37057	0.656	0.448	5.56036e-74
Pla1a	2.67163e-78	-0.43554	0.129	0.444	6.4266e-74
Birc2	2.73917e-78	-0.402902	0.178	0.495	6.58908e-74
Il23a	3.2099e-78	-0.471649	0.187	0.509	7.72142e-74
AU020206	4.63956e-78	-0.34339	0.156	0.479	1.11605e-73
Gnas	8.98154e-78	0.364451	0.918	0.847	2.16051e-73
Ppp3ca	1.39218e-77	0.440893	0.731	0.53	3.34888e-73
Vmo1	1.77233e-77	-0.7297	0.298	0.593	4.26334e-73
Gja4	2.39906e-77	-0.485493	0.196	0.501	5.77094e-73
Rnf183	2.96239e-77	-0.37194	0.125	0.439	7.12603e-73
Skint4	3.86931e-77	-0.342665	0.102	0.417	9.30763e-73
Htatip2	5.617e-77	0.346242	0.433	0.208	1.35117e-72
Stoml1	6.14015e-77	-0.392776	0.303	0.597	1.47701e-72
Pcbd1	9.81027e-77	0.448147	0.589	0.343	2.35986e-72
Macrod2	1.41509e-76	0.44049	0.694	0.478	3.404e-72
Arg2	1.68768e-76	-0.46977	0.158	0.47	4.05972e-72
Bok	2.31396e-76	-0.418374	0.243	0.546	5.56623e-72
Lxn	2.62277e-76	-0.52601	0.343	0.632	6.30908e-72
Sncg	3.88071e-76	-0.954042	0.261	0.551	9.33505e-72
Pold4	6.98002e-76	0.426096	0.685	0.462	1.67904e-71
Gabarapl2	8.49226e-76	0.41964	0.934	0.827	2.04281e-71
Pde4b	1.92488e-75	-0.422051	0.176	0.496	4.6303e-71
Ppp1r15a	2.05623e-75	-0.412827	0.378	0.68	4.94627e-71
Lyrm9	3.35367e-75	0.325805	0.492	0.26	8.06726e-71
Insm1	4.61426e-75	-0.418339	0.095	0.4	1.10996e-70
Sgpl1	5.22194e-75	-0.523166	0.447	0.721	1.25614e-70
Egln2	6.35596e-75	0.413281	0.596	0.375	1.52893e-70
Srpk2	9.6816e-75	0.361889	0.566	0.333	2.32891e-70
Cul4a	1.15548e-74	0.267205	0.418	0.197	2.77952e-70
Arpc5	1.34277e-74	0.376384	0.938	0.872	3.23002e-70
Hap1	1.76278e-74	0.315016	0.315	0.122	4.24037e-70
Wbp1	1.86074e-74	0.356827	0.642	0.416	4.47601e-70
Mgat4b	2.05306e-74	0.270564	0.457	0.222	4.93863e-70
Pold1	3.73934e-74	-0.394905	0.23	0.537	8.99499e-70
Anxa5	1.25482e-73	-0.478383	0.892	0.947	3.01846e-69
Psap	1.64561e-73	-0.395595	0.858	0.933	3.95852e-69
Capg	2.00634e-73	-0.377039	0.572	0.812	4.82625e-69
Dusp22	2.20433e-73	-0.353764	0.342	0.632	5.30252e-69
Ak2	2.77712e-73	-0.412445	0.762	0.862	6.68037e-69
Wnt4	3.76502e-73	-0.450787	0.288	0.589	9.05676e-69
Igfbp5	4.66876e-73	0.586303	0.424	0.192	1.12307e-68
Psmg4	5.0312e-73	0.354491	0.888	0.81	1.21026e-68
Dap	5.50244e-73	0.469748	0.696	0.513	1.32361e-68
Wfdc18	7.87821e-73	-0.862914	0.948	0.977	1.8951e-68
Cd70	9.71999e-73	-0.459105	0.148	0.444	2.33814e-68
Mrps24	9.74758e-73	0.3732	0.9	0.772	2.34478e-68
Msn	1.58549e-72	-0.349264	0.388	0.683	3.8139e-68
H2-Q6	3.79618e-72	-0.384717	0.557	0.801	9.13171e-68
Rbm28	4.20845e-72	0.297848	0.547	0.317	1.01234e-67
Il13	6.01319e-72	-0.541715	0.111	0.406	1.44647e-67
Nisch	6.38312e-72	0.335274	0.777	0.587	1.53546e-67
Gm42031	6.69258e-72	-1.17592	0.108	0.401	1.6099e-67
Hagh	6.8402e-72	-0.488066	0.923	0.936	1.64541e-67
Rab32	7.11716e-72	-0.272856	0.081	0.38	1.71203e-67
Tpm2	7.41414e-72	-0.367302	0.6	0.854	1.78347e-67
Cxcl9	8.98015e-72	-0.767971	0.285	0.569	2.16018e-67
Il1r2	1.12104e-71	-0.329394	0.102	0.397	2.69666e-67
Fos	1.48548e-71	-0.540471	0.8	0.932	3.57333e-67
Gas6	1.59408e-71	-0.407265	0.212	0.522	3.83455e-67
Odc1	1.78609e-71	-0.46776	0.699	0.845	4.29643e-67
Eif3c	2.11209e-71	-0.342763	0.816	0.893	5.08064e-67
Zfp36	2.39994e-71	-0.437811	0.448	0.719	5.77307e-67
Psma4	3.05849e-71	-0.331024	0.839	0.919	7.35721e-67
Gm1673	3.13196e-71	0.275051	0.423	0.198	7.53393e-67
Sem1	4.56967e-71	-0.268948	0.976	0.981	1.09923e-66
Hal	8.89953e-71	-0.59482	0.281	0.556	2.14078e-66
Calm1	1.0691e-70	0.389076	0.987	0.961	2.57173e-66
Glo1	1.13698e-70	0.401635	0.657	0.467	2.73501e-66
Blnk	2.70926e-70	-0.399024	0.363	0.648	6.51713e-66
Cxcl2	3.73606e-70	-0.659589	0.223	0.52	8.9871e-66
Cldn7	4.65251e-70	0.437535	0.87	0.728	1.11916e-65
Sec61b	1.14969e-69	-0.337938	0.97	0.973	2.76558e-65
Il2rg	1.18101e-69	-0.355329	0.126	0.424	2.84091e-65
Inf2	1.99804e-69	-0.292997	0.13	0.432	4.80628e-65
Grap	2.17147e-69	-0.444522	0.167	0.466	5.22348e-65
S100a10	3.02923e-69	-0.620444	0.537	0.771	7.28681e-65
Pla2g16	3.80442e-69	0.354885	0.912	0.796	9.15153e-65
Gabarap	5.15642e-69	0.271558	0.987	0.961	1.24038e-64
Ildr1	9.90381e-69	0.3859	0.386	0.178	2.38236e-64
Baz2b	1.0228e-68	0.289083	0.595	0.359	2.46034e-64
Pygl	1.16707e-68	0.458188	0.367	0.166	2.80738e-64
Gsdmd	1.40599e-68	-0.294934	0.142	0.445	3.38211e-64
Gm29461	1.57611e-68	-0.544668	0.151	0.429	3.79133e-64
Meg3	1.81677e-68	1.99217	0.308	0.126	4.37025e-64
Gm43569	2.81655e-68	-0.413024	0.105	0.39	6.77521e-64
Tnrc6c	2.96066e-68	0.327058	0.706	0.502	7.12187e-64
Gm10851	4.02932e-68	-0.332713	0.089	0.375	9.69253e-64
Adam8	5.84067e-68	-0.2934	0.123	0.421	1.40497e-63
Tmem57	9.34545e-68	0.268072	0.485	0.258	2.24805e-63
Snx29	1.21474e-67	-0.344581	0.135	0.431	2.92206e-63
Stat5a	2.92968e-67	-0.318078	0.222	0.522	7.04735e-63
Stap2	3.98673e-67	-0.317818	0.263	0.563	9.59008e-63
Il15	4.18695e-67	-0.318315	0.096	0.381	1.00717e-62
Kcnj15	4.30014e-67	-0.356714	0.124	0.407	1.0344e-62
Fabp4	4.69391e-67	-1.34215	0.559	0.757	1.12912e-62
Rrad	5.68331e-67	-0.690731	0.43	0.686	1.36712e-62
Sirt1	7.95823e-67	-0.435743	0.212	0.5	1.91435e-62
Cdkn1c	9.36053e-67	2.3697	0.64	0.481	2.25168e-62
Strbp	1.00054e-66	0.384072	0.673	0.486	2.40679e-62
Actc1	1.01943e-66	0.950282	0.215	0.067	2.45224e-62
Mndal	1.1682e-66	-0.326168	0.075	0.354	2.81011e-62
Actb	1.21544e-66	-0.344598	0.999	0.998	2.92374e-62
Itga6	1.85848e-66	-0.374338	0.314	0.613	4.47057e-62
Acta1	2.71935e-66	1.80082	0.346	0.159	6.54139e-62
Arf4	6.34946e-66	-0.377294	0.715	0.846	1.52736e-61
Vamp4	1.02753e-65	0.327438	0.496	0.285	2.47173e-61
Cnp	1.23746e-65	-0.436996	0.455	0.683	2.9767e-61
Csrp1	1.27827e-65	-0.457705	0.487	0.747	3.07487e-61
Atp6v1f	1.8031e-65	0.271563	0.98	0.95	4.33736e-61
Ankrd35	4.5348e-65	-0.278578	0.073	0.349	1.09085e-60
Ncf1	6.37072e-65	-0.477392	0.132	0.405	1.53248e-60
Lmo7	6.55764e-65	0.274463	0.363	0.16	1.57744e-60
Bmp2k	6.79166e-65	-0.330913	0.151	0.441	1.63373e-60
Prps1	9.98238e-65	-0.425681	0.396	0.644	2.40126e-60
Sox4	1.2483e-64	0.383605	0.933	0.808	3.00279e-60
Mthfs	1.31941e-64	-0.281948	0.146	0.44	3.17384e-60
Lgals9	1.8168e-64	0.386155	0.675	0.468	4.3703e-60
H2afj	2.18674e-64	0.347658	0.988	0.956	5.26021e-60
Sat1	2.49959e-64	-0.754716	0.44	0.673	6.01277e-60
Ctsz	2.58289e-64	-0.542842	0.712	0.823	6.21314e-60
Eif1b	3.10551e-64	0.326367	0.703	0.524	7.4703e-60
Hsp90b1	5.0079e-64	-0.475864	0.939	0.95	1.20465e-59
Gja1	7.49395e-64	-0.271961	0.084	0.363	1.80267e-59
Cpne2	1.46616e-63	-0.297116	0.097	0.37	3.52686e-59
Pglyrp2	1.86066e-63	-0.346652	0.065	0.332	4.47581e-59
Slco2a1	2.13674e-63	-0.301821	0.094	0.369	5.13992e-59
Tcim	2.41985e-63	-0.328542	0.091	0.366	5.82094e-59
Dusp1	2.48376e-63	-0.503867	0.424	0.688	5.97469e-59
Gapdh	2.77596e-63	-0.291974	0.984	0.983	6.67757e-59
Rpl3	3.36658e-63	0.25351	0.998	0.993	8.0983e-59
Bptf	4.403e-63	0.365495	0.695	0.505	1.05914e-58
CR974586.5	5.51271e-63	-0.32472	0.066	0.332	1.32608e-58
Lsp1	6.51643e-63	-0.522448	0.195	0.462	1.56753e-58
2410015M20Rik	7.01668e-63	0.280826	0.943	0.904	1.68786e-58
Myl1	7.69906e-63	1.51762	0.285	0.115	1.85201e-58
Car2	7.70591e-63	0.287881	0.2	0.059	1.85366e-58
Rangap1	1.39168e-62	0.35546	0.673	0.486	3.34769e-58
2019-03-01	1.9836e-62	-0.478575	0.104	0.372	4.77155e-58
Ggt5	2.59247e-62	-0.292554	0.138	0.421	6.23618e-58
Tmem167	4.34244e-62	-0.331441	0.685	0.845	1.04457e-57
Cap1	4.4399e-62	0.381236	0.332	0.15	1.06802e-57
Krt5	4.58221e-62	-0.981445	0.505	0.705	1.10225e-57
Sdhaf4	4.96294e-62	0.303551	0.662	0.475	1.19383e-57
Smim22	5.99039e-62	0.405096	0.712	0.512	1.44099e-57
Mbnl3	6.15964e-62	0.46223	0.376	0.186	1.4817e-57
Mfge8	7.19492e-62	-0.387708	0.235	0.519	1.73074e-57
Pim1	8.42957e-62	-0.39458	0.512	0.754	2.02773e-57
Anxa1	8.47676e-62	0.366316	0.729	0.49	2.03909e-57
Aebp2	1.57796e-61	-0.420289	0.417	0.683	3.79578e-57
Crip3	1.73156e-61	-0.836014	0.435	0.654	4.16526e-57
Rbms1	2.14834e-61	-0.34189	0.425	0.674	5.16783e-57
Mxd4	2.46511e-61	0.300105	0.7	0.497	5.92983e-57
Tceal8	2.61547e-61	0.433008	0.617	0.435	6.2915e-57
Gda	4.22307e-61	-0.322964	0.1	0.376	1.01586e-56
Skap2	4.30389e-61	0.476225	0.489	0.288	1.0353e-56
Cxcl16	4.39386e-61	-0.324749	0.192	0.491	1.05694e-56
Rnf19b	5.00408e-61	-0.352263	0.316	0.595	1.20373e-56
S100a4	5.81019e-61	-0.426591	0.092	0.361	1.39764e-56
Ly6h	6.20838e-61	-0.519477	0.155	0.425	1.49343e-56
Ldhb	6.23126e-61	-0.494434	0.665	0.831	1.49893e-56
Cltb	7.45999e-61	0.359655	0.727	0.562	1.7945e-56
Snrnp70	1.03694e-60	0.290771	0.856	0.756	2.49436e-56
Lrrk1	1.06976e-60	-0.401215	0.306	0.578	2.57331e-56
Anxa11	1.24094e-60	0.277157	0.434	0.229	2.98507e-56
Acyp1	1.47196e-60	0.285954	0.444	0.236	3.5408e-56
Ccl27a	2.5759e-60	-0.880249	0.56	0.754	6.19632e-56
Anp32a	5.73744e-60	0.308824	0.741	0.526	1.38014e-55
Manf	6.03095e-60	-0.440011	0.81	0.873	1.45074e-55
Ube2b	6.36128e-60	0.272052	0.891	0.824	1.53021e-55
Kif5b	8.5782e-60	0.347758	0.894	0.819	2.06349e-55
Rab5c	8.72168e-60	-0.412403	0.676	0.818	2.098e-55
H2afz	8.93934e-60	-0.519944	0.989	0.984	2.15036e-55
Hes6	1.2852e-59	0.65474	0.876	0.794	3.09155e-55
Coq2	1.44876e-59	0.301943	0.546	0.346	3.48499e-55
Fdft1	2.33396e-59	0.365731	0.502	0.305	5.61434e-55
Sumo2	2.46507e-59	-0.296111	0.974	0.971	5.92973e-55
Mcub	2.71904e-59	0.394566	0.406	0.215	6.54066e-55
Purb	2.78982e-59	0.306348	0.792	0.646	6.71092e-55
Hpf1	2.93038e-59	0.399605	0.691	0.524	7.04904e-55
Cnih4	3.70968e-59	-0.307439	0.386	0.636	8.92363e-55
Ckm	3.78737e-59	1.09293	0.258	0.101	9.11051e-55
Cpne3	3.906e-59	0.480426	0.433	0.231	9.39589e-55
Spock3	4.00257e-59	-0.306304	0.073	0.33	9.62817e-55
Carhsp1	4.92251e-59	0.312634	0.62	0.407	1.18411e-54
Tubb2b	5.10721e-59	0.451886	0.83	0.705	1.22854e-54
Cd63	8.44626e-59	-0.386561	0.848	0.939	2.03175e-54
Tmem19	1.18804e-58	-0.312843	0.259	0.545	2.85783e-54
Laptm5	1.51841e-58	-0.397941	0.448	0.697	3.65253e-54
Traf1	2.00619e-58	-0.368804	0.111	0.37	4.82588e-54
Cldnd1	2.0072e-58	0.396983	0.632	0.46	4.82833e-54
Clu	3.38287e-58	-0.546117	0.668	0.835	8.13749e-54
Dnaaf3	4.26323e-58	0.348516	0.382	0.2	1.02552e-53
Sgpp1	4.42523e-58	-0.418997	0.547	0.75	1.06449e-53
Dennd4a	5.62115e-58	-0.274497	0.128	0.401	1.35217e-53
Eid1	8.57772e-58	0.305178	0.71	0.546	2.06337e-53
Mfhas1	9.41818e-58	-0.307278	0.256	0.522	2.26554e-53
Serpinb6b	1.44791e-57	-0.441149	0.188	0.453	3.48294e-53
0610012G03Rik	2.06668e-57	0.294919	0.791	0.654	4.9714e-53
Dock10	2.71441e-57	-0.253104	0.063	0.316	6.52951e-53
AC149090.1	2.72962e-57	0.282621	0.675	0.479	6.5661e-53
Bcl2a1b	3.28737e-57	-1.02169	0.402	0.62	7.90777e-53
Krtcap2	3.46065e-57	-0.286201	0.815	0.903	8.32458e-53
Tspan13	5.88991e-57	0.340231	0.584	0.382	1.41682e-52
Tapbp	8.7921e-57	-0.335511	0.577	0.776	2.11494e-52
Pnpla6	1.80658e-56	0.27313	0.234	0.085	4.34573e-52
Slc2a1	2.59054e-56	0.328135	0.404	0.211	6.23155e-52
Tfdp1	3.03394e-56	-0.317439	0.283	0.536	7.29813e-52
Fam49a	3.65889e-56	0.346702	0.376	0.189	8.80145e-52
Stx7	5.73094e-56	-0.3386	0.661	0.824	1.37858e-51
Basp1	7.06662e-56	0.341903	0.641	0.433	1.69988e-51
Lyz2	7.54214e-56	-0.85003	0.444	0.662	1.81426e-51
Egr1	8.02192e-56	-0.426587	0.829	0.921	1.92967e-51
Cd80	8.67357e-56	-0.252568	0.045	0.286	2.08643e-51
Cryl1	1.00973e-55	-0.342069	0.273	0.531	2.4289e-51
Tmem45b	1.01873e-55	0.417388	0.182	0.056	2.45056e-51
Bik	1.1485e-55	0.376264	0.526	0.33	2.76271e-51
Tbc1d4	1.93419e-55	-0.376594	0.117	0.369	4.65268e-51
Ahnak	1.9907e-55	-0.315634	0.169	0.436	4.78863e-51
Mtch1	2.43603e-55	0.305535	0.878	0.778	5.85986e-51
Olfm4	5.16814e-55	-0.369666	0.184	0.439	1.2432e-50
1810058I24Rik	6.12694e-55	0.344766	0.865	0.769	1.47384e-50
Ly6e	6.47205e-55	-0.402239	0.938	0.97	1.55685e-50
S100a13	7.93463e-55	-0.464617	0.647	0.826	1.90868e-50
Ache	8.53066e-55	-0.298934	0.178	0.444	2.05205e-50
Tmem18	1.07666e-54	-0.280628	0.117	0.369	2.58991e-50
Cyhr1	1.09234e-54	0.273724	0.554	0.358	2.62762e-50
Uqcc3	1.17107e-54	0.282972	0.792	0.639	2.81701e-50
Tpi1	2.6809e-54	0.2875	0.923	0.851	6.4489e-50
Foxn1	2.96062e-54	-0.250262	0.149	0.414	7.12177e-50
Rock2	3.19169e-54	0.275195	0.424	0.227	7.67762e-50
Ncor1	3.51715e-54	0.286912	0.809	0.695	8.4605e-50
Krt18	4.49266e-54	0.619523	0.991	0.984	1.08071e-49
Retreg1	5.73715e-54	-0.462581	0.443	0.642	1.38007e-49
Capns1	8.45094e-54	0.325008	0.831	0.752	2.03287e-49
Timm8b	8.93741e-54	0.257876	0.882	0.814	2.14989e-49
Gnai2	9.30274e-54	0.411308	0.952	0.918	2.23777e-49
Dcaf12	1.08817e-53	0.325337	0.488	0.292	2.6176e-49
Stxbp6	1.13223e-53	-0.29323	0.087	0.329	2.72359e-49
Gclc	5.1299e-53	0.314298	0.478	0.284	1.234e-48
Kmt2e	6.06806e-53	0.302879	0.698	0.519	1.45967e-48
Bdnf	7.24443e-53	0.28597	0.259	0.102	1.74265e-48
Cysltr2	7.43444e-53	-0.265381	0.081	0.324	1.78835e-48
Dnase1l3	7.81806e-53	-0.351312	0.138	0.39	1.88063e-48
Defb6	1.03114e-52	-0.76639	0.153	0.401	2.4804e-48
Tuba1b	1.41083e-52	-0.522608	0.867	0.897	3.39374e-48
Tnfrsf9	1.49664e-52	-0.252442	0.054	0.288	3.60018e-48
Csf2rb	1.56476e-52	-0.300241	0.091	0.337	3.76403e-48
Chka	1.62432e-52	-0.458397	0.447	0.653	3.90731e-48
2610016A17Rik	1.73729e-52	0.49357	0.695	0.589	4.17905e-48
C1qtnf6	2.17914e-52	-0.289541	0.338	0.597	5.24191e-48
Bcl2l14	2.53033e-52	0.424959	0.49	0.305	6.08672e-48
Ly6d	6.41374e-52	-1.03125	0.58	0.754	1.54283e-47
Tsta3	7.74317e-52	0.294282	0.638	0.465	1.86262e-47
Cldn13	1.10767e-51	-0.502378	0.076	0.309	2.6645e-47
Npdc1	1.27789e-51	0.280063	0.718	0.54	3.07395e-47
St5	1.74934e-51	-0.251568	0.147	0.407	4.20803e-47
Hnrnpa3	4.32446e-51	-0.318297	0.783	0.866	1.04025e-46
Banf1	4.45242e-51	-0.300562	0.697	0.813	1.07103e-46
Nupr1	4.83611e-51	-0.73601	0.29	0.528	1.16333e-46
Cxcl1	6.96721e-51	-0.525866	0.145	0.392	1.67596e-46
Krt19	7.97477e-51	1.25394	0.498	0.332	1.91833e-46
Ooep	8.78083e-51	-0.46395	0.103	0.341	2.11223e-46
C3	1.02078e-50	-0.47055	0.194	0.446	2.45548e-46
Gm36899	1.39192e-50	-0.597836	0.276	0.509	3.34825e-46
Tmbim6	1.51292e-50	-0.300637	0.811	0.903	3.63933e-46
Tuba4a	1.56109e-50	0.294767	0.503	0.32	3.75519e-46
Pla2g4a	1.95079e-50	-0.3702	0.268	0.529	4.69262e-46
Klf5	2.17368e-50	0.290711	0.584	0.363	5.22879e-46
Rap1gap	3.25686e-50	-0.333781	0.331	0.576	7.83438e-46
Gbp4	3.42776e-50	-0.268449	0.085	0.317	8.24549e-46
Fxyd3	1.62624e-49	-0.559715	0.483	0.717	3.91193e-45
Pnisr	1.69938e-49	0.278624	0.728	0.568	4.08787e-45
Serhl	1.87214e-49	-0.279907	0.317	0.576	4.50343e-45
mt-Nd5	2.30096e-49	0.273294	0.809	0.694	5.53496e-45
Ucma	2.95963e-49	-0.46258	0.114	0.345	7.1194e-45
Atf7ip	3.071e-49	0.271502	0.511	0.323	7.38728e-45
Wipi1	3.54623e-49	-0.294718	0.195	0.43	8.53045e-45
Serpinb9	3.74366e-49	-0.423825	0.205	0.447	9.00538e-45
Fundc1	4.1785e-49	0.273443	0.491	0.304	1.00514e-44
Sephs2	5.1828e-49	-0.433707	0.454	0.668	1.24672e-44
Atf5	7.49697e-49	-0.362477	0.342	0.573	1.8034e-44
Gpx1	9.71984e-49	-0.451283	0.887	0.943	2.33811e-44
Mrps7	1.22186e-48	-0.295255	0.692	0.815	2.93919e-44
Cdkn2b	1.25944e-48	-0.305428	0.13	0.38	3.02958e-44
Sh3bp5	1.89987e-48	-0.295716	0.239	0.477	4.57015e-44
Acad9	2.29783e-48	-0.255894	0.229	0.472	5.52742e-44
Sdha	2.34877e-48	0.753644	0.732	0.624	5.64996e-44
Tnfrsf11b	2.62065e-48	-0.338727	0.046	0.261	6.30396e-44
Jun	3.8316e-48	-0.584653	0.767	0.884	9.21692e-44
Gpcpd1	6.06232e-48	0.412177	0.425	0.243	1.45829e-43
Surf4	6.64802e-48	-0.300502	0.558	0.743	1.59918e-43
Gjb2	8.29581e-48	-0.436567	0.071	0.291	1.99556e-43
Mrpl13	1.09007e-47	-0.384157	0.591	0.757	2.62216e-43
Adgrg6	1.21056e-47	0.469066	0.184	0.063	2.91201e-43
Mccc1	1.26006e-47	-0.2823	0.234	0.469	3.03108e-43
Ifi47	1.56669e-47	-0.343997	0.243	0.486	3.76868e-43
Snx8	1.79148e-47	-0.288418	0.255	0.494	4.3094e-43
Serpina12	2.02767e-47	-0.346126	0.094	0.319	4.87755e-43
Spr	2.03527e-47	-0.279297	0.601	0.756	4.89584e-43
Pnkd	2.10922e-47	0.293923	0.759	0.632	5.07372e-43
Ctbp1	2.28698e-47	0.255836	0.727	0.573	5.50133e-43
Dclk1	2.64085e-47	1.15652	0.305	0.156	6.35257e-43
Apoe	3.44937e-47	-0.926274	0.41	0.631	8.29747e-43
Fryl	3.74189e-47	0.309293	0.52	0.332	9.00111e-43
Gnaq	3.78797e-47	0.257689	0.369	0.191	9.11195e-43
Rab25	3.94962e-47	0.391598	0.808	0.728	9.50082e-43
Ptms	4.41182e-47	0.298495	0.848	0.753	1.06126e-42
Csrp2	5.4878e-47	-0.314178	0.161	0.398	1.32009e-42
Lmna	7.65274e-47	-0.348092	0.602	0.807	1.84087e-42
Kcnq1ot1	8.99758e-47	0.293095	0.589	0.409	2.16437e-42
Bag1	9.95846e-47	0.270747	0.906	0.831	2.39551e-42
mt-Nd2	1.09695e-46	0.255721	0.988	0.964	2.63872e-42
Dnmt3l	1.13985e-46	-0.314973	0.095	0.318	2.7419e-42
Ppic	1.14853e-46	0.30531	0.463	0.283	2.76279e-42
Ifrd1	1.46599e-46	-0.328099	0.377	0.61	3.52645e-42
S100a8	2.41162e-46	-1.36584	0.623	0.785	5.80114e-42
1110008P14Rik	2.49371e-46	0.275305	0.695	0.534	5.99863e-42
Kdm1a	3.2186e-46	0.250458	0.608	0.436	7.74233e-42
Pdia6	4.63813e-46	-0.331664	0.689	0.811	1.1157e-41
Map3k8	5.36747e-46	-0.256294	0.096	0.321	1.29115e-41
Ndufv3	5.5221e-46	0.310788	0.929	0.87	1.32834e-41
Rap1a	8.86856e-46	-0.290665	0.591	0.768	2.13333e-41
Vmp1	1.17828e-45	0.273937	0.712	0.541	2.83436e-41
Ptpn1	1.27964e-45	-0.335684	0.719	0.817	3.07816e-41
Dynll2	2.6462e-45	0.25445	0.824	0.706	6.36543e-41
Romo1	3.07008e-45	0.250813	0.97	0.936	7.38507e-41
Crhbp	3.13195e-45	-0.375707	0.07	0.282	7.53391e-41
Iglc3	4.73057e-45	-0.435677	0.106	0.324	1.13794e-40
Alas1	1.26144e-44	-0.325235	0.151	0.38	3.03441e-40
Il1rn	2.40703e-44	-0.351354	0.174	0.411	5.79012e-40
Glrx5	2.87093e-44	0.287462	0.798	0.699	6.90603e-40
Oxct1	3.12612e-44	0.328986	0.587	0.434	7.51988e-40
Tmpo	3.61912e-44	-0.329449	0.426	0.626	8.70578e-40
Oat	4.49957e-44	-0.278914	0.248	0.488	1.08237e-39
Ifitm3	5.09382e-44	-0.557272	0.998	0.996	1.22532e-39
Plekha4	6.83072e-44	-0.558448	0.163	0.38	1.64313e-39
Emc8	1.20911e-43	-0.291234	0.556	0.72	2.9085e-39
A630095E13Rik	1.25108e-43	-0.390097	0.097	0.308	3.00948e-39
Stkld1	1.30964e-43	-0.291614	0.058	0.261	3.15035e-39
Aprt	1.37971e-43	0.261769	0.77	0.647	3.31889e-39
Fcer1g	2.01754e-43	-0.4653	0.078	0.285	4.8532e-39
Chchd3	7.65818e-43	0.308766	0.669	0.539	1.84218e-38
Trappc4	9.01826e-43	0.258904	0.816	0.724	2.16934e-38
Pglyrp1	1.38303e-42	-0.718965	0.332	0.576	3.32689e-38
Gm13391	1.46535e-42	-0.30148	0.228	0.461	3.52489e-38
Ccl5	1.52743e-42	-0.962943	0.498	0.686	3.67423e-38
Gsta2	1.64923e-42	-0.611526	0.082	0.285	3.96723e-38
Ybx3	2.82292e-42	0.261446	0.761	0.622	6.79053e-38
Lman1	3.22836e-42	-0.279321	0.432	0.626	7.76582e-38
Msln	3.8754e-42	-0.384687	0.104	0.321	9.32229e-38
Prdx3	4.02001e-42	-0.283112	0.473	0.657	9.67014e-38
Wfikkn2	4.12701e-42	-0.292293	0.039	0.229	9.92751e-38
Tmem158	6.25284e-42	-0.510427	0.52	0.675	1.50412e-37
Cks2	1.06306e-41	-0.40093	0.391	0.591	2.55719e-37
Dgcr6	1.23069e-41	0.261151	0.602	0.439	2.96043e-37
Tmsb10	1.92352e-41	0.288065	0.948	0.942	4.62703e-37
Sesn3	2.17738e-41	0.287348	0.488	0.313	5.23768e-37
Rprm	2.3051e-41	-0.313046	0.135	0.347	5.54492e-37
Rbm3	3.14685e-41	-0.265206	0.904	0.906	7.56974e-37
Ubn1	6.30344e-41	0.271782	0.616	0.462	1.51629e-36
Tacstd2	1.13837e-40	-0.434363	0.183	0.403	2.73835e-36
Nr4a1	1.34402e-40	0.292657	0.366	0.202	3.23305e-36
Neb	2.03929e-40	0.340646	0.178	0.065	4.90551e-36
Timp1	4.39783e-40	-0.292238	0.074	0.271	1.0579e-35
Gm36756	5.50918e-40	-0.250887	0.074	0.269	1.32523e-35
Pmaip1	5.85111e-40	-0.316846	0.172	0.395	1.40748e-35
Ldha	1.50585e-39	-0.370415	0.876	0.911	3.62233e-35
Trim47	2.2166e-39	-0.258676	0.083	0.283	5.33203e-35
Golgb1	2.83989e-39	0.271694	0.601	0.444	6.83136e-35
AC139671.1	2.85178e-39	-0.473133	0.168	0.37	6.85996e-35
Hspe1	3.82556e-39	-0.283594	0.981	0.979	9.20238e-35
4930579C12Rik	4.64129e-39	-0.318515	0.078	0.271	1.11646e-34
Akirin2	6.20467e-39	0.326267	0.725	0.603	1.49253e-34
Ifngr2	8.54217e-39	-0.270382	0.461	0.651	2.05482e-34
Kctd13	1.11603e-38	0.269995	0.427	0.269	2.68462e-34
Clptm1	1.89272e-38	-0.261042	0.47	0.662	4.55293e-34
Hspa4l	2.50934e-38	0.263969	0.522	0.36	6.03622e-34
Zfp36l1	2.55993e-38	-0.444999	0.257	0.461	6.15791e-34
Sdf2l1	3.5656e-38	-0.347755	0.457	0.632	8.57706e-34
Mymx	3.70004e-38	0.296991	0.165	0.06	8.90045e-34
Gcat	4.52367e-38	-0.257264	0.4	0.602	1.08817e-33
Cd81	5.14552e-38	-0.346079	0.258	0.467	1.23775e-33
Ankrd33b	5.93636e-38	-0.417198	0.526	0.677	1.42799e-33
Il7	6.28047e-38	-0.252715	0.129	0.335	1.51077e-33
Pigp	7.5259e-38	0.302714	0.741	0.641	1.81036e-33
Desi1	8.39647e-38	0.343592	0.482	0.335	2.01977e-33
Psip1	1.52521e-37	0.327739	0.686	0.56	3.6689e-33
Map1b	1.74543e-37	0.257813	0.566	0.401	4.19864e-33
Foxp4	2.04725e-37	-0.253173	0.326	0.54	4.92467e-33
Ube2l6	3.51656e-37	-0.285947	0.19	0.398	8.45907e-33
Vwa5a	3.80233e-37	-0.294524	0.187	0.391	9.14651e-33
Celf2	6.45341e-37	0.35591	0.689	0.573	1.55237e-32
Mdk	7.22429e-37	-0.484667	0.46	0.653	1.7378e-32
Mdm2	9.04592e-37	-0.335889	0.406	0.598	2.176e-32
Selenoh	1.01357e-36	-0.326089	0.663	0.763	2.43813e-32
H2afy	1.5521e-36	0.274871	0.887	0.82	3.73357e-32
Fnta	1.89971e-36	0.264666	0.596	0.458	4.56975e-32
Fhad1	3.50511e-36	-0.270674	0.194	0.402	8.43155e-32
Sprr1a	4.03382e-36	-0.730256	0.28	0.484	9.70335e-32
Ccdc88a	4.92839e-36	-0.255642	0.283	0.489	1.18553e-31
2210016L21Rik	5.45344e-36	0.27163	0.667	0.531	1.31183e-31
Txndc15	8.78896e-36	-0.344878	0.555	0.687	2.11418e-31
Prpsap1	9.72883e-36	0.260976	0.601	0.475	2.34027e-31
Hamp	1.29201e-35	-0.749153	0.127	0.319	3.10793e-31
Wfdc21	1.50354e-35	-0.621504	0.111	0.301	3.61678e-31
Ptgs2	1.52712e-35	-0.256498	0.065	0.244	3.67349e-31
Htra1	2.11996e-35	-0.25521	0.098	0.283	5.09957e-31
Tnmd	2.26021e-35	-0.342004	0.088	0.268	5.43693e-31
Dek	2.27583e-35	-0.298338	0.531	0.689	5.47452e-31
Gadd45g	2.4641e-35	-0.3497	0.474	0.674	5.9274e-31
Psmb9	2.5194e-35	-0.262365	0.508	0.69	6.06042e-31
Cdkn2a	3.01297e-35	-0.264843	0.135	0.34	7.2477e-31
App	4.87668e-35	-0.25748	0.461	0.676	1.17309e-30
Nrg1	5.8942e-35	-0.273479	0.091	0.276	1.41785e-30
Tnip3	8.00698e-35	-0.270073	0.047	0.217	1.92608e-30
Pim3	1.33324e-34	0.298925	0.591	0.457	3.20711e-30
Ctsc	1.45154e-34	0.42378	0.476	0.339	3.49169e-30
Rnh1	1.5624e-34	0.275513	0.863	0.808	3.75836e-30
Ccser2	2.59255e-34	-0.271918	0.532	0.703	6.23638e-30
Clca3a2	3.40907e-34	-0.306064	0.145	0.341	8.20052e-30
2510002D24Rik	6.41e-34	0.263373	0.584	0.447	1.54193e-29
Cdk1	7.07562e-34	-0.274074	0.143	0.334	1.70204e-29
Hmgb2	9.32628e-34	-0.639376	0.677	0.76	2.24344e-29
Psors1c2	2.34671e-33	-0.727169	0.172	0.36	5.645e-29
Gm13539	2.36754e-33	-0.350074	0.08	0.252	5.69512e-29
Igf1	2.56755e-33	-0.711437	0.17	0.357	6.17623e-29
Dnajb9	2.88512e-33	-0.262442	0.401	0.619	6.94015e-29
Ptpn22	2.93519e-33	-0.272119	0.196	0.386	7.06059e-29
Phlda3	3.27543e-33	-0.327064	0.316	0.516	7.87904e-29
Cmpk1	4.79003e-33	0.282598	0.627	0.51	1.15224e-28
2610528A11Rik	6.79498e-33	-0.342762	0.11	0.287	1.63453e-28
Cst6	9.54437e-33	-0.738674	0.519	0.693	2.2959e-28
Dut	1.26256e-32	-0.368557	0.517	0.65	3.03708e-28
Fam58b	1.36959e-32	0.28454	0.367	0.229	3.29455e-28
B4galnt1	1.75682e-32	-0.252896	0.391	0.589	4.22602e-28
Cmtm8	1.90867e-32	0.464126	0.583	0.465	4.59131e-28
Pthlh	2.41537e-32	-0.329006	0.044	0.202	5.81017e-28
Col6a1	2.77739e-32	-0.264487	0.042	0.198	6.68101e-28
Dcxr	2.80319e-32	-0.293513	0.69	0.802	6.74307e-28
Scp2	2.83743e-32	0.267503	0.846	0.762	6.82544e-28
Tnni2	4.26049e-32	0.257005	0.156	0.06	1.02486e-27
Sys1	4.79107e-32	0.257823	0.743	0.661	1.15249e-27
1110008L16Rik	5.50589e-32	-0.330252	0.197	0.383	1.32444e-27
Perp	6.82403e-32	-0.479057	0.615	0.744	1.64152e-27
Rpn2	9.46806e-32	-0.262042	0.619	0.742	2.27754e-27
Metrnl	2.21602e-31	-0.282352	0.074	0.238	5.33063e-27
Cd47	2.3135e-31	0.450302	0.734	0.662	5.56512e-27
Serpinb12	6.19497e-31	-0.545022	0.13	0.302	1.4902e-26
Creld2	7.05405e-31	-0.321389	0.499	0.656	1.69685e-26
Enah	1.28063e-30	0.312883	0.455	0.317	3.08055e-26
Stat3	1.70515e-30	-0.286084	0.614	0.741	4.10175e-26
Cflar	1.84156e-30	-0.275017	0.462	0.642	4.42987e-26
Mbnl1	7.25615e-30	0.278853	0.383	0.248	1.74547e-25
Acta2	8.59136e-30	-0.563461	0.128	0.299	2.06665e-25
Ccl25	1.05785e-29	-0.984346	0.219	0.394	2.54466e-25
AC160336.1	1.1178e-29	-0.33788	0.259	0.447	2.68887e-25
Sln	1.536e-29	0.974378	0.19	0.087	3.69484e-25
Ifi202b	1.82086e-29	-0.254184	0.047	0.195	4.38008e-25
Bcl2a1a	2.30504e-29	-0.381666	0.072	0.225	5.54478e-25
Krt8	2.55785e-29	0.364266	0.999	0.992	6.15292e-25
Ces1d	2.69023e-29	-0.417585	0.043	0.188	6.47136e-25
Slc7a11	2.80833e-29	-0.258588	0.047	0.196	6.75543e-25
Sbno2	4.3099e-29	0.321697	0.627	0.503	1.03675e-24
Lypd8	4.32157e-29	-0.679234	0.144	0.317	1.03955e-24
Asprv1	5.25232e-29	-0.49691	0.219	0.402	1.26345e-24
Zfp638	5.98966e-29	0.285673	0.458	0.325	1.44081e-24
Crip2	1.13524e-28	0.262092	0.845	0.793	2.73083e-24
AA467197	2.19768e-28	-0.408574	0.269	0.467	5.28651e-24
Tmem14c	2.20755e-28	0.272401	0.876	0.809	5.31025e-24
Pycard	2.40534e-28	-0.265994	0.587	0.734	5.78605e-24
Nostrin	2.62231e-28	-0.251911	0.035	0.175	6.30796e-24
Kif21a	3.8625e-28	-0.275051	0.377	0.539	9.29124e-24
Ly6i	8.54674e-28	-0.33824	0.109	0.27	2.05592e-23
Ifi27	1.23758e-27	0.259763	0.849	0.779	2.97699e-23
Itln1	1.82298e-27	-0.293686	0.08	0.231	4.38518e-23
H2-Q10	3.07403e-27	-0.355026	0.109	0.263	7.39458e-23
Saa3	3.74215e-27	-0.962392	0.387	0.575	9.00174e-23
Atp6v1c1	4.3046e-27	-0.266914	0.485	0.644	1.03547e-22
Rgs4	6.35416e-27	-0.279166	0.091	0.246	1.52849e-22
Tnnt3	6.98851e-27	0.26382	0.114	0.04	1.68109e-22
Dapl1	8.47933e-27	-0.836226	0.262	0.438	2.0397e-22
Hspa1a	1.11e-26	-0.406482	0.312	0.49	2.67011e-22
Tgfbi	1.91237e-26	-0.2801	0.038	0.17	4.60021e-22
Tmem50b	2.03231e-26	0.250841	0.461	0.339	4.88872e-22
Atox1	2.84429e-26	-0.292189	0.97	0.983	6.84194e-22
Dgat2	6.19871e-26	-0.26974	0.143	0.302	1.4911e-21
Madcam1	6.92208e-26	-0.252456	0.057	0.196	1.66511e-21
Dmkn	9.83023e-26	-0.666368	0.298	0.457	2.36466e-21
Arl6ip5	1.12229e-25	0.319785	0.601	0.518	2.69968e-21
Fxyd2	1.19033e-25	-0.52892	0.309	0.481	2.86333e-21
Lamp2	1.22819e-25	-0.250677	0.529	0.681	2.95441e-21
Mia	7.51989e-25	-0.257921	0.072	0.211	1.80891e-20
Grp	8.86929e-25	-0.382015	0.189	0.349	2.13351e-20
Igsf8	1.02241e-24	0.283861	0.526	0.413	2.4594e-20
Adh1	1.36921e-24	0.391299	0.104	0.037	3.29364e-20
Krt16	1.48888e-24	-0.338292	0.085	0.23	3.58151e-20
Mgp	1.8941e-24	-0.512073	0.055	0.185	4.55627e-20
Cldn3	3.71398e-24	0.261668	0.649	0.541	8.93398e-20
Dmrt2	6.44061e-24	0.286631	0.413	0.3	1.54929e-19
Tfap2b	9.79201e-24	-0.423148	0.105	0.246	2.35547e-19
Cks1b	1.36904e-23	-0.304614	0.444	0.561	3.29322e-19
Dcn	1.52427e-23	-0.265587	0.042	0.163	3.66663e-19
Ehd1	6.88872e-23	-0.285892	0.494	0.626	1.65708e-18
Rnasel	7.26895e-23	0.427843	0.277	0.173	1.74855e-18
Npm1	1.08395e-22	-0.278989	0.971	0.973	2.60743e-18
Pclaf	1.21429e-22	-0.373147	0.247	0.391	2.92097e-18
Prg2	1.3973e-22	-0.620004	0.167	0.316	3.3612e-18
Rarres1	1.44979e-22	-0.379713	0.047	0.168	3.48747e-18
Calca	2.95957e-22	-0.638559	0.215	0.366	7.11924e-18
Dbi	8.41741e-22	-0.367187	0.909	0.933	2.02481e-17
Myl7	9.93293e-22	-0.402749	0.168	0.317	2.38937e-17
Pea15a	1.69983e-21	0.272396	0.417	0.314	4.08893e-17
S100a9	1.95712e-21	-0.913598	0.26	0.408	4.70786e-17
Gpx3	2.08326e-21	-0.572095	0.268	0.418	5.01128e-17
Ccl9	3.42663e-21	-0.532664	0.085	0.213	8.24277e-17
Spink1	4.2965e-21	-1.14497	0.222	0.38	1.03352e-16
Rbbp7	4.57728e-21	-0.327401	0.685	0.786	1.10106e-16
Serpinb2	4.84904e-21	-0.418517	0.06	0.178	1.16644e-16
Nsmce1	6.12337e-21	-0.42394	0.827	0.852	1.47298e-16
Iapp	1.12196e-20	-0.748096	0.119	0.254	2.69888e-16
Gm15056	1.67553e-20	-0.433532	0.051	0.165	4.03048e-16
Gstm1	2.66633e-20	-0.528718	0.343	0.478	6.41386e-16
Resp18	2.78695e-20	-0.417377	0.098	0.23	6.704e-16
Urah	3.44924e-20	-0.427207	0.325	0.47	8.29715e-16
2200002D01Rik	4.66872e-20	-0.361848	0.096	0.225	1.12306e-15
Avpi1	5.2836e-20	0.265394	0.609	0.509	1.27097e-15
Saa1	8.01854e-20	-0.757237	0.205	0.349	1.92886e-15
Psca	9.59867e-20	-0.469849	0.092	0.217	2.30896e-15
Ccl20	1.91513e-19	-0.86595	0.059	0.172	4.60684e-15
Tagln	1.99525e-19	-0.324368	0.054	0.165	4.79956e-15
Pgk1	2.49722e-19	-0.273956	0.851	0.87	6.00705e-15
2210407C18Rik	2.69757e-19	-0.70783	0.127	0.252	6.489e-15
Tff1	3.0424e-19	-0.624525	0.099	0.223	7.31849e-15
Apoa4	3.17674e-19	-0.547451	0.142	0.275	7.64165e-15
Pcp4	6.59827e-19	-0.756505	0.215	0.352	1.58721e-14
Lyz1	1.37478e-18	-0.56764	0.246	0.383	3.30704e-14
Lsm6	2.11551e-18	0.32925	0.81	0.78	5.08885e-14
Ifit3	3.23591e-18	-0.301724	0.053	0.157	7.78398e-14
Igfbp6	7.68653e-18	-0.424469	0.123	0.247	1.849e-13
Slc46a2	8.77671e-18	-0.268291	0.272	0.401	2.11124e-13
Spty2d1	2.07542e-17	0.283911	0.365	0.267	4.99241e-13
Lypd2	4.09238e-17	-0.405911	0.186	0.317	9.84422e-13
Socs3	7.46728e-17	-0.430167	0.371	0.491	1.79625e-12
Smg7	1.16573e-16	0.282204	0.32	0.23	2.80416e-12
Crip1	1.29739e-16	0.627538	0.897	0.908	3.12088e-12
Ctnnbl1	1.30871e-16	0.25545	0.502	0.425	3.14811e-12
Lgals2	1.59387e-16	-0.411341	0.078	0.183	3.83406e-12
Krt20	1.82305e-16	-0.295042	0.067	0.168	4.38534e-12
Oasl2	2.87862e-16	-0.28464	0.508	0.638	6.92452e-12
Ccl11	3.39532e-16	-0.373631	0.027	0.111	8.16745e-12
Gsn	4.55342e-16	-0.403434	0.298	0.422	1.09533e-11
Pdcd6	5.25812e-16	0.255757	0.774	0.728	1.26484e-11
Wfdc17	7.20628e-16	-0.413078	0.231	0.372	1.73347e-11
Wfdc2	1.17603e-15	-0.505567	0.461	0.607	2.82893e-11
Ostf1	1.86553e-15	0.307563	0.675	0.645	4.48753e-11
Krtdap	2.62325e-15	-0.997701	0.337	0.463	6.31024e-11
Bin1	3.0803e-15	0.270001	0.473	0.412	7.40965e-11
Fabp6	5.53671e-15	-0.895651	0.401	0.532	1.33186e-10
Anxa2	7.11579e-15	0.324049	0.717	0.699	1.7117e-10
Lgals4	9.59472e-15	-0.35025	0.089	0.189	2.30801e-10
Prg3	2.38676e-14	-0.308141	0.092	0.194	5.74136e-10
Ang4	4.6638e-14	-0.440855	0.098	0.198	1.12188e-09
Ccl22	9.26816e-14	-0.278794	0.044	0.126	2.22946e-09
Fabp9	1.21705e-13	-0.545889	0.06	0.149	2.92762e-09
Tff3	2.33284e-13	-0.804861	0.244	0.361	5.61166e-09
Hspb1	2.34177e-13	-0.514667	0.675	0.793	5.63312e-09
Dlk1	5.01063e-13	0.449375	0.158	0.091	1.20531e-08
Obp2a	1.33204e-12	-0.264256	0.048	0.125	3.20421e-08
Cyp2a5	2.14072e-12	-0.469531	0.096	0.187	5.1495e-08
Ifitm1	2.16282e-12	-0.465078	0.249	0.36	5.20267e-08
Ascc3	3.25047e-12	0.296451	0.42	0.349	7.81899e-08
Gip	5.28458e-12	-0.412586	0.085	0.171	1.27121e-07
Cst3	5.37678e-12	-0.437231	0.882	0.92	1.29338e-07
Dnajb1	1.07857e-11	-0.250884	0.632	0.721	2.5945e-07
Apoa2	1.25196e-11	-0.251241	0.098	0.187	3.01159e-07
Ccl17	1.35204e-11	-0.358853	0.102	0.193	3.25233e-07
Igkc	1.97509e-11	-0.353506	0.257	0.353	4.75109e-07
Krt15	2.30091e-11	-0.2705	0.067	0.143	5.53483e-07
Dppa3	2.56145e-11	-0.485248	0.06	0.137	6.16158e-07
Rnase1	4.63297e-11	-0.312461	0.085	0.164	1.11446e-06
Tnfaip8	6.68804e-11	0.303094	0.641	0.649	1.60881e-06
Etv1	7.9267e-11	0.307804	0.127	0.074	1.90677e-06
Prap1	9.24094e-11	-0.439945	0.072	0.149	2.22291e-06
Nts	1.08262e-10	-0.613773	0.139	0.227	2.60423e-06
Saa2	1.25648e-10	-0.427812	0.102	0.184	3.02246e-06
Spink4	2.35509e-10	-0.33518	0.08	0.156	5.66517e-06
Krt71	3.08952e-10	-0.261637	0.045	0.11	7.43184e-06
Spp1	3.19993e-10	-0.402119	0.048	0.115	7.69744e-06
Tff2	1.1451e-09	-0.268633	0.041	0.102	2.75453e-05
Sprr2a3	1.18963e-09	-0.252394	0.055	0.12	2.86166e-05
Spink5	1.61842e-09	-0.416567	0.059	0.124	3.8931e-05
Oit1	1.68307e-09	-0.298477	0.199	0.28	4.04862e-05
Krt79	2.32032e-09	-0.304312	0.131	0.21	5.58154e-05
Apoc3	2.49429e-09	-0.260559	0.092	0.167	6.00002e-05
Apoa1	2.54405e-09	-0.55872	0.148	0.234	6.1197e-05
Defb19	2.77767e-09	-0.360731	0.08	0.15	6.68169e-05
Crabp1	2.9461e-09	-0.44542	0.197	0.288	7.08685e-05
Cxcl13	3.40633e-09	-0.461584	0.126	0.204	8.19394e-05
Krt7	3.87769e-09	-0.301893	0.709	0.776	9.32779e-05
Fam25c	4.58491e-09	-0.779814	0.219	0.309	0.00011029
Lcn2	4.6201e-09	-0.383553	0.104	0.179	0.000111137
Hist1h2ap	5.39201e-09	-0.530239	0.328	0.415	0.000129705
Atf3	1.3363e-08	-0.282609	0.674	0.767	0.000321447
Tac2	1.74618e-08	-0.349848	0.113	0.184	0.000420042
Spg21	1.82368e-08	0.479039	0.731	0.748	0.000438686
Mt3	2.66407e-08	-0.500328	0.159	0.236	0.000640842
Cck	4.1805e-08	-0.379466	0.114	0.188	0.00100562
Itpr2	5.73396e-08	0.260061	0.217	0.166	0.0013793
Ttn	7.93468e-08	0.367497	0.195	0.145	0.00190869
Klk1b9	1.07296e-07	-0.285553	0.078	0.14	0.00258101
Cryaa	1.41607e-07	-0.254146	0.054	0.108	0.00340636
Dcpp1	1.58963e-07	-0.301582	0.06	0.117	0.00382386
Gsta4	1.60159e-07	-0.282925	0.094	0.158	0.00385262
Ins2	1.76653e-07	-0.317728	0.072	0.133	0.00424939
Clps	1.89606e-07	-0.299204	0.067	0.124	0.00456098
Ppy	3.88316e-07	-0.37436	0.104	0.167	0.00934094
Ptgds	4.63069e-07	-0.413863	0.163	0.236	0.0111391
Pla2g1b	4.68996e-07	-0.27404	0.084	0.142	0.0112817
Ctrb1	1.60839e-06	-0.328423	0.059	0.109	0.0386897

## Sheet: mTEC. V
	p_val	avg_logFC	pct.1	pct.2	p_val_adj
Ccl6	1.63773e-231	3.31545	0.862	0.073	3.93956e-227
Ccr5	1.92356e-181	0.706634	0.33	0.011	4.62713e-177
Gm37800	7.52703e-175	0.783799	0.239	0.005	1.81063e-170
Ccl20	1.72353e-154	3.60073	0.972	0.157	4.14594e-150
Gm5930	5.91896e-146	0.978589	0.275	0.01	1.4238e-141
Gm48306	6.75884e-141	0.403942	0.202	0.005	1.62584e-136
Ccl9	6.00078e-133	3.15811	0.972	0.197	1.44349e-128
Fabp1	8.16498e-121	2.90364	0.807	0.129	1.96409e-116
Gm33782	1.15715e-120	0.553657	0.376	0.023	2.78352e-116
Muc13	1.29891e-120	0.834397	0.532	0.047	3.12453e-116
Ccr2	2.51577e-120	0.542479	0.275	0.012	6.05167e-116
1110046J04Rik	1.07391e-117	1.56219	0.661	0.081	2.58329e-113
Cpb2	1.10558e-116	0.664868	0.394	0.026	2.65948e-112
2010003K11Rik	1.09376e-114	0.551757	0.284	0.013	2.63103e-110
Nostrin	1.00008e-110	1.56268	0.862	0.158	2.4057e-106
2200002D01Rik	1.32522e-109	2.1524	0.936	0.209	3.18781e-105
Cfp	6.28237e-108	0.825517	0.422	0.033	1.51122e-103
Cyp2a5	9.90685e-105	2.26853	0.872	0.174	2.38309e-100
Bcl2a1a	4.39841e-102	1.82593	0.908	0.207	1.05804e-97
1700016F12Rik	3.74738e-101	0.835287	0.312	0.019	9.01433e-97
Hsd17b6	3.97724e-100	0.559028	0.431	0.036	9.56725e-96
Serpina10	4.21757e-95	0.447859	0.266	0.014	1.01454e-90
Btbd16	1.4697e-94	0.489282	0.248	0.012	3.53537e-90
Gpa33	2.37636e-94	0.862959	0.642	0.09	5.71634e-90
Krt20	3.0728e-94	1.83603	0.798	0.155	7.39161e-90
Gpr55	1.10799e-87	0.286585	0.239	0.012	2.66526e-83
Abca13	1.24786e-87	0.772424	0.468	0.05	3.00173e-83
Trim31	3.80836e-87	0.743168	0.468	0.049	9.16102e-83
Cr2	4.72664e-83	1.05187	0.44	0.048	1.13699e-78
Heph	1.01285e-82	0.361646	0.257	0.015	2.43641e-78
0610005C13Rik	4.66771e-80	0.415052	0.248	0.015	1.12282e-75
Eci3	4.57743e-77	0.349618	0.211	0.011	1.1011e-72
Plekhs1	5.13333e-77	1.02777	0.56	0.084	1.23482e-72
Hamp	6.50988e-76	3.02846	0.899	0.3	1.56595e-71
Tnfrsf11b	1.76783e-75	1.66917	0.844	0.24	4.25252e-71
Adgrg7	9.20265e-75	0.343781	0.239	0.015	2.2137e-70
Cdh17	1.40727e-74	0.870518	0.661	0.121	3.38518e-70
Gjb2	1.26964e-72	1.75438	0.881	0.27	3.05412e-68
Rps6kl1	3.07472e-72	0.816499	0.532	0.077	7.39624e-68
Tnfaip2	1.41543e-71	1.68594	0.807	0.226	3.40482e-67
Ccr1	6.77029e-70	0.298768	0.138	0.005	1.62859e-65
Serpinb1a	5.78735e-69	2.83971	1	0.688	1.39215e-64
Fgr	1.86933e-68	0.300975	0.22	0.014	4.49668e-64
Serpinb6a	3.77774e-68	3.39277	0.982	0.733	9.08737e-64
Mmp7	4.19651e-68	1.46383	0.486	0.07	1.00947e-63
Mmp23	1.08127e-64	0.960343	0.578	0.106	2.60099e-60
Gp2	1.0613e-61	2.72932	0.661	0.157	2.55296e-57
Loxl3	1.95785e-61	0.357986	0.275	0.024	4.70961e-57
Slc51b	3.17531e-60	0.611312	0.394	0.05	7.63821e-56
Bcl2a1b	3.71128e-60	1.93542	0.963	0.601	8.92747e-56
BC051142	2.71183e-59	1.03571	0.743	0.208	6.52331e-55
Sgms2	1.43985e-58	0.656134	0.477	0.075	3.46355e-54
2019-09-01	1.66906e-58	1.45553	0.807	0.271	4.01493e-54
AW112010	3.65667e-58	2.2295	0.982	0.763	8.79613e-54
Ctsh	6.33056e-58	1.67268	0.982	0.725	1.52282e-53
Bcl2a1d	8.92373e-58	1.66516	0.972	0.578	2.1466e-53
Pglyrp1	1.5125e-57	2.93538	0.954	0.554	3.63833e-53
Lrrc26	3.08398e-56	0.637479	0.321	0.036	7.41851e-52
Cdhr5	1.04798e-55	0.875676	0.651	0.152	2.52093e-51
Cyp2j13	6.43622e-55	0.465118	0.248	0.022	1.54823e-50
Clu	6.0569e-54	1.95624	0.972	0.822	1.45699e-49
Tmsb4x	7.27785e-53	1.41792	1	0.999	1.75069e-48
Spib	3.07055e-52	1.6005	0.908	0.529	7.38622e-48
Gm9530	5.51412e-52	0.396068	0.339	0.042	1.32642e-47
Vamp5	9.95669e-52	0.960964	0.67	0.181	2.39508e-47
Hsd17b11	1.42824e-51	0.660148	0.468	0.084	3.43564e-47
Serpinb9	1.37211e-50	1.38126	0.899	0.425	3.30061e-46
Tmem37	1.79424e-50	0.680351	0.422	0.066	4.31604e-46
Atp1b1	3.58159e-50	1.40194	0.936	0.561	8.61552e-46
Spint2	3.60333e-49	1.00609	0.982	0.962	8.66782e-45
Eef1a1	7.45495e-49	-0.900246	0.991	0.998	1.79329e-44
Atox1	1.64228e-48	1.08386	1	0.982	3.9505e-44
Ptchd4	3.49049e-48	0.575769	0.294	0.035	8.39637e-44
Snx20	3.69744e-48	0.531904	0.367	0.054	8.89418e-44
Lgals4	5.42718e-48	1.13475	0.661	0.177	1.30551e-43
Ceacam20	2.3451e-47	0.335427	0.239	0.023	5.64115e-43
Dsg1a	3.52438e-47	1.23584	0.743	0.267	8.47789e-43
Rplp0	6.44234e-47	-0.996957	0.982	0.998	1.5497e-42
Bmp2	6.7067e-47	1.04899	0.615	0.167	1.6133e-42
Sox8	7.74753e-47	0.597469	0.312	0.04	1.86367e-42
Rps4x	5.09024e-46	-0.974019	0.954	0.997	1.22446e-41
Gpx1	8.4815e-46	1.16885	1	0.938	2.04023e-41
Serpina1b	1.08537e-45	0.596966	0.128	0.007	2.61085e-41
Cutal	2.03378e-45	0.38449	0.339	0.048	4.89226e-41
Fbp2	2.48325e-45	0.551026	0.257	0.028	5.97346e-41
Rps9	2.54265e-45	-0.823412	0.982	0.996	6.11634e-41
Rpl23a	4.44527e-45	-0.812562	1	0.999	1.06931e-40
Degs2	4.86836e-45	0.520975	0.349	0.051	1.17108e-40
Rps24	5.11957e-45	-0.818999	0.991	0.997	1.23151e-40
Slc25a4	7.90998e-45	-1.11132	0.523	0.93	1.90275e-40
Hs3st1	8.2609e-45	0.516461	0.257	0.028	1.98716e-40
Ccr7	3.93144e-44	1.21301	0.477	0.1	9.45708e-40
Rps2	7.97597e-44	-1.02254	0.936	0.994	1.91862e-39
Rpl13	9.52241e-44	-0.851273	0.991	0.999	2.29062e-39
Pnp2	2.32314e-43	0.294455	0.275	0.032	5.5883e-39
Prg2	2.95516e-43	3.0291	0.743	0.301	7.10863e-39
Rpl38	3.54601e-43	-0.607349	0.982	0.998	8.52992e-39
Rpl11	3.87299e-43	-0.747049	0.991	0.996	9.31648e-39
Rpl7	6.34646e-43	-0.742974	1	0.995	1.52664e-38
Rps3a1	8.53277e-43	-0.737636	0.991	0.998	2.05256e-38
Rpl18a	1.53528e-42	-0.766555	0.991	0.999	3.69312e-38
Il1b	2.244e-42	0.52722	0.165	0.013	5.39795e-38
Rps12	3.71215e-42	-0.818367	0.991	0.998	8.92957e-38
Rps17	4.04642e-42	-0.737048	0.972	0.996	9.73367e-38
Rps10	5.59182e-42	-0.740555	0.963	0.994	1.34511e-37
Rpl6	7.77765e-42	-0.761497	0.991	0.995	1.87091e-37
Rpl15	7.95114e-42	-0.765371	0.982	0.996	1.91265e-37
Rpl7a	1.36978e-41	-0.819031	0.908	0.986	3.295e-37
Rps6	1.48145e-41	-0.782298	0.982	0.995	3.56363e-37
Ces2c	1.51914e-41	0.671305	0.459	0.094	3.6543e-37
Rpl35	1.9438e-41	-0.791007	0.936	0.994	4.67581e-37
1700003P14Rik	2.52093e-41	0.479164	0.128	0.008	6.0641e-37
Rps15a	2.72718e-41	-0.766825	0.982	0.998	6.56023e-37
Rack1	7.45032e-41	-0.832804	0.917	0.989	1.79217e-36
Atp6v1c1	7.45672e-41	1.27116	0.881	0.631	1.79371e-36
Rps7	1.21748e-40	-0.742359	1	0.996	2.92864e-36
Rps18	1.31611e-40	-0.854837	0.972	0.997	3.16591e-36
Rps23	1.32545e-40	-0.709554	0.982	0.998	3.18836e-36
Gstp3	1.33633e-40	0.7067	0.661	0.205	3.21455e-36
Gadd45a	1.48243e-40	1.1237	0.862	0.454	3.56599e-36
Rpl10	2.41123e-40	-0.702593	0.963	0.997	5.80022e-36
Hsp90ab1	2.4142e-40	-0.755071	0.972	0.997	5.80736e-36
Crip1	3.17449e-40	1.7854	0.954	0.907	7.63625e-36
Rpl5	3.68502e-40	-0.795422	0.872	0.984	8.86432e-36
Tcf7l1	5.99426e-40	0.888197	0.743	0.29	1.44192e-35
Rps8	7.6438e-40	-0.733973	1	0.998	1.83872e-35
Rpl4	1.15266e-39	-0.86805	0.945	0.991	2.77273e-35
Ccdc184	2.32205e-39	0.812845	0.505	0.122	5.58569e-35
Rps5	2.87674e-39	-0.753466	0.982	0.998	6.91999e-35
Fyb	2.95222e-39	0.778959	0.615	0.183	7.10156e-35
Ahcyl2	3.00046e-39	1.03987	0.844	0.434	7.2176e-35
H2-M2	4.35241e-39	1.85174	0.899	0.702	1.04697e-34
Rpl23	1.55553e-38	-0.665159	0.991	0.998	3.74183e-34
Rps20	1.82503e-38	-0.698719	0.982	0.998	4.39012e-34
Rpl28	2.72403e-38	-0.707942	0.982	0.996	6.55264e-34
Tstd1	4.97002e-38	1.03128	0.459	0.103	1.19554e-33
Rpl17	5.69704e-38	-0.714959	0.982	0.996	1.37042e-33
Gda	6.40414e-38	0.989865	0.78	0.352	1.54052e-33
S100a11	9.46901e-38	0.985392	0.991	0.977	2.27777e-33
Rpl3	1.22764e-37	-0.813399	0.972	0.994	2.95308e-33
Rpl26	1.85567e-37	-0.62944	1	0.998	4.46381e-33
Rpl8	1.98774e-37	-0.662773	0.991	0.996	4.78151e-33
Npm1	2.17592e-37	-1.14044	0.752	0.975	5.23416e-33
Rpl32	2.65905e-37	-0.740264	0.991	0.998	6.39635e-33
AA467197	2.7852e-37	1.00613	0.872	0.449	6.69979e-33
Rps15	3.98195e-37	-0.587357	0.991	0.998	9.57857e-33
Mif	5.63563e-37	-0.955057	0.899	0.983	1.35565e-32
Rpl31	2.72085e-36	-0.558522	0.963	0.997	6.54501e-32
Tpt1	3.22894e-36	-0.511276	0.972	0.997	7.76721e-32
App	3.5397e-36	1.16426	0.89	0.658	8.51474e-32
Rpl14	5.12464e-36	-0.721947	0.982	0.995	1.23273e-31
Rpl36a	5.40487e-36	-0.743112	0.963	0.992	1.30014e-31
Adgrd1	6.28693e-36	0.652225	0.385	0.077	1.51232e-31
Rpl10a	7.16818e-36	-0.708422	1	0.997	1.72431e-31
Plb1	1.08716e-35	1.03043	0.954	0.777	2.61517e-31
Rpl12	1.69087e-35	-0.840741	0.917	0.99	4.06739e-31
Rplp1	1.97023e-35	-0.638121	1	0.999	4.73938e-31
Eef2	1.99743e-35	-0.671579	0.945	0.989	4.80482e-31
Lamp1	2.37322e-35	1.08474	0.927	0.811	5.70878e-31
Iscu	3.60702e-35	1.23412	0.844	0.588	8.67669e-31
Rpl39	4.3466e-35	-0.65864	0.991	0.998	1.04557e-30
Rpl37a	4.74909e-35	-0.555191	1	0.999	1.14239e-30
Naca	6.8464e-35	-0.563385	0.972	0.991	1.6469e-30
Rpl37	7.22095e-35	-0.57416	0.991	0.998	1.737e-30
Rpl35a	7.5057e-35	-0.555626	1	0.998	1.8055e-30
Hepacam2	7.64753e-35	0.871862	0.495	0.122	1.83961e-30
Apoc3	1.48756e-34	1.2301	0.541	0.158	3.57833e-30
Rpl24	1.74958e-34	-0.55442	0.991	0.995	4.20862e-30
Fth1	2.51211e-34	0.98687	1	0.993	6.04288e-30
Rpl9	2.64606e-34	-0.614224	1	0.992	6.36511e-30
Tmem266	2.81138e-34	0.562657	0.358	0.069	6.76279e-30
Rpl27a	3.24686e-34	-0.615351	0.991	0.998	7.81033e-30
Rplp2	3.33461e-34	-0.521084	1	0.999	8.0214e-30
Rps21	3.85436e-34	-0.607778	0.954	0.993	9.27166e-30
Rpl34	4.51838e-34	-0.545221	0.982	0.996	1.0869e-29
A730036I17Rik	4.60934e-34	0.569865	0.477	0.12	1.10878e-29
Tspan3	4.77058e-34	1.01483	0.908	0.776	1.14756e-29
Pold1	5.90047e-34	0.981624	0.835	0.511	1.41936e-29
Rps13	1.0432e-33	-0.595706	0.991	0.996	2.50941e-29
Csn2	1.10938e-33	1.30707	0.963	0.824	2.66861e-29
Rpl19	1.1359e-33	-0.517592	0.982	0.997	2.7324e-29
Apoa4	1.33247e-33	1.3808	0.67	0.262	3.20526e-29
Skint9	1.44987e-33	0.927156	0.633	0.221	3.48766e-29
Eef1b2	1.8788e-33	-0.759508	0.826	0.978	4.51946e-29
Trdn	1.99025e-33	0.730198	0.339	0.064	4.78755e-29
Rpl13a	2.36244e-33	-0.776148	0.853	0.973	5.68285e-29
Vil1	2.4658e-33	0.448163	0.385	0.08	5.93148e-29
Rpl36	2.59584e-33	-0.605469	0.991	0.998	6.24428e-29
Rps3	2.99789e-33	-0.694099	0.954	0.994	7.21142e-29
Rps14	4.69318e-33	-0.53545	0.991	0.999	1.12894e-28
Eef1g	5.20607e-33	-0.806242	0.872	0.974	1.25232e-28
mt-Co1	6.53099e-33	-0.694098	0.991	0.997	1.57103e-28
Fabp5	6.76469e-33	0.979256	1	0.997	1.62725e-28
Rpl27	9.24294e-33	-0.61354	0.881	0.983	2.22339e-28
Rps11	1.00463e-32	-0.563628	0.991	0.998	2.41665e-28
Lypd8	2.12946e-32	1.00963	0.716	0.301	5.12242e-28
Rpl22	2.44017e-32	-0.624552	0.945	0.987	5.86982e-28
Rpl41	3.44613e-32	-0.445013	1	1	8.28967e-28
Tmsb10	5.46296e-32	-1.14808	0.688	0.944	1.31412e-27
Rps28	5.73142e-32	-0.602925	0.963	0.996	1.37869e-27
Prr15l	6.40797e-32	0.341989	0.376	0.077	1.54144e-27
mt-Atp6	9.87814e-32	-0.57551	1	0.997	2.37619e-27
Sdcbp2	9.88767e-32	0.337619	0.358	0.071	2.37848e-27
Thbs1	1.03686e-31	0.35263	0.229	0.031	2.49417e-27
mt-Co3	1.12777e-31	-0.548088	1	0.998	2.71284e-27
Arpc1b	1.29605e-31	1.03306	0.936	0.796	3.11766e-27
Asah2	1.57924e-31	0.375937	0.239	0.034	3.79887e-27
Mmp15	1.8988e-31	0.58277	0.45	0.117	4.56756e-27
Wfdc17	2.34819e-31	2.36229	0.725	0.358	5.64858e-27
Ncf1	3.78824e-31	0.761866	0.789	0.381	9.1126e-27
Gsap	4.84796e-31	0.430728	0.312	0.058	1.16618e-26
Actb	5.70208e-31	0.627524	1	0.998	1.37163e-26
Marcksl1	5.97354e-31	0.781057	0.954	0.984	1.43694e-26
Rps27a	6.22217e-31	-0.582577	1	0.999	1.49674e-26
Vamp8	6.63586e-31	0.794129	0.963	0.938	1.59626e-26
Syt8	7.50189e-31	0.380279	0.248	0.037	1.80458e-26
Rassf2	7.77966e-31	0.565335	0.477	0.133	1.8714e-26
Aif1	1.1128e-30	1.01238	0.514	0.16	2.67685e-26
Cd63	2.01584e-30	0.810585	0.972	0.932	4.8491e-26
Rpl29	2.05709e-30	-0.561275	0.982	0.991	4.94832e-26
Dapk2	2.96188e-30	0.78104	0.752	0.384	7.1248e-26
Sephs2	3.00771e-30	0.88107	0.872	0.65	7.23505e-26
Pthlh	5.09768e-30	0.907152	0.569	0.187	1.22625e-25
Rpl21	5.56737e-30	-0.486184	0.991	0.997	1.33923e-25
Ubd	6.45892e-30	0.771405	1	0.987	1.55369e-25
Eif3e	1.20443e-29	-0.762756	0.606	0.924	2.89725e-25
Epcam	1.60922e-29	0.913656	0.945	0.961	3.87099e-25
Utf1	1.63649e-29	-1.05985	0.413	0.829	3.93657e-25
Phgdh	1.69059e-29	-1.01683	0.56	0.886	4.06672e-25
Csn3	2.23763e-29	1.23571	0.211	0.029	5.38261e-25
Fabp4	3.7568e-29	1.75372	0.908	0.741	9.03699e-25
Tmem246	5.26153e-29	0.583352	0.596	0.212	1.26566e-24
Hnrnpa1	6.8195e-29	-0.860801	0.615	0.926	1.64043e-24
Rps19	7.4845e-29	-0.530901	0.991	0.998	1.8004e-24
Cldn7	1.72892e-28	0.911759	0.917	0.737	4.15891e-24
Timd2	2.78253e-28	0.71479	0.385	0.092	6.69338e-24
Rpl18	3.11721e-28	-0.542573	0.963	0.995	7.49845e-24
Cldn13	4.99578e-28	1.15482	0.661	0.289	1.20173e-23
Igf1	5.57634e-28	1.20521	0.716	0.34	1.34139e-23
Rasgrp1	5.82355e-28	0.253231	0.183	0.023	1.40085e-23
Cdkn1a	6.90897e-28	1.24001	0.881	0.646	1.66195e-23
Selenom	8.18308e-28	1.25322	0.752	0.393	1.96844e-23
Ncoa4	9.17975e-28	0.994294	0.688	0.347	2.20819e-23
Rpl22l1	3.23268e-27	-0.659583	0.89	0.983	7.7762e-23
Krt17	4.15479e-27	-1.06427	0.963	0.996	9.99435e-23
Gapdh	7.0227e-27	-0.608301	0.945	0.983	1.68931e-22
Rps26	8.7046e-27	-0.531984	0.963	0.996	2.09389e-22
Rps29	8.788e-27	-0.373568	1	0.999	2.11395e-22
Samsn1	1.11914e-26	0.675146	0.422	0.114	2.69209e-22
Hspa8	3.36325e-26	-0.518704	1	0.997	8.09029e-22
Rps25	3.58785e-26	-0.47561	0.972	0.994	8.63058e-22
Mep1a	4.66418e-26	0.586821	0.45	0.132	1.12197e-21
Dnajb9	1.16607e-25	1.25849	0.807	0.602	2.80498e-21
Serpinb6b	1.74599e-25	0.788843	0.798	0.43	4.19998e-21
Hist1h2bc	2.07031e-25	0.782276	0.936	0.762	4.98014e-21
Rac2	3.59046e-25	0.904337	0.89	0.673	8.63685e-21
Rpsa	4.00017e-25	-0.54847	0.982	0.996	9.62241e-21
Fxyd3	5.64972e-25	1.06839	0.917	0.698	1.35904e-20
Prap1	1.01602e-24	1.58003	0.45	0.141	2.44404e-20
S100a16	1.11002e-24	-0.836191	0.853	0.961	2.67015e-20
Pgk1	1.19494e-24	-0.797	0.541	0.871	2.87444e-20
Ifitm3	1.23331e-24	-1.00211	0.954	0.996	2.96672e-20
Uts2b	2.15735e-24	1.34922	0.266	0.053	5.1895e-20
Gclc	2.54425e-24	0.734511	0.642	0.296	6.1202e-20
Rhoc	5.74998e-24	0.644367	0.651	0.271	1.38316e-19
Smpdl3a	8.46911e-24	0.810906	0.826	0.627	2.03724e-19
Ncl	8.56793e-24	-0.783668	0.826	0.957	2.06102e-19
Ftl1	1.41998e-23	0.618782	1	0.995	3.41576e-19
Ppia	1.70311e-23	-0.530025	0.982	0.996	4.09682e-19
Hspe1	2.15053e-23	0.624503	0.991	0.979	5.17309e-19
Ctsd	2.44626e-23	0.889026	0.679	0.35	5.88447e-19
Hmgn1	2.64942e-23	-0.719689	0.651	0.908	6.37319e-19
Ndufa4	5.76876e-23	-0.558544	0.835	0.979	1.38768e-18
Rras2	7.56339e-23	0.54239	0.44	0.143	1.81937e-18
Glrx	1.33436e-22	0.349036	0.376	0.102	3.20981e-18
Cdk4	1.58613e-22	-0.756387	0.44	0.802	3.81543e-18
Msln	1.64196e-22	1.51582	0.624	0.302	3.94973e-18
Trf	2.81729e-22	0.896947	0.413	0.126	6.77698e-18
Eif5a	3e-22	-0.635722	0.908	0.969	7.21649e-18
Mrfap1	5.3732e-22	-0.571507	0.661	0.928	1.29252e-17
Rps16	5.44916e-22	-0.411135	0.982	0.999	1.3108e-17
Srsf3	6.11456e-22	-0.655326	0.578	0.901	1.47086e-17
Ybx1	6.68157e-22	-0.615945	0.872	0.969	1.60725e-17
Pglyrp2	6.92182e-22	0.965636	0.624	0.309	1.66504e-17
Hdgf	7.39484e-22	-0.62615	0.505	0.869	1.77883e-17
mt-Co2	9.73606e-22	-0.480792	0.945	0.994	2.34201e-17
Btf3	9.75223e-22	-0.44773	0.89	0.98	2.3459e-17
Hes6	1.32031e-21	-1.05533	0.376	0.803	3.176e-17
Rnf128	1.34323e-21	0.73886	0.651	0.339	3.23115e-17
Fam32a	1.38209e-21	0.961627	0.798	0.713	3.32463e-17
Reg3g	1.46029e-21	2.04469	0.899	0.791	3.51272e-17
Aplp1	1.80327e-21	0.693676	0.486	0.185	4.33776e-17
Pebp1	2.01958e-21	-0.622164	0.541	0.884	4.8581e-17
Gm13305	2.18688e-21	-0.848069	0.798	0.956	5.26055e-17
C130074G19Rik	2.34774e-21	0.374925	0.312	0.076	5.64749e-17
Fxyd2	2.35718e-21	1.70965	0.706	0.467	5.67019e-17
Atp5a1	3.81012e-21	-0.49202	0.826	0.966	9.16524e-17
Anxa10	4.00204e-21	0.434249	0.321	0.079	9.6269e-17
H2afv	5.05968e-21	0.667619	0.881	0.785	1.21711e-16
Rnase1	7.28764e-21	1.79533	0.45	0.156	1.75304e-16
Clmn	7.55761e-21	0.444312	0.431	0.142	1.81798e-16
Guca2b	9.23858e-21	0.947664	0.33	0.089	2.22234e-16
Hspb11	1.07156e-20	-0.755412	0.514	0.854	2.57764e-16
Eif3f	1.34757e-20	-0.473916	0.881	0.974	3.24157e-16
Serbp1	1.62993e-20	-0.510005	0.817	0.965	3.92079e-16
Ly6e	1.78184e-20	0.531934	0.982	0.967	4.28622e-16
Eif3h	1.86543e-20	-0.509669	0.697	0.934	4.48729e-16
Lcp1	1.88977e-20	0.654439	0.817	0.587	4.54584e-16
Eps8	2.07966e-20	0.404096	0.321	0.082	5.00261e-16
Trim40	2.54963e-20	0.299641	0.147	0.02	6.13314e-16
Cdkn2b	2.64986e-20	0.6819	0.67	0.359	6.37423e-16
Slc25a3	2.88995e-20	-0.464171	0.835	0.97	6.95178e-16
Npm3	3.61034e-20	-0.630713	0.321	0.732	8.68467e-16
Tnmd	4.14284e-20	0.663641	0.578	0.252	9.96559e-16
Tmcc3	6.15314e-20	0.868068	0.615	0.309	1.48014e-15
Ncoa7	6.47785e-20	0.80867	0.578	0.274	1.55825e-15
Cct5	7.39926e-20	-0.558274	0.679	0.92	1.77989e-15
Opn3	7.70111e-20	0.824622	0.404	0.141	1.8525e-15
S100a14	8.30835e-20	-0.846239	0.752	0.915	1.99857e-15
Nop53	9.07232e-20	-0.517949	0.596	0.913	2.18235e-15
Pmaip1	1.19144e-19	0.844361	0.67	0.376	2.866e-15
Oas1f	1.2885e-19	0.677022	0.294	0.074	3.09949e-15
Lrrc31	1.81126e-19	0.403791	0.211	0.041	4.35699e-15
Anxa5	1.83741e-19	1.00414	0.963	0.942	4.41988e-15
Zc3h12d	2.25923e-19	0.348274	0.248	0.054	5.43458e-15
Cxcl16	2.2817e-19	0.740416	0.734	0.467	5.48864e-15
Tlnrd1	2.53556e-19	0.483207	0.459	0.177	6.09928e-15
Rcn1	3.24757e-19	0.654992	0.67	0.391	7.81203e-15
Ran	3.29675e-19	-0.705655	0.78	0.95	7.93033e-15
Irf6	3.45544e-19	0.564524	0.679	0.381	8.31207e-15
Crip2	6.21615e-19	-0.681907	0.413	0.8	1.49529e-14
Tmem45b	6.30533e-19	0.363062	0.266	0.063	1.51675e-14
Isyna1	7.08583e-19	-0.623238	0.339	0.712	1.7045e-14
Cox7a2l	7.21457e-19	-0.501126	0.835	0.968	1.73546e-14
Dscaml1	9.22054e-19	0.914165	0.624	0.33	2.218e-14
Atp5g2	9.28268e-19	-0.419085	0.844	0.964	2.23295e-14
Bex3	1.40592e-18	-0.566501	0.284	0.722	3.38193e-14
Sncg	1.46025e-18	1.54786	0.734	0.528	3.51263e-14
Cxcl10	1.49827e-18	-1.05722	0.725	0.912	3.60408e-14
Pde4d	1.59215e-18	0.692681	0.505	0.217	3.82992e-14
Oit1	1.59601e-18	0.78935	0.578	0.271	3.8392e-14
Hnrnpc	1.8086e-18	-0.456203	0.606	0.879	4.35058e-14
Pabpc1	1.85376e-18	-0.484431	0.725	0.942	4.45923e-14
Ctsz	2.71954e-18	0.749989	0.881	0.814	6.54184e-14
Pard3b	3.04497e-18	0.559932	0.505	0.22	7.32468e-14
Rasal2	4.43504e-18	0.487798	0.468	0.188	1.06685e-13
Gas7	5.69312e-18	0.681347	0.67	0.411	1.36948e-13
Tceal9	7.00745e-18	-0.687999	0.211	0.652	1.68564e-13
Tmem140	7.31698e-18	0.308925	0.284	0.074	1.7601e-13
Prr5l	7.34275e-18	0.279917	0.211	0.043	1.7663e-13
Naa10	7.56801e-18	-0.460852	0.257	0.686	1.82048e-13
Eif4a1	9.01438e-18	-0.514222	0.853	0.964	2.16841e-13
Sipa1l3	9.97776e-18	0.444318	0.367	0.119	2.40015e-13
Cct4	1.04532e-17	-0.505506	0.578	0.876	2.51452e-13
Wfdc18	1.15576e-17	1.60334	0.991	0.975	2.78017e-13
Ddc	1.24943e-17	0.257652	0.248	0.057	3.00549e-13
Cib1	1.39588e-17	0.463988	0.936	0.935	3.3578e-13
Sox4	1.64943e-17	-0.919244	0.495	0.82	3.9677e-13
Ypel4	1.8178e-17	0.284904	0.165	0.029	4.37271e-13
Serf1	1.81997e-17	-0.462695	0.202	0.644	4.37794e-13
Aoc1	2.19553e-17	0.368664	0.505	0.199	5.28134e-13
Slc30a2	2.50832e-17	0.546622	0.404	0.148	6.03377e-13
Uba52	2.52747e-17	-0.399943	0.872	0.965	6.07984e-13
Nme1	3.10108e-17	-0.537999	0.716	0.917	7.45964e-13
Smim22	3.23334e-17	0.638038	0.761	0.525	7.77779e-13
Plxnd1	3.28713e-17	0.294895	0.239	0.056	7.9072e-13
Ybx3	3.54755e-17	-0.561146	0.211	0.636	8.53362e-13
Tank	3.7828e-17	0.61744	0.716	0.52	9.09953e-13
Srsf2	3.91798e-17	-0.538851	0.55	0.857	9.4247e-13
Mtf1	4.18618e-17	0.414534	0.45	0.182	1.00699e-12
Fabp12	5.72195e-17	0.505786	0.321	0.095	1.37641e-12
Arap2	5.73661e-17	0.370971	0.413	0.154	1.37994e-12
Ptma	6.25811e-17	-0.547823	1	0.997	1.50539e-12
mt-Cytb	6.70462e-17	-0.394624	0.972	0.994	1.6128e-12
Epop	6.94062e-17	0.53703	0.33	0.103	1.66957e-12
Leprot	7.98855e-17	0.595192	0.661	0.396	1.92165e-12
Actn3	8.22684e-17	-0.585993	0.294	0.685	1.97897e-12
Glipr2	8.86502e-17	0.621023	0.67	0.434	2.13248e-12
Tbc1d10b	9.46938e-17	0.554529	0.486	0.22	2.27786e-12
Rab32	9.9208e-17	0.621648	0.615	0.355	2.38645e-12
C4bp	1.00166e-16	0.278964	0.138	0.021	2.4095e-12
Efhd2	1.0661e-16	0.600789	0.624	0.374	2.56451e-12
Psma7	1.13826e-16	-0.39436	0.872	0.975	2.73809e-12
C2cd4b	1.15574e-16	0.755891	0.505	0.227	2.78013e-12
Ppa1	1.39375e-16	-0.521079	0.257	0.671	3.35267e-12
Vars	1.45266e-16	-0.494024	0.459	0.797	3.49437e-12
Ppp1r14b	1.49359e-16	-0.526506	0.275	0.686	3.59283e-12
Prmt1	1.501e-16	-0.547365	0.394	0.758	3.61065e-12
Cotl1	1.52591e-16	0.604941	0.578	0.313	3.67057e-12
Gm38335	1.62766e-16	0.532665	0.165	0.03	3.91533e-12
Maged1	1.86144e-16	-0.521755	0.165	0.575	4.47771e-12
Rpl30	1.87926e-16	-0.34628	0.972	0.992	4.52057e-12
Prps1	1.99705e-16	-0.535857	0.229	0.629	4.80391e-12
Ifitm2	2.24742e-16	-0.559906	0.679	0.919	5.40616e-12
Il11ra1	2.2555e-16	-0.707229	0.596	0.876	5.42561e-12
Tubb5	2.70453e-16	-0.741527	0.734	0.905	6.50574e-12
Efnb1	3.55159e-16	0.494337	0.45	0.179	8.54336e-12
Gm47662	3.75142e-16	0.379706	0.239	0.058	9.02403e-12
Srxn1	3.86077e-16	0.503298	0.596	0.311	9.28709e-12
Avpi1	3.9222e-16	0.557615	0.725	0.514	9.43485e-12
Rnf11	4.00905e-16	0.614329	0.734	0.546	9.64376e-12
Cldn3	4.01895e-16	0.878801	0.734	0.547	9.6676e-12
Tpi1	4.24223e-16	-0.543726	0.55	0.859	1.02047e-11
Dtymk	4.2769e-16	-0.476468	0.294	0.694	1.02881e-11
Wnt4	4.51951e-16	-0.577737	0.147	0.571	1.08717e-11
Cald1	5.14377e-16	0.634265	0.725	0.445	1.23733e-11
Fkbp3	7.75104e-16	-0.448003	0.275	0.68	1.86451e-11
Prdx2	8.09217e-16	-0.412628	0.844	0.966	1.94657e-11
Reps2	8.16034e-16	0.362744	0.358	0.121	1.96297e-11
Cybb	9.69501e-16	0.636725	0.376	0.137	2.33213e-11
Pls1	9.95537e-16	0.372988	0.358	0.124	2.39476e-11
Tomm20	1.00993e-15	-0.463854	0.716	0.931	2.42938e-11
Myl6	1.01461e-15	0.320127	0.982	0.983	2.44066e-11
Sgpp1	1.12206e-15	0.816853	0.807	0.734	2.69912e-11
Cyp4v3	1.12286e-15	0.308244	0.257	0.069	2.70104e-11
Plp2	1.38812e-15	-0.394593	0.128	0.552	3.33912e-11
mt-Nd4	1.45659e-15	-0.358179	0.954	0.989	3.50382e-11
Lsr	1.49311e-15	0.634329	0.771	0.64	3.59168e-11
Stmn1	1.64003e-15	-0.792365	0.615	0.856	3.94509e-11
Tnfrsf11a	1.66899e-15	0.572734	0.697	0.471	4.01476e-11
Atp5f1	1.66972e-15	-0.362889	0.844	0.96	4.0165e-11
Dut	1.90525e-15	-0.613425	0.275	0.643	4.58309e-11
Higd1a	2.26627e-15	-0.515685	0.523	0.84	5.45152e-11
Cnbp	3.00964e-15	-0.455097	0.679	0.903	7.23968e-11
Aimp1	3.01254e-15	-0.419747	0.385	0.742	7.24667e-11
Plekhg1	3.46141e-15	0.468612	0.376	0.138	8.32642e-11
Eif3k	3.67106e-15	-0.406337	0.78	0.951	8.83075e-11
Snrpd2	4.04596e-15	-0.39005	0.688	0.929	9.73255e-11
Camk2a	4.25827e-15	0.265925	0.202	0.046	1.02433e-10
Lrrc42	4.2763e-15	-0.757931	0.743	0.902	1.02866e-10
Knop1	4.36696e-15	-0.375753	0.239	0.65	1.05047e-10
Asprv1	4.81827e-15	0.779113	0.633	0.387	1.15904e-10
1110008L16Rik	5.43979e-15	0.465409	0.642	0.367	1.30854e-10
Tmed9	6.41993e-15	-0.421337	0.422	0.805	1.54431e-10
Klhdc8a	7.22762e-15	0.512231	0.468	0.21	1.7386e-10
Prss2	8.47912e-15	0.437604	0.257	0.071	2.03965e-10
Srp72	9.21264e-15	-0.379739	0.275	0.676	2.2161e-10
Scg5	9.22362e-15	0.675487	0.486	0.234	2.21874e-10
C1qbp	9.8261e-15	-0.497247	0.394	0.742	2.36367e-10
Ly6i	1.06967e-14	1.03287	0.505	0.256	2.57309e-10
Fkbp4	1.07893e-14	-0.518509	0.486	0.78	2.59538e-10
Ctnnbip1	1.08256e-14	-0.421016	0.174	0.575	2.60411e-10
Pnpla8	1.11399e-14	0.711406	0.661	0.461	2.67971e-10
Gm29461	1.17036e-14	0.668242	0.67	0.406	2.8153e-10
Net1	1.26865e-14	0.629913	0.56	0.311	3.05175e-10
Mylpf	1.31039e-14	0.550649	0.532	0.283	3.15214e-10
H2-K1	1.5611e-14	0.40726	1	0.997	3.75524e-10
Elovl7	1.62769e-14	0.638097	0.468	0.224	3.91541e-10
Ttc6	1.63848e-14	0.251545	0.229	0.059	3.94138e-10
Spink4	1.90916e-14	1.37799	0.385	0.148	4.59249e-10
Atp10b	1.9243e-14	0.291872	0.202	0.047	4.6289e-10
Gja4	2.13645e-14	0.864217	0.67	0.476	5.13922e-10
Tsc22d1	2.1757e-14	-0.637426	0.688	0.917	5.23364e-10
Rab11a	2.19453e-14	0.504216	0.807	0.775	5.27895e-10
Hsp90aa1	2.27064e-14	-0.541435	0.89	0.975	5.46203e-10
H3f3a	2.45815e-14	-0.343296	0.954	0.987	5.91309e-10
Lgals2	2.46685e-14	0.31611	0.431	0.173	5.93402e-10
Sprr1a	2.49253e-14	1.00484	0.661	0.467	5.99578e-10
Cldn4	2.55865e-14	0.717246	0.679	0.427	6.15484e-10
Eef1d	2.86761e-14	-0.376352	0.789	0.952	6.89804e-10
Mbd3	3.00429e-14	-0.411864	0.358	0.742	7.22683e-10
Oaf	3.05927e-14	0.322031	0.303	0.1	7.35906e-10
Eif3i	3.12083e-14	-0.418041	0.596	0.878	7.50716e-10
Fabp2	3.23647e-14	0.391423	0.257	0.074	7.78533e-10
Gadd45b	3.24716e-14	-0.591185	0.495	0.828	7.81104e-10
Mkrn1	3.24988e-14	0.523819	0.743	0.611	7.81758e-10
Spns3	3.26172e-14	0.262895	0.202	0.047	7.84606e-10
Cd200	3.27638e-14	0.512938	0.349	0.126	7.88133e-10
Mob4	3.40585e-14	0.618991	0.734	0.612	8.19277e-10
Eif3l	3.43193e-14	-0.43099	0.45	0.788	8.25551e-10
Ifi27l2a	3.54679e-14	-1.05953	0.826	0.955	8.53181e-10
BB123696	3.7372e-14	0.494458	0.248	0.071	8.98982e-10
Map1b	3.76244e-14	0.659474	0.651	0.411	9.05054e-10
Snrnp25	3.84611e-14	-0.567281	0.477	0.789	9.25183e-10
Nap1l1	3.8753e-14	-0.501333	0.468	0.78	9.32203e-10
Slc25a5	4.03701e-14	-0.492203	0.798	0.933	9.71103e-10
Tmbim6	4.39539e-14	0.532386	0.881	0.896	1.05731e-09
Eif3m	4.41588e-14	-0.363561	0.615	0.873	1.06224e-09
Smarca2	4.85899e-14	0.981241	0.734	0.614	1.16883e-09
Nbas	5.16543e-14	0.355205	0.294	0.097	1.24254e-09
Pkm	5.17295e-14	-0.519617	0.798	0.925	1.24435e-09
Aldob	5.38023e-14	0.390712	0.266	0.077	1.29421e-09
Nxnl2	5.41919e-14	0.368838	0.358	0.133	1.30359e-09
Ostc	5.47505e-14	-0.40792	0.385	0.728	1.31702e-09
Bri3	5.57904e-14	0.524842	0.853	0.786	1.34204e-09
Gbp8	5.63544e-14	0.40224	0.505	0.239	1.3556e-09
Sec61b	5.85949e-14	-0.401471	0.853	0.974	1.4095e-09
Gpr137b	5.96876e-14	0.327885	0.321	0.11	1.43578e-09
Snrpf	5.97082e-14	-0.415623	0.422	0.761	1.43628e-09
Psg27	6.69282e-14	0.391188	0.193	0.045	1.60996e-09
Krt14	7.86226e-14	-0.975769	0.734	0.89	1.89127e-09
Acat1	8.84736e-14	-0.412897	0.165	0.534	2.12823e-09
Siva1	8.92324e-14	-0.391766	0.101	0.475	2.14649e-09
Mtch1	9.69664e-14	-0.354647	0.505	0.788	2.33253e-09
Impdh2	9.73361e-14	-0.48461	0.404	0.74	2.34142e-09
Set	1.04119e-13	-0.479379	0.679	0.9	2.50459e-09
Gucy1b2	1.12679e-13	1.59846	0.248	0.073	2.7105e-09
Rtraf	1.13499e-13	-0.400486	0.752	0.937	2.73022e-09
Tcp1	1.16562e-13	-0.449489	0.688	0.879	2.8039e-09
Ptov1	1.16608e-13	-0.450772	0.284	0.662	2.80501e-09
Etv3	1.28244e-13	0.572598	0.486	0.242	3.0849e-09
Fbl	1.30126e-13	-0.437049	0.404	0.746	3.13017e-09
Espn	1.3613e-13	-0.631094	0.211	0.59	3.2746e-09
Gm10076	1.38081e-13	-0.383411	0.789	0.962	3.32154e-09
Padi2	1.41444e-13	0.273983	0.138	0.025	3.40243e-09
Psmb8	1.46261e-13	0.515948	0.899	0.849	3.5183e-09
Rp2	2.24067e-13	0.333677	0.275	0.088	5.38994e-09
U2af1	2.75302e-13	-0.382153	0.532	0.838	6.62239e-09
Cnih1	3.03222e-13	-0.336575	0.156	0.515	7.294e-09
Gnl3	3.1059e-13	-0.416576	0.22	0.596	7.47124e-09
9130008F23Rik	3.20757e-13	0.317984	0.147	0.029	7.71582e-09
Mgam	3.42574e-13	0.269175	0.165	0.036	8.24062e-09
Alyref	3.46116e-13	-0.387602	0.303	0.668	8.32581e-09
Amdhd2	3.5562e-13	0.405319	0.413	0.185	8.55444e-09
Vdr	3.83151e-13	0.345854	0.422	0.185	9.21671e-09
Dpy30	3.87324e-13	-0.373219	0.431	0.786	9.31709e-09
Ube2l6	3.97563e-13	0.524134	0.606	0.38	9.56339e-09
2610016A17Rik	4.21369e-13	-0.427916	0.211	0.601	1.0136e-08
Prdx4	5.84013e-13	-0.381619	0.174	0.538	1.40484e-08
Sypl	6.15687e-13	-0.396498	0.468	0.783	1.48104e-08
Vdac1	7.17925e-13	-0.36416	0.505	0.806	1.72697e-08
Malat1	7.71935e-13	0.654246	1	1	1.85689e-08
Slc31a1	8.07774e-13	0.509893	0.569	0.332	1.9431e-08
Erh	8.21183e-13	-0.350477	0.275	0.662	1.97536e-08
Dlg2	8.6086e-13	0.556663	0.477	0.248	2.0708e-08
Selenoh	8.66006e-13	-0.52518	0.468	0.758	2.08318e-08
Dstn	8.74981e-13	0.388971	0.963	0.987	2.10477e-08
Gm33370	9.59311e-13	0.357511	0.156	0.034	2.30762e-08
Acbd4	1.09762e-12	0.395205	0.459	0.223	2.64032e-08
Exoc3l4	1.1048e-12	0.535236	0.578	0.364	2.65758e-08
Atp6v0e	1.25474e-12	0.337045	0.972	0.947	3.01827e-08
Srsf6	1.31896e-12	-0.39529	0.404	0.742	3.17276e-08
Cltc	1.35742e-12	0.475582	0.752	0.609	3.26527e-08
Anp32b	1.37571e-12	-0.486684	0.734	0.914	3.30928e-08
1700025G04Rik	1.56621e-12	0.505048	0.734	0.542	3.76752e-08
Nsmce1	1.79469e-12	0.453391	0.881	0.85	4.31713e-08
Akap13	1.79584e-12	0.458791	0.404	0.181	4.31989e-08
Tspan15	1.82335e-12	0.2614	0.266	0.084	4.38606e-08
Blmh	2.08032e-12	-0.349862	0.174	0.54	5.00421e-08
Manf	2.23544e-12	-0.534416	0.642	0.87	5.37735e-08
Serpina3g	2.30723e-12	-0.588356	0.275	0.618	5.55003e-08
Scd1	2.37414e-12	0.466024	0.532	0.298	5.71099e-08
Suclg1	2.65318e-12	0.540463	0.826	0.816	6.38222e-08
Atp5g1	2.66899e-12	-0.343897	0.826	0.963	6.42025e-08
Ostf1	3.07437e-12	0.408532	0.78	0.646	7.3954e-08
Gas6	3.08515e-12	-0.402079	0.138	0.502	7.42133e-08
Hmgn2	3.11815e-12	-0.486629	0.385	0.712	7.50072e-08
Slc6a20a	3.1312e-12	0.416238	0.404	0.181	7.53209e-08
Ier5	3.14036e-12	0.486467	0.817	0.764	7.55413e-08
Gm9493	3.21097e-12	-0.344543	0.394	0.75	7.72399e-08
Psip1	3.86755e-12	-0.395628	0.229	0.572	9.30339e-08
Ndufab1	3.89411e-12	-0.341737	0.615	0.888	9.36728e-08
Tmem167	4.06279e-12	0.440411	0.853	0.833	9.77303e-08
Chchd6	4.86789e-12	-0.381734	0.303	0.655	1.17097e-07
Sema4a	5.13792e-12	0.305133	0.284	0.098	1.23593e-07
Cbr2	5.2959e-12	-0.629172	0.339	0.692	1.27393e-07
Mnat1	5.5087e-12	-0.291428	0.128	0.49	1.32512e-07
Snu13	5.58779e-12	-0.412505	0.624	0.874	1.34414e-07
Chchd10	5.98173e-12	-0.454574	0.358	0.729	1.43891e-07
Lsm4	6.13287e-12	-0.399047	0.633	0.873	1.47526e-07
Sh3bgrl3	6.28505e-12	0.428638	0.954	0.955	1.51187e-07
Skint4	6.53767e-12	0.745228	0.587	0.392	1.57264e-07
Hnrnpa2b1	6.63871e-12	-0.342599	0.706	0.91	1.59694e-07
Tmem8	6.70435e-12	0.284952	0.321	0.122	1.61273e-07
Wdr89	6.80092e-12	-0.354397	0.413	0.739	1.63596e-07
Gpi1	6.84804e-12	-0.389749	0.505	0.787	1.6473e-07
Glrx3	6.96443e-12	-0.356413	0.431	0.76	1.67529e-07
Gipc2	7.3865e-12	0.324485	0.367	0.15	1.77682e-07
Cd47	8.48051e-12	0.527089	0.771	0.666	2.03999e-07
Traf1	8.82016e-12	0.665562	0.56	0.349	2.12169e-07
Lyz1	9.45912e-12	2.29074	0.569	0.371	2.27539e-07
Sms	1.05355e-11	-0.346181	0.138	0.5	2.5343e-07
Ndufc2	1.06906e-11	0.418641	0.972	0.96	2.57162e-07
Srm	1.11766e-11	-0.397645	0.211	0.551	2.68853e-07
Banf1	1.27587e-11	-0.385061	0.523	0.807	3.06911e-07
Vwa5a	1.31837e-11	0.58425	0.596	0.375	3.17133e-07
Rpl36al	1.42601e-11	-0.334414	0.771	0.958	3.43026e-07
Lsm5	1.42836e-11	-0.368905	0.257	0.591	3.43592e-07
Reep5	1.44133e-11	-0.505591	0.569	0.842	3.46712e-07
Plekha4	1.47029e-11	0.658197	0.606	0.362	3.53678e-07
Arsb	1.52033e-11	0.673948	0.523	0.332	3.65716e-07
Hmgb2	1.57927e-11	-0.872205	0.523	0.756	3.79894e-07
Ptpn1	1.64776e-11	-0.433174	0.523	0.812	3.9637e-07
Gng2	1.65411e-11	0.443409	0.459	0.239	3.97896e-07
Pgam1	1.80779e-11	-0.389659	0.587	0.836	4.34863e-07
Sltm	1.83362e-11	-0.348783	0.358	0.706	4.41076e-07
Bzw2	1.95091e-11	-0.284873	0.083	0.419	4.69291e-07
Crip3	1.98883e-11	-0.847393	0.321	0.641	4.78414e-07
Irf8	2.14267e-11	-0.408577	0.523	0.81	5.15418e-07
Snrpe	2.26933e-11	-0.364999	0.697	0.905	5.45888e-07
Nsa2	2.33848e-11	-0.353338	0.541	0.856	5.6252e-07
Calb1	2.39267e-11	0.527369	0.257	0.087	5.75556e-07
Nop58	2.44148e-11	-0.367239	0.211	0.571	5.87299e-07
S100a10	2.46714e-11	0.661794	0.826	0.753	5.9347e-07
Snrpa	2.71511e-11	-0.326192	0.239	0.582	6.53119e-07
Ephx2	2.94789e-11	0.416186	0.358	0.152	7.09114e-07
Bsdc1	2.98241e-11	0.420485	0.477	0.265	7.17419e-07
Msn	3.08207e-11	0.679159	0.771	0.661	7.41391e-07
Mrps36	3.09982e-11	-0.319632	0.312	0.675	7.45662e-07
Ndufs2	3.17947e-11	-0.357087	0.569	0.833	7.64822e-07
Wdr43	3.29278e-11	-0.261356	0.119	0.466	7.92077e-07
Atp5c1	3.3229e-11	-0.327891	0.844	0.939	7.99324e-07
Basp1	3.4117e-11	0.69532	0.651	0.447	8.20684e-07
Map1lc3a	3.55111e-11	-0.51063	0.706	0.9	8.54218e-07
Coq7	3.61506e-11	-0.295248	0.119	0.474	8.69602e-07
Alox12e	3.75225e-11	-0.619669	0.468	0.793	9.02605e-07
Slc38a2	3.78399e-11	0.81572	0.771	0.775	9.10239e-07
Runx3	4.05559e-11	-0.342358	0.147	0.488	9.75572e-07
Ddx18	4.07205e-11	-0.327728	0.22	0.564	9.79532e-07
Pdia6	4.41394e-11	-0.385232	0.55	0.805	1.06177e-06
B2m	4.51502e-11	0.297835	1	0.999	1.08609e-06
Il4i1	4.65281e-11	0.509447	0.881	0.782	1.11923e-06
Ankrd33b	4.85788e-11	-0.565158	0.358	0.668	1.16856e-06
Gm10851	4.90401e-11	0.5754	0.56	0.352	1.17966e-06
Gm10073	4.93262e-11	-0.261092	0.174	0.529	1.18654e-06
Neat1	4.98937e-11	0.504805	0.862	0.856	1.20019e-06
Hagh	5.19208e-11	-0.522439	0.835	0.935	1.24896e-06
Rpl10-ps3	5.44128e-11	-0.322755	0.358	0.692	1.3089e-06
Prcp	5.64866e-11	0.449774	0.569	0.377	1.35879e-06
Hint1	5.65671e-11	-0.314249	0.89	0.972	1.36072e-06
Ascl1	5.71764e-11	-0.699577	0.22	0.531	1.37538e-06
Ccser2	6.15511e-11	-0.399556	0.367	0.693	1.48061e-06
Hnrnpa0	6.30189e-11	-0.340363	0.339	0.674	1.51592e-06
Selenok	6.58746e-11	0.378041	0.881	0.909	1.58461e-06
Apex1	6.6277e-11	-0.300516	0.101	0.441	1.59429e-06
mt-Nd1	6.78328e-11	-0.304048	0.972	0.994	1.63172e-06
Hist1h4h	7.19346e-11	0.356946	0.248	0.084	1.73039e-06
Alox15	7.51249e-11	-0.456896	0.183	0.516	1.80713e-06
Ranbp1	7.77468e-11	-0.419524	0.67	0.857	1.8702e-06
Rsl1d1	8.27746e-11	-0.331629	0.239	0.574	1.99114e-06
Krtcap2	8.89183e-11	-0.355046	0.651	0.899	2.13893e-06
Magoh	9.13842e-11	-0.320079	0.303	0.668	2.19825e-06
Pbxip1	9.33652e-11	0.446161	0.569	0.349	2.2459e-06
Snrpg	9.61656e-11	-0.317031	0.697	0.9	2.31326e-06
Nasp	9.79613e-11	-0.364932	0.174	0.498	2.35646e-06
Nfix	9.98226e-11	-0.304897	0.092	0.412	2.40123e-06
Slc40a1	1.15085e-10	0.259938	0.101	0.018	2.76837e-06
Rbm3	1.22211e-10	-0.326607	0.78	0.907	2.9398e-06
Atp5b	1.25359e-10	-0.300237	0.972	0.985	3.01551e-06
Rsbn1	1.35034e-10	-0.390678	0.239	0.576	3.24825e-06
Fam92a	1.47976e-10	-0.258434	0.092	0.405	3.55957e-06
Krt5	1.61091e-10	-1.01134	0.413	0.693	3.87505e-06
Trp53	1.61581e-10	-0.342457	0.422	0.742	3.88684e-06
Myo15b	1.63935e-10	0.254101	0.239	0.076	3.94345e-06
Ttc39a	1.65958e-10	0.348506	0.358	0.161	3.99211e-06
Tmem176a	1.68321e-10	0.373314	0.954	0.964	4.04895e-06
Gm42031	1.74746e-10	0.491435	0.633	0.377	4.20351e-06
Nqo2	1.78124e-10	0.39977	0.44	0.23	4.28477e-06
Cct2	1.88266e-10	-0.342466	0.615	0.85	4.52873e-06
Krt18	1.95344e-10	-0.54776	0.945	0.985	4.69899e-06
Ssrp1	1.99831e-10	-0.343477	0.33	0.679	4.80692e-06
Pabpc4	2.03199e-10	-0.271508	0.092	0.413	4.88795e-06
Dbi	2.06872e-10	0.49109	0.917	0.932	4.9763e-06
Mrpl48	2.08683e-10	-0.315315	0.385	0.717	5.01987e-06
Taldo1	2.16301e-10	0.455125	0.817	0.815	5.20311e-06
Itgav	2.17893e-10	0.384923	0.358	0.162	5.24141e-06
Arg2	2.22225e-10	-0.466145	0.138	0.449	5.34561e-06
Ldhb	2.29518e-10	0.966443	0.881	0.819	5.52106e-06
Srsf7	2.4089e-10	-0.354684	0.404	0.702	5.79461e-06
Exosc8	2.7015e-10	-0.339909	0.156	0.473	6.49846e-06
Nfe2l3	2.70889e-10	-0.29839	0.046	0.343	6.51623e-06
Mrpl32	2.86158e-10	-0.272493	0.358	0.692	6.88354e-06
Eya2	2.86556e-10	-0.289803	0.119	0.438	6.89311e-06
Aebp2	2.9038e-10	-0.397222	0.33	0.666	6.9851e-06
Myl12b	2.91435e-10	0.554073	0.752	0.669	7.01048e-06
Vim	2.94266e-10	-0.493902	0.33	0.63	7.07856e-06
Psma5	3.01334e-10	-0.324207	0.413	0.732	7.24859e-06
Glo1	3.06332e-10	-0.274832	0.147	0.484	7.36882e-06
Guk1	3.07371e-10	0.581957	0.853	0.828	7.39382e-06
Snrpd3	3.24292e-10	-0.255314	0.431	0.746	7.80084e-06
Akr7a5	3.34784e-10	-0.306745	0.266	0.592	8.05323e-06
Rnaseh2b	3.39437e-10	-0.369223	0.339	0.658	8.16515e-06
Aire	3.5391e-10	-0.645481	0.55	0.747	8.51331e-06
Mkrn2os	3.56214e-10	0.319142	0.505	0.277	8.56872e-06
Slc46a2	3.57363e-10	-0.441183	0.092	0.394	8.59636e-06
Auts2	3.57792e-10	-0.295244	0.073	0.381	8.60669e-06
Nenf	3.73046e-10	-0.309158	0.495	0.806	8.97361e-06
Gm2000	3.81267e-10	-0.268052	0.312	0.644	9.17139e-06
Fam213b	4.14734e-10	-0.439558	0.569	0.828	9.97643e-06
Nop56	4.22683e-10	-0.407569	0.33	0.627	1.01676e-05
Nhp2	4.25432e-10	-0.3319	0.45	0.775	1.02338e-05
Pcbp4	4.32666e-10	-0.331206	0.284	0.611	1.04078e-05
Gtf3a	4.52235e-10	-0.295615	0.294	0.636	1.08785e-05
Rptn	4.58817e-10	0.308375	0.248	0.083	1.10368e-05
Ggt5	4.74403e-10	-0.30287	0.092	0.403	1.14118e-05
Cct8	4.95034e-10	-0.3572	0.596	0.832	1.1908e-05
Rbbp7	4.95089e-10	0.7713	0.807	0.778	1.19094e-05
Coq2	5.05118e-10	-0.256466	0.064	0.363	1.21506e-05
Tpm2	5.12156e-10	-0.705164	0.651	0.837	1.23199e-05
S100a1	5.14369e-10	0.446639	0.826	0.806	1.23732e-05
Idh3a	5.26847e-10	-0.282787	0.165	0.488	1.26733e-05
Ciita	5.68623e-10	-0.355137	0.266	0.574	1.36782e-05
Atp6v1f	5.8266e-10	0.287263	0.936	0.952	1.40159e-05
Bcl9	5.9807e-10	0.370088	0.349	0.162	1.43866e-05
Tubb2b	6.23418e-10	-0.547601	0.45	0.717	1.49963e-05
H2afy2	7.23125e-10	-0.351146	0.147	0.45	1.73948e-05
Slc25a13	7.34004e-10	0.543115	0.477	0.289	1.76565e-05
Fezf2	7.56941e-10	-0.535029	0.624	0.819	1.82082e-05
Sf3b2	8.04555e-10	-0.273663	0.532	0.819	1.93536e-05
Pomp	8.1509e-10	-0.266036	0.771	0.945	1.9607e-05
Il4ra	8.69587e-10	0.483063	0.55	0.36	2.09179e-05
Adh5	8.93276e-10	-0.304451	0.303	0.63	2.14878e-05
Vbp1	9.4505e-10	-0.290293	0.294	0.614	2.27332e-05
Cks1b	9.80003e-10	-0.416043	0.248	0.555	2.3574e-05
Mgst3	1.01651e-09	-0.328303	0.303	0.622	2.4452e-05
Chtop	1.04981e-09	-0.290573	0.266	0.604	2.52531e-05
Tbata	1.06501e-09	-0.957288	0.633	0.824	2.56187e-05
Gm48239	1.09195e-09	-0.689889	0.404	0.65	2.62668e-05
Dnph1	1.10568e-09	-0.253181	0.046	0.332	2.65972e-05
Uchl3	1.13434e-09	-0.318165	0.339	0.652	2.72866e-05
Mrpl21	1.16519e-09	-0.271469	0.404	0.714	2.80286e-05
Gpx4	1.16697e-09	-0.315448	0.954	0.984	2.80714e-05
Tceal8	1.20115e-09	-0.313871	0.138	0.451	2.88937e-05
P4hb	1.20154e-09	-0.311201	0.367	0.703	2.8903e-05
Tnip3	1.30495e-09	0.556176	0.404	0.203	3.13906e-05
Slc26a2	1.36959e-09	0.301454	0.312	0.131	3.29456e-05
Stap2	1.42933e-09	0.443537	0.661	0.54	3.43826e-05
Psmb4	1.46963e-09	-0.289793	0.734	0.927	3.5352e-05
Hhip	1.55089e-09	-0.261866	0.037	0.312	3.73068e-05
Gtpbp2	1.56742e-09	0.326902	0.459	0.255	3.77042e-05
Ank	1.62258e-09	-0.328437	0.101	0.401	3.90312e-05
2810004N23Rik	1.63158e-09	-0.26429	0.138	0.437	3.92477e-05
H2-D1	1.63666e-09	0.305555	0.972	0.989	3.93699e-05
Anxa1	1.66435e-09	-0.403533	0.211	0.51	4.0036e-05
Hook1	1.73644e-09	0.519699	0.394	0.205	4.177e-05
Mcee	1.74974e-09	-0.28113	0.257	0.589	4.20901e-05
Psmc4	1.76712e-09	-0.279145	0.514	0.792	4.25081e-05
Upf3b	1.7949e-09	-0.319771	0.275	0.569	4.31764e-05
mt-Nd2	1.80025e-09	-0.272346	0.844	0.967	4.33051e-05
Eif1ax	1.80904e-09	-0.271374	0.523	0.773	4.35164e-05
Sfpq	1.8511e-09	-0.344322	0.422	0.721	4.45282e-05
Srsf11	2.03572e-09	-0.338138	0.486	0.793	4.89693e-05
Csrp2	2.09562e-09	-0.346897	0.092	0.383	5.04101e-05
Ndufb6	2.20243e-09	-0.298762	0.624	0.858	5.29794e-05
Cnp	2.21183e-09	0.434318	0.761	0.665	5.32055e-05
Gng12	2.35185e-09	0.492081	0.624	0.45	5.65739e-05
Cbx1	2.41814e-09	-0.332316	0.431	0.709	5.81683e-05
Kat2a	2.58846e-09	-0.258132	0.101	0.388	6.22653e-05
Tnfrsf4	2.64661e-09	0.337204	0.422	0.224	6.36642e-05
Nucks1	2.65593e-09	-0.36307	0.431	0.727	6.38883e-05
Nsmce2	2.68477e-09	0.598151	0.761	0.705	6.45821e-05
Stip1	2.71477e-09	-0.275891	0.202	0.529	6.53037e-05
Taf1d	2.82633e-09	-0.303505	0.239	0.558	6.79873e-05
Luc7l3	3.14018e-09	-0.268464	0.367	0.709	7.55371e-05
Arpp19	3.40425e-09	0.311403	0.936	0.959	8.18893e-05
Bex2	3.45725e-09	-0.334821	0.083	0.36	8.31642e-05
Fkbp2	3.46749e-09	-0.255284	0.358	0.665	8.34105e-05
Hmgb1	3.49149e-09	-0.526848	0.798	0.914	8.39878e-05
Tsen34	3.51258e-09	-0.281619	0.174	0.484	8.4495e-05
Capn2	3.5283e-09	-0.251395	0.073	0.365	8.48732e-05
Plagl1	3.60591e-09	0.446428	0.642	0.483	8.67402e-05
Emb	3.6736e-09	-0.293869	0.119	0.416	8.83684e-05
Tmem117	3.7005e-09	0.322743	0.275	0.113	8.90156e-05
Tnc	3.76628e-09	-0.352427	0.11	0.403	9.05978e-05
Mt2	3.93039e-09	-0.810294	0.798	0.901	9.45457e-05
Capg	4.00771e-09	0.422607	0.807	0.794	9.64054e-05
Ilf2	4.03074e-09	-0.264033	0.22	0.525	9.69595e-05
Mdk	4.03787e-09	-0.67745	0.404	0.641	9.7131e-05
Ezh2	4.35591e-09	-0.284922	0.128	0.417	0.000104781
Tcf4	4.3684e-09	-0.299239	0.083	0.359	0.000105082
Wnt10a	4.41247e-09	-0.321792	0.128	0.416	0.000106142
Twistnb	4.66209e-09	-0.259947	0.174	0.496	0.000112147
Cct3	4.91091e-09	-0.285631	0.596	0.841	0.000118132
Ube2s	5.03823e-09	-0.465177	0.771	0.901	0.000121195
Pnp	5.14901e-09	0.313489	0.486	0.293	0.000123859
Dsg2	5.29005e-09	0.372325	0.688	0.542	0.000127252
Tkt	5.33591e-09	-0.548311	0.716	0.882	0.000128355
Slbp	5.53191e-09	-0.276136	0.211	0.542	0.00013307
Rbpms	5.69278e-09	0.575092	0.734	0.633	0.00013694
Tst	5.86002e-09	-0.492577	0.477	0.739	0.000140963
Etf1	5.88788e-09	0.432136	0.771	0.73	0.000141633
Mrps5	5.93278e-09	-0.316316	0.413	0.745	0.000142713
Zfp787	5.97211e-09	0.449262	0.56	0.408	0.000143659
Rrs1	6.10475e-09	-0.257664	0.138	0.431	0.00014685
Smarca5	6.39717e-09	-0.26219	0.257	0.556	0.000153884
Pdcd4	6.57898e-09	-0.324582	0.275	0.616	0.000158257
Cdkn2a	6.64513e-09	0.591119	0.505	0.323	0.000159849
Psma3	6.68229e-09	-0.306176	0.807	0.946	0.000160743
Prg3	6.85521e-09	1.3205	0.358	0.185	0.000164902
Plpp3	6.96977e-09	0.451785	0.422	0.23	0.000167658
Mrpl57	7.02968e-09	-0.296306	0.505	0.806	0.000169099
Hnf1a	7.17438e-09	-0.380613	0.257	0.535	0.00017258
Msc	7.30319e-09	-0.335106	0.138	0.423	0.000175678
Pitpnc1	7.38634e-09	-0.318075	0.156	0.452	0.000177678
Rac3	7.51475e-09	-0.277677	0.156	0.436	0.000180767
Btg1	7.52151e-09	0.314123	0.881	0.846	0.00018093
Mettl23	7.66609e-09	-0.257959	0.248	0.564	0.000184408
Ckb	7.67168e-09	0.880765	0.339	0.167	0.000184542
Fam20c	7.86059e-09	0.376439	0.523	0.332	0.000189086
Hmgb3	7.96005e-09	-0.307285	0.119	0.4	0.000191479
Rrad	8.11197e-09	-0.757006	0.376	0.67	0.000195134
Ebpl	8.44548e-09	-0.29094	0.229	0.536	0.000203156
Snrpd1	8.95228e-09	-0.348832	0.633	0.819	0.000215347
Tcf7l2	9.31716e-09	0.340436	0.376	0.19	0.000224124
Nsun2	9.39253e-09	-0.274433	0.174	0.465	0.000225937
Serpinh1	9.60988e-09	-0.347009	0.138	0.432	0.000231166
Hnrnpdl	9.88699e-09	-0.291244	0.495	0.747	0.000237832
Slc29a1	9.91709e-09	-0.298524	0.083	0.354	0.000238555
Snrpa1	1.0148e-08	-0.292226	0.275	0.561	0.00024411
Cd2bp2	1.02723e-08	0.475316	0.624	0.479	0.0002471
Pgls	1.0532e-08	-0.272799	0.752	0.914	0.000253346
Trappc6a	1.07586e-08	-0.306969	0.431	0.757	0.000258799
Smarcc1	1.10387e-08	-0.282946	0.183	0.457	0.000265535
Mrpl36	1.11591e-08	-0.25345	0.45	0.728	0.000268431
Mrpl12	1.12553e-08	-0.321297	0.459	0.732	0.000270747
Gng5	1.12752e-08	0.426427	0.908	0.956	0.000271225
Cish	1.16806e-08	-0.324922	0.284	0.582	0.000280976
Sri	1.20532e-08	0.372598	0.826	0.818	0.00028994
Spink1	1.20759e-08	1.79748	0.532	0.367	0.000290485
Ndufb5	1.2284e-08	-0.253114	0.761	0.926	0.000295491
Eif3c	1.29518e-08	-0.297619	0.716	0.889	0.000311556
Agps	1.3628e-08	0.33396	0.275	0.118	0.00032782
Ppp1r11	1.44555e-08	0.444369	0.771	0.773	0.000347726
Ttc3	1.45092e-08	-0.338689	0.284	0.581	0.000349018
Gm36899	1.47124e-08	-0.57388	0.211	0.495	0.000353907
Psph	1.49655e-08	-0.274503	0.101	0.38	0.000359995
Spg21	1.50032e-08	-0.339421	0.468	0.749	0.000360903
Dap3	1.54918e-08	-0.260375	0.266	0.579	0.000372654
Psmd6	1.55747e-08	-0.287171	0.404	0.703	0.00037465
Dmac1	1.57017e-08	-0.25005	0.239	0.563	0.000377703
Smc2	1.59037e-08	-0.279387	0.055	0.312	0.000382564
Gm13391	1.64492e-08	-0.343982	0.156	0.446	0.000395684
Eif3g	1.68384e-08	-0.272216	0.587	0.845	0.000405047
Gnas	1.72322e-08	-0.407497	0.642	0.854	0.000414521
Tmpo	1.84646e-08	-0.365707	0.33	0.614	0.000444165
Lpo	1.86083e-08	-0.330284	0.431	0.697	0.000447622
H2-Q10	1.88225e-08	0.430258	0.44	0.25	0.000452774
Tgoln1	1.97081e-08	0.494524	0.578	0.444	0.000474078
Hnrnpr	2.00456e-08	-0.27078	0.294	0.578	0.000482198
Smc4	2.04746e-08	-0.331649	0.174	0.445	0.000492517
Fam162a	2.16688e-08	-0.373996	0.468	0.757	0.000521243
Nisch	2.16853e-08	-0.292052	0.303	0.604	0.00052164
Mtch2	2.19164e-08	-0.261077	0.532	0.802	0.0005272
Clcn3	2.24437e-08	0.411699	0.55	0.388	0.000539884
Pfkfb3	2.40907e-08	0.295409	0.275	0.116	0.000579501
Dleu7	2.43054e-08	-0.341733	0.303	0.583	0.000584666
Hint3	2.45574e-08	0.472178	0.615	0.483	0.000590729
Odc1	2.54772e-08	-0.39681	0.606	0.836	0.000612853
Hspa4	2.63659e-08	-0.285831	0.257	0.532	0.000634232
Rabggtb	2.68386e-08	-0.255688	0.22	0.505	0.000645603
S100a3	2.76662e-08	-0.375276	0.229	0.513	0.000665511
Arpc1a	2.78466e-08	0.529441	0.807	0.791	0.000669851
Naa38	2.83455e-08	-0.268779	0.587	0.83	0.00068185
Pnn	2.91525e-08	-0.281403	0.284	0.576	0.000701263
Txn2	3.12645e-08	-0.254302	0.385	0.698	0.000752068
Ruvbl1	3.275e-08	-0.281501	0.211	0.505	0.000787801
Cyp4f16	3.29086e-08	0.400212	0.413	0.237	0.000791617
Cdhr1	3.36976e-08	-0.284434	0.11	0.369	0.000810595
Stxbp3	3.37875e-08	0.368527	0.532	0.371	0.000812758
Mrpl23	3.41757e-08	-0.291433	0.477	0.775	0.000822098
Rdx	3.59398e-08	-0.270619	0.312	0.631	0.000864533
Pkig	3.61381e-08	0.424366	0.734	0.648	0.000869303
Acp1	3.62263e-08	-0.273566	0.349	0.659	0.000871425
Dgcr6	3.64053e-08	-0.259045	0.165	0.454	0.000875729
Hk2	3.68841e-08	-0.276522	0.037	0.278	0.000887248
Ssr2	4.02043e-08	-0.297275	0.495	0.776	0.000967114
Cct7	4.07489e-08	-0.302139	0.725	0.898	0.000980215
Napsa	4.18836e-08	0.604282	0.321	0.158	0.00100751
Vdac3	4.33021e-08	-0.298828	0.706	0.883	0.00104163
Actr3	4.33777e-08	0.385038	0.789	0.762	0.00104345
Glul	4.57301e-08	-0.416563	0.128	0.401	0.00110004
Comt	4.6221e-08	-0.314624	0.312	0.607	0.00111185
Hspa1a	5.11484e-08	-0.379948	0.183	0.479	0.00123038
Polr2e	5.47586e-08	-0.256589	0.404	0.692	0.00131722
Fcgbp	5.60583e-08	0.558454	0.927	0.92	0.00134848
Sdf2l1	6.12766e-08	-0.362714	0.358	0.622	0.00147401
Ebi3	6.17069e-08	0.309205	0.266	0.113	0.00148436
Anp32e	6.24335e-08	-0.269656	0.239	0.53	0.00150184
Metap2	6.31711e-08	-0.268821	0.651	0.898	0.00151958
Ldha	6.32766e-08	-0.435449	0.734	0.91	0.00152212
Ninj1	7.22059e-08	-0.267013	0.202	0.47	0.00173691
Psmd7	7.45121e-08	-0.307224	0.606	0.846	0.00179239
Ccl27a	7.51867e-08	-0.888577	0.505	0.742	0.00180862
Got2	8.04746e-08	-0.251946	0.229	0.527	0.00193582
Plekha5	8.15435e-08	-0.259788	0.11	0.369	0.00196153
Uqcrc2	8.48759e-08	-0.274782	0.55	0.82	0.00204169
Copz2	8.64133e-08	-0.291415	0.073	0.314	0.00207867
Gsn	8.6598e-08	-0.576251	0.156	0.415	0.00208311
Muc3	8.66305e-08	0.326987	0.119	0.031	0.0020839
Prpf40a	8.81911e-08	-0.268437	0.367	0.657	0.00212144
Grp	8.85258e-08	-0.425555	0.092	0.339	0.00212949
Samhd1	9.10366e-08	0.407161	0.505	0.338	0.00218989
Scamp2	9.16989e-08	0.376008	0.642	0.553	0.00220582
Txndc15	9.28208e-08	-0.365319	0.404	0.68	0.0022328
Lmna	9.67302e-08	0.374216	0.817	0.792	0.00232684
Arhgdib	9.95858e-08	-0.320872	0.477	0.716	0.00239554
Denr	1.00267e-07	-0.26935	0.394	0.656	0.00241192
Hif1a	1.00865e-07	-0.262875	0.174	0.46	0.00242631
Prr13	1.0585e-07	0.423315	0.798	0.841	0.00254623
Herpud1	1.11461e-07	-0.330006	0.394	0.68	0.0026812
Sod2	1.17476e-07	-0.279324	0.514	0.788	0.00282588
Mxd1	1.19911e-07	0.384357	0.596	0.447	0.00288446
Ckap4	1.23086e-07	-0.301048	0.101	0.347	0.00296083
Slc1a3	1.24381e-07	-0.262689	0.339	0.617	0.00299199
Nudt5	1.25647e-07	-0.252381	0.257	0.533	0.00302243
Flna	1.2613e-07	-0.256839	0.083	0.325	0.00303406
Hspb8	1.27155e-07	-0.251119	0.083	0.328	0.00305871
Nmt1	1.29073e-07	0.362341	0.789	0.702	0.00310485
Hspa9	1.31562e-07	-0.259331	0.385	0.666	0.00316472
Gtf2i	1.33347e-07	-0.273885	0.339	0.623	0.00320767
Calr	1.43498e-07	-0.35546	0.917	0.969	0.00345185
Usf2	1.49906e-07	0.398872	0.596	0.484	0.00360598
Laptm4b	1.56926e-07	0.493721	0.394	0.235	0.00377485
Ddx39b	1.57195e-07	-0.307543	0.486	0.74	0.00378132
Lgals3bp	1.60955e-07	0.362931	0.624	0.474	0.00387176
Bmyc	1.61029e-07	0.413023	0.56	0.415	0.00387355
Khdc1a	1.61315e-07	1.11592	0.183	0.066	0.00388042
Mgst1	1.62694e-07	-0.361513	0.055	0.281	0.00391362
Gem	1.62852e-07	-0.379738	0.303	0.576	0.00391741
Spata6	1.64565e-07	0.292014	0.367	0.201	0.00395861
Ankrd37	1.64922e-07	-0.262768	0.055	0.288	0.00396721
H2afj	1.69853e-07	0.326014	0.89	0.959	0.00408582
Gm47283	1.74647e-07	-0.295981	0.275	0.544	0.00420113
Nup85	1.83717e-07	0.359604	0.807	0.719	0.00441932
Hmgn5	1.94658e-07	-0.252172	0.174	0.438	0.00468249
Misp	1.97627e-07	0.353348	0.532	0.375	0.00475392
Sirt1	2.04453e-07	-0.386318	0.22	0.481	0.00491813
Smad1	2.13282e-07	-0.274759	0.321	0.646	0.00513049
Ahnak	2.24183e-07	-0.283154	0.147	0.419	0.00539272
Lpl	2.28599e-07	0.431166	0.202	0.077	0.00549895
Tmem176b	2.2974e-07	0.277071	0.991	0.986	0.0055264
Arl4c	2.34218e-07	0.275088	0.33	0.166	0.0056341
Unc119	2.35094e-07	-0.285637	0.165	0.428	0.00565518
Acox1	2.36619e-07	0.278447	0.431	0.256	0.00569188
Pdlim3	2.41221e-07	-0.322901	0.073	0.31	0.00580257
Kctd12	2.47252e-07	0.407528	0.615	0.47	0.00594764
Gabarap	2.55915e-07	0.27913	0.908	0.963	0.00615603
Ubc	2.59502e-07	0.291349	0.982	0.985	0.00624231
Tubb6	2.71117e-07	-0.395485	0.294	0.575	0.00652171
Cyba	2.9414e-07	0.301599	0.963	0.969	0.00707555
Pax1	3.00468e-07	-0.283652	0.119	0.372	0.00722775
Lsm2	3.10388e-07	-0.290112	0.339	0.595	0.00746638
Fam114a2	3.31522e-07	-0.286851	0.294	0.574	0.00797475
Hnrnpa3	3.56091e-07	-0.260575	0.697	0.862	0.00856578
Il13	3.68243e-07	-0.40136	0.147	0.387	0.00885809
Cdk2ap2	3.767e-07	0.396649	0.761	0.7	0.00906151
Hnrnpd	3.97665e-07	-0.255467	0.266	0.533	0.00956584
Pla2g3	3.9937e-07	0.256768	0.202	0.078	0.00960685
Ccdc34	4.1094e-07	-0.276213	0.22	0.485	0.00988517
Ndfip2	4.2095e-07	0.35883	0.55	0.41	0.010126
Gtpbp4	4.36322e-07	-0.274	0.312	0.576	0.0104957
Hars	4.42473e-07	0.477985	0.468	0.337	0.0106437
Sdhaf1	4.63133e-07	0.412886	0.743	0.702	0.0111407
Poglut1	4.944e-07	0.410881	0.532	0.395	0.0118928
Sh3yl1	4.95719e-07	0.297714	0.422	0.267	0.0119245
Lgals7	5.317e-07	-1.14176	0.33	0.599	0.0127901
Ift172	5.47e-07	0.312894	0.321	0.161	0.0131581
Cyc1	5.48028e-07	-0.272872	0.633	0.856	0.0131828
Olfm4	5.6249e-07	-0.282917	0.174	0.423	0.0135307
Mvp	5.97492e-07	0.459184	0.642	0.583	0.0143727
Upp1	6.16214e-07	0.424388	0.275	0.128	0.014823
Calm3	6.31164e-07	0.366183	0.771	0.749	0.0151826
Rap1b	6.55113e-07	0.422857	0.716	0.702	0.0157587
Nectin2	6.82497e-07	0.349258	0.422	0.262	0.0164175
Acaa1a	6.92209e-07	0.362588	0.651	0.568	0.0166511
Lsm7	6.93264e-07	-0.251535	0.505	0.751	0.0166765
Rbms1	7.99746e-07	0.406487	0.725	0.655	0.0192379
Ucma	8.22201e-07	-0.397886	0.101	0.33	0.019778
Ociad2	8.98834e-07	-0.285452	0.174	0.421	0.0216215
Ethe1	9.06016e-07	-0.299205	0.147	0.391	0.0217942
Plgrkt	9.2125e-07	0.378638	0.661	0.592	0.0221607
Vcam1	9.77681e-07	-0.34828	0.44	0.69	0.0235181
Aprt	1.02686e-06	0.642046	0.67	0.656	0.0247011
Rab6a	1.03063e-06	0.427681	0.688	0.636	0.0247917
Cdc42se1	1.04813e-06	0.359686	0.661	0.614	0.0252129
Decr1	1.13796e-06	0.387684	0.385	0.241	0.0273737
Actn4	1.1552e-06	0.370517	0.532	0.402	0.0277882
Tcim	1.16554e-06	0.523106	0.486	0.344	0.0280371
Cdk1	1.1674e-06	-0.30046	0.101	0.321	0.0280817
Id2	1.18228e-06	0.519775	0.514	0.353	0.0284396
Pdlim4	1.22458e-06	-0.283828	0.734	0.887	0.0294572
Trim29	1.26897e-06	-0.314786	0.156	0.39	0.0305251
Shtn1	1.31483e-06	0.356729	0.376	0.228	0.0316282
Hnrnpk	1.38837e-06	-0.27435	0.817	0.922	0.0333973
Pa2g4	1.46375e-06	-0.2657	0.55	0.753	0.0352104
Col4a2	1.61132e-06	0.256845	0.33	0.178	0.0387603
2019-03-02	1.67703e-06	-0.42164	0.679	0.855	0.0403409
Serf2	1.68023e-06	0.303354	0.991	0.984	0.0404179
H2afx	1.71969e-06	-0.300883	0.239	0.475	0.041367
Tuba1b	1.73654e-06	-0.488008	0.771	0.896	0.0417725
Clic1	1.90241e-06	0.327714	0.817	0.854	0.0457624
Med10	1.98753e-06	-0.300524	0.56	0.832	0.0478101
Iigp1	1.99332e-06	-0.544664	0.202	0.433	0.0479494
Enho	2.0034e-06	-0.277208	0.165	0.397	0.0481919
Crhbp	2.03044e-06	-0.363954	0.064	0.268	0.0488422
Rgs17	2.03048e-06	-0.261684	0.404	0.65	0.0488433
Ywhaq	2.03335e-06	0.316983	0.89	0.906	0.0489123
Gstt1	2.05148e-06	0.262644	0.294	0.146	0.0493484
Cd52	2.06774e-06	0.33227	0.927	0.883	0.0497395
