# Supplementary material for: Myc controls a distinct transcriptional program in fetal thymic epithelial cells that determines thymus growth
Source: Nat Commun. 2019 Dec 2;10:5498. doi: 10.1038/s41467-019-13465-y (PMC6889275; doi:10.1038/s41467-019-13465-y)
Supplement: Supplementary file 12 — Supplementary Data 8 [file 41467_2019_13465_MOESM12_ESM.xlsx]

## Sheet: mTEC.I
	p_val	avg_logFC	pct.1	pct.2	p_val_adj
H2-D1	0	0.877753	0.998	0.992	0
H2-Ab1	0	0.812429	1	1	0
B2m	0	0.758906	1	1	0
Rpl21	0	-0.457161	1	1	0
Rps23	0	-0.460481	1	1	0
Rpl19	0	-0.465553	0.999	1	0
Rpl37	0	-0.475364	0.999	1	0
Rplp2	0	-0.479259	1	1	0
Rpl6	0	-0.482837	0.998	1	0
Rpl37a	0	-0.483912	1	1	0
Rps17	0	-0.485375	0.999	1	0
Rpl8	0	-0.489212	0.998	1	0
Rpl11	0	-0.498415	0.999	1	0
Rpl15	0	-0.503073	0.999	1	0
Rps11	0	-0.516533	1	1	0
Rps16	0	-0.527168	0.999	1	0
Rps6	0	-0.530787	1	1	0
Rps4x	0	-0.533774	0.999	1	0
Rps15	0	-0.534776	0.999	1	0
Rps9	0	-0.549057	0.998	1	0
Rps14	0	-0.549952	0.999	1	0
Rpl26	0	-0.554727	0.999	1	0
Rps19	0	-0.565579	0.998	1	0
Rpl23	0	-0.57593	0.999	1	0
Rps15a	0	-0.576863	0.999	1	0
Rps27a	0	-0.582842	0.999	1	0
Rpl23a	0	-0.583053	1	1	0
Rpl17	0	-0.591199	0.998	1	0
Rps13	0	-0.594607	0.998	1	0
Rpl14	0	-0.59738	0.998	1	0
Rps3	0	-0.597556	0.998	1	0
Rps2	0	-0.598967	0.998	1	0
Rps8	0	-0.604122	1	1	0
Rps24	0	-0.612188	0.999	1	0
Rps12	0	-0.622551	0.998	1	0
Rps10	0	-0.626083	0.998	1	0
Rpl13	0	-0.627484	1	1	0
Rpl18	0	-0.629036	0.998	1	0
Rps20	0	-0.661868	0.999	1	0
Rpl28	0	-0.671305	0.998	1	0
Rpl18a	0	-0.67223	0.999	1	0
Rpl27a	0	-0.682197	0.999	1	0
Rps5	0	-0.691848	0.998	1	0
Rpsa	0	-0.694723	0.998	1	0
Rpl36	0	-0.695667	0.999	1	0
Rps18	0	-0.740798	0.999	1	0
Rplp0	0	-0.762869	1	1	0
Rplp1	0	-0.770855	0.999	1	0
Rpl12	0	-0.788237	0.992	1	0
Rpl10a	0	-0.797821	0.999	1	0
Rpl32	0	-0.840797	1	1	0
Npm1	0	-0.863134	0.985	0.999	0
Rps25	1.93762e-304	-0.504259	0.998	1	4.66095e-300
Rack1	5.44353e-303	-0.605248	0.993	1	1.30944e-298
Rps28	1.57098e-302	-0.573266	0.998	1	3.77898e-298
Rpl35	1.23227e-299	-0.531617	0.999	1	2.96423e-295
Rps26	2.60779e-290	-0.561327	0.995	1	6.27304e-286
Rpl7	1.57564e-288	-0.478615	1	1	3.7902e-284
H2-K1	8.00408e-288	0.719864	1	0.999	1.92538e-283
Rpl3	2.43499e-287	-0.538227	0.999	1	5.85736e-283
Eef1b2	4.03782e-280	-0.651941	0.966	1	9.71298e-276
Rpl35a	9.42904e-279	-0.418602	1	1	2.26816e-274
Rpl29	5.01621e-274	-0.492488	0.997	0.999	1.20665e-269
Rpl9	2.00143e-272	-0.447019	0.998	1	4.81443e-268
Rpl31	8.31966e-272	-0.442293	0.998	1	2.0013e-267
Cd74	5.40862e-271	0.706856	1	1	1.30104e-266
H2-Aa	1.28462e-270	0.674286	0.999	1	3.09016e-266
H2-Eb1	3.3039e-270	0.663511	0.998	1	7.94753e-266
Rpl41	4.88676e-270	-0.392878	1	1	1.17551e-265
Rpl4	1.63867e-268	-0.523678	0.998	0.999	3.94181e-264
Rpl13a	1.05697e-267	-0.644522	0.97	0.999	2.54254e-263
Gm42031	1.08536e-265	1.07272	0.67	0.008	2.61083e-261
Rps3a1	7.56074e-265	-0.437771	1	1	1.81874e-260
Rgs5	8.86183e-264	1.53252	0.864	0.292	2.13171e-259
Tgfbi	3.19333e-262	1.18672	0.733	0.068	7.68155e-258
Rps7	9.92369e-262	-0.426378	1	1	2.38714e-257
Lgals7	1.27203e-260	-2.34455	0.274	0.879	3.05986e-256
Rpl36a	1.76113e-260	-0.513073	0.997	1	4.23639e-256
Ccl21a	1.28954e-256	1.08908	1	0.994	3.102e-252
Rpl34	1.48836e-256	-0.412526	0.999	1	3.58026e-252
Rpl24	4.42447e-256	-0.400205	0.998	1	1.06431e-251
Mif	2.35477e-254	-0.689413	0.993	1	5.66439e-250
Tpm2	3.62694e-248	1.03916	0.99	0.932	8.7246e-244
Fth1	8.30575e-246	0.657009	0.998	1	1.99795e-241
Tmsb4x	3.69115e-238	0.841879	1	1	8.87907e-234
Lgals1	1.22236e-237	1.3915	0.875	0.348	2.94039e-233
Mdk	1.36222e-234	1.22736	0.931	0.486	3.27681e-230
Gnai2	6.2261e-234	0.789285	0.981	0.887	1.49769e-229
Tmsb10	1.19031e-233	0.774259	0.996	0.983	2.8633e-229
Itm2b	4.42839e-232	0.707307	0.998	0.995	1.06525e-227
Ascl1	4.45352e-231	1.22609	0.891	0.386	1.0713e-226
Rps21	1.65215e-230	-0.449553	0.998	1	3.97425e-226
S100a6	6.1606e-230	1.36425	0.906	0.517	1.48193e-225
Cd63	1.49215e-223	0.779767	0.989	0.933	3.58936e-219
Ubd	1.03084e-221	0.942351	0.994	0.952	2.47969e-217
Tuba1a	2.19153e-218	0.95451	0.978	0.867	5.27173e-214
Fau	1.04108e-217	-0.327675	0.999	1	2.50433e-213
Reg3g	2.03235e-216	0.85097	0.879	0.499	4.88883e-212
Rpl22	3.70262e-215	-0.466037	0.99	1	8.90664e-211
Socs3	1.04071e-214	1.12206	0.942	0.635	2.50343e-210
Rpl39	1.54042e-211	-0.359382	0.999	1	3.70547e-207
Gsto1	2.1803e-211	-0.780531	0.149	0.757	5.24471e-207
Cald1	1.60196e-210	0.982827	0.945	0.661	3.85351e-206
Cd82	2.72973e-208	0.921793	0.871	0.525	6.56636e-204
Ctsl	1.44839e-204	1.00703	0.986	0.845	3.48411e-200
H2-Q7	2.06411e-199	0.628241	0.992	0.975	4.96522e-195
Rpl30	9.37197e-199	-0.39446	0.996	0.999	2.25443e-194
Psap	5.08267e-195	0.698248	0.973	0.909	1.22264e-190
Serpinb1a	4.30795e-194	1.253	0.917	0.63	1.03628e-189
Spint2	1.90419e-191	0.62539	0.986	0.969	4.58053e-187
Unc119	2.0794e-191	-0.77219	0.274	0.829	5.00199e-187
Rpl7a	6.66727e-186	-0.408386	0.994	0.998	1.60381e-181
Srgn	2.67436e-184	0.757051	0.983	0.929	6.43317e-180
Id2	2.95699e-184	1.07196	0.742	0.235	7.11304e-180
Gem	2.24536e-183	0.956886	0.899	0.506	5.4012e-179
Rpl10	1.46913e-182	-0.306591	0.999	1	3.53399e-178
Rhoc	5.89531e-178	0.742303	0.64	0.124	1.41812e-173
Ncl	2.60154e-176	-0.632435	0.962	0.997	6.25799e-172
Gm10076	7.43218e-170	-0.557707	0.897	0.991	1.78781e-165
Skint10	3.73853e-169	0.924376	0.786	0.369	8.99302e-165
Msln	2.56996e-168	1.04301	0.574	0.084	6.18203e-164
Eef1g	1.28115e-167	-0.411227	0.991	0.999	3.0818e-163
Ch25h	9.8792e-167	0.988288	0.577	0.078	2.37644e-162
mt-Co1	1.0605e-166	-0.459071	0.999	1	2.55102e-162
Naca	1.1729e-165	-0.343067	0.998	1	2.82141e-161
Shisa4	1.24052e-164	0.700628	0.633	0.136	2.98406e-160
Mgp	5.91802e-163	1.50745	0.673	0.191	1.42358e-158
Utf1	1.26749e-162	-0.728784	0.523	0.9	3.04895e-158
Tubb2b	1.95192e-162	0.77206	0.94	0.664	4.69533e-158
Myl6	5.28917e-162	0.56956	0.997	0.995	1.27231e-157
Clca3a2	7.34445e-162	0.997344	0.646	0.176	1.76671e-157
H2-DMb2	5.30994e-160	0.735054	0.906	0.712	1.27731e-155
Tspo	6.13829e-160	0.703208	0.97	0.899	1.47657e-155
Pthlh	1.22863e-158	1.04278	0.693	0.216	2.95548e-154
Igfbp5	3.01642e-158	1.11193	0.625	0.145	7.256e-154
Eef1a1	2.54401e-156	-0.31957	1	1	6.11961e-152
Pim1	7.79267e-155	0.803834	0.915	0.647	1.87453e-150
Parm1	1.12299e-151	0.674818	0.835	0.48	2.70134e-147
Rps29	3.57463e-151	-0.25233	1	1	8.59878e-147
Laptm4a	7.82075e-150	0.578878	0.962	0.895	1.88128e-145
Barx2	1.74134e-148	-0.586436	0.066	0.546	4.18878e-144
Actn1	2.48511e-147	0.715858	0.781	0.435	5.97792e-143
Dapk2	5.40522e-145	0.699553	0.667	0.232	1.30023e-140
Rpl38	1.64457e-144	-0.306213	0.999	1	3.956e-140
Id1	3.67418e-144	0.980697	0.589	0.132	8.83823e-140
Wfikkn2	8.78635e-144	0.804452	0.745	0.335	2.11356e-139
Bpifa1	5.0684e-143	-2.1849	0.143	0.612	1.2192e-138
Malat1	1.14891e-142	0.640443	1	1	2.76369e-138
Sparc	6.26796e-140	0.944686	0.506	0.071	1.50776e-135
Apoe	4.75269e-136	1.30295	0.942	0.754	1.14326e-131
Krt7	1.60529e-133	0.697547	0.959	0.844	3.86152e-129
Lmo1	3.21034e-133	-0.576728	0.057	0.497	7.72246e-129
Cd9	4.21209e-133	0.680995	0.952	0.802	1.01322e-128
Sfrp1	4.21701e-133	0.746404	0.777	0.417	1.0144e-128
Id3	1.10779e-132	1.07365	0.853	0.575	2.66478e-128
Vim	8.31995e-132	0.928549	0.739	0.374	2.00136e-127
Tagln	4.69197e-131	1.18924	0.611	0.176	1.12865e-126
Oasl2	1.42883e-130	0.665719	0.936	0.82	3.43705e-126
H3f3b	2.20345e-129	0.36531	0.999	1	5.3004e-125
Ubb	1.10234e-128	0.386002	0.999	1	2.65167e-124
Cst3	5.97847e-127	0.560758	0.978	0.929	1.43812e-122
AW112010	1.50548e-126	0.63469	0.768	0.448	3.62143e-122
Slc7a11	1.96448e-126	0.898055	0.472	0.068	4.72557e-122
Rpl5	1.9003e-125	-0.334491	0.99	1	4.57118e-121
Ccnd2	1.32015e-124	0.959262	0.903	0.734	3.17561e-120
AY036118	1.05558e-121	0.325645	0.997	0.997	2.53919e-117
Impdh2	1.13105e-121	-0.528713	0.615	0.9	2.72075e-117
Btg1	4.24371e-121	0.651742	0.958	0.897	1.02082e-116
App	1.79364e-119	0.631219	0.826	0.612	4.3146e-115
Rpl22l1	1.16619e-116	-0.376103	0.987	0.998	2.80527e-112
Stat3	3.59159e-116	0.582941	0.861	0.663	8.63957e-112
Ifi27l2a	1.7726e-115	0.569987	1	0.998	4.264e-111
Dpysl3	6.15919e-115	0.63382	0.723	0.381	1.48159e-110
Tpm4	2.07777e-113	0.601733	0.875	0.714	4.99808e-109
Junb	6.97265e-113	0.573305	0.995	0.975	1.67727e-108
Ifi211	4.80648e-112	0.567782	0.504	0.111	1.1562e-107
Nhp2	6.92372e-112	-0.53876	0.575	0.881	1.6655e-107
Actb	9.08817e-112	0.411945	1	1	2.18616e-107
Acta2	1.03867e-111	1.3575	0.62	0.227	2.49851e-107
Serpina3g	1.19553e-111	0.767141	0.804	0.555	2.87585e-107
Tgfb1i1	1.30879e-111	0.436218	0.383	0.028	3.14829e-107
S100a13	2.18543e-110	0.588064	0.766	0.495	5.25705e-106
Chchd10	2.81258e-110	-0.557539	0.351	0.754	6.76565e-106
Sox4	7.32149e-110	0.723613	0.974	0.945	1.76118e-105
Vcam1	7.76401e-110	0.673745	0.822	0.548	1.86763e-105
Gpx3	3.59304e-109	1.17126	0.646	0.274	8.64307e-105
Ubc	9.52572e-108	0.503786	0.998	0.997	2.29141e-103
Gnas	1.54617e-107	0.428569	0.981	0.951	3.71932e-103
Tmem176b	2.51936e-107	0.443405	0.997	0.986	6.06032e-103
Calm2	1.77466e-106	0.496818	0.981	0.956	4.26894e-102
Trim47	2.23973e-106	0.651546	0.648	0.296	5.38768e-102
Ly6e	2.36868e-106	0.440049	0.995	0.995	5.69787e-102
Scg5	2.53768e-106	0.508908	0.427	0.068	6.10439e-102
Gm26917	3.04171e-106	-0.410714	0.843	0.977	7.31682e-102
Hspe1	3.90778e-104	-0.396072	0.981	0.997	9.40017e-100
Vamp8	7.00193e-104	0.466288	0.923	0.868	1.68431e-99
Pnrc1	1.39662e-102	0.510249	0.972	0.943	3.35957e-98
Tomm20	1.50881e-102	-0.40366	0.893	0.984	3.62944e-98
Basp1	1.1484e-101	0.66598	0.717	0.356	2.76247e-97
Cxcl10	1.61622e-101	0.761868	0.982	0.918	3.88781e-97
Pfn1	4.15203e-101	0.445389	0.968	0.961	9.98771e-97
Cbr2	4.0746e-100	-0.770583	0.614	0.893	9.80144e-96
Tsc22d1	2.32859e-99	0.66492	0.96	0.936	5.60143e-95
H2-Q6	4.37315e-99	0.518381	0.897	0.762	1.05196e-94
Lamp1	5.36422e-99	0.52107	0.861	0.742	1.29036e-94
Ifitm3	1.06427e-98	0.279687	1	1	2.5601e-94
Uba52	5.44519e-98	-0.349453	0.964	0.998	1.30984e-93
H2-M2	5.92115e-97	0.859699	0.812	0.557	1.42433e-92
Itga6	2.30085e-96	0.650738	0.814	0.606	5.5347e-92
Cox8a	5.26804e-96	-0.274918	0.996	0.999	1.26723e-91
Rap1a	7.81099e-96	0.518697	0.836	0.66	1.87893e-91
Gfra2	1.0629e-94	0.412575	0.335	0.026	2.55681e-90
Il11ra1	1.08454e-94	0.583057	0.907	0.797	2.60887e-90
Srm	3.69772e-94	-0.458508	0.327	0.714	8.89488e-90
Shisa2	5.05402e-94	0.551773	0.637	0.281	1.21575e-89
Skint2	6.48175e-94	0.601696	0.541	0.197	1.55918e-89
Gabarap	9.86984e-94	0.407597	0.966	0.946	2.37419e-89
Bhlhe40	1.27951e-93	0.6563	0.666	0.347	3.07787e-89
Cd52	4.70239e-93	0.53286	0.83	0.627	1.13116e-88
Btf3	4.93124e-93	-0.282715	0.987	0.999	1.18621e-88
Angptl2	1.22566e-92	0.508542	0.48	0.131	2.94833e-88
Hpgd	5.0797e-92	0.74909	0.507	0.166	1.22192e-87
Chil4	9.21003e-92	-1.70005	0.124	0.479	2.21547e-87
Tekt5	1.00412e-91	-0.670999	0.183	0.558	2.4154e-87
Gt(ROSA)26Sor	1.11627e-91	-0.427249	0.233	0.635	2.68519e-87
Aplp2	7.32608e-91	0.496956	0.919	0.805	1.76229e-86
Ifit3	1.1139e-90	0.954169	0.557	0.21	2.67948e-86
mt-Co2	1.46838e-90	-0.28343	0.999	1	3.5322e-86
Pgk1	1.75793e-90	-0.513816	0.765	0.942	4.2287e-86
Dsg2	2.97281e-90	0.55853	0.641	0.332	7.1511e-86
Serpinh1	5.14641e-90	0.514185	0.848	0.641	1.23797e-85
Socs1	1.57947e-89	0.678913	0.792	0.54	3.79941e-85
S100a1	5.5464e-89	0.505638	0.816	0.652	1.33419e-84
Ifngr1	7.70099e-89	0.517661	0.596	0.281	1.85247e-84
C1qbp	3.76325e-88	-0.437837	0.611	0.871	9.0525e-84
Arhgdib	9.24648e-88	0.516614	0.819	0.645	2.22424e-83
Pltp	2.4655e-87	0.600706	0.625	0.293	5.93075e-83
Emp2	3.57695e-87	0.575813	0.831	0.655	8.60435e-83
Anxa2	4.00512e-87	0.640686	0.945	0.878	9.63432e-83
Map1lc3b	7.01395e-87	0.44801	0.959	0.929	1.68721e-82
Eif5a	9.61688e-87	-0.355393	0.967	0.997	2.31334e-82
Serpinb6a	9.51147e-86	0.49023	0.829	0.645	2.28798e-81
Npm3	1.33503e-85	-0.433237	0.688	0.913	3.21143e-81
Cyba	6.30397e-85	0.453105	0.95	0.904	1.51642e-80
Csrp1	1.32135e-84	0.515112	0.931	0.829	3.1785e-80
Stx7	1.38256e-84	0.491104	0.85	0.702	3.32575e-80
Prnp	1.38703e-84	0.547128	0.694	0.439	3.3365e-80
Il4i1	1.45177e-84	0.629024	0.718	0.503	3.49223e-80
Morf4l1	6.261e-84	0.422588	0.917	0.854	1.50608e-79
Stat1	9.75519e-84	0.55752	0.818	0.635	2.34661e-79
Fst	1.03105e-83	0.728903	0.415	0.098	2.48019e-79
Rab25	3.23775e-83	-0.433737	0.363	0.727	7.7884e-79
Atp5g1	7.30512e-83	-0.390547	0.936	0.985	1.75725e-78
S1pr3	1.48171e-82	0.485795	0.535	0.207	3.56425e-78
Itm2c	2.58845e-82	0.513121	0.813	0.624	6.22651e-78
Ybx3	1.02917e-81	-0.437028	0.605	0.875	2.47568e-77
Cavin3	1.03855e-81	0.626974	0.723	0.475	2.49822e-77
Celf2	1.1648e-81	0.504871	0.761	0.518	2.80192e-77
Cxcl16	1.68993e-81	0.523442	0.663	0.376	4.06512e-77
Fam162a	2.14707e-81	-0.522339	0.663	0.902	5.16478e-77
Tmem59	2.95239e-81	0.42209	0.891	0.797	7.10198e-77
Lamb3	3.72312e-81	0.416378	0.423	0.104	8.95597e-77
Nme1	5.00257e-81	-0.422516	0.808	0.965	1.20337e-76
Hk2	1.1399e-80	-0.412918	0.128	0.489	2.74203e-76
Flna	1.51285e-80	0.539647	0.699	0.452	3.63915e-76
Rgs4	2.59519e-80	0.822141	0.604	0.286	6.24272e-76
Gadd45g	3.68339e-80	0.64724	0.753	0.496	8.8604e-76
Ydjc	3.69221e-80	-0.302186	0.093	0.426	8.88161e-76
Nop10	1.16001e-79	-0.38973	0.876	0.962	2.7904e-75
Lpar1	2.83067e-79	0.439655	0.483	0.16	6.80918e-75
Aprt	3.25697e-79	-0.398048	0.47	0.81	7.83465e-75
S100a16	4.33085e-79	0.389071	0.974	0.954	1.04179e-74
Sh3bgrl3	5.57652e-79	0.418302	0.938	0.9	1.34143e-74
C1s1	5.82664e-79	0.400937	0.305	0.032	1.4016e-74
Capns1	6.40723e-79	0.44246	0.859	0.752	1.54126e-74
Ggt5	1.52857e-77	0.494392	0.636	0.367	3.67696e-73
Ftl1	2.61722e-77	0.301185	0.998	0.999	6.29573e-73
Pde4b	4.42252e-77	0.621745	0.753	0.523	1.06384e-72
Klf6	1.15203e-76	0.585632	0.946	0.873	2.7712e-72
Ran	1.55406e-76	-0.394521	0.921	0.984	3.73829e-72
Ppp1r14b	2.01363e-76	-0.433092	0.563	0.846	4.84379e-72
Gnl3	1.63717e-75	-0.440399	0.478	0.802	3.9382e-71
Maged1	2.258e-75	0.476201	0.796	0.609	5.43162e-71
H2-Q4	2.33485e-75	0.492799	0.711	0.478	5.61648e-71
Ndufa4l2	4.295e-75	-0.6053	0.01	0.26	1.03316e-70
Timp3	4.94288e-75	0.528376	0.803	0.611	1.18901e-70
Zfp36l1	1.49638e-74	0.510353	0.917	0.824	3.59953e-70
Gm8797	1.62692e-74	0.391297	0.371	0.084	3.91355e-70
Hexb	7.20446e-74	0.619116	0.673	0.422	1.73303e-69
Fos	7.90619e-74	0.597835	0.993	0.977	1.90183e-69
Pkm	1.32534e-73	-0.408889	0.903	0.974	3.18809e-69
Cpxm1	3.43263e-73	0.485957	0.343	0.067	8.25719e-69
Palld	1.06926e-72	0.516319	0.568	0.269	2.57211e-68
Sec62	6.63044e-72	0.431803	0.845	0.72	1.59495e-67
Hspa5	8.35027e-72	0.460102	0.974	0.946	2.00866e-67
Lamc2	1.16069e-71	0.437496	0.452	0.155	2.79205e-67
Ifitm1	1.54318e-71	-0.811342	0.224	0.556	3.71212e-67
Crip1	5.14646e-71	0.473716	0.907	0.803	1.23798e-66
Plac8	5.96535e-71	-0.581303	0.15	0.48	1.43496e-66
Marcksl1	7.00741e-71	0.355835	0.979	0.984	1.68563e-66
Ptov1	1.18961e-70	0.433153	0.868	0.741	2.86161e-66
Hspd1	1.22806e-70	-0.420576	0.778	0.919	2.9541e-66
Pgrmc1	1.36462e-70	0.519597	0.812	0.685	3.28258e-66
Lasp1	1.76177e-70	0.4821	0.712	0.498	4.23794e-66
4930523C07Rik	2.57739e-70	0.489948	0.67	0.412	6.19992e-66
Ifi204	3.24397e-70	0.575512	0.494	0.2	7.80336e-66
Rrad	3.94909e-70	0.93067	0.86	0.692	9.49953e-66
Tomm5	4.60556e-70	-0.414521	0.526	0.804	1.10787e-65
Serbp1	6.38876e-70	-0.292971	0.962	0.988	1.53682e-65
Chst2	7.52237e-70	0.370183	0.341	0.071	1.80951e-65
Ddx5	7.82302e-70	0.321264	0.986	0.991	1.88183e-65
Nfkbia	9.73262e-70	0.388281	0.994	0.992	2.34118e-65
Trappc6a	2.02597e-69	-0.358915	0.458	0.784	4.87346e-65
Myl12a	2.06021e-69	0.41917	0.947	0.916	4.95584e-65
Gm10073	2.28616e-69	-0.333922	0.288	0.636	5.49935e-65
Selenof	5.34779e-69	0.383759	0.902	0.823	1.28641e-64
Vwa1	5.73391e-69	0.426949	0.405	0.121	1.37929e-64
Uqcrh	8.40577e-69	-0.261432	0.987	0.999	2.02201e-64
Shisa5	9.64015e-69	0.493906	0.786	0.648	2.31894e-64
Slc1a3	1.31843e-68	0.481514	0.732	0.505	3.17148e-64
Sumo2	1.47431e-68	0.325192	0.979	0.972	3.54646e-64
Tapbp	1.49768e-68	0.44763	0.776	0.63	3.60267e-64
Ywhah	1.86165e-68	0.429547	0.812	0.651	4.47821e-64
Pabpc1	2.13551e-68	-0.332683	0.91	0.978	5.13698e-64
S100a11	8.20147e-68	0.366102	0.995	0.991	1.97286e-63
Plpp3	1.01143e-67	0.47815	0.498	0.225	2.433e-63
Myl9	5.25578e-67	0.468909	0.298	0.045	1.26428e-62
1700025G04Rik	5.60177e-67	0.513395	0.674	0.469	1.3475e-62
Sh3bp5	8.99217e-67	0.440542	0.519	0.237	2.16307e-62
Epb41l4aos	1.84199e-66	-0.307411	0.211	0.559	4.43092e-62
Calm1	2.5848e-66	0.374487	0.965	0.965	6.21773e-62
Krt19	3.01569e-66	-0.628797	0.161	0.464	7.25424e-62
Pnmal2	7.79615e-66	0.376895	0.403	0.127	1.87537e-61
Rbpms	4.55796e-65	0.487201	0.746	0.545	1.09642e-60
Pdpn	1.21244e-64	0.435422	0.404	0.128	2.91652e-60
Flrt3	5.12329e-64	0.428103	0.298	0.052	1.23241e-59
Rab5c	9.10914e-64	0.389001	0.813	0.715	2.1912e-59
Glipr2	9.79932e-64	0.396822	0.49	0.223	2.35723e-59
Gas6	1.10356e-63	0.458916	0.808	0.622	2.65461e-59
Mmp9	1.53368e-63	0.45186	0.502	0.21	3.68928e-59
Glul	1.54358e-63	0.474162	0.776	0.525	3.71308e-59
Evl	1.91812e-63	0.415711	0.629	0.399	4.61405e-59
Slc29a1	2.6322e-63	0.481944	0.613	0.366	6.33176e-59
Clic1	3.44529e-63	0.389958	0.919	0.869	8.28766e-59
Atp1b1	3.57847e-63	-0.641598	0.329	0.62	8.60801e-59
Timm8a1	4.39609e-63	-0.353371	0.33	0.664	1.05748e-58
Polr1d	4.53791e-63	-0.326243	0.83	0.956	1.09159e-58
Cox7a2l	1.05475e-62	-0.293854	0.966	0.995	2.53721e-58
Nfe2l3	1.30172e-62	0.436539	0.591	0.351	3.13128e-58
Iigp1	1.48012e-62	0.618291	0.875	0.712	3.56044e-58
Map1b	2.30902e-62	0.426399	0.432	0.162	5.55435e-58
Elob	2.52892e-62	0.27446	0.992	0.985	6.08331e-58
Syt1	2.91855e-62	0.39479	0.451	0.187	7.02057e-58
Anxa5	2.96195e-62	0.364087	0.988	0.981	7.12496e-58
Cebpd	5.99291e-62	0.681546	0.764	0.591	1.44159e-57
Pdlim1	1.17594e-61	0.405291	0.896	0.835	2.82871e-57
Usp18	1.62248e-61	0.481611	0.833	0.71	3.90289e-57
Mvp	2.55598e-61	0.415937	0.649	0.432	6.14841e-57
Spint1	3.66041e-61	0.444808	0.59	0.359	8.80512e-57
Sbno2	4.56881e-61	0.52139	0.759	0.568	1.09903e-56
Nap1l1	5.20097e-61	-0.360711	0.72	0.92	1.25109e-56
Vcp	1.25823e-60	0.346775	0.926	0.892	3.02666e-56
Dctpp1	1.43464e-60	-0.369309	0.412	0.717	3.45102e-56
Nkain4	1.72708e-60	0.293537	0.255	0.031	4.1545e-56
Baiap2	7.1984e-60	-0.311518	0.212	0.538	1.73157e-55
Ifi47	7.30023e-60	0.481577	0.74	0.564	1.75607e-55
Scn3b	8.89236e-60	0.286989	0.223	0.016	2.13906e-55
Espn	2.57134e-59	-0.373339	0.471	0.773	6.18537e-55
Ldhb	2.89613e-59	0.420078	0.824	0.707	6.96663e-55
S100g	3.15958e-59	0.474824	0.597	0.382	7.60036e-55
Adm	3.45217e-59	0.526291	0.666	0.438	8.3042e-55
Gm10851	3.97328e-59	0.480089	0.456	0.189	9.55772e-55
Myh11	4.45834e-59	0.300948	0.277	0.048	1.07245e-54
Slc3a2	5.24618e-59	0.42959	0.831	0.724	1.26197e-54
Dio1	9.75317e-59	0.457609	0.657	0.445	2.34613e-54
Cnn3	2.24479e-58	0.417974	0.784	0.654	5.39984e-54
Gpx2	2.36903e-58	-0.379961	0.173	0.477	5.69869e-54
Gnb2	2.93955e-58	0.352408	0.871	0.809	7.07108e-54
Tmem158	3.64761e-58	0.463063	0.625	0.415	8.77431e-54
Cd47	4.61106e-58	0.463223	0.704	0.51	1.10919e-53
Calr	4.98659e-58	0.369259	0.977	0.965	1.19952e-53
Tpi1	9.53192e-58	-0.391951	0.756	0.922	2.2929e-53
Lrrc42	1.23737e-57	0.421891	0.864	0.796	2.97648e-53
Gja4	1.26957e-57	0.542563	0.487	0.228	3.05395e-53
Anxa6	1.765e-57	0.465839	0.609	0.387	4.2457e-53
Pdia3	6.00593e-57	0.389383	0.863	0.783	1.44473e-52
Ogfrl1	7.35712e-57	0.46194	0.649	0.459	1.76976e-52
Dnajb1	1.32038e-56	-0.50502	0.69	0.885	3.17619e-52
Anp32b	1.32414e-56	-0.331135	0.905	0.969	3.18521e-52
Msn	2.10193e-56	0.469571	0.637	0.437	5.05619e-52
Cnn2	4.60231e-56	0.464443	0.71	0.545	1.10708e-51
Cd151	8.11852e-56	0.423056	0.611	0.406	1.95291e-51
Tceal9	1.01811e-55	0.383304	0.929	0.902	2.44906e-51
Uqcr11	1.39459e-55	-0.28709	0.956	0.995	3.35469e-51
H2afj	1.64738e-55	-0.319711	0.896	0.974	3.96278e-51
Hnrnpk	2.21205e-55	0.306687	0.954	0.939	5.3211e-51
Zbp1	2.59639e-55	0.526007	0.663	0.458	6.24562e-51
Galnt17	2.92838e-55	0.350656	0.386	0.139	7.04422e-51
Ywhaq	3.78745e-55	0.333654	0.923	0.902	9.1107e-51
H2-Oa	6.77434e-55	0.381152	0.741	0.594	1.62957e-50
Psph	7.7512e-55	-0.422209	0.328	0.615	1.86455e-50
Dcxr	7.95272e-55	-0.385801	0.535	0.805	1.91303e-50
Ndufa11	1.54183e-54	0.300996	0.978	0.965	3.70888e-50
Gsdmd	3.01825e-54	0.366709	0.528	0.268	7.26041e-50
Mmp14	4.74029e-54	0.389534	0.634	0.428	1.14028e-49
Lamp2	5.57301e-54	0.403206	0.792	0.667	1.34059e-49
Mpp6	6.03997e-54	-0.292144	0.255	0.558	1.45291e-49
Atp5d	1.00056e-53	-0.253127	0.951	0.99	2.40686e-49
Ubl5	1.45645e-53	0.263141	0.966	0.964	3.50348e-49
Stmn2	1.63266e-53	0.628906	0.201	0.015	3.92736e-49
Pmm1	1.78977e-53	-0.350237	0.275	0.571	4.3053e-49
Mif4gd	2.14834e-53	0.401181	0.554	0.325	5.16784e-49
Uqcr10	2.41514e-53	-0.288237	0.961	0.989	5.80962e-49
Tmbim6	3.69621e-53	0.340129	0.897	0.854	8.89124e-49
Rcn3	4.34143e-53	0.338408	0.324	0.092	1.04433e-48
Aqp5	5.25419e-53	-0.271284	0.053	0.282	1.2639e-48
Hnrnpa0	5.78843e-53	-0.311566	0.584	0.843	1.39241e-48
Cdhr1	6.7459e-53	0.427028	0.473	0.237	1.62273e-48
Pla2g12a	6.85161e-53	-0.25686	0.137	0.414	1.64816e-48
Ldha	9.09625e-53	-0.372827	0.893	0.969	2.1881e-48
Atp5g2	1.33752e-52	-0.261194	0.955	0.993	3.2174e-48
Sema6d	1.55068e-52	0.287875	0.301	0.075	3.73017e-48
Matn1	1.69406e-52	0.471141	0.205	0.018	4.07507e-48
Phb2	2.54955e-52	-0.297898	0.772	0.922	6.13294e-48
Tmem173	3.37453e-52	0.383273	0.494	0.256	8.11744e-48
Rhoa	3.71589e-52	0.340083	0.861	0.792	8.93857e-48
Col6a1	3.87046e-52	0.553843	0.634	0.418	9.3104e-48
Sh3glb1	4.37298e-52	0.340438	0.874	0.82	1.05192e-47
Slc4a11	5.25095e-52	0.328284	0.311	0.083	1.26312e-47
Hbegf	7.06929e-52	-0.393388	0.11	0.364	1.70052e-47
Col12a1	1.09709e-51	0.422677	0.339	0.104	2.63906e-47
Ppp1cb	1.11333e-51	0.390785	0.781	0.69	2.67811e-47
Irf1	1.56807e-51	0.471971	0.777	0.629	3.772e-47
Des	4.52465e-51	0.425055	0.29	0.073	1.08841e-46
Ctsb	4.94197e-51	0.359443	0.751	0.603	1.18879e-46
Fbl	8.59586e-51	-0.322597	0.673	0.884	2.06773e-46
Lgals9	1.71192e-50	0.460464	0.786	0.685	4.11803e-46
Fam213b	3.38022e-50	0.350417	0.896	0.826	8.13111e-46
Plce1	7.3168e-50	0.286349	0.291	0.073	1.76006e-45
Cdc42	1.1569e-49	0.309172	0.897	0.866	2.78291e-45
Rangrf	1.90267e-49	-0.311904	0.257	0.541	4.57687e-45
Col4a1	1.93823e-49	0.379186	0.526	0.299	4.66241e-45
Krt17	2.03985e-49	0.285329	0.999	1	4.90686e-45
Tgfbr1	2.44591e-49	0.407795	0.446	0.209	5.88363e-45
Arf1	3.4295e-49	0.317079	0.905	0.886	8.24967e-45
Gsn	3.80096e-49	0.761695	0.782	0.667	9.14322e-45
Comt	4.64067e-49	0.363831	0.819	0.752	1.11631e-44
Mrpl23	7.39134e-49	-0.285864	0.677	0.887	1.77799e-44
Eif3i	8.07979e-49	-0.269234	0.833	0.958	1.94359e-44
Syngr2	9.60269e-49	0.34038	0.875	0.84	2.30993e-44
H2-T22	1.01492e-48	0.438952	0.781	0.694	2.4414e-44
Dusp1	1.33233e-48	0.560863	0.809	0.68	3.20492e-44
Dnaja1	1.44048e-48	0.346504	0.943	0.907	3.46508e-44
Cryab	1.85816e-48	0.360535	0.427	0.197	4.46981e-44
Lims1	2.48663e-48	0.401783	0.6	0.406	5.9816e-44
Saa3	6.77144e-48	0.4306	0.564	0.363	1.62887e-43
Cldn4	8.08636e-48	-0.466664	0.188	0.442	1.94517e-43
Plscr1	8.40393e-48	0.327045	0.343	0.119	2.02157e-43
H2afy2	1.03943e-47	0.37538	0.637	0.421	2.50036e-43
Ube2l6	1.06238e-47	0.378702	0.447	0.224	2.55555e-43
Gas1	1.2548e-47	0.591028	0.53	0.303	3.01842e-43
2610528A11Rik	1.5627e-47	-0.32797	0.076	0.3	3.75907e-43
Sgpp1	1.8052e-47	0.369878	0.658	0.49	4.34242e-43
Jmjd1c	2.01313e-47	0.428485	0.646	0.469	4.84259e-43
Psmc4	2.41236e-47	0.33535	0.801	0.718	5.80293e-43
Dmkn	2.81834e-47	-0.408738	0.336	0.614	6.77953e-43
Fstl1	3.14287e-47	0.330617	0.435	0.187	7.56017e-43
Scx	3.43508e-47	0.498551	0.422	0.179	8.26309e-43
Jun	4.2422e-47	0.430292	0.986	0.985	1.02046e-42
Sema4c	6.73233e-47	0.365583	0.503	0.28	1.61946e-42
Bnip3l	6.87701e-47	0.370358	0.877	0.833	1.65426e-42
Ube2e3	7.28495e-47	0.372484	0.775	0.641	1.75239e-42
Dcn	9.26894e-47	0.54273	0.325	0.102	2.22964e-42
Relb	1.0185e-46	0.380231	0.719	0.565	2.44999e-42
Son	1.35535e-46	0.307144	0.961	0.944	3.26029e-42
Arl8a	1.87598e-46	0.317009	0.436	0.206	4.51267e-42
Fam69a	1.96355e-46	0.352563	0.405	0.179	4.72332e-42
Cfl2	1.9706e-46	0.346093	0.662	0.486	4.74028e-42
Cox5a	1.99251e-46	-0.255699	0.963	0.99	4.79299e-42
Eif4a2	2.31204e-46	0.338168	0.883	0.836	5.56161e-42
Tpm3	3.34149e-46	0.342732	0.769	0.665	8.03796e-42
Tubb6	3.36721e-46	0.418335	0.841	0.752	8.09983e-42
Stat5a	5.73345e-46	0.379502	0.488	0.273	1.37918e-41
Ddah2	6.38307e-46	0.331623	0.383	0.155	1.53545e-41
Colq	7.6527e-46	0.327825	0.369	0.144	1.84086e-41
Icam1	1.22276e-45	0.342375	0.91	0.83	2.94135e-41
Rnf122	1.58746e-45	0.356804	0.414	0.184	3.81864e-41
Set	1.68217e-45	-0.291713	0.911	0.97	4.04647e-41
Dstn	1.834e-45	0.257443	0.993	0.994	4.41169e-41
Nfe2l1	1.8978e-45	0.3854	0.621	0.436	4.56515e-41
Rab6a	2.3557e-45	0.374217	0.728	0.598	5.66663e-41
Kcnq3	4.13378e-45	0.296561	0.34	0.124	9.94381e-41
Apobec3	6.65079e-45	0.350655	0.916	0.837	1.59985e-40
Cflar	8.21941e-45	0.350063	0.544	0.345	1.97718e-40
Hsp90b1	9.5093e-45	0.352982	0.941	0.92	2.28746e-40
Sulf1	1.27896e-44	0.285082	0.292	0.084	3.07655e-40
Rab1a	1.33975e-44	0.349911	0.769	0.677	3.22278e-40
Mrpl12	1.80257e-44	-0.296674	0.601	0.816	4.33609e-40
S100a8	2.40525e-44	0.399989	0.737	0.624	5.78583e-40
Psmb10	3.08585e-44	0.355011	0.898	0.866	7.42301e-40
Rabac1	3.43536e-44	0.311363	0.901	0.847	8.26376e-40
Rtp4	3.49774e-44	0.430954	0.815	0.68	8.41381e-40
Zfp703	3.99497e-44	0.367766	0.577	0.371	9.6099e-40
Elf3	7.38787e-44	-0.287955	0.279	0.565	1.77715e-39
2200002D01Rik	9.15729e-44	0.29672	0.299	0.094	2.20279e-39
Frmd4a	1.1063e-43	0.301043	0.308	0.101	2.6612e-39
Nfkb2	1.14398e-43	0.348718	0.654	0.517	2.75185e-39
Fgf21	1.8623e-43	0.471483	0.572	0.364	4.47975e-39
Serpinb9	2.52348e-43	0.317175	0.371	0.158	6.07022e-39
Tnfrsf11a	2.6359e-43	0.300888	0.394	0.177	6.34065e-39
Macrod2	3.3717e-43	0.381137	0.53	0.341	8.11062e-39
Lypd1	4.25885e-43	0.362493	0.415	0.177	1.02447e-38
Rrs1	5.43731e-43	-0.280791	0.351	0.624	1.30794e-38
Rap1b	6.92841e-43	0.339802	0.716	0.589	1.66663e-38
Hs2st1	8.55483e-43	0.385159	0.595	0.39	2.05786e-38
Selenok	1.35383e-42	0.306446	0.871	0.836	3.25665e-38
Ppib	1.41421e-42	0.286029	0.906	0.874	3.40188e-38
Mpzl2	4.72315e-42	0.427779	0.615	0.449	1.13615e-37
Gm42722	4.87221e-42	-0.258552	0.065	0.266	1.17201e-37
Ear2	5.02215e-42	-0.52445	0.044	0.233	1.20808e-37
Sostdc1	6.07977e-42	0.328941	0.155	0.009	1.46249e-37
Trim35	6.77915e-42	0.344626	0.486	0.265	1.63072e-37
Wfdc17	9.1556e-42	0.424946	0.4	0.19	2.20238e-37
Stmn1	1.17003e-41	-0.320172	0.793	0.939	2.8145e-37
Itgb1	1.35962e-41	0.326304	0.501	0.302	3.27056e-37
Tubb2a	4.08008e-41	0.392872	0.506	0.31	9.81463e-37
Ccl19	7.59292e-41	0.426573	0.597	0.389	1.82648e-36
Map1lc3a	8.77598e-41	0.312481	0.974	0.979	2.11106e-36
Col4a2	1.21234e-40	0.320272	0.4	0.189	2.91628e-36
Dram1	1.30899e-40	0.302413	0.377	0.166	3.14878e-36
Spib	1.32626e-40	0.351846	0.493	0.294	3.19033e-36
Slfn5	1.44269e-40	0.301864	0.269	0.078	3.47039e-36
Skint7	1.79485e-40	0.290321	0.383	0.173	4.31751e-36
Gja1	2.0598e-40	0.317058	0.401	0.199	4.95484e-36
Steap4	2.87997e-40	0.252281	0.259	0.071	6.92776e-36
Rpn2	3.06703e-40	0.333655	0.722	0.63	7.37773e-36
Sypl	3.45694e-40	0.31686	0.788	0.714	8.31566e-36
Ccser2	3.7805e-40	0.337998	0.686	0.544	9.09399e-36
Fcgbp	4.00608e-40	0.492693	0.946	0.938	9.63662e-36
Serpinb6b	5.13533e-40	0.32118	0.38	0.173	1.2353e-35
Jak1	5.92953e-40	0.333103	0.695	0.569	1.42635e-35
Abhd17c	7.60315e-40	0.35376	0.56	0.381	1.82894e-35
Pdlim3	9.74893e-40	0.405251	0.653	0.462	2.3451e-35
Hnrnpa1	1.66325e-39	-0.256873	0.931	0.982	4.00094e-35
Ptms	1.79231e-39	0.302424	0.855	0.8	4.31141e-35
Trim29	3.00743e-39	0.359233	0.791	0.709	7.23437e-35
4930539E08Rik	6.04934e-39	0.37764	0.377	0.17	1.45517e-34
Trp53inp2	7.37925e-39	0.260888	0.29	0.098	1.77508e-34
Sri	7.8789e-39	0.30023	0.77	0.692	1.89527e-34
Carhsp1	8.25343e-39	0.34571	0.633	0.484	1.98536e-34
Ly6d	1.39804e-38	-0.542776	0.615	0.777	3.36299e-34
Saraf	1.89858e-38	0.30692	0.713	0.584	4.56703e-34
Dclk1	3.03845e-38	0.29542	0.333	0.134	7.30899e-34
Rassf1	3.7792e-38	0.361931	0.6	0.427	9.09088e-34
Nxn	3.97167e-38	0.320398	0.706	0.563	9.55384e-34
Kctd4	6.29537e-38	0.251627	0.252	0.071	1.51435e-33
Nop56	7.82242e-38	-0.31492	0.542	0.769	1.88168e-33
Pdia6	1.47116e-37	0.34874	0.804	0.751	3.53887e-33
Rbms1	1.96962e-37	0.329908	0.71	0.584	4.73792e-33
Rab14	2.14212e-37	0.290117	0.836	0.781	5.15287e-33
Ly6h	2.73004e-37	0.36962	0.427	0.222	6.5671e-33
Htra1	3.7199e-37	0.37632	0.658	0.498	8.94821e-33
2019-09-07	4.42759e-37	0.310768	0.701	0.588	1.06506e-32
Nans	5.85929e-37	0.330583	0.621	0.475	1.40945e-32
Lrrk1	7.27312e-37	0.361068	0.557	0.366	1.74955e-32
Cxcl12	1.18131e-36	0.303011	0.245	0.071	2.84164e-32
Naa10	1.22344e-36	-0.259134	0.542	0.77	2.94298e-32
Pard6g	1.42283e-36	0.328551	0.711	0.561	3.42261e-32
Ubald2	1.7254e-36	0.337997	0.619	0.474	4.15044e-32
Rab20	1.75792e-36	0.33828	0.402	0.208	4.22868e-32
Clk1	2.0643e-36	0.312424	0.835	0.753	4.96568e-32
Nfic	2.38063e-36	0.327308	0.543	0.368	5.72661e-32
Mgst1	3.16552e-36	0.383702	0.554	0.382	7.61465e-32
Tmed10	3.45269e-36	0.279112	0.864	0.824	8.30544e-32
Malt1	3.54167e-36	0.310674	0.316	0.128	8.5195e-32
Irf2bpl	3.54612e-36	0.375047	0.49	0.299	8.53018e-32
Bola2	4.19923e-36	-0.265208	0.685	0.853	1.01013e-31
Tes	5.35032e-36	0.313901	0.517	0.336	1.28702e-31
Agpat4	8.55986e-36	0.298088	0.483	0.284	2.05908e-31
Timp1	9.30776e-36	0.454345	0.43	0.236	2.23898e-31
Epcam	1.14194e-35	0.298018	0.984	0.985	2.74693e-31
Rtn4	1.27142e-35	0.292032	0.829	0.779	3.0584e-31
Lgals3bp	1.33213e-35	0.343407	0.7	0.581	3.20443e-31
Phf11d	1.71842e-35	0.389271	0.486	0.295	4.13365e-31
Krt18	1.78274e-35	-0.29444	0.99	0.998	4.28839e-31
Ppp1r12a	1.82438e-35	0.324875	0.609	0.452	4.38856e-31
H2-M3	2.35926e-35	0.274497	0.383	0.191	5.6752e-31
Xbp1	2.70393e-35	0.336353	0.476	0.285	6.5043e-31
Psmc2	3.2054e-35	0.294823	0.735	0.647	7.71059e-31
Rbm42	4.55941e-35	0.292117	0.708	0.618	1.09677e-30
Cib1	4.74268e-35	0.297558	0.889	0.867	1.14085e-30
Slco3a1	7.08957e-35	0.258903	0.331	0.141	1.7054e-30
Ddx58	8.30017e-35	0.28335	0.337	0.15	1.99661e-30
Pou3f1	1.05892e-34	-0.261312	0.183	0.412	2.54723e-30
Grn	1.22335e-34	0.323086	0.498	0.323	2.94278e-30
Ifit3b	1.70326e-34	0.306113	0.212	0.054	4.09718e-30
Chil3	2.14786e-34	-0.526943	0.072	0.249	5.16667e-30
Cmtm6	2.60283e-34	0.289447	0.423	0.239	6.26112e-30
Birc3	4.79528e-34	0.358581	0.526	0.356	1.15351e-29
Ap2m1	4.94744e-34	0.279522	0.798	0.723	1.19011e-29
Igdcc4	9.81956e-34	0.269633	0.363	0.171	2.36209e-29
Dmpk	1.07067e-33	0.253273	0.285	0.108	2.57549e-29
Ifitm2	1.19972e-33	0.257396	0.988	0.986	2.88592e-29
Spop	1.68163e-33	0.32709	0.63	0.499	4.04517e-29
Capn2	1.79617e-33	0.295159	0.504	0.325	4.32068e-29
Marcks	2.12587e-33	0.347507	0.798	0.757	5.11377e-29
Nsmce1	2.33536e-33	0.303345	0.768	0.7	5.61771e-29
Lcn2	3.25129e-33	-0.390908	0.118	0.312	7.82098e-29
Ctsh	3.40671e-33	0.33752	0.597	0.457	8.19484e-29
Arpc1b	3.73589e-33	0.292387	0.791	0.714	8.98668e-29
Hmox1	3.97381e-33	0.285889	0.26	0.088	9.55899e-29
Tax1bp3	5.23538e-33	0.290653	0.588	0.424	1.25937e-28
Yipf4	6.99618e-33	0.281394	0.496	0.33	1.68293e-28
Psme1	7.56028e-33	0.251393	0.915	0.896	1.81862e-28
Ier5l	7.60721e-33	0.364069	0.432	0.247	1.82991e-28
Umod	8.31775e-33	-0.273737	0.029	0.171	2.00084e-28
Reep3	9.07391e-33	0.303291	0.613	0.487	2.18273e-28
Fscn1	9.12163e-33	0.34109	0.47	0.307	2.19421e-28
Tmem238	1.13881e-32	-0.261948	0.53	0.745	2.73941e-28
Kif5b	1.18324e-32	0.287095	0.813	0.753	2.84629e-28
Snai2	1.68591e-32	0.254668	0.319	0.136	4.05546e-28
Tns3	2.05765e-32	0.315276	0.486	0.313	4.94967e-28
Wnt4	2.12139e-32	0.346972	0.816	0.738	5.10301e-28
Klf10	2.8453e-32	0.376655	0.459	0.286	6.84437e-28
Wls	3.63131e-32	0.304065	0.56	0.401	8.73512e-28
Extl1	3.93671e-32	0.279863	0.411	0.233	9.46976e-28
Tnfaip3	4.38413e-32	0.252903	0.248	0.084	1.0546e-27
1110008F13Rik	5.51529e-32	-0.251063	0.617	0.806	1.3267e-27
Osmr	5.73618e-32	0.339219	0.431	0.242	1.37984e-27
Calcb	6.34904e-32	0.344377	0.597	0.475	1.52726e-27
Il13ra1	6.5854e-32	0.304794	0.464	0.292	1.58412e-27
Fam46a	6.6802e-32	0.379816	0.41	0.22	1.60692e-27
Plpp1	7.19478e-32	0.267221	0.392	0.206	1.73071e-27
Rras	7.95729e-32	0.301281	0.486	0.32	1.91413e-27
Fis1	8.20909e-32	0.259107	0.804	0.76	1.9747e-27
Irf7	9.51388e-32	0.461267	0.761	0.722	2.28856e-27
Bcl3	9.78631e-32	0.310271	0.443	0.267	2.3541e-27
Mfge8	9.89912e-32	0.335901	0.591	0.445	2.38123e-27
Higd1a	1.02312e-31	-0.315949	0.747	0.892	2.46112e-27
C3	1.65227e-31	0.472453	0.625	0.492	3.97453e-27
C1qtnf6	2.05815e-31	0.294791	0.482	0.316	4.95089e-27
Saa1	2.15575e-31	0.266803	0.327	0.151	5.18565e-27
Plb1	2.3213e-31	0.370942	0.641	0.532	5.58388e-27
Il7	2.4407e-31	0.362968	0.58	0.423	5.8711e-27
Psmb8	2.57514e-31	0.305931	0.891	0.814	6.19449e-27
Auts2	3.32794e-31	0.300555	0.554	0.389	8.00535e-27
Anxa4	4.01435e-31	0.275202	0.809	0.764	9.65652e-27
Casp3	4.84241e-31	0.309813	0.452	0.286	1.16484e-26
Fas	4.92288e-31	0.269112	0.399	0.216	1.1842e-26
Ypel3	5.29278e-31	0.303891	0.596	0.42	1.27318e-26
Myl12b	1.05766e-30	0.282167	0.64	0.51	2.54419e-26
Galnt18	1.09986e-30	0.299822	0.555	0.389	2.64572e-26
Rab2a	1.28104e-30	0.251686	0.846	0.818	3.08153e-26
Cdc42ep3	1.50833e-30	0.343349	0.564	0.402	3.62828e-26
Tnip1	1.66341e-30	0.302257	0.605	0.478	4.00132e-26
Sqstm1	1.87744e-30	0.326562	0.669	0.554	4.51618e-26
Pa2g4	2.08197e-30	-0.254796	0.649	0.822	5.00818e-26
Sncg	2.25131e-30	0.311038	0.416	0.247	5.41553e-26
Tspan3	2.33008e-30	0.288394	0.715	0.609	5.605e-26
Grp	2.83348e-30	-0.277351	0.295	0.531	6.81594e-26
Ptpn1	3.39419e-30	0.304598	0.784	0.754	8.16474e-26
Sh2d4b	5.10769e-30	0.28292	0.438	0.272	1.22865e-25
Ilk	5.79965e-30	0.279533	0.573	0.426	1.39511e-25
Il6st	7.31989e-30	0.271141	0.368	0.194	1.7608e-25
Ppa1	7.85063e-30	-0.270886	0.664	0.828	1.88847e-25
Rasgef1b	9.05631e-30	0.286933	0.409	0.233	2.17849e-25
Ifi203	1.32165e-29	0.484396	0.629	0.495	3.17923e-25
Rbp1	1.65395e-29	0.376416	0.632	0.452	3.97858e-25
Nfkbie	1.89078e-29	0.265951	0.415	0.242	4.54828e-25
Ifit1	2.05398e-29	0.70942	0.643	0.522	4.94084e-25
Lxn	2.15157e-29	0.294332	0.547	0.403	5.1756e-25
Psma1	2.43274e-29	0.251119	0.867	0.831	5.85195e-25
Rsu1	2.52723e-29	0.275009	0.526	0.364	6.07925e-25
Mbnl2	3.42021e-29	0.292921	0.725	0.643	8.22731e-25
Krtdap	4.45566e-29	-0.448096	0.44	0.65	1.07181e-24
Sec13	5.18505e-29	0.267397	0.602	0.478	1.24726e-24
Rnf19a	5.23941e-29	0.288975	0.434	0.269	1.26034e-24
Arid5b	5.54271e-29	0.312334	0.596	0.457	1.3333e-24
Ndfip2	5.99676e-29	0.253656	0.384	0.22	1.44252e-24
Prkar1a	8.01109e-29	0.260029	0.776	0.72	1.92707e-24
Cxxc5	8.05703e-29	0.280089	0.56	0.407	1.93812e-24
Lpo	9.9305e-29	0.335201	0.642	0.551	2.38878e-24
Litaf	1.32739e-28	0.303539	0.713	0.637	3.19305e-24
Krt15	1.4122e-28	-0.326158	0.111	0.287	3.39704e-24
Nfia	1.85454e-28	0.335221	0.627	0.529	4.46109e-24
Tagln2	3.51081e-28	0.284515	0.95	0.922	8.44526e-24
Oat	4.19032e-28	0.309585	0.643	0.518	1.00798e-23
Dgkz	4.30726e-28	0.299386	0.486	0.328	1.03611e-23
H1f0	4.60035e-28	0.351692	0.722	0.621	1.10662e-23
Ncam1	5.41584e-28	0.275304	0.305	0.14	1.30278e-23
Dnajc24	6.34627e-28	0.271503	0.461	0.306	1.5266e-23
Smarce1	6.41013e-28	0.277599	0.689	0.614	1.54196e-23
Serinc1	1.03331e-27	0.265389	0.502	0.358	2.48563e-23
Adamts1	1.14331e-27	0.311744	0.267	0.111	2.75022e-23
Lrp10	1.92226e-27	0.252442	0.373	0.213	4.624e-23
H2-DMa	2.19166e-27	0.268975	0.756	0.704	5.27204e-23
Lcp1	2.21275e-27	0.264553	0.411	0.247	5.32276e-23
Odc1	2.3756e-27	0.395117	0.858	0.849	5.71451e-23
Stap2	2.61843e-27	0.274101	0.455	0.311	6.29864e-23
Col6a2	3.35365e-27	0.392189	0.459	0.3	8.0672e-23
Tmem123	4.7304e-27	0.262441	0.478	0.324	1.1379e-22
Hagh	6.08981e-27	0.26991	0.91	0.876	1.4649e-22
Pbxip1	6.13016e-27	0.263998	0.445	0.288	1.47461e-22
Fabp5	6.80527e-27	-0.437056	0.998	0.998	1.63701e-22
Arf4	7.28652e-27	0.258955	0.82	0.79	1.75277e-22
Dnajb9	9.45104e-27	0.315122	0.656	0.538	2.27345e-22
Ptn	1.02383e-26	0.338363	0.319	0.16	2.46282e-22
Cnih4	1.20764e-26	0.264028	0.725	0.647	2.90497e-22
Rgs3	2.12435e-26	0.294691	0.4	0.243	5.11013e-22
Lpp	2.48983e-26	0.317706	0.527	0.394	5.98928e-22
Snx17	3.50039e-26	0.267009	0.494	0.354	8.42018e-22
Atf5	4.15321e-26	0.309768	0.461	0.318	9.99054e-22
Arl1	5.31114e-26	0.256704	0.674	0.597	1.2776e-21
Arid5a	5.99028e-26	0.340407	0.47	0.325	1.44096e-21
Tcf4	6.22174e-26	0.275064	0.597	0.466	1.49664e-21
Sntb2	7.29802e-26	0.275356	0.429	0.272	1.75554e-21
Sgk1	1.1046e-25	0.33755	0.363	0.2	2.65712e-21
Mthfsl	1.29093e-25	0.266895	0.415	0.267	3.10532e-21
Klf2	1.2994e-25	0.574687	0.479	0.315	3.12571e-21
G3bp2	1.48862e-25	0.269242	0.724	0.634	3.58089e-21
Fezf2	1.51576e-25	0.298388	0.755	0.687	3.64615e-21
H13	2.00109e-25	0.258048	0.677	0.613	4.81363e-21
Ebpl	3.23555e-25	0.286109	0.584	0.467	7.78312e-21
Krt6a	3.94103e-25	-0.27083	0.017	0.121	9.48015e-21
Phlda3	6.30217e-25	0.311169	0.692	0.618	1.51599e-20
Bhlhe41	6.62876e-25	0.271219	0.307	0.158	1.59455e-20
Socs2	1.00986e-24	0.394194	0.46	0.315	2.42921e-20
Slc46a2	1.65164e-24	0.316399	0.662	0.509	3.97301e-20
Gnb4	1.68888e-24	0.276982	0.484	0.341	4.06261e-20
Spats2l	2.56808e-24	0.333517	0.53	0.419	6.17753e-20
Kremen2	3.43789e-24	0.254583	0.275	0.127	8.26985e-20
Prr13	3.87338e-24	0.26451	0.736	0.69	9.31741e-20
Cdc14b	5.38417e-24	0.260737	0.457	0.313	1.29516e-19
Ost4	7.31158e-24	0.268503	0.617	0.531	1.7588e-19
Hpcal1	7.66733e-24	0.262804	0.513	0.381	1.84438e-19
Tap1	1.20159e-23	0.27877	0.684	0.599	2.89042e-19
Zfp36	1.40929e-23	0.2892	0.792	0.74	3.39005e-19
Ier3	1.41824e-23	0.36026	0.719	0.636	3.41157e-19
Isg15	3.26444e-23	0.499055	0.851	0.822	7.8526e-19
Tmem256	4.73027e-23	0.254761	0.673	0.601	1.13787e-18
Uap1	6.78309e-23	0.275808	0.443	0.32	1.63167e-18
Zyx	1.00465e-22	0.255086	0.431	0.285	2.41669e-18
Trafd1	1.22601e-22	0.26987	0.546	0.437	2.94916e-18
Wfdc18	2.78218e-22	0.476159	0.997	0.989	6.69254e-18
Gm4951	2.79771e-22	0.35432	0.55	0.427	6.72989e-18
Tsc22d3	3.21576e-22	0.28334	0.497	0.379	7.73551e-18
Tm2d2	3.29395e-22	0.259104	0.584	0.482	7.92359e-18
Sdc1	4.8116e-22	0.306076	0.486	0.365	1.15743e-17
Scarb2	7.96423e-22	0.251071	0.427	0.293	1.91579e-17
Itgb4	9.30028e-22	0.255697	0.422	0.279	2.23718e-17
Pvalb	9.73228e-22	0.340116	0.276	0.137	2.3411e-17
Lbh	1.17568e-21	0.261087	0.532	0.396	2.8281e-17
Casp4	1.77478e-21	0.286336	0.598	0.508	4.26924e-17
Cxadr	3.56742e-21	0.284823	0.45	0.316	8.58144e-17
Zfp330	4.27811e-21	-0.26335	0.344	0.544	1.0291e-16
Gbp3	4.62862e-21	0.294503	0.454	0.329	1.11341e-16
Fermt2	6.93518e-21	0.250331	0.445	0.308	1.66826e-16
Gadd45b	1.76907e-20	0.2891	0.756	0.719	4.25551e-16
Ccnd1	1.81533e-20	0.317659	0.509	0.409	4.36677e-16
Pam	3.09465e-20	0.296044	0.407	0.277	7.44417e-16
Lifr	4.137e-20	0.270051	0.632	0.552	9.95155e-16
Herpud1	4.22837e-20	0.268063	0.632	0.555	1.01713e-15
Rgs2	4.33009e-20	0.483286	0.447	0.333	1.0416e-15
Sp100	4.74652e-20	0.25912	0.415	0.289	1.14178e-15
Ehd1	7.15303e-20	0.255639	0.454	0.343	1.72066e-15
Gbp2	7.51613e-20	0.334432	0.432	0.286	1.808e-15
Bcam	9.39668e-20	0.254304	0.297	0.165	2.26037e-15
Mgst3	2.11999e-19	0.268673	0.545	0.454	5.09962e-15
Zbtb20	2.25001e-19	0.298082	0.602	0.499	5.41241e-15
Slc27a3	2.66569e-19	0.260455	0.536	0.405	6.41231e-15
Actn3	2.94953e-19	0.269043	0.567	0.456	7.0951e-15
Enpp4	6.76311e-19	0.260108	0.457	0.345	1.62687e-14
Psmd1	9.02824e-19	0.25092	0.632	0.572	2.17174e-14
Nrtn	2.03512e-18	0.251642	0.411	0.275	4.89549e-14
Mast4	4.93472e-18	0.305657	0.678	0.609	1.18705e-13
Cyr61	1.58063e-17	0.427691	0.315	0.186	3.8022e-13
Gm12840	4.51526e-17	0.311474	0.359	0.233	1.08615e-12
C2cd4b	5.41132e-17	0.395251	0.352	0.227	1.30169e-12
Lyz2	6.0476e-17	0.283675	0.505	0.399	1.45475e-12
Samhd1	6.64906e-17	0.256879	0.464	0.346	1.59943e-12
Laptm5	7.44539e-17	0.263937	0.445	0.341	1.79099e-12
Nedd9	7.56089e-16	0.28892	0.428	0.322	1.81877e-11
Xaf1	1.15974e-15	0.284873	0.518	0.445	2.78975e-11
Mndal	3.19125e-15	0.300891	0.459	0.363	7.67655e-11
Ifi27	3.6917e-15	0.256637	0.694	0.661	8.88037e-11
Parp14	4.87948e-15	0.258376	0.39	0.285	1.17376e-10
Csrnp1	1.20677e-14	0.251752	0.616	0.555	2.90287e-10
Il1rn	4.02799e-14	0.256312	0.32	0.217	9.68933e-10
Cxcl14	2.38547e-13	0.3815	0.339	0.233	5.73826e-09
Chka	4.13012e-13	0.252754	0.579	0.528	9.935e-09
Anxa1	4.37265e-13	-0.256481	0.852	0.904	1.05184e-08
Krt14	1.75273e-12	0.303951	0.966	0.974	4.21619e-08
Hist1h2ap	2.6212e-12	-0.328133	0.242	0.382	6.3053e-08
Igfbp4	4.48954e-12	0.333142	0.696	0.677	1.07996e-07
Cd81	7.19093e-12	0.305198	0.67	0.653	1.72978e-07
Ifi202b	9.23801e-12	0.262479	0.597	0.522	2.2222e-07
Hspb1	1.37786e-11	0.361433	0.891	0.882	3.31444e-07
Tacstd2	1.02811e-10	0.295171	0.621	0.562	2.47313e-06
Cxcl9	9.32056e-10	0.261986	0.585	0.513	2.24206e-05
Smoc2	2.14027e-09	0.252545	0.236	0.152	5.14843e-05
Ccl8	8.48014e-07	0.276488	0.148	0.09	0.020399
Fabp4	1.98212e-06	-0.457953	0.611	0.571	0.0476798

## Sheet: mTEC.II
	p_val	avg_logFC	pct.1	pct.2	p_val_adj
Gm42031	0	2.16463	0.881	0.033	0
Crip1	0	0.9073	0.967	0.917	0
Reg3g	0	0.896256	0.951	0.772	0
Wfdc18	0	0.851474	0.988	0.965	0
Sh3bgrl3	0	0.670649	0.979	0.968	0
H2-D1	0	0.539615	0.991	0.989	0
B2m	0	0.534492	0.999	0.999	0
H2-K1	0	0.503929	0.996	0.996	0
H2-Ab1	0	0.442421	0.998	0.999	0
Ccl21a	0	0.409005	0.977	0.931	0
AY036118	0	0.267981	0.992	0.991	0
Rpl35a	0	-0.257447	0.996	0.999	0
Rplp2	0	-0.264147	0.997	1	0
Rpl34	0	-0.272434	0.993	0.998	0
Rpl37	0	-0.277115	0.997	1	0
Rps24	0	-0.286159	0.993	1	0
Rpl9	0	-0.300087	0.986	0.995	0
Rpl10	0	-0.300288	0.995	0.998	0
Rpl24	0	-0.318112	0.99	0.998	0
Rpl30	0	-0.323977	0.987	0.996	0
Rpl21	0	-0.326392	0.994	0.998	0
Rps3a1	0	-0.329943	0.996	0.999	0
Rps17	0	-0.336638	0.994	0.998	0
Rps15	0	-0.345507	0.997	0.999	0
Rps7	0	-0.345851	0.993	0.998	0
Rpl7	0	-0.3547	0.993	0.998	0
Rpl19	0	-0.355338	0.994	0.998	0
Rps12	0	-0.355429	0.997	0.999	0
Rpl22	0	-0.358164	0.978	0.995	0
Rps10	0	-0.360276	0.988	0.997	0
Rps26	0	-0.361108	0.992	0.998	0
Rpl11	0	-0.374035	0.993	0.999	0
Rpl8	0	-0.378465	0.994	0.999	0
Rps23	0	-0.379433	0.997	0.999	0
Rpl26	0	-0.386302	0.996	1	0
Rps14	0	-0.387316	0.998	1	0
Rps25	0	-0.389785	0.987	0.997	0
Rpl23	0	-0.396006	0.996	0.999	0
Rps15a	0	-0.397541	0.996	0.998	0
Rps19	0	-0.402222	0.997	1	0
Rpl23a	0	-0.403128	0.997	1	0
Rpl36a	0	-0.40477	0.986	0.997	0
Rps20	0	-0.404894	0.995	1	0
Rpl36	0	-0.405641	0.995	1	0
Rps3	0	-0.409092	0.988	0.998	0
Rps6	0	-0.412094	0.991	0.999	0
Rps27a	0	-0.413591	0.996	1	0
Hsp90ab1	0	-0.414432	0.993	0.999	0
Rpl6	0	-0.417793	0.991	0.999	0
Rps16	0	-0.419733	0.997	1	0
Rpl17	0	-0.423295	0.992	0.999	0
Rps13	0	-0.427474	0.995	0.999	0
Rps11	0	-0.429007	0.997	1	0
Eef1b2	0	-0.435226	0.965	0.993	0
Rpl13	0	-0.440397	0.998	1	0
Rps8	0	-0.443414	0.996	1	0
Rps4x	0	-0.444041	0.995	0.998	0
Rpl18	0	-0.444413	0.992	0.997	0
Rpl15	0	-0.44519	0.993	0.998	0
Rack1	0	-0.445314	0.979	0.995	0
Rpl28	0	-0.452799	0.993	0.999	0
Rpl4	0	-0.453527	0.981	0.996	0
Rps9	0	-0.454882	0.992	0.998	0
Rpsa	0	-0.462672	0.99	0.999	0
Rps2	0	-0.464523	0.988	0.997	0
Rpl14	0	-0.481533	0.991	0.998	0
Rpl3	0	-0.483265	0.989	0.998	0
Rplp1	0	-0.49135	0.997	1	0
Rps5	0	-0.491798	0.996	0.998	0
Rpl27a	0	-0.501477	0.995	1	0
Rpl18a	0	-0.504878	0.999	1	0
Rpl10a	0	-0.507353	0.993	0.998	0
Rpl32	0	-0.508881	0.995	1	0
Rps18	0	-0.512878	0.992	0.999	0
Rpl13a	0	-0.524572	0.955	0.99	0
Rpl12	0	-0.524907	0.982	0.997	0
Rplp0	0	-0.534953	0.995	1	0
Mif	0	-0.559452	0.971	0.991	0
Npm1	0	-0.790934	0.954	0.993	0
Rpl29	1.67365e-300	-0.295108	0.985	0.995	4.02596e-296
Rps21	3.57026e-300	-0.293526	0.988	0.996	8.58827e-296
Naca	9.35411e-299	-0.263864	0.987	0.993	2.25013e-294
Ncl	2.04563e-280	-0.532866	0.936	0.98	4.92077e-276
Rpl7a	6.41749e-277	-0.3077	0.978	0.993	1.54373e-272
Unc119	1.26664e-275	-0.355147	0.19	0.559	3.04691e-271
AW112010	2.55577e-275	0.797785	0.934	0.763	6.14791e-271
Impdh2	1.02968e-273	-0.468037	0.63	0.86	2.47689e-269
Rpl35	1.55646e-272	-0.279245	0.987	0.997	3.74405e-268
H2-Aa	7.83683e-272	0.398791	0.998	0.999	1.88515e-267
S100g	2.89866e-268	0.815797	0.894	0.697	6.97272e-264
Msln	3.88448e-268	0.455526	0.499	0.16	9.34412e-264
Srgn	3.33916e-266	0.523967	0.993	0.99	8.03234e-262
Pgk1	1.35731e-255	-0.499228	0.84	0.947	3.26501e-251
S100a6	6.54142e-255	0.789739	0.911	0.705	1.57354e-250
Gt(ROSA)26Sor	6.82909e-251	-0.363932	0.28	0.645	1.64274e-246
S100a11	8.45861e-249	0.415479	0.983	0.984	2.03472e-244
Eef1a1	4.49761e-248	-0.297256	0.996	1	1.0819e-243
Hspd1	5.8441e-248	-0.513884	0.813	0.938	1.4058e-243
Eef1g	8.57428e-248	-0.378875	0.956	0.987	2.06254e-243
H2-Eb1	3.36969e-244	0.355613	0.997	0.998	8.1058e-240
Tspo	3.69298e-244	0.466445	0.958	0.938	8.88347e-240
Cd82	4.05142e-243	0.451373	0.899	0.817	9.74568e-239
Rpl5	5.02159e-243	-0.300678	0.973	0.993	1.20794e-238
C1qbp	2.63151e-241	-0.432189	0.65	0.868	6.33011e-237
Atp5e	4.0152e-238	0.262056	0.991	0.993	9.65855e-234
Spint2	8.20092e-237	0.373159	0.964	0.962	1.97273e-232
Pkm	2.04961e-233	-0.44693	0.894	0.963	4.93033e-229
Cd74	3.01357e-233	0.337165	0.999	1	7.24914e-229
S100a1	1.88082e-232	0.583131	0.905	0.793	4.5243e-228
Nhp2	2.86051e-231	-0.395154	0.682	0.888	6.88095e-227
Npm3	1.33856e-229	-0.422348	0.606	0.845	3.21991e-225
Rps28	5.65833e-229	-0.250176	0.992	0.998	1.36111e-224
H2-Q7	2.88077e-228	0.386176	0.976	0.97	6.92969e-224
Btf3	1.03712e-225	-0.262683	0.972	0.988	2.49479e-221
Serpinb1a	1.51284e-225	0.679677	0.836	0.579	3.63913e-221
S100a13	4.03251e-225	0.524821	0.943	0.859	9.7002e-221
Tomm20	2.14666e-223	-0.34119	0.905	0.963	5.16379e-219
Utf1	1.22389e-219	-0.449693	0.838	0.945	2.94408e-215
Ubd	2.46259e-218	0.578057	0.997	0.997	5.92377e-214
Ran	7.19855e-216	-0.431349	0.935	0.975	1.73161e-211
Gm8797	1.08737e-212	0.281934	0.358	0.095	2.61568e-208
Lgals1	1.21295e-211	0.485861	0.674	0.428	2.91776e-207
Serbp1	1.20816e-209	-0.311009	0.947	0.981	2.90624e-205
Srm	1.60734e-204	-0.407816	0.422	0.71	3.86645e-200
Hspe1	1.66222e-203	-0.350141	0.971	0.991	3.99847e-199
Eif5a	1.97775e-203	-0.36038	0.955	0.985	4.75747e-199
Myl6	4.69109e-201	0.293235	0.981	0.981	1.12844e-196
Anp32b	4.71956e-199	-0.409608	0.87	0.956	1.13529e-194
Itm2b	3.70969e-197	0.429381	0.984	0.98	8.92366e-193
Apoe	1.02534e-196	0.366378	0.719	0.459	2.46646e-192
Stat3	2.90711e-196	0.428895	0.82	0.693	6.99305e-192
Nap1l1	1.98795e-195	-0.391097	0.684	0.876	4.78202e-191
Tpm2	5.67866e-193	0.528782	0.883	0.809	1.366e-188
Hnrnpa1	2.58609e-188	-0.368587	0.893	0.968	6.22084e-184
Gabarap	2.23114e-186	0.345168	0.969	0.965	5.36702e-182
Nme1	4.65729e-182	-0.327347	0.895	0.962	1.12031e-177
Cldn13	1.2157e-181	0.578069	0.522	0.242	2.92438e-177
Resp18	1.74781e-179	0.703369	0.407	0.138	4.20436e-175
Ybx3	2.83527e-179	-0.356084	0.449	0.72	6.82025e-175
Cyba	3.41797e-178	0.328013	0.99	0.986	8.22193e-174
Cox17	7.46966e-178	0.369385	0.962	0.936	1.79683e-173
H2-DMb2	1.94244e-177	0.360463	0.967	0.96	4.67254e-173
Ppia	3.02566e-177	-0.292482	0.993	0.997	7.27823e-173
Glipr2	3.22454e-176	0.36378	0.635	0.403	7.75664e-172
Rhoc	1.36707e-175	0.401964	0.382	0.128	3.28849e-171
Ybx1	2.51484e-174	-0.345626	0.951	0.982	6.04945e-170
Ldha	5.81789e-174	-0.421947	0.877	0.952	1.39949e-169
Set	1.83951e-170	-0.377412	0.851	0.947	4.42495e-166
Wfdc17	6.26057e-168	0.503238	0.538	0.268	1.50598e-163
Cox7a2l	3.42071e-165	-0.257115	0.954	0.983	8.22851e-161
Gm10073	7.32539e-155	-0.254028	0.411	0.688	1.76212e-150
Skint2	1.50348e-154	0.437261	0.683	0.466	3.61662e-150
Mdk	3.64477e-154	0.526065	0.757	0.591	8.76749e-150
Ppp1r14b	1.17197e-153	-0.318747	0.543	0.781	2.81916e-149
Myh11	2.02388e-152	0.308971	0.401	0.161	4.86844e-148
Tapbp	1.54089e-151	0.345236	0.861	0.773	3.70661e-147
Cd52	1.91256e-150	0.64666	0.976	0.943	4.60065e-146
Lypd8	9.42747e-150	0.731144	0.486	0.23	2.26778e-145
Hsp90aa1	7.52908e-148	-0.382297	0.958	0.987	1.81112e-143
Saa3	1.30814e-146	0.559946	0.726	0.511	3.14674e-142
Ubc	1.43804e-146	0.370836	0.986	0.98	3.4592e-142
Fabp9	3.26952e-145	0.78085	0.273	0.069	7.86483e-141
Hnrnpa0	7.24729e-143	-0.281504	0.55	0.76	1.74334e-138
Sncg	1.4341e-142	0.710844	0.745	0.523	3.44973e-138
App	4.01889e-142	0.37148	0.744	0.612	9.66745e-138
Cstb	2.26958e-141	0.393017	0.981	0.98	5.45948e-137
Pebp1	1.03738e-139	-0.279955	0.823	0.927	2.49541e-135
Ndufa3	3.17505e-138	0.270908	0.941	0.928	7.63759e-134
Cct5	1.72526e-136	-0.276309	0.89	0.956	4.1501e-132
Dio1	1.44895e-135	0.333153	0.883	0.814	3.48544e-131
Muc1	2.15805e-135	0.403187	0.749	0.6	5.19118e-131
2200002D01Rik	1.94984e-133	0.48711	0.324	0.111	4.69033e-129
Il12a	1.54525e-130	0.316124	0.245	0.063	3.71709e-126
Cd63	1.60775e-130	0.382257	0.944	0.944	3.86744e-126
H2-Q6	2.21425e-130	0.347706	0.843	0.771	5.32637e-126
Csrp1	4.57762e-130	0.344032	0.781	0.679	1.10115e-125
Hes6	2.54698e-127	-0.523164	0.709	0.881	6.12677e-123
Malat1	6.56393e-127	0.51248	0.999	1	1.57895e-122
Smpdl3a	1.39221e-126	0.371919	0.769	0.644	3.34895e-122
Anxa5	5.52031e-126	0.332616	0.952	0.95	1.32791e-121
Ehd1	6.61977e-126	0.356183	0.783	0.659	1.59239e-121
Spink1	1.3018e-125	0.533962	0.518	0.296	3.13149e-121
Actb	6.39708e-125	0.290564	0.998	0.998	1.53882e-120
Tmbim6	8.28043e-125	0.298291	0.925	0.909	1.99186e-120
Serpinb6a	1.05665e-123	0.345628	0.809	0.715	2.54178e-119
Fam213b	2.59646e-123	0.345496	0.886	0.837	6.24579e-119
Tpi1	6.4929e-123	-0.315163	0.816	0.919	1.56187e-118
Bst2	8.56413e-122	-0.285563	0.625	0.818	2.0601e-117
Ccnd2	1.5103e-121	0.526979	0.904	0.841	3.63302e-117
Cdk4	1.78759e-121	-0.313726	0.693	0.864	4.30006e-117
Rangrf	2.8547e-121	-0.269419	0.32	0.559	6.86699e-117
Pgam1	5.50177e-121	-0.292294	0.782	0.904	1.32345e-116
Timm8a1	5.17043e-119	-0.261763	0.435	0.661	1.24375e-114
Parm1	7.26976e-119	0.330851	0.842	0.76	1.74874e-114
Slc25a5	1.23919e-118	-0.286544	0.891	0.953	2.98086e-114
Fth1	3.92422e-118	0.284936	0.992	0.993	9.43972e-114
Igkc	8.97468e-118	-0.500962	0.274	0.519	2.15886e-113
Pa2g4	1.23288e-116	-0.300703	0.708	0.852	2.9657e-112
H2-Oa	1.30636e-116	0.352388	0.936	0.918	3.14245e-112
Il4i1	3.45266e-116	0.380893	0.909	0.873	8.30537e-112
Timp3	7.03233e-116	0.342525	0.825	0.74	1.69163e-111
Ubald2	1.02032e-115	0.354702	0.686	0.549	2.45438e-111
Nop56	1.2615e-115	-0.292359	0.523	0.738	3.03455e-111
Syt1	2.82776e-114	0.329475	0.786	0.672	6.80217e-110
Ifi211	3.72627e-113	0.265423	0.473	0.262	8.96354e-109
Eif4a1	6.58476e-113	-0.262917	0.946	0.978	1.58396e-108
Insm1	1.29872e-112	0.409157	0.58	0.429	3.12407e-108
Gnl3	4.38825e-111	-0.258277	0.475	0.708	1.05559e-106
Upf3b	9.88466e-110	-0.254231	0.475	0.689	2.37775e-105
Pglyrp1	2.66536e-108	0.388891	0.742	0.564	6.41153e-104
Bglap3	6.41661e-108	0.411957	0.194	0.043	1.54352e-103
Serpinb9	1.19155e-107	0.416347	0.605	0.42	2.86628e-103
Fbl	2.1146e-107	-0.262655	0.676	0.838	5.08666e-103
Cst3	2.4799e-107	0.376072	0.925	0.906	5.96539e-103
Arpc1b	1.55605e-105	0.289121	0.852	0.823	3.74308e-101
Isyna1	2.12114e-104	-0.286823	0.664	0.828	5.10241e-100
Pglyrp2	4.00833e-104	0.333954	0.515	0.326	9.64205e-100
Atox1	4.79591e-104	0.33004	0.987	0.984	1.15366e-99
Tuba1a	5.0177e-104	0.371664	0.924	0.908	1.20701e-99
Phgdh	5.12227e-104	-0.278396	0.886	0.963	1.23216e-99
Vamp8	7.23453e-104	0.268835	0.959	0.952	1.74027e-99
Clic4	1.76888e-103	0.345476	0.727	0.608	4.25505e-99
H2-Eb2	6.11555e-103	0.353984	0.724	0.613	1.4711e-98
Selenoh	1.54439e-102	-0.284424	0.729	0.864	3.71504e-98
Gpx3	8.73523e-102	0.345634	0.522	0.311	2.10126e-97
Cxcl16	1.62862e-101	0.341561	0.584	0.41	3.91766e-97
Rab5c	3.78047e-101	0.363298	0.865	0.851	9.09391e-97
Tmsb4x	6.47237e-100	0.351262	1	0.999	1.55693e-95
Cct8	6.59857e-100	-0.253646	0.791	0.9	1.58728e-95
Nkx6-2	1.49171e-99	0.347473	0.405	0.211	3.5883e-95
Nsmce1	1.54488e-99	0.367582	0.924	0.894	3.71622e-95
mt-Nd3	1.00762e-97	0.275681	0.842	0.783	2.42384e-93
Icam1	3.56416e-96	0.277305	0.925	0.908	8.5736e-92
Thrsp	1.91879e-95	-0.338866	0.436	0.673	4.61565e-91
Tff1	9.26833e-94	0.506215	0.347	0.159	2.2295e-89
Btg1	1.93665e-93	0.327882	0.845	0.791	4.6586e-89
Cflar	3.01947e-93	0.301664	0.765	0.686	7.26333e-89
Marcks	7.18258e-93	0.341707	0.885	0.857	1.72777e-88
Iapp	1.2377e-92	0.392932	0.387	0.193	2.97729e-88
Pold1	1.00189e-91	0.311329	0.686	0.579	2.41004e-87
Hmgn3	2.14381e-91	0.281458	0.879	0.837	5.15693e-87
Tmem173	1.06849e-90	0.259986	0.659	0.526	2.57025e-86
Dut	2.38082e-90	-0.276117	0.601	0.776	5.72706e-86
Junb	1.17921e-87	0.257983	0.97	0.967	2.8366e-83
Selenok	2.7387e-87	0.264449	0.934	0.926	6.58794e-83
Tnip1	2.97998e-87	0.268846	0.888	0.843	7.16834e-83
Krt7	3.40668e-87	0.323387	0.789	0.715	8.19478e-83
Oasl2	1.10508e-86	0.360417	0.66	0.515	2.65826e-82
Fkbp4	1.87756e-86	-0.261499	0.672	0.821	4.51647e-82
Saa1	3.30577e-85	0.553153	0.482	0.289	7.95202e-81
Cst6	3.34055e-85	0.337288	0.795	0.692	8.03569e-81
Gm47938	8.69533e-85	0.300131	0.685	0.57	2.09166e-80
Ppp1r15a	8.41175e-84	0.316689	0.756	0.684	2.02345e-79
Srxn1	1.05725e-83	0.281083	0.48	0.305	2.54321e-79
Eno1	1.1143e-83	-0.261073	0.848	0.93	2.68045e-79
Ogfrl1	3.36032e-83	0.327964	0.842	0.801	8.08325e-79
Prnp	3.88658e-83	0.269687	0.906	0.854	9.34916e-79
Lasp1	1.65524e-82	0.259701	0.632	0.493	3.98169e-78
Ube2l6	2.43672e-82	0.324932	0.512	0.356	5.86153e-78
Basp1	3.05649e-82	0.421874	0.507	0.338	7.35238e-78
Ctsh	1.52799e-81	0.404634	0.867	0.793	3.67557e-77
Ankrd35	1.06178e-80	0.254225	0.499	0.34	2.55412e-76
Scg5	4.2056e-80	0.275086	0.311	0.151	1.01166e-75
Ccl5	8.60042e-80	0.440126	0.795	0.679	2.06883e-75
Tmem176b	5.94367e-79	0.254365	0.988	0.991	1.42975e-74
Ier5	7.20902e-79	0.303757	0.872	0.833	1.73413e-74
Tnfrsf11b	9.9353e-78	0.300649	0.411	0.241	2.38994e-73
Lamp1	1.37363e-77	0.295688	0.842	0.804	3.30427e-73
Rgs5	9.51365e-77	0.429915	0.676	0.551	2.28851e-72
Gadd45b	1.7078e-76	0.282239	0.908	0.899	4.10811e-72
Cldn4	2.75333e-76	0.432441	0.515	0.359	6.62315e-72
Nupr1	2.98513e-76	0.409117	0.638	0.487	7.18072e-72
Cald1	7.2755e-76	0.280932	0.449	0.282	1.75012e-71
Stmn1	1.08831e-75	-0.279322	0.812	0.916	2.61794e-71
Ly6h	3.92665e-75	0.369511	0.561	0.407	9.44556e-71
Skint10	3.42733e-74	0.28267	0.82	0.79	8.24443e-70
Hamp	5.8685e-73	0.396981	0.464	0.286	1.41167e-68
Gm48239	1.756e-72	-0.26384	0.734	0.87	4.22405e-68
F11r	3.08078e-72	0.25136	0.447	0.29	7.41083e-68
Cks1b	5.52172e-72	-0.254549	0.51	0.686	1.32825e-67
Id3	5.54179e-72	0.339403	0.578	0.425	1.33308e-67
Ostf1	2.07385e-71	0.267976	0.754	0.682	4.98864e-67
Prr13	3.98573e-71	0.261061	0.893	0.874	9.58768e-67
Lypd2	5.81454e-71	0.435089	0.44	0.267	1.39869e-66
Traf1	1.00728e-70	0.283188	0.533	0.377	2.42301e-66
Zfp36	1.6284e-70	0.28294	0.744	0.678	3.91711e-66
Tmcc3	5.00816e-68	0.259365	0.44	0.287	1.20471e-63
Plscr1	8.37842e-68	0.30262	0.472	0.328	2.01543e-63
Sqstm1	9.01743e-68	0.27282	0.675	0.575	2.16914e-63
Anxa2	2.177e-67	0.362798	0.705	0.614	5.23677e-63
Fam89a	1.81739e-66	0.310999	0.781	0.719	4.37174e-62
Atf5	3.25809e-66	0.289466	0.697	0.613	7.83733e-62
Lmna	3.67893e-66	0.276834	0.838	0.788	8.84967e-62
Nostrin	6.15389e-66	0.258814	0.286	0.142	1.48032e-61
Ccl25	9.80267e-66	0.663574	0.53	0.37	2.35803e-61
Cltc	1.39818e-65	0.257033	0.707	0.627	3.36333e-61
S100a8	2.83232e-65	0.325318	0.866	0.798	6.81313e-61
Psmb8	3.22273e-64	0.300825	0.902	0.855	7.75228e-60
Hebp1	1.56226e-63	0.293091	0.816	0.81	3.75801e-59
Dnajb9	4.60469e-63	0.264907	0.688	0.593	1.10766e-58
Pdlim1	6.03042e-63	0.273893	0.748	0.673	1.45062e-58
Defb6	7.11882e-63	0.455431	0.539	0.397	1.71243e-58
Socs3	1.30205e-62	0.314137	0.49	0.35	3.13208e-58
Cxcl2	4.41142e-62	0.514536	0.679	0.534	1.06117e-57
Tsc22d1	1.17308e-61	0.276445	0.913	0.901	2.82183e-57
Fscn1	1.93174e-61	0.26371	0.827	0.773	4.6468e-57
Aoc1	4.0678e-61	0.256458	0.326	0.181	9.7851e-57
C3	7.19497e-61	0.410917	0.493	0.352	1.73075e-56
Alcam	8.86445e-61	0.253345	0.432	0.295	2.13234e-56
Laptm5	6.02421e-60	0.265549	0.83	0.772	1.44912e-55
Smarca2	8.84061e-60	0.278859	0.724	0.651	2.12661e-55
AA467197	1.32083e-59	0.360982	0.608	0.467	3.17726e-55
Cd47	2.05308e-59	0.260861	0.728	0.648	4.93867e-55
Tmem158	2.13017e-59	0.35567	0.772	0.722	5.12413e-55
Calcb	1.11541e-58	0.354276	0.897	0.878	2.68312e-54
Plgrkt	8.91748e-58	0.254953	0.662	0.582	2.1451e-53
Npc2	9.38194e-58	0.333093	0.99	0.994	2.25683e-53
Ccl9	3.29173e-57	0.289705	0.31	0.168	7.91825e-53
Sgpl1	6.60177e-57	0.27705	0.806	0.759	1.58805e-52
Fam25c	9.45754e-57	0.440651	0.412	0.262	2.27501e-52
Alas1	3.76983e-56	0.308632	0.49	0.37	9.06832e-52
Cxcl1	1.08287e-54	0.455716	0.508	0.365	2.60483e-50
Bglap	3.38526e-54	0.356645	0.127	0.037	8.14324e-50
Hmgb2	5.84854e-54	-0.320673	0.723	0.836	1.40687e-49
Fabp1	6.82731e-54	0.275715	0.213	0.094	1.64231e-49
Il23a	2.30008e-53	0.359625	0.633	0.542	5.53284e-49
Lsp1	2.85769e-53	0.31087	0.618	0.506	6.87417e-49
H2-T22	3.62801e-53	0.256439	0.599	0.497	8.72717e-49
Ccl20	2.76818e-52	0.381339	0.257	0.129	6.65885e-48
Fcer1g	5.31734e-52	0.388795	0.422	0.278	1.27909e-47
Gm14275	5.38106e-52	0.388128	0.724	0.644	1.29441e-47
S100a3	3.28114e-51	0.304531	0.685	0.613	7.89279e-47
Prap1	7.76715e-51	0.442578	0.225	0.107	1.86839e-46
Lyz2	1.73629e-50	0.347329	0.792	0.697	4.17664e-46
Tacstd2	2.13519e-50	0.259212	0.398	0.265	5.13619e-46
Enho	8.38584e-50	0.25485	0.515	0.394	2.01721e-45
Ifit1	1.72664e-49	0.368557	0.469	0.34	4.15343e-45
Ncf1	5.20634e-49	0.272754	0.553	0.43	1.25238e-44
Defa21	7.39568e-49	0.340835	0.142	0.05	1.77903e-44
Fabp6	7.46545e-48	0.308574	0.627	0.532	1.79581e-43
Guca2b	8.29143e-48	0.359239	0.152	0.057	1.9945e-43
Psors1c2	3.2977e-47	0.453254	0.491	0.358	7.93261e-43
Usp18	6.61319e-46	0.254492	0.763	0.713	1.5908e-41
Skint9	8.02447e-46	0.280899	0.342	0.22	1.93029e-41
Cd164	5.37227e-45	0.260293	0.635	0.552	1.2923e-40
S100a4	1.69116e-44	0.279469	0.501	0.39	4.06808e-40
Ctrb1	6.76231e-44	0.39244	0.173	0.076	1.62667e-39
Vwa5a	4.30361e-43	0.275321	0.5	0.394	1.03523e-38
Dscaml1	8.56426e-43	0.270868	0.479	0.365	2.06013e-38
Apoa4	1.49063e-42	0.4543	0.376	0.251	3.5857e-38
Trf	2.07295e-42	0.258002	0.214	0.109	4.98648e-38
Tppp3	3.91499e-42	0.317913	0.305	0.192	9.41751e-38
Igf1	1.21761e-41	0.405452	0.47	0.347	2.92895e-37
Psca	3.26725e-41	0.362383	0.315	0.194	7.85938e-37
Dppa3	7.11229e-41	0.365448	0.217	0.113	1.71086e-36
Fxyd2	9.30231e-41	0.327964	0.587	0.478	2.23767e-36
Ahcyl2	3.91286e-40	0.260589	0.55	0.459	9.41238e-36
Rarres1	7.02523e-40	0.334201	0.266	0.154	1.68992e-35
2210407C18Rik	8.83922e-40	0.449814	0.34	0.223	2.12628e-35
Gjb2	3.88827e-39	0.280045	0.406	0.285	9.35324e-35
Crhbp	4.54366e-39	0.340531	0.406	0.297	1.09298e-34
Ascl1	4.90996e-39	0.329017	0.593	0.514	1.18109e-34
Ccl22	1.11179e-38	0.30059	0.205	0.105	2.67442e-34
Fabp4	4.9317e-38	0.324014	0.837	0.787	1.18632e-33
Apoc3	1.27464e-37	0.413222	0.243	0.138	3.06616e-33
Tff3	4.13781e-37	0.31603	0.461	0.347	9.95351e-33
Crip3	4.77108e-35	0.398877	0.762	0.697	1.14768e-30
Lgals2	9.31577e-35	0.304546	0.267	0.162	2.24091e-30
Dsp	9.84739e-35	0.256335	0.501	0.412	2.36879e-30
Fgf21	1.93115e-34	0.472096	0.768	0.741	4.64539e-30
Vim	2.438e-34	0.310314	0.726	0.712	5.86462e-30
Sbpl	4.56594e-34	0.31164	0.188	0.098	1.09834e-29
Ptgs2	1.68473e-33	0.257136	0.354	0.254	4.05262e-29
Fxyd3	3.12652e-32	0.286263	0.694	0.627	7.52084e-28
Ccl17	8.19273e-32	0.322674	0.279	0.179	1.97076e-27
Clu	6.11093e-31	0.277386	0.841	0.802	1.46998e-26
Gm15056	4.95608e-30	0.435051	0.251	0.155	1.19218e-25
Plekha4	1.02947e-29	0.260074	0.502	0.402	2.4764e-25
Dcpp1	1.85592e-29	0.314019	0.177	0.095	4.46442e-25
Cd70	7.38047e-29	0.263929	0.587	0.519	1.77537e-24
Cryab	5.90503e-28	0.282691	0.411	0.319	1.42045e-23
Fcgbp	7.0046e-25	0.32609	0.952	0.953	1.68496e-20
Ins2	1.2555e-24	0.289961	0.19	0.113	3.0201e-20
Spp1	4.48839e-24	0.321522	0.17	0.098	1.07968e-19
Tstd1	1.0688e-23	0.295928	0.147	0.079	2.571e-19
Sprr1a	1.03144e-22	0.35847	0.551	0.477	2.48112e-18
Gip	1.77019e-22	0.307181	0.241	0.162	4.25819e-18
Mucl1	5.01817e-22	0.282323	0.134	0.072	1.20712e-17
Gsta2	2.48587e-21	0.399198	0.355	0.273	5.97977e-17
Reg3b	6.65394e-21	0.27444	0.111	0.056	1.6006e-16
Camp	1.69119e-18	0.262229	0.158	0.096	4.06816e-14
Myl7	3.49762e-18	0.296688	0.401	0.33	8.41353e-14
Tbata	1.85512e-17	0.256155	0.889	0.899	4.4625e-13
Serpinb12	6.30912e-16	0.26696	0.393	0.325	1.51766e-11
Ccl27a	3.1169e-14	0.339496	0.814	0.795	7.4977e-10
Dapl1	1.26588e-13	0.358489	0.4	0.341	3.04507e-09
Cldn7	6.36771e-13	0.28615	0.814	0.831	1.53175e-08
Csn2	3.5899e-12	0.303054	0.928	0.928	8.6355e-08
Ly6a	6.71104e-07	0.32477	0.696	0.683	0.0161434

## Sheet: mTEC.III
	p_val	avg_logFC	pct.1	pct.2	p_val_adj
Rpl10a	2.61647e-66	-0.733446	0.988	1	6.29391e-62
Rpl32	1.54699e-64	-0.753625	0.994	1	3.72129e-60
Rpl18a	2.57077e-64	-0.698099	1	0.997	6.18398e-60
Rps5	5.15487e-63	-0.734274	0.994	1	1.24e-58
Rpl27a	2.83018e-62	-0.655874	0.985	1	6.80799e-58
Rps18	1.14904e-60	-0.773036	0.985	1	2.76402e-56
Rps27a	1.17514e-60	-0.724568	1	1	2.82681e-56
Rplp1	1.69345e-60	-0.736282	0.994	1	4.0736e-56
Rplp0	3.34591e-60	-0.7723	0.991	1	8.04858e-56
Rps8	5.14765e-60	-0.705879	0.994	1	1.23827e-55
Rps4x	1.52377e-58	-0.748189	0.969	0.997	3.66542e-54
Rps19	1.83806e-58	-0.639157	0.994	1	4.42145e-54
Gm42031	2.36369e-57	1.40704	0.636	0.007	5.68585e-53
Rpl15	2.79893e-57	-0.655708	0.976	0.983	6.73283e-53
Rps12	1.30875e-55	-0.743914	0.985	1	3.14819e-51
Rpl28	2.08771e-55	-0.619471	0.988	0.993	5.02199e-51
Rps14	8.46202e-55	-0.533111	0.997	1	2.03554e-50
Rpl23	7.7188e-54	-0.60124	0.994	1	1.85676e-49
Rps16	3.12943e-53	-0.616023	0.985	1	7.52785e-49
Rps13	1.30192e-52	-0.637172	0.976	0.986	3.13176e-48
Rpl17	1.31188e-52	-0.640458	0.985	0.993	3.15574e-48
Rps9	3.45779e-52	-0.656975	0.985	0.993	8.3177e-48
Rps11	5.39671e-52	-0.552632	0.982	0.997	1.29818e-47
Rpl6	2.08948e-51	-0.611053	0.972	0.99	5.02624e-47
Rpl18	2.33494e-50	-0.590832	0.979	0.979	5.61671e-46
Rpl12	1.24872e-49	-0.807828	0.93	0.983	3.00381e-45
Rpsa	1.8823e-49	-0.702845	0.985	0.997	4.52786e-45
Rpl13	3.46667e-49	-0.682284	0.991	0.993	8.33909e-45
Rps23	1.98575e-48	-0.62639	0.991	0.993	4.77673e-44
Rpl19	2.37602e-48	-0.497698	0.994	0.99	5.71553e-44
Rack1	4.43046e-48	-0.653493	0.936	0.986	1.06575e-43
Rps15a	4.91156e-48	-0.604446	0.991	1	1.18148e-43
Rps3	3.29681e-47	-0.649777	0.972	0.99	7.93048e-43
Rps15	1.31984e-46	-0.510963	0.991	1	3.17487e-42
Rps7	1.83925e-46	-0.592956	0.982	0.99	4.42431e-42
Rpl4	3.44672e-46	-0.674466	0.951	0.993	8.29107e-42
Rps24	4.6256e-46	-0.596237	0.988	0.993	1.11269e-41
Rpl23a	1.16588e-45	-0.577141	0.994	0.997	2.80453e-41
Eef1b2	3.99334e-45	-0.807082	0.865	0.962	9.60598e-41
Rps26	2.70766e-44	-0.590885	0.985	0.993	6.51327e-40
Rps20	9.38526e-43	-0.582712	0.994	0.993	2.25762e-38
Rpl37	1.21532e-42	-0.516093	0.988	0.99	2.92346e-38
Rps6	2.35369e-42	-0.560201	0.969	0.986	5.66179e-38
Npm1	2.85077e-42	-0.796675	0.85	0.955	6.85753e-38
Rpl7	7.20524e-42	-0.497405	0.969	0.976	1.73322e-37
Rpl11	1.28326e-41	-0.489312	0.976	0.99	3.08687e-37
Rps2	9.03001e-41	-0.656156	0.979	0.99	2.17217e-36
Rpl35	1.07048e-40	-0.633705	0.976	0.99	2.57503e-36
Rpl26	1.55092e-40	-0.48315	0.985	0.993	3.73073e-36
Rplp2	3.39647e-40	-0.538247	0.994	1	8.17021e-36
Rps25	2.38998e-39	-0.540224	0.972	0.986	5.74909e-35
Rps10	1.60853e-38	-0.565925	0.966	0.99	3.86932e-34
Rps28	1.79025e-38	-0.600935	0.979	0.993	4.30646e-34
Rpl13a	1.46003e-37	-0.691936	0.85	0.955	3.5121e-33
Rpl8	1.60491e-37	-0.490446	0.966	0.993	3.86061e-33
Rpl14	8.04565e-37	-0.54232	0.985	0.969	1.93538e-32
Rpl3	1.50099e-36	-0.603236	0.966	0.972	3.61062e-32
Rpl39	3.42585e-36	-0.520914	1	1	8.24089e-32
Rpl36	3.90716e-36	-0.499836	0.988	0.997	9.39868e-32
Rpl24	3.08494e-35	-0.462204	0.976	0.986	7.42082e-31
Rpl36a	3.51801e-35	-0.588346	0.948	0.976	8.46258e-31
Rpl21	2.28906e-34	-0.429146	0.991	0.99	5.50635e-30
Rpl34	9.53771e-34	-0.422352	0.991	0.99	2.2943e-29
Rpl22	1.8693e-33	-0.537658	0.924	0.99	4.4966e-29
Rpl37a	4.72088e-33	-0.52228	0.997	1	1.13561e-28
Rpl9	3.02715e-32	-0.450817	0.969	0.976	7.28181e-28
Rps17	1.08016e-31	-0.449384	0.979	0.986	2.59832e-27
Rpl35a	1.45278e-31	-0.434679	0.994	1	3.49465e-27
Rpl30	1.82383e-31	-0.488686	0.96	0.986	4.38723e-27
Rpl10	2.58016e-29	-0.421582	0.985	0.99	6.20656e-25
Rpl31	1.18105e-28	-0.392894	0.988	0.993	2.84101e-24
Mif	3.31841e-28	-0.547477	0.899	0.959	7.98243e-24
Fau	4.76724e-28	-0.335907	0.994	1	1.14676e-23
Rps3a1	8.79213e-28	-0.391906	0.997	0.993	2.11495e-23
Crip1	2.77747e-27	0.887061	0.832	0.541	6.68122e-23
H2-D1	1.1296e-26	0.518171	0.972	0.945	2.71726e-22
Ccl21a	1.51063e-26	0.673953	0.908	0.741	3.63382e-22
Rpl29	4.36525e-26	-0.437001	0.96	0.966	1.05006e-21
Rpl22l1	2.16556e-24	-0.604148	0.884	0.952	5.20925e-20
Eef1a1	3.46044e-23	-0.361984	0.997	0.986	8.32409e-19
Rpl7a	4.2762e-23	-0.423175	0.92	0.955	1.02864e-18
Gt(ROSA)26Sor	1.62614e-22	-0.707682	0.183	0.555	3.91168e-18
Unc119	6.51485e-22	-0.493287	0.073	0.393	1.56715e-17
Rpl5	8.25621e-22	-0.397772	0.905	0.969	1.98603e-17
H2-K1	2.37785e-21	0.385499	0.991	1	5.71992e-17
Rps21	9.95163e-21	-0.462325	0.976	0.993	2.39386e-16
Naca	3.46296e-20	-0.328574	0.979	0.976	8.33016e-16
Resp18	1.99499e-19	1.03489	0.443	0.117	4.79894e-15
Eef1g	3.71417e-19	-0.44782	0.899	0.938	8.93444e-15
Rps29	9.16171e-19	-0.339052	1	1	2.20385e-14
Reg3g	3.72942e-17	1.39195	0.862	0.603	8.97113e-13
AY036118	2.19551e-16	0.31556	0.979	0.948	5.28131e-12
Actb	4.85766e-16	0.407884	0.997	0.983	1.16851e-11
Msln	4.93734e-16	0.74273	0.456	0.155	1.18768e-11
Eef2	6.04225e-16	-0.343744	0.951	0.983	1.45346e-11
Ubd	6.55613e-16	0.454006	0.969	0.921	1.57708e-11
Npm3	9.1146e-16	-0.501555	0.251	0.548	2.19252e-11
Hspe1	1.09336e-15	-0.416045	0.865	0.938	2.63008e-11
Gc	2.28002e-15	-1.03181	0.101	0.362	5.48459e-11
S100a1	6.09009e-15	0.593101	0.801	0.624	1.46497e-10
Wfdc18	1.2734e-14	0.628274	0.976	0.876	3.06317e-10
H2-Q7	1.37578e-14	0.373389	0.942	0.903	3.30945e-10
Elob	1.99589e-14	0.337443	0.945	0.879	4.80112e-10
Calm2	2.77215e-14	0.429844	0.924	0.852	6.66841e-10
Lgals7	4.66824e-14	-0.417594	0.434	0.766	1.12295e-09
AW112010	4.67097e-14	0.818296	0.869	0.641	1.1236e-09
Tuba1a	5.01576e-14	0.587869	0.801	0.676	1.20654e-09
Anxa5	8.13502e-14	0.587478	0.804	0.645	1.95688e-09
Tppp3	2.53896e-13	0.770344	0.398	0.145	6.10746e-09
Ncl	3.28833e-13	-0.434943	0.771	0.897	7.91008e-09
Sncg	5.07791e-13	0.830285	0.535	0.293	1.22149e-08
Ubc	5.14517e-13	0.362071	0.982	0.955	1.23767e-08
Fth1	5.58573e-13	0.56434	0.969	0.948	1.34365e-08
Rpl38	7.67837e-13	-0.289233	0.991	0.997	1.84703e-08
Rpl27	1.06823e-12	-0.334151	0.924	0.928	2.56962e-08
Krt8	1.37773e-12	0.422645	0.969	0.924	3.31413e-08
Cox17	2.28843e-12	0.352739	0.89	0.814	5.50482e-08
Sat1	2.82519e-12	-0.556421	0.676	0.841	6.79599e-08
Muc1	3.34786e-12	0.592055	0.477	0.255	8.05328e-08
Atp5e	4.82964e-12	0.323178	0.972	0.938	1.16177e-07
Rhoc	5.04706e-12	0.529414	0.437	0.193	1.21407e-07
Syt1	6.3441e-12	0.489136	0.55	0.328	1.52607e-07
Bglap3	6.47978e-12	0.967034	0.235	0.041	1.55871e-07
Eif3f	8.39093e-12	-0.315771	0.844	0.921	2.01844e-07
Scg5	1.00368e-11	0.800442	0.422	0.193	2.41435e-07
Gm8797	1.02892e-11	0.334916	0.232	0.045	2.47506e-07
Tpm2	1.87791e-11	0.464408	0.679	0.5	4.51732e-07
C1qbp	2.16325e-11	-0.345929	0.284	0.538	5.20371e-07
Nme1	2.3197e-11	-0.375513	0.743	0.828	5.58005e-07
Jund	2.53484e-11	0.325236	0.969	0.941	6.09757e-07
Cd63	2.96012e-11	0.415781	0.826	0.703	7.12058e-07
Gm10073	3.16648e-11	-0.334075	0.22	0.466	7.61696e-07
Ccnd2	3.89605e-11	0.604832	0.648	0.452	9.37195e-07
Cox7a2l	5.01846e-11	-0.317068	0.862	0.903	1.20719e-06
Ddit4	5.06153e-11	-0.403398	0.306	0.566	1.21755e-06
Cyba	8.91246e-11	0.351983	0.939	0.876	2.14389e-06
Ptp4a3	9.0653e-11	-0.262085	0.076	0.276	2.18066e-06
Hspd1	9.45739e-11	-0.360287	0.514	0.707	2.27498e-06
Nop10	9.82017e-11	-0.375662	0.688	0.841	2.36224e-06
Iapp	1.21272e-10	1.0015	0.379	0.162	2.91719e-06
Gabarap	1.70823e-10	0.287684	0.924	0.903	4.10914e-06
Csrp1	2.16245e-10	0.610958	0.609	0.41	5.20177e-06
Chil4	2.38819e-10	-0.450596	0.098	0.3	5.74479e-06
Fam162a	2.79042e-10	-0.41854	0.456	0.69	6.71236e-06
Sh3bgrl3	2.83492e-10	0.374486	0.93	0.893	6.8194e-06
Wfdc15b	2.92609e-10	-0.34844	0.101	0.31	7.0387e-06
Srgn	3.43316e-10	0.362734	0.966	0.886	8.25846e-06
mt-Co1	3.61247e-10	-0.310403	0.991	0.99	8.68979e-06
Uba52	3.89314e-10	-0.321796	0.841	0.883	9.36494e-06
B2m	4.93867e-10	0.266745	0.997	0.997	1.188e-05
Mgst1	6.19103e-10	-0.527317	0.275	0.517	1.48925e-05
Clic4	6.87382e-10	0.414868	0.59	0.376	1.6535e-05
Cldn7	8.56595e-10	0.54236	0.752	0.617	2.06054e-05
Uqcrb	8.94597e-10	0.267544	0.933	0.89	2.15195e-05
Eif3e	1.01056e-09	-0.336389	0.612	0.762	2.43091e-05
Clca3b	1.12165e-09	0.950782	0.242	0.066	2.69813e-05
Ndufa6	1.35753e-09	0.315071	0.92	0.859	3.26554e-05
Timm8a1	1.48541e-09	-0.272802	0.205	0.421	3.57316e-05
Srm	1.50034e-09	-0.269241	0.171	0.383	3.60907e-05
Bace2	2.21627e-09	0.412445	0.358	0.162	5.33124e-05
Cd9	2.55653e-09	0.733279	0.798	0.7	6.14974e-05
1810037I17Rik	2.66817e-09	0.348471	0.917	0.834	6.41829e-05
Nhp2	3.07758e-09	-0.337461	0.532	0.724	7.40311e-05
Rrad	4.04682e-09	0.54889	0.428	0.231	9.73464e-05
H2-Aa	4.36657e-09	0.308268	0.997	0.986	0.000105038
Gm10076	4.44271e-09	-0.344534	0.884	0.928	0.000106869
Phgdh	4.74887e-09	-0.381471	0.443	0.645	0.000114234
Serbp1	4.93544e-09	-0.261457	0.865	0.938	0.000118722
Tspo	4.9733e-09	0.375536	0.755	0.683	0.000119633
Lgals1	5.13588e-09	0.290962	0.373	0.176	0.000123544
H2-Ab1	6.04977e-09	0.255242	0.994	0.979	0.000145527
Tagln2	6.05465e-09	0.543638	0.648	0.507	0.000145645
S100a6	7.06804e-09	0.576485	0.765	0.566	0.000170022
Mdk	9.40442e-09	0.296248	0.391	0.186	0.000226223
Itln1	1.01803e-08	0.816458	0.324	0.134	0.000244887
Pgk1	1.03092e-08	-0.345379	0.52	0.693	0.000247989
Impdh2	1.04261e-08	-0.331129	0.336	0.548	0.0002508
Tapbp	1.26708e-08	0.351692	0.645	0.517	0.000304796
Tomm5	1.41329e-08	-0.289436	0.416	0.634	0.000339968
Serpinb6a	1.44895e-08	0.398203	0.575	0.386	0.000348544
Camk2n1	1.51442e-08	0.451949	0.281	0.103	0.000364293
Calcb	1.55762e-08	0.610838	0.606	0.462	0.000374686
Mrpl12	1.5821e-08	-0.252767	0.373	0.614	0.000380575
Psmb10	1.63608e-08	0.367564	0.722	0.638	0.00039356
Gsto1	2.04363e-08	0.685962	0.263	0.521	0.000491596
Tomm20	2.07685e-08	-0.285665	0.765	0.852	0.000499587
Tspan1	2.08458e-08	0.666499	0.529	0.362	0.000501445
Prr13	2.64529e-08	0.322087	0.832	0.752	0.000636324
Cct2	2.84495e-08	-0.263218	0.428	0.655	0.000684353
Wdr89	2.90549e-08	-0.347858	0.336	0.569	0.000698916
Nap1l1	2.95724e-08	-0.28086	0.361	0.572	0.000711363
Aplp1	2.99526e-08	0.408595	0.266	0.103	0.000720509
Gnl3	2.99878e-08	-0.294236	0.208	0.403	0.000721357
Lasp1	3.00744e-08	0.369355	0.535	0.369	0.000723441
Ndufa3	3.09095e-08	0.292897	0.865	0.807	0.000743527
Gsta3	3.16002e-08	-0.258973	0.076	0.241	0.000760143
Gnai2	3.44038e-08	0.368975	0.768	0.697	0.000827584
Ran	3.71291e-08	-0.29623	0.801	0.859	0.000893141
Pgam1	4.01559e-08	-0.339313	0.52	0.721	0.000965951
Pa2g4	4.36832e-08	-0.29373	0.367	0.579	0.0010508
Hnrnpa1	5.55422e-08	-0.347072	0.636	0.755	0.00133607
Usmg5	5.60578e-08	0.271992	0.899	0.862	0.00134847
Arpc1b	5.99467e-08	0.376749	0.633	0.493	0.00144202
App	6.63266e-08	0.423004	0.581	0.445	0.00159549
Il11ra1	7.06172e-08	0.350123	0.661	0.524	0.0016987
Tmco3	7.28894e-08	0.383502	0.306	0.138	0.00175336
Calm1	7.60436e-08	0.349207	0.911	0.879	0.00182923
Smdt1	8.31674e-08	0.281488	0.924	0.852	0.00200059
Chga	8.78585e-08	0.448515	0.202	0.055	0.00211344
Ube2l6	8.93564e-08	0.305777	0.294	0.128	0.00214947
Glipr2	9.13686e-08	0.365339	0.297	0.134	0.00219787
Hamp	9.21193e-08	0.941949	0.251	0.09	0.00221593
Enho	9.89263e-08	0.435539	0.327	0.148	0.00237967
Ywhae	1.08582e-07	0.295304	0.826	0.748	0.00261194
Ddx21	1.11038e-07	-0.307294	0.232	0.434	0.00267102
Acot1	1.13678e-07	-0.327924	0.162	0.341	0.00273453
S100g	1.18858e-07	0.794963	0.703	0.548	0.00285914
Stat3	1.19061e-07	0.337576	0.612	0.462	0.00286401
Capsl	1.27721e-07	0.448605	0.495	0.334	0.00307233
Sdcbp	1.51298e-07	0.340447	0.459	0.297	0.00363948
Basp1	1.58245e-07	0.391689	0.294	0.128	0.00380659
Eif4a1	1.74739e-07	-0.250528	0.859	0.903	0.00420334
Insm1	1.76914e-07	0.532955	0.321	0.159	0.00425568
Atp1b1	1.78946e-07	0.427944	0.853	0.786	0.00430454
Serpinb9	1.889e-07	0.318567	0.413	0.234	0.004544
Lamp1	1.90757e-07	0.335125	0.725	0.603	0.00458866
Iqgap1	2.15408e-07	0.360651	0.667	0.528	0.00518164
Dio1	2.24064e-07	0.312466	0.584	0.428	0.00538985
Cd82	2.38216e-07	0.367458	0.661	0.569	0.00573028
Atp5k	2.59558e-07	0.263573	0.89	0.859	0.00624367
Glrx3	2.65273e-07	-0.252392	0.407	0.61	0.00638115
Uqcc3	2.77435e-07	-0.31419	0.462	0.666	0.00667369
Cd164	3.47096e-07	0.369394	0.731	0.652	0.0083494
Cystm1	3.89042e-07	0.401491	0.743	0.652	0.00935842
Nfkbia	4.04228e-07	0.321219	0.982	0.972	0.00972371
S100a13	4.05503e-07	0.326192	0.74	0.6	0.00975437
Cacna2d1	4.19809e-07	0.521645	0.232	0.086	0.0100985
Skint10	4.99648e-07	0.470152	0.529	0.379	0.012019
Actg1	5.09811e-07	0.311631	0.997	0.983	0.0122635
Eif3i	5.26361e-07	-0.268362	0.596	0.728	0.0126616
Bri3	5.3337e-07	0.385977	0.7	0.603	0.0128302
Zbp1	5.4739e-07	0.360705	0.361	0.203	0.0131675
Smpd3	5.7484e-07	0.359607	0.269	0.117	0.0138278
Wdr1	5.81208e-07	0.306103	0.498	0.341	0.013981
Ndufv3	6.00798e-07	0.294	0.768	0.669	0.0144522
Fabp9	6.03661e-07	0.311487	0.242	0.083	0.0145211
Tgoln1	6.61414e-07	0.397309	0.599	0.469	0.0159103
Chgb	7.61147e-07	1.10823	0.125	0.021	0.0183094
Smpdl3a	7.80659e-07	0.385582	0.529	0.383	0.0187788
Utf1	8.91826e-07	-0.309058	0.486	0.659	0.0214529
Psmb8	9.10828e-07	0.289652	0.789	0.724	0.02191
Cdk4	9.79229e-07	-0.281315	0.437	0.614	0.0235554
Pglyrp1	1.12445e-06	0.886401	0.661	0.521	0.0270486
mt-Nd3	1.19861e-06	0.315302	0.667	0.562	0.0288326
Hes6	1.26298e-06	-0.393395	0.465	0.638	0.0303809
Pkig	1.29791e-06	0.312805	0.489	0.345	0.0312211
Pnmal2	1.34012e-06	0.293456	0.205	0.072	0.0322367
Tnip3	1.41052e-06	0.668976	0.318	0.166	0.0339302
Fam213b	1.42495e-06	0.331815	0.673	0.569	0.0342771
Epcam	1.52144e-06	0.260669	0.957	0.903	0.0365982
Sbno2	1.64685e-06	0.3903	0.456	0.314	0.039615
H2-Q6	1.709e-06	0.255495	0.719	0.621	0.04111
Dctn4	1.82484e-06	0.287566	0.489	0.331	0.0438965
C3	1.92224e-06	0.492734	0.477	0.314	0.0462394
Nsa2	2.0654e-06	-0.262821	0.538	0.728	0.0496832

## Sheet: mTEC.IV
	p_val	avg_logFC	pct.1	pct.2	p_val_adj
Gm42031	2.83399e-99	0.869481	0.583	0.012	6.81717e-95
Rplp0	1.99709e-77	-1.03201	0.987	1	4.80399e-73
Rpl32	1.12227e-75	-0.879344	0.987	1	2.69961e-71
Rpl18a	2.80166e-72	-0.85725	0.987	1	6.73939e-68
Rpl10a	4.33172e-72	-0.787663	0.987	1	1.042e-67
Rpl12	6.4422e-72	-0.975394	0.962	0.999	1.54967e-67
Rps5	2.73442e-71	-0.863389	0.987	1	6.57765e-67
Rpl13	5.3868e-71	-0.778896	0.994	1	1.2958e-66
Rps18	1.4555e-70	-0.847658	0.994	1	3.50121e-66
Rps7	1.54272e-70	-0.790756	0.987	0.999	3.71102e-66
Rps4x	1.88564e-70	-0.927959	0.981	1	4.53591e-66
Rpl14	2.21905e-70	-0.773895	0.987	1	5.33792e-66
Rps8	5.53622e-70	-0.783199	0.994	1	1.33174e-65
Rpl6	8.57306e-70	-0.74613	0.981	1	2.06225e-65
Rps14	7.63047e-69	-0.574302	0.994	1	1.83551e-64
Rps15a	9.93872e-69	-0.783144	0.994	1	2.39076e-64
Rpl26	1.44404e-66	-0.657912	0.994	1	3.47365e-62
Rps13	1.53227e-66	-0.711673	0.974	1	3.68588e-62
Rpsa	4.2884e-66	-0.860293	0.974	1	1.03158e-61
Rpl28	8.18742e-66	-0.700398	0.981	0.999	1.96948e-61
Rps6	1.19931e-65	-0.759403	0.981	1	2.88494e-61
Rps19	1.4967e-65	-0.698513	0.994	1	3.60032e-61
Rpl17	1.67424e-65	-0.724782	0.981	1	4.02738e-61
Rpl15	2.87375e-65	-0.675909	0.981	1	6.91281e-61
Rpl8	3.39865e-65	-0.650811	0.994	1	8.17545e-61
Rpl3	3.59403e-65	-0.820428	0.987	1	8.64543e-61
Rpl4	5.08135e-65	-0.918136	0.968	1	1.22232e-60
Rpl7	1.09067e-64	-0.734228	0.962	1	2.6236e-60
Rps3	2.49747e-64	-0.746962	0.987	1	6.00766e-60
Rps11	5.02288e-64	-0.657172	0.981	1	1.20825e-59
Rpl18	1.91302e-63	-0.705009	0.987	1	4.60177e-59
Rps20	4.00069e-63	-0.721896	0.987	1	9.62365e-59
Rps15	2.26184e-62	-0.551775	1	1	5.44084e-58
Rps9	8.12398e-62	-0.660247	0.981	1	1.95422e-57
Rpl27a	1.81525e-61	-0.662276	0.994	1	4.36659e-57
Rps16	2.93255e-61	-0.624213	0.994	1	7.05425e-57
Rpl23a	4.82401e-61	-0.637872	0.994	1	1.16041e-56
Rpl36	1.1626e-60	-0.62851	0.994	1	2.79663e-56
Rps12	7.02617e-60	-0.737893	0.994	1	1.69015e-55
Rpl21	9.13192e-60	-0.557863	0.994	1	2.19668e-55
Rps27a	2.83028e-59	-0.593899	0.987	1	6.80823e-55
Rplp1	1.13487e-58	-0.588769	0.987	1	2.72993e-54
Rps17	1.38779e-58	-0.65074	1	0.999	3.33834e-54
Rps2	1.62026e-57	-0.778084	0.981	1	3.89753e-53
Rpl24	2.99007e-57	-0.610513	0.981	1	7.19261e-53
Rps10	4.61381e-57	-0.671731	0.968	1	1.10985e-52
Eef1a1	7.02223e-57	-0.709746	1	1	1.6892e-52
Rps23	1.48602e-56	-0.630932	0.987	1	3.57462e-52
Rps26	4.92327e-56	-0.650254	0.974	1	1.18429e-51
Rpl39	5.06539e-56	-0.606166	0.981	1	1.21848e-51
Rpl13a	3.25191e-55	-0.751434	0.904	0.995	7.82248e-51
Rpl37	4.73421e-55	-0.561942	0.981	1	1.13881e-50
Rpl19	1.13001e-54	-0.466806	0.994	1	2.71823e-50
Eef1g	1.0941e-53	-0.930409	0.865	0.994	2.63185e-49
Rpl9	1.84177e-53	-0.60403	0.981	1	4.43038e-49
Npm1	2.60136e-53	-0.950195	0.846	0.996	6.25758e-49
Rack1	9.62104e-53	-0.682729	0.987	0.997	2.31434e-48
Rpl35a	2.21429e-52	-0.533156	0.981	1	5.32648e-48
Rpl10	5.08119e-52	-0.571487	0.981	1	1.22228e-47
Rpl23	8.9581e-52	-0.452272	1	1	2.15487e-47
Rpl34	1.5347e-51	-0.529645	0.987	1	3.69173e-47
Rpl29	2.73866e-51	-0.582046	0.974	1	6.58783e-47
Rpl35	4.19839e-51	-0.629562	0.968	1	1.00992e-46
Rpl11	8.98744e-51	-0.549836	0.981	1	2.16193e-46
Rps25	2.67751e-50	-0.523231	0.974	1	6.44076e-46
Rps24	1.36497e-49	-0.465528	0.994	1	3.28343e-45
Rps3a1	2.66621e-49	-0.51871	0.987	1	6.41356e-45
Eef1b2	3.85988e-49	-0.686763	0.923	0.999	9.28493e-45
Rpl36a	1.05334e-48	-0.623569	0.981	0.999	2.5338e-44
S100a1	2.00629e-45	1.11625	0.929	0.678	4.82614e-41
H2-Ab1	6.73715e-45	0.62045	0.987	0.997	1.62062e-40
Bmx	5.35683e-44	0.939612	0.718	0.19	1.28859e-39
Wfdc18	9.43762e-44	1.80009	0.968	0.944	2.27022e-39
Rps28	4.33354e-43	-0.54371	0.987	1	1.04243e-38
H2-K1	1.10696e-42	0.765029	0.994	0.996	2.66278e-38
H2-D1	1.33666e-42	0.792126	0.987	0.986	3.21534e-38
Rplp2	2.96331e-42	-0.411892	0.994	1	7.12823e-38
Rpl7a	3.14116e-41	-0.546952	0.968	0.996	7.55605e-37
Rpl31	6.71479e-40	-0.405822	0.987	1	1.61524e-35
Rpl37a	1.04977e-39	-0.399731	0.994	1	2.52523e-35
Rpl5	3.11654e-39	-0.56593	0.929	0.995	7.49683e-35
Reg3g	9.38725e-39	0.947513	0.814	0.49	2.2581e-34
S100a13	5.50383e-38	0.847578	0.904	0.596	1.32395e-33
Rpl30	9.09209e-38	-0.427321	0.962	1	2.1871e-33
Ubd	4.3479e-37	0.652974	0.968	0.96	1.04589e-32
Rpl22	4.69951e-37	-0.509312	0.936	0.999	1.13047e-32
B2m	9.04893e-37	0.733472	0.994	1	2.17672e-32
Malat1	1.74482e-36	0.747802	1	1	4.19717e-32
Fyb	2.48516e-36	1.07488	0.84	0.41	5.97805e-32
Tmem176b	2.97603e-36	0.814211	0.994	0.986	7.15885e-32
Tmem176a	1.37936e-35	1.01924	0.968	0.906	3.31805e-31
4930539E08Rik	2.10382e-35	0.83906	0.59	0.161	5.06074e-31
Pebp1	2.18429e-35	-0.621235	0.808	0.979	5.25431e-31
Ccl21a	6.8908e-35	0.681334	0.929	0.853	1.65758e-30
Ivns1abp	7.04569e-35	0.918164	0.917	0.801	1.69484e-30
Tpt1	1.97951e-34	-0.362772	0.994	1	4.76171e-30
Cox7a2l	2.65276e-34	-0.584591	0.891	0.996	6.38121e-30
Cd47	3.85654e-34	0.854399	0.917	0.698	9.27689e-30
H2-Aa	1.23897e-33	0.542684	0.981	0.996	2.98034e-29
Hnrnpa1	4.34861e-33	-0.746298	0.776	0.959	1.04606e-28
Sox9	1.23946e-32	0.839388	0.788	0.366	2.98152e-28
Crip1	2.29521e-32	1.01893	0.987	0.879	5.52113e-28
Naca	2.96702e-32	-0.424913	0.968	0.999	7.13716e-28
Atp6v0e	1.88895e-31	0.6475	0.974	0.924	4.54386e-27
Cox17	2.3524e-31	0.687581	0.923	0.853	5.65869e-27
Ly6g6f	2.36571e-31	1.05624	0.808	0.473	5.69072e-27
Plscr1	2.38098e-31	0.603695	0.5	0.133	5.72744e-27
Sh2d6	2.41305e-31	1.02975	0.66	0.222	5.8046e-27
Eef2	2.88022e-31	-0.485064	0.968	0.997	6.92836e-27
Atp1b1	2.78849e-30	0.952128	0.821	0.499	6.70772e-26
Hes6	3.1262e-30	-1.02947	0.59	0.934	7.52008e-26
Nhp2	1.65933e-29	-0.58672	0.551	0.891	3.99153e-25
Camk2d	1.76672e-29	0.737833	0.731	0.359	4.24983e-25
Rpl22l1	3.30405e-29	-0.461607	0.955	0.997	7.9479e-25
Dclk1	4.47987e-29	1.00246	0.66	0.234	1.07763e-24
Mif	5.28677e-29	-0.498828	0.936	0.997	1.27173e-24
Eif5a	9.14039e-29	-0.544812	0.885	0.987	2.19872e-24
Ppp1r14b	1.21601e-28	-0.707959	0.583	0.934	2.9251e-24
Bex1	4.55872e-28	-0.79167	0.141	0.656	1.0966e-23
Eif1	4.79853e-28	0.334626	0.987	0.997	1.15429e-23
Hspe1	5.62319e-28	-0.472079	0.904	0.996	1.35266e-23
Arpc1b	1.48543e-27	0.726995	0.872	0.667	3.57319e-23
Sh3bgrl3	2.65319e-27	0.602175	0.949	0.915	6.38225e-23
Lima1	4.89456e-27	0.759958	0.91	0.786	1.17739e-22
Srgn	5.25613e-27	0.702117	0.929	0.912	1.26436e-22
Rgs13	8.94043e-27	0.872551	0.878	0.54	2.15062e-22
Alox5ap	1.22178e-26	1.06397	0.673	0.267	2.939e-22
C1qbp	1.57899e-26	-0.597612	0.359	0.806	3.79827e-22
H2-Eb1	1.66269e-26	0.477619	0.968	0.978	3.9996e-22
Unc119	1.9892e-26	-0.502124	0.141	0.643	4.78503e-22
Hck	2.45042e-26	1.05233	0.571	0.194	5.89447e-22
S100a6	3.49597e-26	0.678062	0.686	0.388	8.40956e-22
Gng13	5.15249e-26	0.753248	0.962	0.824	1.23943e-21
Cd24a	8.49203e-26	0.891061	0.942	0.93	2.04276e-21
Cdk4	9.805e-26	-0.579444	0.609	0.916	2.35859e-21
Mctp1	1.15739e-25	0.803221	0.84	0.618	2.7841e-21
Stk38	1.3686e-25	0.630254	0.821	0.514	3.29217e-21
Ran	1.55986e-25	-0.51765	0.865	0.974	3.75225e-21
1810037I17Rik	1.87865e-25	0.590799	0.942	0.832	4.51909e-21
Sdc4	2.71778e-25	1.38219	0.718	0.393	6.53763e-21
Eif3e	3.12357e-25	-0.550265	0.718	0.965	7.51375e-21
Avil	3.44705e-25	0.818207	0.878	0.661	8.29188e-21
Stmn1	6.19883e-25	-0.706326	0.622	0.907	1.49113e-20
Gm8797	1.33825e-24	0.430848	0.353	0.078	3.21916e-20
Cyba	1.51362e-24	0.549822	0.942	0.951	3.641e-20
Atox1	1.57396e-24	0.495005	0.962	0.972	3.78616e-20
S100a11	2.43225e-24	0.79804	0.936	0.928	5.85077e-20
Tnc	2.45733e-24	0.83648	0.66	0.3	5.9111e-20
Ildr1	3.38353e-24	0.730899	0.66	0.331	8.13908e-20
Atp1a2	3.44659e-24	0.949566	0.712	0.382	8.29078e-20
Ostf1	4.12437e-24	0.717508	0.827	0.645	9.92118e-20
Hspd1	4.34926e-24	-0.57609	0.551	0.902	1.04621e-19
Ubl5	6.58405e-24	0.469258	0.981	0.983	1.58379e-19
Rpl27	1.37884e-23	-0.374651	0.929	0.996	3.3168e-19
Ybx3	1.49322e-23	-0.536469	0.391	0.836	3.59195e-19
Anp32b	1.50459e-23	-0.526543	0.737	0.948	3.6193e-19
Gpcpd1	1.67432e-23	0.88994	0.667	0.376	4.02758e-19
Ncl	1.74357e-23	-0.549053	0.859	0.974	4.19415e-19
Npm3	2.37937e-23	-0.579021	0.378	0.802	5.72357e-19
Itpr2	2.67412e-23	0.696009	0.5	0.16	6.43261e-19
Btf3	7.93159e-23	-0.412805	0.91	0.99	1.90794e-18
Mapk13	1.22825e-22	-0.785097	0.551	0.851	2.95455e-18
Msln	2.30353e-22	0.5883	0.314	0.062	5.54114e-18
Cystm1	2.41997e-22	0.677447	0.936	0.899	5.82124e-18
Cd52	2.55389e-22	0.786399	0.801	0.655	6.14339e-18
mt-Nd1	2.62716e-22	0.329183	0.994	0.999	6.31964e-18
Ptpn18	3.08246e-22	0.816997	0.859	0.585	7.41486e-18
Rnasel	3.25102e-22	0.719302	0.564	0.22	7.82034e-18
Srm	3.27682e-22	-0.469775	0.199	0.65	7.88239e-18
Gm26917	4.34003e-22	0.289873	0.808	0.968	1.04399e-17
Scand1	7.06341e-22	0.573906	0.955	0.922	1.6991e-17
Ptgs1	8.37417e-22	0.73785	0.558	0.221	2.01441e-17
Calm2	8.43594e-22	0.462181	0.974	0.999	2.02927e-17
AA467197	2.15391e-21	0.946663	0.532	0.216	5.18124e-17
Cox6c	2.70443e-21	0.406907	0.987	0.999	6.50549e-17
Apobec1	2.90138e-21	0.496003	0.333	0.078	6.97928e-17
Hsp90ab1	3.41339e-21	-0.367369	0.974	1	8.21091e-17
Nap1l1	3.45863e-21	-0.432687	0.5	0.867	8.31973e-17
Rhoc	3.81576e-21	0.463072	0.429	0.138	9.1788e-17
Rps21	4.29896e-21	-0.334138	0.968	0.999	1.03411e-16
Tomm20	5.09735e-21	-0.411839	0.801	0.975	1.22617e-16
Tspo	6.31386e-21	0.63507	0.846	0.814	1.5188e-16
Itm2b	1.07323e-20	0.549895	0.962	0.981	2.58165e-16
Gm15987	1.7375e-20	0.632887	0.506	0.198	4.17957e-16
Cap1	2.39474e-20	0.61619	0.596	0.279	5.76056e-16
Reep5	3.94755e-20	0.656025	0.974	0.948	9.49583e-16
Gnai2	4.00061e-20	0.48635	0.936	0.955	9.62346e-16
Strip2	4.3349e-20	0.625142	0.429	0.136	1.04276e-15
Sh2d7	4.85945e-20	0.708423	0.551	0.239	1.16894e-15
Rac2	5.89889e-20	0.845027	0.731	0.496	1.41898e-15
Arap2	6.62098e-20	0.48247	0.397	0.118	1.59268e-15
Aprt	6.79181e-20	-0.499296	0.468	0.831	1.63377e-15
Ppic	6.89903e-20	-0.492062	0.122	0.532	1.65956e-15
Inpp5d	8.22405e-20	0.482382	0.468	0.164	1.9783e-15
Elob	9.50934e-20	0.325439	0.968	0.988	2.28747e-15
Tmsb10	1.16335e-19	-0.544142	0.833	0.972	2.79844e-15
Gnl3	1.3448e-19	-0.477587	0.263	0.685	3.23491e-15
Nrg4	2.1961e-19	0.450166	0.314	0.074	5.28272e-15
Dynll1	2.22717e-19	0.461956	0.981	0.984	5.35746e-15
AW112010	2.30796e-19	0.653586	0.667	0.457	5.5518e-15
Plk2	2.41079e-19	0.749318	0.782	0.497	5.79915e-15
Uba52	2.49366e-19	-0.365528	0.846	0.99	5.99851e-15
Romo1	3.36189e-19	0.423868	0.955	0.973	8.08703e-15
Serbp1	3.52578e-19	-0.391376	0.904	0.986	8.48126e-15
Cd74	3.91964e-19	0.366626	0.987	0.999	9.42871e-15
Vamp8	4.45636e-19	0.453737	0.942	0.911	1.07198e-14
Smim22	4.88465e-19	0.58387	0.846	0.685	1.175e-14
Epb41l4aos	5.77146e-19	-0.399887	0.167	0.588	1.38832e-14
Ttc25	7.17242e-19	0.475587	0.333	0.088	1.72532e-14
Snrnp25	9.82937e-19	0.66943	0.853	0.738	2.36446e-14
Msn	1.15644e-18	0.63209	0.622	0.341	2.78181e-14
Gm9493	1.384e-18	-0.40134	0.436	0.84	3.3292e-14
Nfkbia	1.75049e-18	0.511675	0.974	0.978	4.21079e-14
Slc25a4	1.97794e-18	-0.447757	0.75	0.947	4.75794e-14
Ethe1	2.21274e-18	0.652068	0.846	0.698	5.32275e-14
Arhgdig	2.75741e-18	-0.418287	0.083	0.481	6.63295e-14
Prmt1	2.77279e-18	-0.443128	0.449	0.832	6.66996e-14
Cct5	2.81309e-18	-0.435537	0.75	0.955	6.7669e-14
Cdhr5	3.30598e-18	0.518974	0.385	0.116	7.95254e-14
Enah	3.5671e-18	0.672008	0.66	0.413	8.58065e-14
Gm4952	3.70798e-18	0.503882	0.327	0.083	8.91954e-14
Ltc4s	3.71266e-18	0.655145	0.885	0.683	8.93081e-14
Cox6a1	3.92523e-18	0.410144	0.962	0.996	9.44214e-14
Serpinb1a	3.95439e-18	0.584665	0.596	0.322	9.51229e-14
Tsc22d1	6.49549e-18	0.635273	0.904	0.929	1.56249e-13
Gpx4	6.65724e-18	0.425868	0.981	0.994	1.6014e-13
Impdh2	8.29722e-18	-0.451135	0.481	0.807	1.9959e-13
Ovol3	1.08341e-17	-0.772131	0.378	0.765	2.60614e-13
Spib	1.14039e-17	0.583801	0.769	0.568	2.7432e-13
Eif3h	1.53973e-17	-0.371468	0.782	0.963	3.70382e-13
Laptm5	1.93274e-17	0.654224	0.66	0.406	4.6492e-13
Alkbh1	1.95076e-17	-0.418271	0.288	0.705	4.69256e-13
Smg7	2.02325e-17	0.630988	0.545	0.275	4.86692e-13
Bex4	2.28598e-17	-0.797123	0.141	0.543	5.49892e-13
Tead2	2.34785e-17	-0.357955	0.122	0.525	5.64775e-13
Capg	2.5358e-17	0.596084	0.718	0.543	6.09987e-13
Ndufa3	3.41319e-17	0.470358	0.929	0.906	8.21043e-13
Fam49a	4.96521e-17	0.561415	0.596	0.332	1.19438e-12
S100g	5.11042e-17	0.423983	0.609	0.35	1.22931e-12
Ptpn6	5.25257e-17	0.625795	0.833	0.646	1.26351e-12
H2afj	6.07869e-17	0.424258	0.974	0.991	1.46223e-12
Vav1	6.52548e-17	0.547346	0.686	0.416	1.5697e-12
Cmtm8	6.88936e-17	0.672364	0.75	0.549	1.65723e-12
Skint9	9.98945e-17	0.478446	0.314	0.088	2.40296e-12
Cwc22	1.01418e-16	-0.351058	0.083	0.444	2.43962e-12
Cldn3	1.29583e-16	0.719167	0.808	0.618	3.11713e-12
Eif3f	1.3313e-16	-0.320396	0.942	0.995	3.20244e-12
Pla2g16	1.3381e-16	0.477789	0.929	0.908	3.2188e-12
Me1	1.36162e-16	0.505899	0.5	0.234	3.27539e-12
Tceal9	1.42536e-16	-0.45653	0.442	0.795	3.4287e-12
Resp18	1.53589e-16	0.594702	0.269	0.063	3.69457e-12
Actb	2.0308e-16	0.420441	0.994	1	4.88508e-12
Calm1	2.23367e-16	0.389621	0.974	0.99	5.37309e-12
Hmgn3	2.64981e-16	0.612499	0.821	0.707	6.37412e-12
Fkbp4	2.90656e-16	-0.416777	0.609	0.885	6.99174e-12
Rassf6	3.06319e-16	0.486616	0.577	0.313	7.3685e-12
Jund	3.54679e-16	0.417879	0.981	0.992	8.5318e-12
Trpm5	3.62138e-16	0.597658	0.788	0.571	8.71122e-12
Adgrg6	3.7488e-16	0.611788	0.41	0.138	9.01774e-12
Set	4.11219e-16	-0.417599	0.744	0.947	9.89188e-12
Bzw2	5.18783e-16	-0.336153	0.135	0.521	1.24793e-11
Mbnl1	5.28067e-16	0.567607	0.59	0.341	1.27027e-11
Phb2	7.04845e-16	-0.362137	0.647	0.899	1.69551e-11
Psmb8	8.25543e-16	0.61218	0.763	0.628	1.98584e-11
Entpd3	8.41729e-16	0.326967	0.244	0.053	2.02478e-11
Ctnnbl1	9.22026e-16	-0.517099	0.205	0.562	2.21793e-11
Abhd2	1.02732e-15	0.962686	0.667	0.477	2.47122e-11
Polr1d	1.29732e-15	-0.349976	0.769	0.966	3.1207e-11
Fxyd3	1.83624e-15	0.756148	0.667	0.446	4.41707e-11
mt-Nd2	1.92169e-15	0.406577	0.981	0.99	4.62263e-11
A630073D07Rik	1.9341e-15	0.729615	0.269	0.067	4.65247e-11
Taf1d	2.22023e-15	-0.35446	0.218	0.594	5.34076e-11
Ahcyl2	2.56123e-15	0.699169	0.583	0.341	6.16104e-11
Cdh13	2.66118e-15	-0.484684	0.045	0.371	6.40146e-11
Slc9a3r1	3.05346e-15	0.456852	0.692	0.5	7.34509e-11
Eif4a1	3.39939e-15	-0.369233	0.936	0.982	8.17724e-11
Elf4	3.99651e-15	0.316219	0.263	0.066	9.61361e-11
Ppa1	4.41235e-15	-0.363248	0.276	0.655	1.06139e-10
H2-Q7	5.10534e-15	0.473015	0.91	0.899	1.22809e-10
Cald1	5.688e-15	0.732789	0.558	0.309	1.36825e-10
Wfdc2	5.84043e-15	0.700121	0.647	0.424	1.40492e-10
Krt8	5.99745e-15	0.435507	0.994	1	1.44269e-10
Rsl1d1	6.42149e-15	-0.35666	0.269	0.643	1.54469e-10
Fubp1	6.98276e-15	-0.373622	0.41	0.793	1.6797e-10
Prr13	7.29908e-15	0.546486	0.853	0.84	1.75579e-10
Epcam	7.66957e-15	0.428704	0.968	0.956	1.84492e-10
Gt(ROSA)26Sor	7.68564e-15	-0.294155	0.224	0.614	1.84878e-10
Rabac1	8.03179e-15	0.416307	0.897	0.853	1.93205e-10
Lgals7	8.5603e-15	-0.35964	0.276	0.683	2.05918e-10
Myl6	1.03879e-14	0.36759	0.974	0.991	2.49882e-10
Tmsb4x	1.07686e-14	0.43342	1	0.997	2.59039e-10
Nrgn	1.30169e-14	0.903545	0.41	0.156	3.13122e-10
Acta1	1.34008e-14	-1.03252	0.064	0.403	3.22356e-10
Lmo1	1.41675e-14	-0.420857	0.141	0.509	3.40799e-10
Sdha	1.66979e-14	0.744777	0.814	0.716	4.01668e-10
Bex2	1.8147e-14	-0.408413	0.109	0.439	4.36525e-10
Ost4	2.24887e-14	0.416986	0.769	0.649	5.40965e-10
Ly6e	2.58867e-14	0.597293	0.955	0.934	6.22703e-10
Tubb5	3.03315e-14	-0.450025	0.821	0.959	7.29624e-10
mt-Nd3	3.09594e-14	0.441687	0.923	0.837	7.44729e-10
Mansc1	3.2163e-14	0.309656	0.269	0.072	7.7368e-10
Ncf2	3.26757e-14	0.469431	0.545	0.295	7.86015e-10
App	3.29693e-14	0.536774	0.622	0.429	7.93078e-10
Sec11c	3.49125e-14	0.524095	0.788	0.729	8.3982e-10
Eif3k	3.72742e-14	-0.319306	0.865	0.969	8.9663e-10
Klf4	3.75017e-14	0.592615	0.756	0.58	9.02104e-10
Neat1	3.954e-14	0.550439	0.936	0.903	9.51136e-10
Pea15a	4.47003e-14	0.590087	0.603	0.38	1.07527e-09
Gng5	4.51866e-14	0.336975	0.923	0.987	1.08696e-09
Spint2	6.05575e-14	0.453457	0.936	0.951	1.45671e-09
Atp5e	6.05688e-14	0.258609	0.974	0.996	1.45698e-09
Timm10	6.38325e-14	-0.322556	0.244	0.623	1.53549e-09
Krt222	9.14441e-14	0.589692	0.442	0.205	2.19969e-09
Car7	1.09419e-13	0.662801	0.474	0.221	2.63206e-09
Ydjc	1.12077e-13	-0.308104	0.167	0.528	2.69602e-09
Gsto1	1.14895e-13	-0.286915	0.128	0.477	2.76379e-09
Fabp9	1.19434e-13	0.37605	0.186	0.035	2.87299e-09
Lrp10	1.20297e-13	0.493379	0.564	0.336	2.89374e-09
Mgst3	1.33269e-13	0.670058	0.692	0.488	3.20579e-09
Ola1	1.47553e-13	-0.346819	0.282	0.652	3.54938e-09
Crip2	1.79106e-13	-0.418609	0.609	0.893	4.30839e-09
Thop1	2.14211e-13	-0.284834	0.083	0.403	5.15283e-09
Chchd4	2.36894e-13	-0.313061	0.256	0.614	5.69848e-09
Hspa8	2.38278e-13	-0.280965	0.981	1	5.73178e-09
Krt23	2.48765e-13	0.345226	0.218	0.049	5.98403e-09
Gabarap	2.5632e-13	0.268012	0.962	0.992	6.16578e-09
Bst2	2.77533e-13	-0.366271	0.372	0.729	6.67606e-09
Cks1b	2.84172e-13	-0.331489	0.173	0.499	6.83576e-09
Tceal8	3.3405e-13	-0.431272	0.321	0.677	8.03557e-09
Man1a	3.47193e-13	0.374703	0.391	0.161	8.35173e-09
Lasp1	3.57629e-13	0.402024	0.596	0.385	8.60276e-09
Dad1	3.93249e-13	0.410361	0.923	0.934	9.45962e-09
Sgms2	5.71096e-13	0.373785	0.212	0.049	1.37377e-08
Gm42418	5.72355e-13	0.357464	0.987	1	1.3768e-08
Txndc16	6.60709e-13	0.446359	0.372	0.149	1.58934e-08
Prkca	6.79581e-13	0.388287	0.41	0.181	1.63473e-08
Tmbim6	7.27915e-13	0.442066	0.808	0.811	1.751e-08
Gpi1	7.82121e-13	-0.374327	0.596	0.867	1.88139e-08
Tubb2b	8.23569e-13	-0.42457	0.609	0.875	1.9811e-08
Rrs1	9.48772e-13	-0.29828	0.179	0.532	2.28227e-08
Il17rb	1.07512e-12	0.344698	0.404	0.16	2.58621e-08
Dst	1.11482e-12	0.545591	0.538	0.328	2.68171e-08
Serpinh1	1.30806e-12	-0.313362	0.192	0.541	3.14653e-08
Tmem245	1.54436e-12	0.512145	0.712	0.525	3.71496e-08
Wfdc17	1.61792e-12	0.7324	0.417	0.194	3.89191e-08
Timm8a1	1.64965e-12	-0.297548	0.256	0.597	3.96824e-08
Timm9	1.66458e-12	-0.298833	0.212	0.567	4.00415e-08
Gimap1	1.87027e-12	0.34845	0.288	0.092	4.49893e-08
Egln2	1.95052e-12	0.473837	0.712	0.572	4.69197e-08
Tmem65	2.08551e-12	0.44854	0.474	0.257	5.0167e-08
Rnf186	2.19815e-12	0.589396	0.269	0.084	5.28766e-08
Bex3	2.23421e-12	-0.359937	0.538	0.863	5.3744e-08
Ifitm3	2.447e-12	-0.308632	0.994	0.999	5.88627e-08
Hipk1	2.65381e-12	0.428924	0.545	0.323	6.38373e-08
Ctxn1	2.80648e-12	-0.2868	0.154	0.478	6.75099e-08
Ndufa1	3.11893e-12	0.382301	0.833	0.873	7.5026e-08
Fth1	3.20191e-12	0.275054	0.987	1	7.7022e-08
H3f3b	3.35015e-12	0.280757	0.994	1	8.0588e-08
Rab11a	3.39811e-12	0.426035	0.84	0.823	8.17416e-08
Clic4	3.57433e-12	0.655975	0.545	0.336	8.59804e-08
Scp2	3.64001e-12	0.374434	0.865	0.842	8.75603e-08
Pcdh19	3.73418e-12	0.349488	0.263	0.076	8.98257e-08
Ucp2	4.17815e-12	-0.330786	0.596	0.879	1.00505e-07
4833423E24Rik	4.83326e-12	0.555487	0.603	0.406	1.16264e-07
Pabpc1	5.24598e-12	-0.305276	0.859	0.977	1.26192e-07
Ptp4a3	5.33739e-12	-0.377144	0.115	0.419	1.28391e-07
Aldh2	5.86295e-12	0.675761	0.801	0.743	1.41033e-07
Ptbp3	5.89324e-12	0.437058	0.641	0.455	1.41762e-07
Atp5g2	6.64673e-12	-0.258574	0.929	0.983	1.59887e-07
Pa2g4	6.65719e-12	-0.304229	0.404	0.738	1.60139e-07
Dll3	6.85553e-12	-0.311652	0.032	0.301	1.6491e-07
Pcdh17	8.09613e-12	0.474611	0.487	0.27	1.94752e-07
Alox5	8.95412e-12	0.501526	0.59	0.379	2.15391e-07
Fbl	9.01395e-12	-0.329992	0.455	0.762	2.16831e-07
Cdx1	9.01742e-12	0.465788	0.603	0.391	2.16914e-07
Akirin2	9.40072e-12	0.495583	0.788	0.712	2.26134e-07
Syt1	9.69886e-12	0.502036	0.436	0.221	2.33306e-07
Col4a4	9.75876e-12	0.327045	0.16	0.03	2.34747e-07
Tspan8	9.88287e-12	0.727699	0.41	0.191	2.37733e-07
Sfxn1	1.0099e-11	-0.302499	0.212	0.545	2.42933e-07
Fam43a	1.07642e-11	0.327468	0.308	0.115	2.58933e-07
Ddx5	1.10845e-11	0.325268	0.968	0.983	2.66638e-07
Fam46a	1.12822e-11	0.702072	0.423	0.195	2.71394e-07
Gas7	1.15926e-11	0.426497	0.417	0.199	2.7886e-07
Hmgn1	1.18577e-11	-0.329695	0.814	0.96	2.85237e-07
Selenom	1.26342e-11	0.734428	0.756	0.656	3.03917e-07
Meg3	1.26896e-11	-1.04444	0.071	0.355	3.05247e-07
Hmgb3	1.27441e-11	-0.319454	0.244	0.587	3.0656e-07
Pik3cg	1.40057e-11	0.447273	0.385	0.16	3.36906e-07
Ccnd1	1.47045e-11	-0.290435	0.115	0.41	3.53718e-07
Glrx3	1.6711e-11	-0.265693	0.513	0.829	4.01983e-07
Mbd3	1.73812e-11	-0.294559	0.5	0.828	4.18105e-07
Cebpd	1.86577e-11	0.613715	0.468	0.264	4.4881e-07
Mbnl3	1.87768e-11	-0.398592	0.128	0.426	4.51677e-07
Tapbp	2.15619e-11	0.413567	0.679	0.557	5.18671e-07
Dsp	2.20043e-11	0.503712	0.75	0.68	5.29313e-07
5430431A17Rik	2.20815e-11	-0.634839	0.077	0.351	5.31171e-07
Fam221a	2.48744e-11	0.412217	0.288	0.098	5.98353e-07
Tpi1	2.49587e-11	-0.327035	0.756	0.956	6.00383e-07
1810046K07Rik	2.62106e-11	0.486203	0.801	0.663	6.30496e-07
Klf5	2.75373e-11	0.462645	0.699	0.561	6.62409e-07
Myo1b	2.83497e-11	0.489106	0.686	0.509	6.81953e-07
Got2	3.17069e-11	-0.276662	0.224	0.554	7.62709e-07
Hamp2	3.24408e-11	0.74126	0.263	0.085	7.80363e-07
Mgll	3.32554e-11	0.502263	0.365	0.158	7.99959e-07
Eif4b	3.36604e-11	-0.255368	0.333	0.703	8.097e-07
F11r	3.48151e-11	0.347608	0.538	0.34	8.37477e-07
Pgls	3.63551e-11	-0.289949	0.769	0.944	8.74522e-07
Selenok	3.83416e-11	0.326988	0.885	0.903	9.22308e-07
Gtpbp4	4.39189e-11	-0.274326	0.308	0.636	1.05647e-06
Grb10	4.45746e-11	-0.296773	0.032	0.283	1.07224e-06
Psap	5.12474e-11	0.420364	0.833	0.863	1.23276e-06
Dnajb9	5.68812e-11	0.464656	0.564	0.368	1.36828e-06
Lrmp	6.88113e-11	0.507525	0.885	0.779	1.65525e-06
Tspan1	7.01211e-11	0.529331	0.571	0.362	1.68676e-06
Eif3b	7.28356e-11	-0.269965	0.365	0.714	1.75206e-06
Galnt14	8.23995e-11	0.294258	0.218	0.062	1.98212e-06
Hsd17b10	8.60254e-11	-0.263955	0.333	0.686	2.06934e-06
Ybx1	8.86214e-11	-0.284037	0.929	0.995	2.13179e-06
Nsa2	9.12521e-11	-0.289142	0.622	0.901	2.19507e-06
Ckmt1	9.59179e-11	0.561559	0.583	0.403	2.30731e-06
Nsun2	1.01467e-10	-0.25704	0.199	0.513	2.44078e-06
Gm10073	1.03119e-10	-0.25093	0.276	0.596	2.48053e-06
Nolc1	1.0361e-10	-0.270951	0.173	0.475	2.49234e-06
Btg1	1.04627e-10	0.534965	0.846	0.86	2.5168e-06
Ppp1r2	1.09109e-10	0.479011	0.737	0.665	2.62461e-06
Lypd1	1.10966e-10	0.491391	0.212	0.058	2.66928e-06
Dbn1	1.15664e-10	-0.320208	0.109	0.397	2.78229e-06
Cisd1	1.22031e-10	0.395241	0.692	0.547	2.93545e-06
Lyn	1.24215e-10	0.387989	0.295	0.115	2.988e-06
Calml3	1.4493e-10	0.481052	0.263	0.092	3.4863e-06
Dusp5	1.46157e-10	0.514057	0.333	0.142	3.51581e-06
Tspan6	1.47472e-10	0.758054	0.583	0.395	3.54744e-06
Elf3	1.72681e-10	0.719776	0.75	0.664	4.15385e-06
Fam234a	1.8559e-10	0.400767	0.404	0.208	4.46438e-06
Cst3	1.90384e-10	0.447428	0.846	0.889	4.5797e-06
Camk2n1	2.08403e-10	0.431644	0.455	0.249	5.01314e-06
Pgk1	2.1799e-10	-0.328744	0.647	0.891	5.24375e-06
Ndufa10	2.18333e-10	-0.326074	0.506	0.823	5.25201e-06
Cdkn1c	2.51013e-10	-0.682803	0.378	0.693	6.03812e-06
Erh	2.60735e-10	-0.300304	0.41	0.727	6.27198e-06
Cib1	2.86093e-10	0.341251	0.821	0.873	6.88197e-06
Gpr137b	2.93539e-10	0.383698	0.321	0.134	7.06107e-06
Ranbp1	3.25057e-10	-0.322772	0.641	0.879	7.81923e-06
Ckb	3.54493e-10	-0.598782	0.16	0.435	8.52733e-06
Gabarapl2	3.58567e-10	0.356226	0.917	0.938	8.62534e-06
Tgoln1	3.60102e-10	0.375417	0.558	0.398	8.66225e-06
Evl	3.62643e-10	-0.290179	0.25	0.553	8.72337e-06
Fut2	3.72637e-10	0.383681	0.506	0.3	8.96378e-06
Cltb	3.7266e-10	0.470402	0.801	0.712	8.96433e-06
Bod1	3.82838e-10	-0.273995	0.308	0.615	9.20917e-06
Eno1	4.18207e-10	-0.343491	0.705	0.916	1.006e-05
Dio1	4.93015e-10	0.515788	0.538	0.377	1.18595e-05
Nop10	5.0124e-10	-0.287349	0.827	0.953	1.20573e-05
Aplp2	5.10014e-10	0.326346	0.897	0.876	1.22684e-05
Apoe	5.73334e-10	0.576098	0.545	0.382	1.37915e-05
Gpx1	5.92884e-10	0.332168	0.891	0.886	1.42618e-05
Pik3r5	6.7134e-10	0.429884	0.615	0.446	1.61491e-05
Smim6	7.15042e-10	0.46384	0.282	0.109	1.72003e-05
Kit	7.22698e-10	0.383558	0.346	0.161	1.73845e-05
Fundc2	7.51143e-10	-0.271259	0.468	0.766	1.80688e-05
Plekhg5	7.96668e-10	0.297484	0.353	0.167	1.91638e-05
Mrpl15	8.13422e-10	-0.261454	0.333	0.629	1.95669e-05
H2-Q6	8.2612e-10	0.447768	0.654	0.537	1.98723e-05
Nop56	8.72252e-10	-0.326967	0.372	0.685	2.0982e-05
Bcl2l14	1.13725e-09	0.554764	0.622	0.464	2.73567e-05
Ddit4	1.18734e-09	-0.310385	0.192	0.484	2.85615e-05
Chdh	1.18743e-09	0.355942	0.359	0.171	2.85636e-05
Ubc	1.19767e-09	0.356092	0.962	0.982	2.881e-05
Arhgap4	1.21809e-09	0.401912	0.301	0.124	2.93013e-05
Anapc13	1.23374e-09	0.296888	0.917	0.934	2.96775e-05
Epha4	1.24045e-09	0.356775	0.327	0.142	2.98391e-05
Tcp1	1.24703e-09	-0.269349	0.763	0.916	2.99972e-05
Cldn7	1.40978e-09	0.418556	0.891	0.866	3.39122e-05
Smpdl3a	1.42182e-09	0.464802	0.699	0.589	3.42019e-05
Anxa5	1.43838e-09	0.389137	0.904	0.89	3.46004e-05
Ttc36	1.49022e-09	0.318081	0.378	0.182	3.58473e-05
Rbm24	1.60898e-09	-0.314767	0.071	0.309	3.8704e-05
Nfib	1.76375e-09	-0.252875	0.179	0.455	4.2427e-05
Epgn	1.89e-09	0.360811	0.199	0.058	4.5464e-05
Pgam1	2.19531e-09	-0.285234	0.615	0.873	5.28082e-05
Nsmce1	2.23266e-09	0.394837	0.853	0.822	5.37067e-05
Cdhr2	2.24491e-09	0.343317	0.199	0.059	5.40014e-05
Avpi1	2.31905e-09	0.537191	0.699	0.59	5.57847e-05
Eea1	2.39021e-09	0.320266	0.487	0.304	5.74965e-05
Skint1	2.56073e-09	0.34978	0.34	0.161	6.15985e-05
Klf3	2.57422e-09	0.493865	0.628	0.491	6.19229e-05
Ank	2.66005e-09	0.437126	0.635	0.501	6.39875e-05
Smarcc1	3.01e-09	-0.258258	0.327	0.637	7.24057e-05
Lsm6	3.01802e-09	-0.404387	0.583	0.855	7.25986e-05
Tst	3.11368e-09	-0.334417	0.487	0.789	7.48995e-05
Snx7	3.13185e-09	0.411761	0.397	0.217	7.53368e-05
Cnn3	3.21745e-09	0.404345	0.782	0.801	7.73957e-05
2200002D01Rik	3.23653e-09	0.285417	0.218	0.071	7.78548e-05
Pglyrp1	3.27048e-09	0.535276	0.487	0.301	7.86714e-05
Snrpf	3.42009e-09	-0.258057	0.474	0.798	8.22704e-05
Pkm	3.46389e-09	-0.311882	0.827	0.959	8.3324e-05
Limd2	3.50435e-09	0.481572	0.673	0.566	8.42971e-05
Pnrc1	3.8272e-09	0.39759	0.917	0.934	9.20633e-05
Tox3	3.86428e-09	-0.269896	0.397	0.694	9.29554e-05
Eif1a	4.17668e-09	-0.257318	0.391	0.709	0.00010047
Serf1	4.25895e-09	-0.269502	0.449	0.77	0.000102449
S100a16	4.37788e-09	0.337931	0.891	0.894	0.00010531
Ckm	4.48969e-09	-0.999004	0.071	0.296	0.000108
Hbegf	4.69996e-09	-0.318589	0.179	0.439	0.000113057
Eppk1	4.72735e-09	0.614403	0.571	0.424	0.000113716
Sri	4.89929e-09	0.40548	0.776	0.705	0.000117852
Bbs9	4.95921e-09	-0.257239	0.051	0.279	0.000119294
Tmem106a	5.23609e-09	0.279772	0.276	0.11	0.000125954
Mkrn2os	5.25843e-09	0.363778	0.365	0.178	0.000126492
Sesn3	5.64782e-09	0.460617	0.603	0.465	0.000135858
Nedd4	6.18308e-09	-0.259329	0.481	0.798	0.000148734
Def6	7.0887e-09	0.271704	0.417	0.225	0.000170519
1700003M07Rik	7.11286e-09	0.345016	0.256	0.101	0.0001711
Rel	7.38598e-09	0.402466	0.353	0.183	0.00017767
Dynlrb1	7.48735e-09	0.313143	0.923	0.957	0.000180108
Samd14	7.71817e-09	0.425568	0.372	0.193	0.000185661
Rtn4	8.33853e-09	0.320996	0.91	0.907	0.000200583
Tnfrsf8	8.3534e-09	0.407595	0.295	0.13	0.000200941
Bglap3	8.81845e-09	0.499819	0.141	0.032	0.000212128
Galnt9	9.30346e-09	-0.290032	0.032	0.234	0.000223795
Tomm5	9.47718e-09	-0.297752	0.494	0.775	0.000227973
D8Ertd738e	1.02256e-08	0.302331	0.949	0.956	0.000245976
Saa3	1.03307e-08	0.500166	0.519	0.36	0.000248504
2810474O19Rik	1.0722e-08	0.568914	0.538	0.389	0.000257918
Tnfaip3	1.07579e-08	0.408075	0.244	0.093	0.000258781
Iqgap1	1.10403e-08	0.436819	0.654	0.578	0.000265575
Cox8b	1.11801e-08	-0.424841	0.051	0.27	0.000268936
Nop53	1.16763e-08	-0.27594	0.756	0.951	0.000280873
Camp	1.25204e-08	0.453587	0.167	0.047	0.000301178
Dusp14	1.29314e-08	0.495585	0.385	0.211	0.000311065
Galk1	1.42073e-08	-0.257465	0.308	0.607	0.000341756
Trp53inp2	1.61856e-08	0.338041	0.41	0.242	0.000389344
Mien1	1.76494e-08	0.265403	0.891	0.921	0.000424556
Atp5k	1.79715e-08	0.255909	0.923	0.968	0.000432304
Stxbp3	1.83582e-08	0.303593	0.385	0.214	0.000441606
Ppp3ca	1.85953e-08	0.364342	0.75	0.727	0.00044731
Dmrt2	1.9108e-08	-0.317001	0.199	0.456	0.000459643
Rhoa	2.00476e-08	0.310576	0.891	0.873	0.000482245
Vasp	2.04785e-08	-0.293043	0.429	0.686	0.000492609
Ccdc28b	2.06242e-08	0.401234	0.718	0.619	0.000496114
Lcp1	2.49564e-08	0.42542	0.66	0.559	0.000600326
Jsrp1	2.56534e-08	-0.285441	0.026	0.214	0.000617092
Mag	2.61676e-08	0.339964	0.205	0.067	0.000629461
Ninj1	2.65829e-08	-0.266979	0.423	0.734	0.000639452
Tppp3	2.66453e-08	0.570346	0.5	0.322	0.000640953
2610016A17Rik	2.78776e-08	-0.360113	0.526	0.729	0.000670595
Vps41	2.85041e-08	0.515005	0.385	0.229	0.000685666
Fabp4	2.85778e-08	0.546547	0.622	0.547	0.00068744
Lypd2	2.86538e-08	0.421234	0.327	0.158	0.000689267
Maged1	3.06746e-08	-0.254413	0.346	0.646	0.000737877
Pir	3.27867e-08	0.25406	0.192	0.062	0.000788683
Pla2g4a	3.34413e-08	0.342075	0.41	0.239	0.000804431
Cxcl2	3.49405e-08	1.23009	0.359	0.195	0.000840494
Nrep	3.65324e-08	-0.454793	0.481	0.724	0.000878788
Bdnf	3.94208e-08	0.447739	0.397	0.231	0.000948267
Enc1	4.11214e-08	0.376653	0.41	0.244	0.000989174
Herpud1	4.15034e-08	0.436192	0.628	0.547	0.000998364
Orm1	4.30262e-08	0.373688	0.167	0.049	0.001035
Arpp19	4.36845e-08	0.277349	0.929	0.955	0.00105083
Trappc2	4.51797e-08	0.333161	0.397	0.226	0.0010868
Klhl41	4.85748e-08	-0.271698	0.045	0.248	0.00116847
Tsg101	5.15636e-08	0.331134	0.673	0.645	0.00124036
Ndufs5	5.31591e-08	0.251693	0.917	0.977	0.00127874
Il10	5.36473e-08	0.459462	0.622	0.459	0.00129049
Cct3	5.45699e-08	-0.298439	0.654	0.857	0.00131268
Prr15	5.72454e-08	0.340181	0.186	0.061	0.00137704
Hspa9	6.03397e-08	-0.266319	0.41	0.69	0.00145147
Skap2	6.08662e-08	0.463825	0.603	0.466	0.00146414
Zc3h12a	6.25342e-08	0.367726	0.378	0.222	0.00150426
Fnbp1l	6.25697e-08	0.332464	0.59	0.447	0.00150511
Ppdpf	6.42046e-08	0.32384	0.833	0.899	0.00154444
Glo1	6.43505e-08	-0.268375	0.41	0.707	0.00154795
Acta2	6.43584e-08	0.280734	0.25	0.103	0.00154814
Adcy5	6.86375e-08	0.326505	0.237	0.094	0.00165107
Fdft1	6.93332e-08	-0.302999	0.288	0.545	0.00166781
Lypd3	8.63103e-08	0.266208	0.147	0.04	0.0020762
Espn	9.39689e-08	0.294755	0.936	0.955	0.00226042
Hap1	9.43369e-08	0.385535	0.455	0.287	0.00226927
Ccnd2	9.69067e-08	0.366226	0.615	0.528	0.00233109
Ctso	1.03414e-07	0.257725	0.314	0.155	0.00248763
Srsf2	1.05458e-07	-0.265079	0.667	0.886	0.00253679
Aldh3a2	1.09544e-07	0.32674	0.436	0.28	0.00263509
Izumo4	1.24416e-07	0.369474	0.442	0.278	0.00299284
Kctd12	1.2476e-07	0.454133	0.801	0.655	0.0030011
Acly	1.29635e-07	0.299565	0.474	0.318	0.00311837
Bik	1.34405e-07	0.360328	0.647	0.501	0.00323312
Parm1	1.35112e-07	0.386845	0.5	0.371	0.00325012
Suco	1.41368e-07	0.32888	0.417	0.266	0.00340061
Tstd1	1.4444e-07	0.450349	0.218	0.083	0.00347451
Isyna1	1.54388e-07	-0.273408	0.481	0.718	0.00371381
Flnb	1.55019e-07	0.433529	0.372	0.214	0.00372899
Cacna2d2	1.56673e-07	0.278748	0.314	0.151	0.00376876
Mvp	1.72402e-07	0.315736	0.513	0.376	0.00414713
Myog	1.73345e-07	-0.426305	0.269	0.503	0.0041698
Gipc2	1.8909e-07	0.25832	0.199	0.074	0.00454857
Serpinb6a	1.98209e-07	0.36013	0.692	0.667	0.00476791
Runx1	2.08479e-07	0.392478	0.455	0.301	0.00501497
Lamtor2	2.18464e-07	0.332618	0.821	0.786	0.00525515
Cxcl16	2.25322e-07	0.339583	0.327	0.165	0.00542011
Smpd3	2.27804e-07	0.334624	0.308	0.155	0.00547982
Pank2	2.43626e-07	0.278279	0.34	0.185	0.00586043
Prpf38b	2.46975e-07	0.321359	0.75	0.739	0.00594098
Arhgap1	2.53052e-07	0.335446	0.526	0.403	0.00608716
Ero1lb	2.57572e-07	0.373827	0.744	0.641	0.0061959
Bhlhe40	2.6005e-07	0.295598	0.237	0.102	0.0062555
Sbno2	2.62886e-07	0.594273	0.686	0.615	0.00632371
Sct	2.7035e-07	0.666306	0.526	0.393	0.00650327
Prdx5	2.7993e-07	0.297443	0.814	0.833	0.00673372
Abca1	2.81104e-07	0.296355	0.25	0.11	0.00676197
Macrod2	2.87794e-07	0.397733	0.737	0.685	0.00692288
Ift81	2.90144e-07	0.370282	0.333	0.187	0.00697941
Ldhb	3.02557e-07	0.463531	0.673	0.663	0.007278
Coprs	3.06415e-07	0.475493	0.647	0.547	0.00737081
Ano6	3.06625e-07	0.454544	0.442	0.307	0.00737586
Foxn3	3.1e-07	-0.304053	0.545	0.762	0.00745705
Ociad2	3.10976e-07	0.376464	0.744	0.702	0.00748053
Ascc3	3.2361e-07	0.602592	0.513	0.402	0.00778445
Slco4a1	3.53929e-07	0.352623	0.186	0.067	0.00851376
Pim1	3.70149e-07	0.526053	0.603	0.494	0.00890395
Fbxo2	3.70503e-07	0.57164	0.295	0.15	0.00891246
Fcgbp	3.7325e-07	0.327295	0.692	0.628	0.00897853
Nnat	3.8329e-07	-0.346916	0.045	0.218	0.00922005
Pex3	4.11176e-07	0.374881	0.436	0.293	0.00989083
Agt	4.11857e-07	0.421365	0.353	0.195	0.00990723
Tubb3	4.17892e-07	-0.257123	0.038	0.209	0.0100524
Socs1	4.50591e-07	0.271458	0.577	0.443	0.010839
Prcp	4.93658e-07	0.330377	0.5	0.368	0.0118749
Hebp1	5.77677e-07	0.379147	0.468	0.344	0.013896
Dazap2	6.01647e-07	0.362735	0.667	0.628	0.0144726
Ldha	6.26495e-07	-0.275804	0.731	0.906	0.0150703
Arhgef28	6.3355e-07	0.345579	0.468	0.327	0.0152401
Smdt1	6.72356e-07	0.287534	0.942	0.99	0.0161735
Junb	7.095e-07	0.404918	0.878	0.935	0.017067
Adgrg2	7.48416e-07	0.252905	0.212	0.084	0.0180031
Actn4	7.79457e-07	0.338302	0.462	0.332	0.0187498
Egr3	8.1077e-07	0.607465	0.551	0.42	0.0195031
Igfbp4	8.65961e-07	-0.344372	0.16	0.366	0.0208307
Fetub	8.74584e-07	0.255871	0.128	0.035	0.0210381
Scd1	9.09727e-07	0.46937	0.391	0.256	0.0218835
Tmem121	9.36509e-07	0.315834	0.429	0.284	0.0225277
H2-Q4	9.52064e-07	0.296189	0.494	0.376	0.0229019
Tes	9.56751e-07	0.32719	0.481	0.34	0.0230146
Crebrf	1.02901e-06	0.255521	0.404	0.244	0.0247528
Dscaml1	1.03062e-06	0.421263	0.365	0.225	0.0247915
Snapc5	1.08349e-06	0.266594	0.615	0.504	0.0260634
Rgs5	1.08973e-06	0.312501	0.321	0.182	0.0262136
Sort1	1.11162e-06	0.354553	0.487	0.359	0.02674
Cyb5a	1.11793e-06	0.386016	0.744	0.744	0.0268917
Lyz2	1.15896e-06	0.82872	0.538	0.425	0.0278787
Dapk2	1.18865e-06	0.26306	0.429	0.267	0.0285929
Syngr2	1.20989e-06	0.313846	0.808	0.826	0.0291039
Nipa2	1.31193e-06	0.370273	0.526	0.421	0.0315584
Atg3	1.36201e-06	0.383618	0.551	0.464	0.0327633
Efhd2	1.3664e-06	0.293864	0.538	0.407	0.0328689
Nav3	1.45693e-06	0.346333	0.237	0.11	0.0350464
L1cam	1.47689e-06	0.258948	0.353	0.195	0.0355265
Dpy30	1.51643e-06	0.348306	0.782	0.811	0.0364778
Saraf	1.52027e-06	0.325833	0.84	0.839	0.0365702
Fndc3a	1.59562e-06	0.262972	0.442	0.3	0.0383827
Hsp90b1	1.67854e-06	0.348178	0.917	0.943	0.0403773
Ighg1	1.89253e-06	-0.293045	0.019	0.165	0.0455248
Pde4dip	1.93891e-06	0.320398	0.372	0.242	0.0466404
Gnl1	1.96371e-06	0.382015	0.538	0.439	0.0472369
2310001H17Rik	1.99151e-06	0.357414	0.577	0.491	0.0479057
Clic6	2.02701e-06	0.267614	0.224	0.098	0.0487596
4930415O20Rik	2.042e-06	0.264614	0.244	0.116	0.0491203

## Sheet: mTEC.V
	p_val	avg_logFC	pct.1	pct.2	p_val_adj
Rps27a	1.00855e-10	-0.947325	1	1	2.42608e-06
Rpl32	1.79646e-10	-0.990955	0.989	1	4.32138e-06
Rpl18a	4.10432e-10	-0.851172	0.989	1	9.87294e-06
Rps19	4.10432e-10	-0.863836	0.989	1	9.87294e-06
Rps18	4.31794e-10	-0.928419	0.967	1	1.03868e-05
Rps4x	6.47507e-10	-0.941179	0.944	1	1.55758e-05
Rplp0	7.54691e-10	-0.966518	0.978	1	1.81541e-05
Chil4	8.16531e-10	-0.447803	0.044	0.579	1.96417e-05
Rpl23	8.34687e-10	-0.861471	0.989	1	2.00784e-05
Rps5	1.30878e-09	-0.877885	0.978	1	3.14826e-05
Rps11	1.67688e-09	-0.6879	0.989	1	4.03373e-05
Rpl23a	2.04217e-09	-0.849933	1	1	4.91245e-05
Rps20	2.14479e-09	-0.872832	0.978	1	5.1593e-05
Rps9	2.42413e-09	-0.728379	0.978	1	5.83125e-05
Rps23	2.60877e-09	-0.852717	0.978	1	6.2754e-05
Rpl15	2.73925e-09	-0.789698	0.978	1	6.58926e-05
Rps13	3.32796e-09	-0.863318	0.989	1	8.0054e-05
Rps8	5.1374e-09	-0.87615	1	1	0.00012358
Rpl27a	6.22083e-09	-0.76844	0.989	1	0.000149642
Rps16	7.17561e-09	-0.58298	0.978	1	0.000172609
Rps14	8.27362e-09	-0.668819	0.989	1	0.000199022
Rpl13	9.3106e-09	-0.792325	0.989	1	0.000223967
Rps15	9.53355e-09	-0.686613	0.989	1	0.00022933
Rps24	1.38748e-08	-0.859386	0.989	1	0.000333757
Rpl10	1.52183e-08	-0.764628	0.956	1	0.000366076
Rpl14	1.67121e-08	-0.958567	0.978	1	0.000402009
Rpl28	2.20535e-08	-0.795985	0.978	1	0.000530498
Rps7	2.30936e-08	-0.794455	1	1	0.000555515
Rps15a	2.64995e-08	-0.743829	0.978	1	0.000637445
Rpl26	2.65015e-08	-0.745243	1	1	0.000637493
Rps3	2.77014e-08	-0.722423	0.944	1	0.000666358
Npm1	3.77249e-08	-1.1463	0.7	1	0.000907474
Rps17	4.175e-08	-0.638263	0.967	1	0.0010043
Rpl10a	4.1762e-08	-0.813273	1	1	0.00100459
Rpl11	4.36903e-08	-0.670901	0.989	1	0.00105097
Rpl18	4.99717e-08	-0.673374	0.956	1	0.00120207
Prps2	5.14963e-08	-0.2505	0	0.316	0.00123874
Rpl36	5.47011e-08	-0.712371	0.989	1	0.00131584
Rps26	7.14398e-08	-0.776048	0.956	1	0.00171848
Rps25	7.14695e-08	-0.714989	0.967	1	0.0017192
Rpl4	7.45537e-08	-0.779882	0.933	1	0.00179339
Rpl19	7.47294e-08	-0.644194	0.978	1	0.00179762
Rpl3	7.80953e-08	-0.719324	0.967	1	0.00187858
Rps10	8.3421e-08	-0.650573	0.956	1	0.00200669
Rpl29	8.53435e-08	-0.769053	0.978	1	0.00205294
Rpl9	8.92016e-08	-0.607167	1	1	0.00214574
Rplp1	9.74175e-08	-0.780745	1	1	0.00234338
Rpl21	1.01795e-07	-0.773784	0.989	1	0.00244869
Rps6	1.16095e-07	-0.712078	0.978	1	0.00279266
Rpl17	1.57449e-07	-0.76036	0.978	1	0.00378743
Rpl31	1.75305e-07	-0.580265	0.956	1	0.00421697
Rpl7	1.87138e-07	-0.616113	1	1	0.00450161
Rpl37	2.2222e-07	-0.737085	0.989	1	0.00534551
Rpl12	2.30155e-07	-0.79754	0.9	1	0.00553638
Rpl13a	2.6342e-07	-0.806253	0.822	1	0.00633657
Rpl34	2.63584e-07	-0.603669	0.978	1	0.00634052
Rpl30	2.9935e-07	-0.616603	0.967	1	0.00720086
Rps12	3.39907e-07	-0.764739	0.989	1	0.00817647
Rpl39	4.95721e-07	-0.768417	0.989	1	0.0119246
Rpl6	5.85278e-07	-0.615163	0.989	1	0.0140789
Rplp2	7.19309e-07	-0.677421	1	1	0.017303
Rpl22l1	8.68094e-07	-0.724968	0.867	1	0.020882
Rpl8	9.57557e-07	-0.568698	0.989	1	0.023034
Cox7a2l	1.30391e-06	-0.675503	0.8	1	0.0313656
Rpl5	1.63978e-06	-0.643754	0.844	1	0.0394449
Rps21	1.89225e-06	-0.554318	0.944	1	0.0455181
Rpl35a	1.89432e-06	-0.619901	1	1	0.0455679
Rpl35	2.044e-06	-0.665014	0.922	1	0.0491684
