# Supplementary material for: Myc controls a distinct transcriptional program in fetal thymic epithelial cells that determines thymus growth
Source: Nat Commun. 2019 Dec 2;10:5498. doi: 10.1038/s41467-019-13465-y (PMC6889275; doi:10.1038/s41467-019-13465-y)
Supplement: Supplementary file 13 — Supplementary Data 9 [file 41467_2019_13465_MOESM13_ESM.xls]

## Sheet: Sup Table 9. T-cell contaminate
genes_clus
1110008P14Rik
1110036E04Rik
1700016C15Rik
2310065F04Rik
5830418P13Rik
6430531B16Rik
A930003A15Rik
AB124611
Abcd1
Abhd5
Acadm
Actb
Adm
Aen
Ager
AI467606
AI662270
Angptl4
Apeh
Aqp1
Arhgap22
Arpc3
Arpc5
Atcayos
Atp6v0b
Aup1
B230206I08Rik
Bambi-ps1
BC005537
Bdh1
Bdnf
Blcap
Brip1os
C030013C21Rik
C1qb
Cacnb2
Ccl5
Ccr4
Ccr7
Ccr9
Cd2
Cd247
Cd27
Cd28
Cd36
Cd3d
Cd3e
Cd3g
Cd4
Cd8a
Cd8b1
Cebpa
Cfl1
Clec11a
Clec7a
Cmtm7
Cnp
Col7a1
Coro1a
Csdc2
Cul9
Cuta
Cxcl13
Cxcl2
Cyb561a3
Cygb
D930019O06Rik
Dhrs3
Eefsec
Eif2ak3
Endou
Enkur
Esam
Ets1
F2
F830016B08Rik
Fabp4
Fam78a
Fam78b
Fbln2
Fbxl20
Fcer1g
Filip1l
Fkbp7
Fnbp1l
Fndc7
Foxs1
Ftl1
Gan
Gbp5
Gdap10
Gfi1
Gimap1
Gimap6
Glipr1
Gm13586
Gm15600
Gm16191
Gm17767
Gm22107
Gm24270
Gm26541
Gm26884
Gm26910
Gm28707
Gm37274
Gm37558
Gm37730
Gm37975
Gm42670
Gm43437
Gm4419
Gm44869
Gm525
Gm8818
Gm9903
Gmfg
Gnal
Gngt2
Gpr171
Gpr88
Gprc5a
Gramd3
Grb2
Gsg1
Gzma
H13
Hcls1
Hdac5
Hist1h3e
Ighm
Igsf23
Ikzf1
Il21r
Il2rg
Il6
Inmt
Itk
Kbtbd11
Kcnn4
Kif26a
Klhdc8b
Klhl6
Krt222
Lat
Lck
Lcp1
Lcp2
Lin37
Lpl
Lpp
Lrrc24
Lrrc75b
Lrrk1
Ltb
Ly86
Mamdc4
Manbal
Mfsd4b1
Mfsd7b
Mier1
Mir6236
Mlf2
Mlkl
Mmd
Mospd3
Mppe1
Msrb2
Myl9
Naaa
Nfkbid
Npas2
Nr3c1
Nrros
Nrtn
Nsg2
Nubp2
P2rx6
P2ry10
Pea15a
Pfkfb2
Pi4k2a
Piezo1
Plau
Plekho2
Ppp1r12c
Ppp1r18
Ppp1r9b
Prkcb
Prr14
Prss57
Psmf1
Ptcra
Ptpa
Ptpn1
Ptprcap
R3hdm4
Rab12
Rab43
Rag1
Ramp1
Rasal3
Rasgrp2
Rgs16
Rhoa
Rhoh
Rinl
Rnf183
Rnf213
Rnu12
RP23-478A9.5
Rtn2
Samhd1
Sash3
Sdcbp2
Selplg
2019-09-01
Serpinb10
Serpinf1
Sh3glb1
Shc1
Sidt2
Sla
Slamf6
Slc10a3
Slc12a5
Slc16a5
Slc16a9
Slc24a3
Slc43a1
Slc52a3
Smap2
Snx29
Sparc
Specc1
Spib
Spon2
Spry1
St3gal2
St8sia4
Stap2
Stat3
Synpo2
Tagln
Tango2
Tbc1d10c
Tbxa2r
Tcf7
Tdrp
Terf2ip
Tesc
Tgfbi
Thbs3
Thy1
Tinagl1
Tmem126b
Tmem234
Tmod4
Tnf
Tpm2
Tppp3
Trac
Trat1
Trbc1
Trbc2
Trbd2
Trbv1
Trbv12-2
Trbv13-2
Trbv13-3
Trbv15
Trbv16
Trbv19
Trbv26
Trbv29
Trbv3
Trbv31
Trdc
Trim56
Tsc22d4
Txndc17
Tyrobp
Ube2f
Vps51
Vwa1
Wbp1l
Wscd1
Xkr6
Zcchc6
Zfp131
Zfp28
Zfp607b
