# Supplementary material for: Myc controls a distinct transcriptional program in fetal thymic epithelial cells that determines thymus growth
Source: Nat Commun. 2019 Dec 2;10:5498. doi: 10.1038/s41467-019-13465-y (PMC6889275; doi:10.1038/s41467-019-13465-y)
Supplement: Supplementary file 14 — Source Data [file 41467_2019_13465_MOESM14_ESM.xlsx]

## Sheet: Fig 2a
	% Brdu+ cTEC	% Brdu+ mTEC
E15.5 No.1	23.1	24.9
E15.5 No.2	30.2	30.3
E15.5 No.3	28.2	27
NB No.1	19.4	7.84
NB No.2	17.9	10.3
NB No.3	16.6	6.62
NB No.4	16.9	11.1
NB No.5	19.2	20.3
NB No.6	17	11.6
NB No.7	19.1	16.9
Adult No.1	6.59	5.02
Adult No.2	7.92	9.28
Adult No.3	4.94	4.82
Adult No.4	3.62	5.15
Adult No.5	2.96	5.7
Adult No.6	3.12	6.39

## Sheet: Fig 2c
	MFI PY	Ratio/Adult MFI PY
E17 PY No.1	84751	1.29494
E17 PY No.2	102410	1.56475
E17 PY No.3	88659	1.35465
NB PY No. 1	62225	1.04141
NB PY No. 2	78522	1.13392
NB PY No. 3	93251	0.991515

## Sheet: Fig 3f
	Ratio Hom MFI GFP/WT MFI GFP
E13. 5	3.74554
	3.15059
	3.17701
	3.0251
	3.18362
	2.99868
E15.5	3.35156
	3.39844
	3.16406
E17.5	2.35238
	1.34238
	1.38009
	1.2368
	1.42534
	1.35747
	1.5083
	1.45551
	1.47813
	1.47813
NB	2.07012
	1.03659
	1.15549
	1.56684
	1.45727
	1.56903
	1.49671
	1.54492
	1.43974
	1.57341
	1.69832
	1.64573
	1.73996
	1.47261
Adult	0.917647
	0.937255
	1.06909
	1.45455

## Sheet: Fig 4a
E15.5 WT Total Counts	E15.5 MycTg Total Counts	NB WT Total Counts	NB MycTg Total Counts	4W WT Total Counts	4W MycTg Total Counts
86000	88000	3720000	3900000	213800000	368000000
88000	128000	4350000	1800000	201600000	307200000
82000	36000	2220000	2010000	216000000	560400000
104000	56000	3030000
78000		3150000
76000		2160000
68000		1200000
64000		2610000
58000
58000

## Sheet: Fig 4c
% WT TEC	% MycTg TEC		% WT cTEC	% MycTg cTEC		% WT mTEC	% MycTg mTEC
0.025	0.088		6.77	35.4		91.9	61
0.03	0.12		6.25	57.1		91.9	40.1
0.018	0.079		21.3	43.1		76.9	55.6
0.03	0.099		10.1	55.5		88.8	41.8
0.023	0.33		9.08	59.6		89.5	36.9
0.015			6.78			92.1
0.024			10.1			88.6
0.052			6.37			91.6
AN WT TEC	AN MycTg TEC		AN WT cTEC	AN MycTg cTEC		AN WT mTEC	AN MycTg mTEC
22925	742368		1552.02	262798		21068.1	452844
36360	1769760		2272.5	1.01053e+06		33414.8	709674
13050	268600		2779.65	115767		10035.5	149342
37920	372537		3829.92	206758		33673	155720
39491	2161500		3585.78	1288254		35344.4	797594
32820			2225.2			30227.2
44016			4445.62			38998.2
124717			7944.46			114241

## Sheet: Fig 4d
% WT mTECLow	% MycTg mTECLow	% WT mTECHi	% MycTg mTECHi		% WT Aire+ mTECHi	% Mut Aire+ mTECHi	% WT Aire- mTECHi	% Mut Aire- mTECHi
62.1	65	35.7	28.6		52.4	61.6	47.6	38.4
64.4	74.6	33.4	22.5		56.4	51.6	43.6	48.4
64.5	52	31.5	45.8		41	67.2	59	32.9
44.7	48.8	56	51.7		46.1	60.2	53.9	40
41.9	36.7	56.7	61		57.3	63.2	42.8	36.8
37.3		61.7			58.3		41.7
43		54			54.7		45.5
52		46.3			60.9		39.1
AN WT mTECLow	AN MycTg mTECLow	AN WT mTECHi	AN MycTg mTECHi		AN WT Aire+ mTECHi	AN Mut Aire+ mTECHi	AN WT Aire- mTECHi	AN Mut Aire- mTECHi
13083.3	294349	7521.3	129514		6294.55	82393.1	4866	77283.5
21519.2	529417	11160.6	159677		1296.08	45963.8	1865.09	22503.1
6472.87	77657.6	3161.17	68398.5		8693.01	48465.5	10163.8	32203
15051.8	75991.6	18856.9	80507.5		11483.1	307488	8577.25	179044
14809.3	292717	20040.3	486532		10873.1		7777.13
11274.8		18650.2			11519.3		9581.85
16769.2		21059			32212.1		20681.3
59405.1		52893.4

## Sheet: Fig 6a
% WT Brdu+ CD45+	% MycTg Brdu+ CD45+		% WT Brdu+ EpCAM+	% MycTg Brdu+ EpCAM+
26.3	21.8		5.15	17.7
23.6	28.4		5.55	10.3
23.2	28.4		7.1	11.3
15.3	13.9		7.92	9.19
15	21.8		5.37	8.37
14.6	17.2		6.75	10.7
16.9			9.6

## Sheet: Fig 6b
Ratio MycTg MFI PY/WT MFI PY
1.12917
1.28496
1.13983
1.18689

## Sheet: Fig 6c
WT PMY MFI EpCAM+	MycTg PMY MFI EpCAM+
6286	10311
6051	9303
6294	10323

## Sheet: Fig 7a
WT into WT Total Counts	MycTg into WT Total Counts		WT into WT TEC Counts	MycTg into WT TEC Counts
144000000	228360000		14400	639000
89600000	241920000		25100	41100
98500000	346480000		24600	135000
	349920000			276000
	224000000			78200
	172000000			79800
	296000000			474000

[truncated: 11 more sheets: Fig 7d, Supplementary Figure 4c, Supplementary Figure 4d, Supplementary Figure 4e, Supplementary Figure 4f, Supplementary Figure 5a, Supplementary Figure 5b, Supplementary Figure 5c, Supplementary Figure 5d, Supplementary Figure 5e, Supplementary Figure 5f]
